# Supplementary material for: A multimodal atlas of tumour metabolism reveals the architecture of gene–metabolite covariation
Source: Nat Metab. 2023 Jun 19;5(6):1029–44. doi: 10.1038/s42255-023-00817-8 (PMC10290959; doi:10.1038/s42255-023-00817-8)
Supplement: Supplementary file 2 — Supplementary Table 1 Table of statistically significant GMIs and associated statistics. Two-tailed P values were estimated from the unscaled concordance value’s z-score (Methods) and were corrected for multiple testing using the Benjamini–Hochberg method. Supplementary Table 2 Summary of DA results for pathways considered in tumour versus normal analysis. Supplementary Table 3 Association of DF gene/metabolite scores across KEGG pathways in tumour versus normal analysis. P values were estimated from Spearman’s rank correlation test and were corrected for multiple testing using the Benjamini–Hochberg method. Supplementary Table 4 Pathways considered for the analysis in Fig. 4. Supplementary Table 5 Comparison of metabolite correlated to ImmuneScore in the HCC and ICC datasets. Two-tailed P values were estimated from the unscaled concordance value’s z-score (Methods) and were corrected for multiple testing using the Benjamini–Hochberg method. Supplementary Table 6 Guide RNA sequences used for IDO1 knockout experiment. [file 42255_2023_817_MOESM2_ESM.xlsx]

## Sheet: table_S1
Supplementary Table 1 Table of statistically significant GMIs and associated statistics. Two-tailed p-values were estimated from the unscaled concordance value’s z-score (see Methods) and were corrected for multiple testing using the Benjamini-Hochberg method.
metabolite	gene	distance	n_met	n_dataset	concordance	variance	abs_zscore	p.value	padj	BRCA1_Tumor	BRCA2_Tumor	COAD_Tumor	GBM_Tumor	DLBCL_Tumor	HürthleCC_Tumor	HCC_Tumor	ICC_Tumor	OV_Tumor	PDAC_Tumor	PRAD_Tumor	ccRCC1_Tumor	ccRCC2_Tumor	ccRCC3_Tumor	ccRCC4_Tumor
kynurenine	IDO1	2	550	12	0.706588	0.000229613	13.6335	2.53164e-42	4.82051e-35	0.714208	0.679739	0.678195	NA	0.601798	0.769841	NA	NA	0.751264	0.754986	0.574603	0.725806	0.77931	0.769335	0.683258
quinolinate	SLAMF7	NA	517	10	0.687189	0.000259959	11.6099	3.67019e-31	6.35312e-25	0.794393	NA	NA	NA	0.587302	0.76	0.706637	0.587629	0.747608	NA	NA	0.681481	0.789474	0.65625	0.649811
quinolinate	CTLA4	NA	517	10	0.687491	0.000274054	11.3256	9.79628e-30	1.33237e-23	0.791722	NA	NA	NA	0.597354	0.817143	0.676471	0.583728	0.726077	NA	NA	0.607407	0.789474	0.674366	0.683019
quinolinate	PLEK	NA	517	10	0.687576	0.000282173	11.1666	5.9437e-29	6.28748e-23	0.787717	NA	NA	NA	0.509524	0.76	0.698341	0.62998	0.705742	NA	NA	0.716049	0.746867	0.69837	0.703396
quinolinate	SLAMF8	NA	517	10	0.691055	0.00029324	11.157	6.61979e-29	6.6341e-23	0.782377	NA	NA	NA	0.587302	0.814286	0.689291	0.660072	0.727273	NA	NA	0.676543	0.681704	0.682971	0.675472
quinolinate	GBP5	NA	517	10	0.683688	0.00027708	11.0352	2.58609e-28	2.34486e-22	0.855808	NA	NA	NA	0.605291	0.78	0.679487	0.668431	0.688995	NA	NA	0.624691	0.726817	0.639946	0.670943
quinolinate	JAK3	NA	517	10	0.683887	0.000285098	10.8906	1.27757e-27	9.73053e-22	0.715621	NA	NA	NA	0.569841	0.762857	0.677225	0.633603	0.666268	NA	NA	0.718519	0.756892	0.697011	0.676981
quinolinate	BIN2	NA	517	10	0.680985	0.000282614	10.7658	4.99201e-27	3.52049e-21	0.75968	NA	NA	NA	0.597354	0.808571	0.680241	0.609641	0.702153	NA	NA	0.728395	0.701754	0.664402	0.629434
histamine	TPSAB1	4	645	13	0.674668	0.000265845	10.7127	8.873e-27	5.82592e-21	0.733884	0.777778	0.725225	NA	0.607487	0.815331	0.729881	0.759934	NA	0.595442	0.587302	0.590437	0.557423	0.589785	0.699924
quinolinate	CD80	NA	517	10	0.683036	0.000294094	10.6732	1.35914e-26	8.34824e-21	0.811749	NA	NA	NA	0.502116	0.814286	0.662896	0.662023	0.667464	NA	NA	0.696296	0.716792	0.686141	0.700377
quinolinate	FYB1	NA	517	10	0.685839	0.000303498	10.6674	1.4461e-26	8.60481e-21	0.76502	NA	NA	NA	0.575132	0.871429	0.695324	0.612427	0.666268	NA	NA	0.688889	0.749373	0.661685	0.64
guanine	GDA	1	663	13	0.343479	0.000219402	10.567	4.23812e-26	2.30567e-20	0.453005	0.287582	0.391705	NA	0.463247	0.238095	0.37037	0.270537	0.262195	NA	0.41685	0.380952	0.255172	0.353234	0.23454
quinolinate	TNFRSF9	NA	517	10	0.674405	0.000275287	10.5115	7.64513e-26	3.63929e-20	0.8251	NA	NA	NA	0.559259	0.788571	0.645551	0.64224	0.657895	NA	NA	0.671605	0.734336	0.632246	0.685283
quinolinate	ICOS	NA	517	10	0.672703	0.000270256	10.5054	8.15525e-26	3.78744e-20	0.794393	NA	NA	NA	0.580952	0.774286	0.71267	0.581499	0.654306	NA	NA	0.649383	0.719298	0.673913	0.666415
quinolinate	TNFSF13B	NA	517	10	0.683247	0.000305332	10.487	9.9142e-26	4.4947e-20	0.790387	NA	NA	NA	0.604233	0.771429	0.599548	0.628309	0.705742	NA	NA	0.654321	0.746867	0.705163	0.695094
quinolinate	NCKAP1L	NA	517	10	0.67618	0.000282827	10.476	1.11336e-25	4.81809e-20	0.773031	NA	NA	NA	0.540212	0.768571	0.657617	0.595709	0.72488	NA	NA	0.696296	0.754386	0.686141	0.647547
quinolinate	SNX20	NA	517	10	0.67713	0.000289455	10.4112	2.20371e-25	8.56346e-20	0.692924	NA	NA	NA	0.559259	0.777143	0.662896	0.593759	0.72488	NA	NA	0.706173	0.784461	0.65942	0.650566
quinolinate	CD53	NA	517	10	0.679248	0.000301592	10.3215	5.63313e-25	2.02379e-19	0.797063	NA	NA	NA	0.459788	0.754286	0.695324	0.635832	0.67823	NA	NA	0.733333	0.764411	0.705163	0.664906
quinolinate	PTPN22	NA	517	10	0.675969	0.000290791	10.3192	5.77166e-25	2.03516e-19	0.814419	NA	NA	NA	0.565079	0.797143	0.713424	0.602675	0.673445	NA	NA	0.676543	0.739348	0.660779	0.617358
quinolinate	FCER1G	NA	517	10	0.677228	0.000298777	10.2532	1.14519e-24	3.82555e-19	0.793057	NA	NA	NA	0.601587	0.777143	0.599548	0.651156	0.649522	NA	NA	0.703704	0.699248	0.709692	0.661887
quinolinate	CD2	NA	517	10	0.669906	0.00027474	10.2506	1.17654e-24	3.86253e-19	0.734312	NA	NA	NA	0.567196	0.788571	0.708145	0.589579	0.723684	NA	NA	0.649383	0.714286	0.643569	0.64
quinolinate	SLA	NA	517	10	0.675311	0.000293739	10.2289	1.47174e-24	4.67059e-19	0.771696	NA	NA	NA	0.586772	0.697143	0.686275	0.65032	0.642344	NA	NA	0.666667	0.769424	0.689764	0.65434
quinolinate	LILRB4	NA	517	10	0.676783	0.000299539	10.2145	1.70829e-24	5.16314e-19	0.798398	NA	NA	NA	0.56455	0.808571	0.606335	0.654221	0.672249	NA	NA	0.666667	0.696742	0.687953	0.689811
quinolinate	PTPN7	NA	517	10	0.674453	0.000291912	10.2106	1.77742e-24	5.28811e-19	0.77036	NA	NA	NA	0.572487	0.788571	0.601056	0.602396	0.716507	NA	NA	0.646914	0.804511	0.666667	0.649811
quinolinate	GPR65	NA	517	10	0.672917	0.000289026	10.1711	2.66851e-24	7.58379e-19	0.791722	NA	NA	NA	0.584127	0.78	0.668929	0.623015	0.623206	NA	NA	0.688889	0.779449	0.639946	0.633962
quinolinate	MYO1F	NA	517	10	0.672836	0.000289923	10.1507	3.29155e-24	9.0833e-19	0.70761	NA	NA	NA	0.577249	0.8	0.659879	0.616328	0.683014	NA	NA	0.68642	0.689223	0.688406	0.656604
quinolinate	IKZF1	NA	517	10	0.671927	0.000287426	10.141	3.63344e-24	9.60898e-19	0.722296	NA	NA	NA	0.557672	0.765714	0.715686	0.602396	0.671053	NA	NA	0.68642	0.746867	0.673913	0.627925
quinolinate	IL10RA	NA	517	10	0.66369	0.000264435	10.0661	7.79941e-24	1.96193e-18	0.695594	NA	NA	NA	0.578836	0.794286	0.644042	0.582056	0.66866	NA	NA	0.68642	0.756892	0.650815	0.621887
quinolinate	WDFY4	NA	517	10	0.675231	0.000304156	10.0476	9.41006e-24	2.32698e-18	0.696929	NA	NA	NA	0.494709	0.797143	0.696833	0.587072	0.7189	NA	NA	0.753086	0.744361	0.654891	0.661887
quinolinate	CYTH4	NA	517	10	0.674489	0.000305051	9.99035	1.6799e-23	3.86956e-18	0.660881	NA	NA	NA	0.559259	0.768571	0.618401	0.617721	0.69378	NA	NA	0.735802	0.802005	0.669384	0.642264
histamine	MS4A2	NA	645	13	0.664578	0.000272764	9.965	2.16882e-23	4.91627e-18	0.744353	0.718954	0.722222	NA	0.562032	0.839721	0.716585	0.775281	NA	0.581197	0.581441	0.534304	0.596639	0.61828	0.659108
quinolinate	ADAMDEC1	NA	517	10	0.672723	0.000302487	9.93109	3.04913e-23	6.67342e-18	0.853138	NA	NA	NA	0.56455	0.78	0.680241	0.601003	0.742823	NA	NA	0.649383	0.704261	0.622736	0.653585
quinolinate	CD48	NA	517	10	0.672035	0.000300845	9.9185	3.4593e-23	7.40099e-18	0.775701	NA	NA	NA	0.5	0.78	0.739819	0.60156	0.72488	NA	NA	0.683951	0.756892	0.632246	0.619623
histamine	CPA3	3	645	13	0.668637	0.000289253	9.91549	3.56508e-23	7.54255e-18	0.73719	0.784314	0.738739	NA	0.570053	0.801394	0.706788	0.775555	NA	0.521368	0.6	0.561331	0.577031	0.641398	0.68254
quinolinate	TIGIT	NA	517	10	0.662151	0.000268798	9.89023	4.58995e-23	9.60413e-18	0.799733	NA	NA	NA	0.567725	0.774286	0.616139	0.606854	0.666268	NA	NA	0.651852	0.774436	0.625	0.636226
quinolinate	IL2RG	NA	517	10	0.674206	0.000316257	9.7959	1.17244e-22	2.18869e-17	0.726302	NA	NA	NA	0.525397	0.808571	0.678733	0.551407	0.711722	NA	NA	0.646914	0.809524	0.685688	0.653585
quinolinate	EVI2A	NA	517	10	0.664449	0.000286329	9.71851	2.51423e-22	4.47418e-17	0.723632	NA	NA	NA	0.571429	0.777143	0.618401	0.621622	0.601675	NA	NA	0.720988	0.749373	0.68433	0.626415
quinolinate	SP140	NA	517	10	0.674975	0.000324385	9.71507	2.6006e-22	4.58502e-17	0.735648	NA	NA	NA	0.515344	0.814286	0.665158	0.60156	0.69378	NA	NA	0.666667	0.789474	0.679801	0.647547
quinolinate	CD3D	NA	517	10	0.665036	0.000288678	9.7134	2.64365e-22	4.61816e-17	0.738318	NA	NA	NA	0.557672	0.757143	0.671192	0.583728	0.717703	NA	NA	0.62963	0.761905	0.654438	0.640755
quinolinate	CTSS	4	517	10	0.663177	0.000284179	9.67972	3.67707e-22	6.30769e-17	0.82777	NA	NA	NA	0.538095	0.737143	0.61086	0.613541	0.667464	NA	NA	0.708642	0.719298	0.678895	0.644528
quinolinate	NAGK	3	517	10	0.664667	0.000290056	9.66867	4.09682e-22	6.90335e-17	0.858478	NA	NA	NA	0.633333	0.671429	0.607843	0.574255	0.624402	NA	NA	0.735802	0.724311	0.688406	0.651321
quinolinate	CALHM6	NA	517	10	0.668707	0.00030604	9.64372	5.22583e-22	8.5708e-17	0.778371	NA	NA	NA	0.61164	0.805714	0.596531	0.620228	0.70933	NA	NA	0.669136	0.684211	0.611413	0.68
quinolinate	MNDA	NA	517	10	0.663503	0.000287498	9.64293	5.26642e-22	8.5708e-17	0.696929	NA	NA	NA	0.586772	0.774286	0.659879	0.612148	0.649522	NA	NA	0.701235	0.689223	0.683424	0.618113
quinolinate	LAIR1	NA	517	10	0.671966	0.000318415	9.63707	5.5758e-22	8.85525e-17	0.76769	NA	NA	NA	0.593651	0.791429	0.598793	0.645584	0.672249	NA	NA	0.688889	0.656642	0.696558	0.671698
quinolinate	ITGAL	NA	517	10	0.666846	0.000299743	9.63698	5.58072e-22	8.85525e-17	0.753004	NA	NA	NA	0.551852	0.785714	0.639517	0.578434	0.714115	NA	NA	0.683951	0.761905	0.648551	0.630189
quinolinate	CXCL9	NA	517	10	0.669657	0.000310486	9.62832	6.07169e-22	9.47636e-17	0.781041	NA	NA	NA	0.601587	0.751429	0.665158	0.594037	0.769139	NA	NA	0.587654	0.696742	0.62183	0.702642
quinolinate	AIM2	NA	517	10	0.67793	0.000344553	9.58563	9.18969e-22	1.39985e-16	0.82243	NA	NA	NA	0.440741	0.814286	0.667421	0.64224	0.700957	NA	NA	0.659259	0.784461	0.659873	0.69434
quinolinate	HCK	NA	517	10	0.658478	0.000274214	9.57029	1.06605e-21	1.59833e-16	0.730307	NA	NA	NA	0.543386	0.757143	0.634238	0.636389	0.65311	NA	NA	0.674074	0.674185	0.682971	0.652075
quinolinate	PARP15	4	517	10	0.661495	0.000285093	9.56459	1.12643e-21	1.67565e-16	0.730307	NA	NA	NA	0.531746	0.771429	0.736802	0.553079	0.677033	NA	NA	0.679012	0.699248	0.641304	0.658113
quinolinate	NLRC4	NA	517	10	0.662075	0.000287402	9.5603	1.17412e-21	1.73307e-16	0.70227	NA	NA	NA	0.619577	0.794286	0.580694	0.650878	0.624402	NA	NA	0.693827	0.721805	0.633152	0.635472
quinolinate	STAT1	NA	517	10	0.6683	0.000310594	9.54966	1.30117e-21	1.90389e-16	0.88518	NA	NA	NA	0.565608	0.651429	0.671946	0.631931	0.744019	NA	NA	0.654321	0.636591	0.665308	0.709434
quinolinate	TNIP3	NA	517	10	0.665802	0.000302015	9.54058	1.42036e-21	2.03348e-16	0.814419	NA	NA	NA	0.582011	0.708571	0.710407	0.613263	0.629187	NA	NA	0.661728	0.789474	0.601449	0.646038
quinolinate	CYBB	NA	517	10	0.667877	0.000309913	9.53613	1.48268e-21	2.10685e-16	0.813084	NA	NA	NA	0.508466	0.771429	0.64178	0.613541	0.661483	NA	NA	0.738272	0.716792	0.638134	0.686038
quinolinate	IL2RB	NA	517	10	0.662889	0.000294647	9.48945	2.32259e-21	3.18163e-16	0.798398	NA	NA	NA	0.55291	0.785714	0.586727	0.614377	0.708134	NA	NA	0.683951	0.676692	0.658062	0.661132
quinolinate	CD4	NA	517	10	0.667364	0.00031181	9.47798	2.59257e-21	3.42815e-16	0.757009	NA	NA	NA	0.569312	0.808571	0.65083	0.564503	0.671053	NA	NA	0.681481	0.64411	0.714221	0.676981
nicotinamide ribonucleotide (NMN)	CD38	2	367	8	0.317121	0.000373701	9.46021	3.07337e-21	3.90136e-16	NA	0.305556	NA	NA	NA	0.301587	0.350804	0.322305	NA	NA	NA	0.3	0.202899	0.414414	0.347063
quinolinate	CXCL10	NA	517	10	0.663468	0.000300093	9.43639	3.85847e-21	4.83352e-16	0.797063	NA	NA	NA	0.636508	0.762857	0.647059	0.627751	0.747608	NA	NA	0.602469	0.639098	0.58288	0.676981
quinolinate	BTK	NA	517	10	0.664752	0.000305204	9.43053	4.08006e-21	5.07769e-16	0.750334	NA	NA	NA	0.47037	0.765714	0.679487	0.591808	0.66866	NA	NA	0.725926	0.739348	0.706975	0.628679
quinolinate	CD84	NA	517	10	0.667907	0.000317796	9.41877	4.56414e-21	5.57091e-16	0.766355	NA	NA	NA	0.526455	0.794286	0.648567	0.586793	0.643541	NA	NA	0.693827	0.736842	0.70471	0.65283
quinolinate	PTAFR	NA	517	10	0.669617	0.000327747	9.36917	7.3108e-21	8.55534e-16	0.659546	NA	NA	NA	0.517989	0.805714	0.613122	0.679576	0.632775	NA	NA	0.698765	0.746867	0.685236	0.666415
quinolinate	TYROBP	NA	517	10	0.66151	0.000297424	9.36506	7.60037e-21	8.82435e-16	0.686248	NA	NA	NA	0.592593	0.76	0.551282	0.616328	0.650718	NA	NA	0.65679	0.741855	0.726449	0.65283
quinolinate	TLR8	NA	517	10	0.663099	0.000303353	9.36435	7.65229e-21	8.83078e-16	0.801068	NA	NA	NA	0.598413	0.754286	0.670437	0.653385	0.633971	NA	NA	0.703704	0.64411	0.641304	0.621887
quinolinate	SELPLG	NA	517	10	0.660268	0.000293667	9.35233	8.57388e-21	9.8347e-16	0.730307	NA	NA	NA	0.508466	0.777143	0.647059	0.61995	0.684211	NA	NA	0.65679	0.711779	0.694746	0.630943
quinolinate	GZMB	NA	517	10	0.662304	0.000301616	9.3455	9.14522e-21	1.04272e-15	0.813084	NA	NA	NA	0.57619	0.722857	0.648567	0.677905	0.738038	NA	NA	0.585185	0.661654	0.629982	0.660377
quinolinate	SAMSN1	NA	517	10	0.669124	0.000327755	9.34181	9.4698e-21	1.07331e-15	0.811749	NA	NA	NA	0.524868	0.78	0.642534	0.612705	0.635167	NA	NA	0.646914	0.769424	0.690217	0.669434
quinolinate	PLA2G2D	4	517	10	0.667364	0.000321159	9.33903	9.72201e-21	1.09537e-15	0.740988	NA	NA	NA	0.545503	0.811429	0.585973	0.580385	0.67823	NA	NA	0.609877	0.776942	0.680254	0.70717
quinolinate	IL2RA	NA	517	10	0.661766	0.000300331	9.33444	1.01528e-20	1.13052e-15	0.763685	NA	NA	NA	0.541799	0.782857	0.665913	0.658401	0.599282	NA	NA	0.654321	0.721805	0.634511	0.661132
quinolinate	SIRPG	NA	517	10	0.65928	0.000291836	9.32377	1.12281e-20	1.243e-15	0.754339	NA	NA	NA	0.549206	0.765714	0.680241	0.562831	0.736842	NA	NA	0.639506	0.749373	0.625453	0.61283
quinolinate	CCR5	NA	517	10	0.662129	0.000302825	9.31678	1.19923e-20	1.31993e-15	0.720961	NA	NA	NA	0.565608	0.771429	0.690045	0.608526	0.650718	NA	NA	0.679012	0.679198	0.644022	0.661132
quinolinate	LILRB1	NA	517	10	0.664312	0.000311322	9.31244	1.24923e-20	1.36706e-15	0.786382	NA	NA	NA	0.495238	0.765714	0.628959	0.637503	0.679426	NA	NA	0.696296	0.759398	0.627264	0.663396
quinolinate	ARHGAP30	NA	517	10	0.662941	0.000306944	9.30035	1.39984e-20	1.49744e-15	0.782377	NA	NA	NA	0.539683	0.737143	0.628205	0.602675	0.641148	NA	NA	0.725926	0.739348	0.683877	0.639245
quinolinate	ARHGAP9	NA	517	10	0.662825	0.000306733	9.29693	1.44557e-20	1.53773e-15	0.746328	NA	NA	NA	0.515344	0.822857	0.61991	0.601003	0.669856	NA	NA	0.659259	0.741855	0.682971	0.636981
quinolinate	LCP2	NA	517	10	0.663641	0.000310915	9.28051	1.68663e-20	1.76458e-15	0.736983	NA	NA	NA	0.559259	0.774286	0.668175	0.62803	0.662679	NA	NA	0.634568	0.671679	0.681159	0.667925
quinolinate	DOCK2	NA	517	10	0.667906	0.000328017	9.27084	1.84692e-20	1.90093e-15	0.748999	NA	NA	NA	0.465079	0.785714	0.661388	0.603232	0.686603	NA	NA	0.720988	0.759398	0.68433	0.643019
quinolinate	IL12RB1	NA	517	10	0.661438	0.000303888	9.26084	2.02839e-20	2.0544e-15	0.738318	NA	NA	NA	0.553439	0.777143	0.610106	0.597938	0.669856	NA	NA	0.683951	0.734336	0.673007	0.64
quinolinate	TRAT1	NA	517	10	0.663324	0.00031138	9.25563	2.1298e-20	2.1457e-15	0.708945	NA	NA	NA	0.555026	0.808571	0.726244	0.545277	0.684211	NA	NA	0.651852	0.769424	0.622736	0.615849
quinolinate	CORO1A	NA	517	10	0.65925	0.0002965	9.24841	2.27857e-20	2.2835e-15	0.718291	NA	NA	NA	0.487831	0.768571	0.717949	0.602396	0.67823	NA	NA	0.671605	0.724311	0.64221	0.641509
quinolinate	CSF2RB	NA	517	10	0.663607	0.000313725	9.23692	2.53687e-20	2.51587e-15	0.686248	NA	NA	NA	0.556085	0.742857	0.608597	0.637225	0.679426	NA	NA	0.614815	0.789474	0.666214	0.676226
quinolinate	CD86	NA	517	10	0.657901	0.000292526	9.23213	2.65299e-20	2.6174e-15	0.826435	NA	NA	NA	0.503175	0.751429	0.63273	0.640011	0.63756	NA	NA	0.664198	0.701754	0.697464	0.632453
quinolinate	LST1	NA	517	10	0.654947	0.000281922	9.22825	2.75099e-20	2.70009e-15	0.723632	NA	NA	NA	0.574603	0.737143	0.624434	0.604347	0.699761	NA	NA	0.661728	0.714286	0.65308	0.615849
quinolinate	SH2D1A	NA	517	10	0.656693	0.000289053	9.2164	3.07252e-20	3.00021e-15	0.716956	NA	NA	NA	0.560847	0.745714	0.697587	0.572304	0.697368	NA	NA	0.639506	0.754386	0.615036	0.62566
quinolinate	CXCL13	NA	517	10	0.661424	0.000308645	9.18839	3.98781e-20	3.83496e-15	0.715621	NA	NA	NA	0.508466	0.774286	0.586727	0.594316	0.72488	NA	NA	0.641975	0.746867	0.64221	0.729811
quinolinate	C1QC	NA	517	10	0.660176	0.000304106	9.18515	4.10957e-20	3.93219e-15	0.70227	NA	NA	NA	0.591005	0.78	0.575415	0.618835	0.679426	NA	NA	0.666667	0.646617	0.705616	0.667925
quinolinate	SASH3	NA	517	10	0.657849	0.000298807	9.13161	6.7487e-20	6.17801e-15	0.723632	NA	NA	NA	0.491005	0.771429	0.599548	0.586236	0.729665	NA	NA	0.706173	0.724311	0.659873	0.658113
quinolinate	LILRB2	NA	517	10	0.660893	0.000311876	9.1106	8.19249e-20	7.31289e-15	0.773031	NA	NA	NA	0.637037	0.734286	0.636501	0.616049	0.679426	NA	NA	0.65679	0.649123	0.654438	0.643774
quinolinate	ITGB2	NA	517	10	0.663152	0.000321505	9.09911	9.10738e-20	7.95479e-15	0.750334	NA	NA	NA	0.537037	0.785714	0.630468	0.628309	0.667464	NA	NA	0.730864	0.641604	0.701087	0.630189
quinolinate	ITK	NA	517	10	0.655495	0.000292746	9.08807	1.00809e-19	8.72502e-15	0.731642	NA	NA	NA	0.540741	0.78	0.733786	0.560323	0.649522	NA	NA	0.634568	0.719298	0.643116	0.624151
quinolinate	LCK	NA	517	10	0.655771	0.000294205	9.08158	1.07011e-19	9.2199e-15	0.726302	NA	NA	NA	0.513757	0.765714	0.659879	0.566453	0.745215	NA	NA	0.664198	0.729323	0.632246	0.628679
quinolinate	ZBP1	NA	517	10	0.657597	0.000302259	9.06478	1.24853e-19	1.07087e-14	0.714286	NA	NA	NA	0.531746	0.742857	0.590498	0.588743	0.727273	NA	NA	0.634568	0.796992	0.663949	0.640755
quinolinate	TRAF3IP3	NA	517	10	0.655866	0.00029772	9.03334	1.66509e-19	1.40912e-14	0.691589	NA	NA	NA	0.556614	0.782857	0.653092	0.588465	0.651914	NA	NA	0.666667	0.761905	0.64221	0.606792
quinolinate	CCR1	NA	517	10	0.660473	0.00031578	9.03047	1.70935e-19	1.44017e-14	0.782377	NA	NA	NA	0.55291	0.717143	0.620664	0.654221	0.66866	NA	NA	0.693827	0.656642	0.680254	0.659623
quinolinate	FGD2	NA	517	10	0.657587	0.000304601	9.02931	1.72761e-19	1.4485e-14	0.664887	NA	NA	NA	0.553968	0.782857	0.642534	0.592923	0.611244	NA	NA	0.698765	0.734336	0.674819	0.641509
quinolinate	EVI2B	NA	517	10	0.660802	0.000317498	9.02446	1.80583e-19	1.49017e-14	0.724967	NA	NA	NA	0.486243	0.768571	0.656109	0.607969	0.642344	NA	NA	0.718519	0.77193	0.662591	0.634717
quinolinate	CCR7	NA	517	10	0.656873	0.000302177	9.02436	1.80743e-19	1.49017e-14	0.656876	NA	NA	NA	0.552381	0.714286	0.720965	0.558651	0.679426	NA	NA	0.651852	0.729323	0.64538	0.677736
quinolinate	IL21R	NA	517	10	0.664931	0.000335111	9.00967	2.06669e-19	1.68892e-14	0.813084	NA	NA	NA	0.524339	0.768571	0.591252	0.607969	0.706938	NA	NA	0.612346	0.83208	0.629982	0.666415
quinolinate	SIGLEC10	NA	517	10	0.660556	0.000318305	8.99923	2.27311e-19	1.84181e-14	0.789052	NA	NA	NA	0.531746	0.78	0.630468	0.643355	0.706938	NA	NA	0.622222	0.701754	0.673913	0.61434
quinolinate	GAB3	NA	517	10	0.657413	0.000306087	8.99745	2.3102e-19	1.86393e-14	0.643525	NA	NA	NA	0.60582	0.685714	0.643288	0.598495	0.757177	NA	NA	0.733333	0.701754	0.612319	0.620377
quinolinate	VAV1	NA	517	10	0.661655	0.000324922	8.96808	3.01729e-19	2.39385e-14	0.746328	NA	NA	NA	0.502116	0.782857	0.656109	0.607412	0.632775	NA	NA	0.720988	0.729323	0.666214	0.646038
quinolinate	NCF1	NA	517	10	0.663368	0.000331942	8.96677	3.05333e-19	2.4042e-14	0.724967	NA	NA	NA	0.437037	0.82	0.666667	0.655057	0.687799	NA	NA	0.696296	0.721805	0.625453	0.66566
quinolinate	NCF4	NA	517	10	0.659192	0.000315227	8.96624	3.06822e-19	2.4042e-14	0.65287	NA	NA	NA	0.527513	0.791429	0.616893	0.604347	0.697368	NA	NA	0.632099	0.81203	0.644475	0.633208
quinolinate	HCST	3	517	10	0.659425	0.000316971	8.95463	3.40874e-19	2.63846e-14	0.675567	NA	NA	NA	0.513757	0.782857	0.658371	0.606576	0.663876	NA	NA	0.649383	0.746867	0.662591	0.661887
quinolinate	CD300LF	NA	517	10	0.654815	0.000301517	8.91575	4.84533e-19	3.69041e-14	0.686248	NA	NA	NA	0.579894	0.794286	0.553544	0.651714	0.666268	NA	NA	0.649383	0.689223	0.661685	0.643774
quinolinate	IKBKE	NA	517	10	0.652108	0.000291285	8.91235	4.996e-19	3.79001e-14	0.757009	NA	NA	NA	0.54709	0.657143	0.695324	0.608805	0.577751	NA	NA	0.666667	0.75188	0.673913	0.651321
quinolinate	DAPP1	NA	517	10	0.66826	0.000357821	8.89505	5.83917e-19	4.36016e-14	0.777036	NA	NA	NA	0.441799	0.797143	0.755656	0.604904	0.549043	NA	NA	0.71358	0.799499	0.67029	0.658113
quinolinate	C1QB	NA	517	10	0.661852	0.000332827	8.87173	7.20199e-19	5.29473e-14	0.718291	NA	NA	NA	0.592593	0.78	0.555053	0.611312	0.688995	NA	NA	0.683951	0.649123	0.714221	0.667925
quinolinate	PARVG	NA	517	10	0.655229	0.000306291	8.86965	7.33738e-19	5.35294e-14	0.690254	NA	NA	NA	0.542328	0.8	0.638763	0.577598	0.638756	NA	NA	0.669136	0.724311	0.677989	0.631698
quinolinate	FERMT3	NA	517	10	0.662073	0.000334465	8.86207	7.85418e-19	5.70055e-14	0.75968	NA	NA	NA	0.471958	0.794286	0.643288	0.567289	0.704545	NA	NA	0.691358	0.681704	0.699275	0.689057
quinolinate	CCL5	NA	517	10	0.656191	0.000310779	8.8599	8.0084e-19	5.75429e-14	0.758344	NA	NA	NA	0.558201	0.771429	0.66365	0.570911	0.746411	NA	NA	0.639506	0.701754	0.612772	0.624906
nicotinamide ribonucleotide (NMN)	SP140	NA	367	8	0.325326	0.000392043	8.82189	1.12541e-18	7.82082e-14	NA	0.268519	NA	NA	NA	0.415344	0.353599	0.319548	NA	NA	NA	0.293878	0.195652	0.407095	0.339436
nicotinamide ribonucleotide (NMN)	SLA	NA	367	8	0.32693	0.000385522	8.81448	1.20245e-18	8.26569e-14	NA	0.277778	NA	NA	NA	0.333333	0.375961	0.352633	NA	NA	NA	0.35102	0.188406	0.356419	0.362319
quinolinate	CD37	NA	517	10	0.658199	0.000322475	8.80957	1.25624e-18	8.55875e-14	0.671562	NA	NA	NA	0.491534	0.805714	0.727753	0.608247	0.674641	NA	NA	0.651852	0.706767	0.650362	0.62566
quinolinate	AIF1	NA	517	10	0.655665	0.000312207	8.80984	1.25322e-18	8.55875e-14	0.659546	NA	NA	NA	0.599471	0.74	0.529412	0.594037	0.67823	NA	NA	0.716049	0.729323	0.695199	0.637736
quinolinate	C1orf162	NA	517	10	0.652985	0.000301586	8.80937	1.25857e-18	8.55875e-14	0.676903	NA	NA	NA	0.593122	0.734286	0.600302	0.625244	0.645933	NA	NA	0.651852	0.749373	0.658514	0.619623
nicotinamide ribonucleotide (NMN)	ZBP1	NA	367	8	0.327886	0.000382057	8.80547	1.30306e-18	8.82981e-14	NA	0.25	NA	NA	NA	0.380952	0.415793	0.327268	NA	NA	NA	0.306122	0.224638	0.381757	0.315789
quinolinate	NCF2	NA	517	10	0.652186	0.000298778	8.80443	1.31525e-18	8.88078e-14	0.791722	NA	NA	NA	0.574074	0.754286	0.575415	0.665645	0.645933	NA	NA	0.698765	0.598997	0.667572	0.638491
quinolinate	CCR2	NA	517	10	0.651785	0.000298427	8.78638	1.54453e-18	1.02472e-13	0.714286	NA	NA	NA	0.560847	0.674286	0.702866	0.59543	0.702153	NA	NA	0.671605	0.701754	0.64538	0.607547
quinolinate	RAC2	NA	517	10	0.656551	0.000320798	8.74059	2.31892e-18	1.49171e-13	0.727637	NA	NA	NA	0.521693	0.808571	0.658371	0.594316	0.659091	NA	NA	0.65679	0.781955	0.622736	0.602264
quinolinate	THEMIS	NA	517	10	0.65522	0.000315819	8.7343	2.4516e-18	1.56124e-13	0.695594	NA	NA	NA	0.574603	0.771429	0.69457	0.591251	0.698565	NA	NA	0.624691	0.706767	0.606431	0.630943
quinolinate	C1QA	NA	517	10	0.657995	0.000328846	8.7126	2.96985e-18	1.86017e-13	0.698264	NA	NA	NA	0.587302	0.771429	0.516591	0.586514	0.715311	NA	NA	0.691358	0.686717	0.708786	0.658868
quinolinate	HK3	3	517	10	0.658752	0.000333193	8.69702	3.40715e-18	2.09588e-13	0.76502	NA	NA	NA	0.596296	0.785714	0.499246	0.617999	0.742823	NA	NA	0.691358	0.641604	0.682971	0.644528
quinolinate	BCL2A1	NA	517	10	0.658693	0.00033296	8.69685	3.41222e-18	2.09588e-13	0.801068	NA	NA	NA	0.452381	0.754286	0.66365	0.679298	0.647129	NA	NA	0.57037	0.774436	0.638134	0.692075
nicotinamide ribonucleotide (NMN)	LAX1	NA	367	8	0.324195	0.000408715	8.69604	3.43665e-18	2.1041e-13	NA	0.268519	NA	NA	NA	0.388889	0.374563	0.311277	NA	NA	NA	0.318367	0.188406	0.384572	0.345538
quinolinate	IL18BP	4	517	10	0.656444	0.000324499	8.68465	3.79926e-18	2.29436e-13	0.691589	NA	NA	NA	0.582011	0.768571	0.677979	0.560602	0.745215	NA	NA	0.651852	0.704261	0.597826	0.633962
quinolinate	SELL	NA	517	10	0.647239	0.000289814	8.64894	5.19784e-18	3.02668e-13	0.70494	NA	NA	NA	0.51746	0.694286	0.673454	0.592923	0.611244	NA	NA	0.659259	0.714286	0.682518	0.664906
quinolinate	SIGLEC1	NA	517	10	0.654938	0.000321015	8.64759	5.25984e-18	3.04417e-13	0.712951	NA	NA	NA	0.575132	0.785714	0.573906	0.667038	0.656699	NA	NA	0.68642	0.614035	0.668931	0.651321
quinolinate	SAMD9L	NA	517	10	0.648283	0.000294304	8.64358	5.4477e-18	3.1244e-13	0.818425	NA	NA	NA	0.548148	0.68	0.62368	0.623851	0.645933	NA	NA	0.65679	0.729323	0.637681	0.629434
quinolinate	CLEC4A	NA	517	10	0.648445	0.000295433	8.63644	5.79894e-18	3.29607e-13	0.754339	NA	NA	NA	0.542328	0.76	0.678733	0.61382	0.650718	NA	NA	0.723457	0.699248	0.563859	0.592453
quinolinate	CD96	NA	517	10	0.652882	0.000314339	8.62296	6.52448e-18	3.68645e-13	0.753004	NA	NA	NA	0.527513	0.774286	0.680995	0.572862	0.659091	NA	NA	0.646914	0.736842	0.627264	0.629434
quinolinate	GRAP2	NA	517	10	0.649508	0.000301367	8.61223	7.16531e-18	4.02464e-13	0.666222	NA	NA	NA	0.577778	0.785714	0.646305	0.562831	0.704545	NA	NA	0.65679	0.716792	0.591033	0.624906
quinolinate	CD226	NA	517	10	0.653611	0.000319067	8.59967	7.99476e-18	4.45114e-13	0.791722	NA	NA	NA	0.512698	0.717143	0.693062	0.588465	0.69378	NA	NA	0.671605	0.684211	0.619565	0.666415
quinolinate	GZMA	NA	517	10	0.649377	0.000301793	8.59866	8.06543e-18	4.46438e-13	0.716956	NA	NA	NA	0.571429	0.731429	0.688537	0.56506	0.739234	NA	NA	0.674074	0.674185	0.601449	0.602264
kynurenine	TAP2	NA	550	12	0.634532	0.00024563	8.58391	9.1705e-18	4.97483e-13	0.723497	0.640523	0.693233	NA	0.498149	0.703704	NA	NA	0.639029	0.712251	0.628083	0.5625	0.641379	0.563546	0.611614
quinolinate	KLHL6	NA	517	10	0.657294	0.000335973	8.58142	9.37089e-18	5.06909e-13	0.755674	NA	NA	NA	0.444974	0.8	0.690045	0.595709	0.654306	NA	NA	0.681481	0.769424	0.646739	0.622642
quinolinate	IFNG	NA	517	10	0.649304	0.000303169	8.57489	9.91836e-18	5.3199e-13	0.719626	NA	NA	NA	0.599471	0.751429	0.57994	0.592366	0.657895	NA	NA	0.659259	0.746867	0.631341	0.611321
quinolinate	PRKCB	NA	517	10	0.649893	0.000306246	8.56537	1.0773e-17	5.68708e-13	0.682243	NA	NA	NA	0.58254	0.631429	0.690045	0.590972	0.632775	NA	NA	0.676543	0.759398	0.648098	0.637736
quinolinate	GPR84	NA	517	10	0.648213	0.00029945	8.56495	1.0812e-17	5.68708e-13	0.674232	NA	NA	NA	0.619577	0.725714	0.577677	0.616049	0.659091	NA	NA	0.644444	0.736842	0.603714	0.651321
nicotinamide ribonucleotide (NMN)	CD27	NA	367	8	0.330959	0.000389958	8.56017	1.12697e-17	5.89528e-13	NA	0.324074	NA	NA	NA	0.322751	0.356394	0.304659	NA	NA	NA	0.334694	0.231884	0.376126	0.398169
quinolinate	PTPRC	NA	517	10	0.653896	0.000323457	8.55698	1.15861e-17	6.04414e-13	0.738318	NA	NA	NA	0.457672	0.745714	0.692308	0.591808	0.669856	NA	NA	0.68642	0.73183	0.654438	0.647547
quinolinate	LCP1	NA	517	10	0.653203	0.000320652	8.55561	1.17251e-17	6.08333e-13	0.773031	NA	NA	NA	0.460317	0.631429	0.699849	0.618278	0.647129	NA	NA	0.706173	0.741855	0.670743	0.673208
quinolinate	NKG7	NA	517	10	0.653669	0.00032353	8.54336	1.3038e-17	6.69158e-13	0.751669	NA	NA	NA	0.579365	0.748571	0.604827	0.623572	0.764354	NA	NA	0.651852	0.66416	0.588768	0.64
quinolinate	LAX1	NA	517	10	0.653602	0.000323505	8.53995	1.34275e-17	6.85452e-13	0.736983	NA	NA	NA	0.54127	0.728571	0.690045	0.587072	0.651914	NA	NA	0.622222	0.79198	0.644475	0.606038
quinolinate	EOMES	NA	517	10	0.652473	0.000319154	8.53477	1.40437e-17	7.11189e-13	0.70494	NA	NA	NA	0.550265	0.794286	0.630468	0.55085	0.754785	NA	NA	0.666667	0.689223	0.616848	0.630189
quinolinate	CD27	NA	517	10	0.64888	0.000304614	8.53025	1.46033e-17	7.37568e-13	0.70494	NA	NA	NA	0.550265	0.711429	0.679487	0.588186	0.65311	NA	NA	0.646914	0.774436	0.642663	0.590189
quinolinate	BATF	NA	517	10	0.652759	0.00032165	8.51756	1.62948e-17	8.07995e-13	0.603471	NA	NA	NA	0.508995	0.754286	0.541478	0.555865	0.703349	NA	NA	0.683951	0.764411	0.724638	0.683019
quinolinate	TYMP	4	517	10	0.656477	0.000337625	8.51594	1.6524e-17	8.17232e-13	0.810414	NA	NA	NA	0.566667	0.754286	0.522624	0.645584	0.740431	NA	NA	0.617284	0.696742	0.634058	0.676226
quinolinate	SPI1	NA	517	10	0.65435	0.000329063	8.50876	1.75799e-17	8.67201e-13	0.664887	NA	NA	NA	0.524868	0.757143	0.588989	0.626916	0.691388	NA	NA	0.71358	0.591479	0.730072	0.675472
quinolinate	CD38	4	517	10	0.663818	0.000372132	8.49207	2.02993e-17	9.76062e-13	0.8251	NA	NA	NA	0.520106	0.571429	0.702866	0.613541	0.741627	NA	NA	0.666667	0.794486	0.664402	0.65283
quinolinate	TIFAB	NA	517	10	0.651334	0.000318229	8.48332	2.18865e-17	1.04973e-12	0.76769	NA	NA	NA	0.596296	0.791429	0.578431	0.564781	0.63756	NA	NA	0.676543	0.674185	0.631793	0.656604
quinolinate	C3AR1	NA	517	10	0.652101	0.000321614	8.48136	2.22575e-17	1.06484e-12	0.724967	NA	NA	NA	0.574074	0.78	0.576169	0.625801	0.650718	NA	NA	0.681481	0.631579	0.695199	0.633208
quinolinate	FPR3	NA	517	10	0.646722	0.000299411	8.47935	2.26446e-17	1.08065e-12	0.797063	NA	NA	NA	0.538624	0.717143	0.595023	0.637503	0.654306	NA	NA	0.679012	0.631579	0.682518	0.631698
thymine	CENPA	NA	562	12	0.63882	0.000268552	8.47108	2.4313e-17	1.14875e-12	0.787879	0.630435	NA	NA	0.613347	0.565333	0.637276	0.606094	0.609626	0.642105	NA	0.660606	0.692308	0.586498	0.708295
quinolinate	AOAH	5	517	10	0.651703	0.000320826	8.46952	2.46406e-17	1.16134e-12	0.740988	NA	NA	NA	0.574074	0.791429	0.651584	0.550571	0.746411	NA	NA	0.676543	0.684211	0.57654	0.612075
quinolinate	STAT2	NA	517	10	0.644532	0.000291388	8.46698	2.51837e-17	1.1826e-12	0.793057	NA	NA	NA	0.548677	0.665714	0.590498	0.580942	0.661483	NA	NA	0.671605	0.721805	0.659873	0.652075
nicotinamide ribonucleotide (NMN)	FMNL1	NA	367	8	0.337809	0.00036783	8.45676	2.74916e-17	1.27676e-12	NA	0.194444	NA	NA	NA	0.407407	0.380154	0.360904	NA	NA	NA	0.320408	0.338164	0.379505	0.283753
quinolinate	JAML	NA	517	10	0.650532	0.000317492	8.44818	2.95887e-17	1.36417e-12	0.634179	NA	NA	NA	0.622222	0.794286	0.726244	0.572862	0.675837	NA	NA	0.639506	0.684211	0.595109	0.573585
quinolinate	GPR171	NA	517	10	0.648394	0.000308916	8.44298	3.09343e-17	1.41933e-12	0.793057	NA	NA	NA	0.551852	0.768571	0.735294	0.583449	0.655502	NA	NA	0.57037	0.684211	0.608243	0.624906
quinolinate	MAN2B1	7	517	10	0.647671	0.000306175	8.43935	3.19115e-17	1.46065e-12	0.711615	NA	NA	NA	0.598413	0.757143	0.671946	0.561159	0.63756	NA	NA	0.639506	0.571429	0.688859	0.676981
quinolinate	ITGAX	NA	517	10	0.648108	0.000308863	8.42746	3.53255e-17	1.59898e-12	0.739653	NA	NA	NA	0.509524	0.8	0.634992	0.631652	0.629187	NA	NA	0.654321	0.64411	0.637681	0.664151
quinolinate	SIGLEC7	NA	517	10	0.64442	0.000294512	8.41545	3.91387e-17	1.75765e-12	0.726302	NA	NA	NA	0.571958	0.754286	0.548265	0.602675	0.649522	NA	NA	0.683951	0.669173	0.663496	0.636226
quinolinate	LAPTM5	NA	517	10	0.652841	0.00033078	8.40369	4.32672e-17	1.91149e-12	0.76769	NA	NA	NA	0.412698	0.78	0.633484	0.638897	0.641148	NA	NA	0.654321	0.721805	0.701087	0.660377
thymine	UBE2C	4	562	12	0.644241	0.000296867	8.3716	5.68421e-17	2.46546e-12	0.817264	0.710145	NA	NA	0.575212	0.554667	0.637993	0.579742	0.681283	0.663158	NA	0.579798	0.687179	0.592593	0.758621
quinolinate	CXCR6	NA	517	10	0.649038	0.00031716	8.36869	5.8262e-17	2.51558e-12	0.785047	NA	NA	NA	0.571958	0.765714	0.675716	0.544441	0.67823	NA	NA	0.666667	0.691729	0.620018	0.594717
quinolinate	IGSF6	NA	517	10	0.646349	0.000306328	8.36172	6.18084e-17	2.65067e-12	0.797063	NA	NA	NA	0.583069	0.78	0.61991	0.580663	0.644737	NA	NA	0.711111	0.654135	0.600543	0.603774
quinolinate	SLAMF6	NA	517	10	0.652546	0.000333784	8.34965	6.8467e-17	2.91001e-12	0.753004	NA	NA	NA	0.508995	0.785714	0.728507	0.569518	0.529904	NA	NA	0.664198	0.794486	0.647192	0.616604
quinolinate	PIM2	NA	517	10	0.64894	0.000318416	8.34669	7.02041e-17	2.96399e-12	0.682243	NA	NA	NA	0.555026	0.7	0.732278	0.586793	0.692584	NA	NA	0.614815	0.75188	0.630435	0.583396
quinolinate	CCR8	NA	517	10	0.637884	0.000273195	8.34215	7.29502e-17	3.06634e-12	0.738318	NA	NA	NA	0.537037	0.68	0.601056	0.586236	0.503589	NA	NA	0.691358	0.684211	0.65625	0.710189
quinolinate	HCLS1	NA	517	10	0.652561	0.000335289	8.33169	7.96991e-17	3.32798e-12	0.734312	NA	NA	NA	0.515873	0.797143	0.649321	0.609641	0.607656	NA	NA	0.664198	0.761905	0.644475	0.607547
thymine	CENPF	NA	562	12	0.645986	0.000307326	8.32746	8.2594e-17	3.41887e-12	0.770432	0.637681	NA	NA	0.566737	0.6	0.658065	0.641504	0.672727	0.568421	NA	0.606061	0.741026	0.580403	0.776328
quinolinate	IRF4	NA	517	10	0.649952	0.000325419	8.31251	9.37016e-17	3.83695e-12	0.706275	NA	NA	NA	0.53545	0.668571	0.657617	0.585121	0.638756	NA	NA	0.644444	0.824561	0.661232	0.626415
quinolinate	IKZF3	NA	517	10	0.650236	0.000327014	8.30787	9.74329e-17	3.98118e-12	0.76502	NA	NA	NA	0.469841	0.791429	0.718703	0.544999	0.601675	NA	NA	0.669136	0.776942	0.634058	0.623396
quinolinate	CD3G	NA	517	10	0.649245	0.000324542	8.28444	1.18664e-16	4.77692e-12	0.736983	NA	NA	NA	0.564021	0.731429	0.707391	0.592366	0.553828	NA	NA	0.649383	0.73183	0.63904	0.641509
quinolinate	CHST11	5	517	10	0.642118	0.000294333	8.28383	1.19279e-16	4.78668e-12	0.728972	NA	NA	NA	0.559788	0.751429	0.621418	0.641683	0.639952	NA	NA	0.609877	0.656642	0.686141	0.579623
quinolinate	LAG3	NA	517	10	0.651603	0.000335111	8.28161	1.21521e-16	4.86112e-12	0.660881	NA	NA	NA	0.621693	0.757143	0.536953	0.59543	0.694976	NA	NA	0.624691	0.661654	0.676178	0.695094
nicotinamide ribonucleotide (NMN)	ARHGAP9	NA	367	8	0.345892	0.00034632	8.28108	1.22065e-16	4.87263e-12	NA	0.296296	NA	NA	NA	0.431217	0.387142	0.34188	NA	NA	NA	0.326531	0.263285	0.36768	0.337147
thymine	KIF14	NA	562	12	0.642822	0.000298706	8.2637	1.41229e-16	5.48806e-12	0.768595	0.652174	NA	NA	0.552436	0.573333	0.680287	0.61927	0.678075	0.561404	NA	0.618182	0.741026	0.592593	0.741845
quinolinate	CXCL11	NA	517	10	0.646267	0.000313429	8.26182	1.43464e-16	5.55225e-12	0.782377	NA	NA	NA	0.592063	0.748571	0.618401	0.603789	0.680622	NA	NA	0.592593	0.681704	0.594656	0.653585
quinolinate	CST7	NA	517	10	0.646173	0.000313222	8.25926	1.4658e-16	5.64987e-12	0.688919	NA	NA	NA	0.569841	0.742857	0.688537	0.556144	0.699761	NA	NA	0.666667	0.674185	0.618659	0.607547
quinolinate	FMNL1	NA	517	10	0.645258	0.000309773	8.25312	1.54308e-16	5.92376e-12	0.750334	NA	NA	NA	0.530688	0.771429	0.620664	0.625522	0.58134	NA	NA	0.659259	0.679198	0.65625	0.645283
quinolinate	CD3E	NA	517	10	0.642783	0.000299573	8.24945	1.59131e-16	6.09665e-12	0.720961	NA	NA	NA	0.541799	0.771429	0.677979	0.553357	0.611244	NA	NA	0.622222	0.711779	0.644022	0.630189
quinolinate	P2RY10	NA	517	10	0.647111	0.000318191	8.24709	1.62301e-16	6.20559e-12	0.703605	NA	NA	NA	0.552381	0.76	0.686275	0.573976	0.617225	NA	NA	0.619753	0.774436	0.61413	0.617358
thymine	RRM2	3	562	12	0.639471	0.00028635	8.24202	1.69326e-16	6.43543e-12	0.799816	0.630435	NA	NA	0.590042	0.552	0.685305	0.63272	0.595722	0.607018	NA	0.640404	0.679487	0.591186	0.746505
quinolinate	TRPM2	5	517	10	0.650842	0.000335173	8.23928	1.73252e-16	6.54544e-12	0.659546	NA	NA	NA	0.592063	0.831429	0.485671	0.594595	0.62799	NA	NA	0.674074	0.724311	0.672101	0.663396
nicotinamide ribonucleotide (NMN)	JAK3	NA	367	8	0.337705	0.000388599	8.23293	1.82684e-16	6.84744e-12	NA	0.277778	NA	NA	NA	0.399471	0.353599	0.33995	NA	NA	NA	0.328571	0.282609	0.375563	0.329519
quinolinate	ZAP70	NA	517	10	0.640039	0.000289494	8.23055	1.86358e-16	6.97143e-12	0.722296	NA	NA	NA	0.601587	0.74	0.59276	0.55085	0.711722	NA	NA	0.604938	0.681704	0.638134	0.618113
nicotinamide ribonucleotide (NMN)	AIM2	NA	367	8	0.336094	0.000398711	8.20852	2.23923e-16	8.19951e-12	NA	0.342593	NA	NA	NA	0.404762	0.368973	0.321202	NA	NA	NA	0.257143	0.205314	0.467905	0.335622
quinolinate	TLR6	NA	517	10	0.646134	0.000317593	8.20003	2.40328e-16	8.74972e-12	0.774366	NA	NA	NA	0.533862	0.748571	0.564857	0.625801	0.648325	NA	NA	0.659259	0.749373	0.629076	0.619623
quinolinate	HLA-DOA	NA	517	10	0.641511	0.000298062	8.19665	2.4718e-16	8.94785e-12	0.716956	NA	NA	NA	0.56455	0.745714	0.631222	0.568403	0.665072	NA	NA	0.666667	0.684211	0.627717	0.609811
quinolinate	PIK3R5	3	517	10	0.647011	0.000324752	8.15784	3.41081e-16	1.20047e-11	0.660881	NA	NA	NA	0.550265	0.8	0.604827	0.623572	0.61244	NA	NA	0.688889	0.656642	0.673007	0.621887
quinolinate	LY96	NA	517	10	0.644993	0.000316705	8.14743	3.71746e-16	1.29169e-11	0.70227	NA	NA	NA	0.538095	0.702857	0.600302	0.603511	0.595694	NA	NA	0.671605	0.759398	0.685236	0.634717
quinolinate	CD5	NA	517	10	0.639264	0.000292215	8.14679	3.73704e-16	1.29377e-11	0.679573	NA	NA	NA	0.512169	0.754286	0.642534	0.530789	0.723684	NA	NA	0.639506	0.719298	0.596467	0.649057
quinolinate	PLCB2	4	517	10	0.650651	0.000342018	8.14604	3.76024e-16	1.29944e-11	0.684913	NA	NA	NA	0.568783	0.814286	0.645551	0.562552	0.626794	NA	NA	0.681481	0.651629	0.672554	0.633962
quinolinate	HAPLN3	NA	517	10	0.641426	0.000301848	8.14019	3.94665e-16	1.35647e-11	0.664887	NA	NA	NA	0.571958	0.711429	0.594268	0.64224	0.5	NA	NA	0.639506	0.689223	0.695199	0.704151
quinolinate	TNFSF8	NA	517	10	0.645178	0.000318742	8.13169	4.23358e-16	1.44466e-11	0.658211	NA	NA	NA	0.567196	0.734286	0.670437	0.575091	0.576555	NA	NA	0.701235	0.744361	0.645833	0.604528
quinolinate	ADGRE2	NA	517	10	0.647892	0.000331075	8.12796	4.36579e-16	1.48711e-11	0.846462	NA	NA	NA	0.58836	0.717143	0.633484	0.640011	0.661483	NA	NA	0.587654	0.676692	0.616848	0.626415
quinolinate	RHOH	NA	517	10	0.646644	0.000326684	8.11334	4.92485e-16	1.66562e-11	0.504673	NA	NA	NA	0.448148	0.74	0.689291	0.606297	0.703349	NA	NA	0.632099	0.804511	0.658514	0.628679
quinolinate	CLEC7A	NA	517	10	0.643572	0.000313132	8.11346	4.91985e-16	1.66562e-11	0.738318	NA	NA	NA	0.592593	0.78	0.641026	0.647256	0.578947	NA	NA	0.669136	0.62406	0.633605	0.591698
nicotinamide ribonucleotide (NMN)	NCF4	NA	367	8	0.342209	0.000378215	8.11358	4.9149e-16	1.66562e-11	NA	0.296296	NA	NA	NA	0.441799	0.39413	0.363937	NA	NA	NA	0.320408	0.198068	0.396396	0.314264
thymine	IQGAP3	NA	562	12	0.634778	0.000276045	8.11205	4.97713e-16	1.67734e-11	0.753903	0.608696	NA	NA	0.575212	0.578667	0.622939	0.601153	0.671658	0.645614	NA	0.614141	0.664103	0.590248	0.765144
ophthalmate	GGT1	NA	550	12	0.350425	0.00034037	8.10741	5.17102e-16	1.73456e-11	0.307692	0.27451	0.465465	NA	0.37553	0.319328	NA	NA	0.348837	0.426829	0.468864	0.187135	0.130435	0.102375	0.525
quinolinate	SLAMF1	NA	517	10	0.647039	0.000328936	8.10731	5.1754e-16	1.73456e-11	0.728972	NA	NA	NA	0.46455	0.757143	0.697587	0.583728	0.666268	NA	NA	0.6	0.756892	0.643116	0.636981
nicotinamide ribonucleotide (NMN)	THEMIS2	NA	367	8	0.342963	0.000375269	8.10645	5.21222e-16	1.73528e-11	NA	0.25	NA	NA	NA	0.39418	0.433962	0.334988	NA	NA	NA	0.338776	0.272947	0.351351	0.335622
quinolinate	FPR1	NA	517	10	0.644169	0.000316563	8.1029	5.36665e-16	1.78026e-11	0.738318	NA	NA	NA	0.592593	0.691429	0.630468	0.645862	0.62201	NA	NA	0.602469	0.704261	0.665761	0.601509
quinolinate	MS4A6A	NA	517	10	0.644671	0.000319509	8.09357	5.79415e-16	1.90877e-11	0.648865	NA	NA	NA	0.599471	0.777143	0.57994	0.562552	0.643541	NA	NA	0.683951	0.656642	0.682518	0.629434
quinolinate	UBASH3A	NA	517	10	0.645362	0.000322656	8.09248	5.84636e-16	1.92264e-11	0.678238	NA	NA	NA	0.556614	0.822857	0.621418	0.551407	0.736842	NA	NA	0.612346	0.679198	0.620018	0.618868
quinolinate	TLR2	NA	517	10	0.649126	0.000339775	8.09016	5.95841e-16	1.95611e-11	0.718291	NA	NA	NA	0.587302	0.722857	0.577677	0.638897	0.691388	NA	NA	0.711111	0.614035	0.663043	0.624151
quinolinate	PIK3CD	3	517	10	0.64734	0.000331749	8.0894	5.996e-16	1.96169e-11	0.727637	NA	NA	NA	0.514815	0.76	0.625189	0.607969	0.661483	NA	NA	0.679012	0.73183	0.602355	0.635472
quinolinate	SLA2	NA	517	10	0.643616	0.000316658	8.07066	6.99194e-16	2.26034e-11	0.802403	NA	NA	NA	0.561905	0.782857	0.613122	0.55698	0.632775	NA	NA	0.654321	0.701754	0.614583	0.624151
quinolinate	THEMIS2	NA	517	10	0.645241	0.000323879	8.07044	7.00464e-16	2.26061e-11	0.744993	NA	NA	NA	0.535979	0.777143	0.599548	0.628866	0.683014	NA	NA	0.592593	0.739348	0.625453	0.597736
quinolinate	GVINP1	NA	517	10	0.639817	0.000300428	8.06657	7.22997e-16	2.32153e-11	0.740988	NA	NA	NA	0.52328	0.694286	0.68552	0.584843	0.644737	NA	NA	0.609877	0.761905	0.603714	0.623396
glutathione, oxidized (GSSG)	GGT1	2	550	12	0.339606	0.000396543	8.05459	7.97457e-16	2.54346e-11	0.283943	0.248366	0.412913	NA	0.41164	0.277778	NA	NA	0.400404	0.540373	0.504274	0.167832	0.110368	0.0995169	0.438636
quinolinate	GZMK	NA	517	10	0.644001	0.000319735	8.05322	8.06439e-16	2.56352e-11	0.726302	NA	NA	NA	0.559788	0.765714	0.68552	0.530789	0.687799	NA	NA	0.646914	0.711779	0.596467	0.604528
quinolinate	PARP14	4	517	10	0.640435	0.00030409	8.05331	8.05861e-16	2.56352e-11	0.802403	NA	NA	NA	0.545503	0.674286	0.604827	0.644748	0.672249	NA	NA	0.646914	0.711779	0.558424	0.65283
quinolinate	DEF6	NA	517	10	0.641013	0.000307012	8.04789	8.4235e-16	2.66876e-11	0.636849	NA	NA	NA	0.544974	0.722857	0.628205	0.553079	0.673445	NA	NA	0.669136	0.709273	0.666214	0.626415
quinolinate	CMKLR1	NA	517	10	0.644694	0.000323675	8.04259	8.79608e-16	2.77756e-11	0.708945	NA	NA	NA	0.574074	0.68	0.612368	0.605183	0.691388	NA	NA	0.671605	0.641604	0.657156	0.65434
histamine	CTSG	3	645	13	0.631818	0.000268694	8.04164	8.86455e-16	2.79455e-11	0.674931	0.764706	0.714715	NA	0.571658	0.756098	0.618614	0.573034	NA	0.529915	0.589255	0.592516	0.619048	0.602688	0.609221
quinolinate	CD247	NA	517	10	0.646889	0.000333951	8.038	9.13133e-16	2.86442e-11	0.738318	NA	NA	NA	0.53545	0.777143	0.573152	0.546113	0.696172	NA	NA	0.693827	0.744361	0.632699	0.617358
quinolinate	OAS2	NA	517	10	0.647458	0.000336733	8.03571	9.30381e-16	2.90894e-11	0.890521	NA	NA	NA	0.556085	0.708571	0.616139	0.621064	0.605263	NA	NA	0.592593	0.711779	0.658062	0.649811
quinolinate	WIPF1	NA	517	10	0.640747	0.000306851	8.03478	9.37465e-16	2.9215e-11	0.690254	NA	NA	NA	0.530159	0.725714	0.653846	0.59766	0.624402	NA	NA	0.619753	0.739348	0.657609	0.609057
quinolinate	ADCY7	3	517	10	0.648597	0.000342529	8.02897	9.82929e-16	3.05319e-11	0.740988	NA	NA	NA	0.520635	0.811429	0.677979	0.619114	0.479665	NA	NA	0.738272	0.646617	0.674366	0.638491
quinolinate	SECTM1	NA	517	10	0.646948	0.000335555	8.02201	1.04031e-15	3.22092e-11	0.731642	NA	NA	NA	0.619048	0.734286	0.562594	0.628587	0.667464	NA	NA	0.585185	0.619048	0.697464	0.664151
quinolinate	WAS	NA	517	10	0.647243	0.000337106	8.0196	1.06093e-15	3.26908e-11	0.691589	NA	NA	NA	0.446032	0.811429	0.596531	0.606297	0.648325	NA	NA	0.664198	0.704261	0.692482	0.657358
thymine	TTK	NA	562	12	0.636929	0.00029332	7.99513	1.29441e-15	3.93094e-11	0.79247	0.644928	NA	NA	0.572564	0.594667	0.653763	0.622289	0.627807	0.57193	NA	0.581818	0.725641	0.58181	0.753029
quinolinate	ALOX5	4	517	10	0.644643	0.000328037	7.98612	1.39251e-15	4.20205e-11	0.636849	NA	NA	NA	0.495767	0.782857	0.560332	0.621343	0.669856	NA	NA	0.723457	0.724311	0.68433	0.575849
5-methylthioadenosine (MTA)	F2R	NA	523	11	0.366254	0.000280708	7.98275	1.43104e-15	4.29787e-11	0.299024	0.339869	0.449695	NA	0.465891	0.31746	NA	NA	0.390071	NA	0.455922	0.252016	0.282759	0.384894	0.361991
quinolinate	FAM78A	NA	517	10	0.644581	0.000328076	7.98224	1.43705e-15	4.30913e-11	0.758344	NA	NA	NA	0.541799	0.791429	0.631222	0.591808	0.602871	NA	NA	0.68642	0.666667	0.623188	0.634717
quinolinate	PLXNC1	NA	517	10	0.64528	0.00033158	7.9783	1.48361e-15	4.42322e-11	0.596796	NA	NA	NA	0.532275	0.68	0.569382	0.62998	0.599282	NA	NA	0.725926	0.759398	0.697464	0.650566
nicotinamide ribonucleotide (NMN)	MAP4K1	NA	367	8	0.340626	0.000399496	7.9737	1.53994e-15	4.58157e-11	NA	0.296296	NA	NA	NA	0.388889	0.375961	0.359801	NA	NA	NA	0.32449	0.205314	0.398086	0.36537
quinolinate	MYO1G	NA	517	10	0.649555	0.000351949	7.97191	1.5624e-15	4.63391e-11	0.775701	NA	NA	NA	0.392593	0.757143	0.656863	0.630259	0.655502	NA	NA	0.676543	0.73183	0.667572	0.650566
quinolinate	IGFLR1	NA	517	10	0.651964	0.000363653	7.96889	1.60106e-15	4.72649e-11	0.778371	NA	NA	NA	0.594709	0.78	0.510558	0.54472	0.632775	NA	NA	0.691358	0.764411	0.65625	0.656604
quinolinate	CASP5	NA	517	10	0.644025	0.000327205	7.96213	1.69099e-15	4.93838e-11	0.748999	NA	NA	NA	0.619048	0.757143	0.581448	0.586236	0.569378	NA	NA	0.644444	0.714286	0.624547	0.652075
quinolinate	ANKRD22	NA	517	10	0.649997	0.000355024	7.96076	1.70991e-15	4.97836e-11	0.797063	NA	NA	NA	0.604233	0.82	0.626697	0.557816	0.671053	NA	NA	0.632099	0.62406	0.626812	0.636981
thymine	HJURP	NA	562	12	0.63644	0.000294659	7.94843	1.88895e-15	5.42498e-11	0.77686	0.630435	NA	NA	0.551907	0.546667	0.6681	0.597859	0.677005	0.65614	NA	0.608081	0.682051	0.590248	0.735322
quinolinate	CSF2RA	NA	517	10	0.641878	0.000318845	7.94558	1.93287e-15	5.54277e-11	0.663551	NA	NA	NA	0.522222	0.794286	0.618401	0.579827	0.67823	NA	NA	0.664198	0.679198	0.69067	0.566038
nicotinamide ribonucleotide (NMN)	SIRPG	NA	367	8	0.337108	0.000420724	7.94147	1.99793e-15	5.67804e-11	NA	0.305556	NA	NA	NA	0.351852	0.326345	0.362283	NA	NA	NA	0.353061	0.193237	0.431869	0.372998
cytidine 5'-diphosphocholine	DLC1	NA	550	12	0.369624	0.000269719	7.93857	2.04525e-15	5.76945e-11	0.314626	0.326797	0.339339	NA	0.508726	0.334365	NA	NA	0.478788	0.385714	0.375092	0.309302	0.247093	0.395575	0.38829
5-methylthioadenosine (MTA)	ATP5MF	5	523	11	0.631922	0.000276276	7.93678	2.07497e-15	5.84463e-11	0.71606	0.686275	0.628049	NA	0.508726	0.65873	NA	NA	0.585613	NA	0.523077	0.717742	0.701149	0.624604	0.638763
quinolinate	NFAM1	NA	517	10	0.647929	0.000347434	7.9363	2.08294e-15	5.85841e-11	0.632844	NA	NA	NA	0.593651	0.771429	0.5	0.61382	0.744019	NA	NA	0.688889	0.649123	0.633605	0.666415
quinolinate	CEACAM21	NA	517	10	0.644364	0.000331901	7.92419	2.29647e-15	6.36496e-11	0.536716	NA	NA	NA	0.569841	0.845714	0.541478	0.584564	0.574163	NA	NA	0.676543	0.726817	0.70788	0.629434
quinolinate	CCL4	NA	517	10	0.641564	0.000319326	7.922	2.33721e-15	6.44039e-11	0.769025	NA	NA	NA	0.571958	0.765714	0.62368	0.637225	0.614833	NA	NA	0.624691	0.669173	0.600091	0.619623
nicotinamide ribonucleotide (NMN)	GLIPR2	NA	367	8	0.337823	0.000419091	7.92202	2.3368e-15	6.44039e-11	NA	0.314815	NA	NA	NA	0.333333	0.385744	0.415219	NA	NA	NA	0.291837	0.227053	0.461712	0.280702
quinolinate	TAGAP	NA	517	10	0.641489	0.000319234	7.91895	2.39524e-15	6.5623e-11	0.761015	NA	NA	NA	0.525926	0.774286	0.699095	0.592366	0.654306	NA	NA	0.65679	0.598997	0.638587	0.600755
nicotinamide ribonucleotide (NMN)	MEI1	NA	367	8	0.334501	0.000438556	7.90286	2.72574e-15	7.39332e-11	NA	0.277778	NA	NA	NA	0.396825	0.404612	0.372484	NA	NA	NA	0.27551	0.219807	0.38964	0.32418
quinolinate	TMC8	NA	517	10	0.643412	0.000329418	7.90151	2.75541e-15	7.46317e-11	0.622163	NA	NA	NA	0.503704	0.794286	0.659125	0.553357	0.671053	NA	NA	0.644444	0.734336	0.638587	0.627925
nicotinamide ribonucleotide (NMN)	FGD2	NA	367	8	0.343462	0.000393246	7.89383	2.93053e-15	7.85922e-11	NA	0.324074	NA	NA	NA	0.388889	0.403215	0.340778	NA	NA	NA	0.338776	0.253623	0.344032	0.343249
quinolinate	MCOLN2	NA	517	10	0.642848	0.000327651	7.89166	2.98187e-15	7.96327e-11	0.826435	NA	NA	NA	0.524868	0.717143	0.72549	0.514349	0.574163	NA	NA	0.651852	0.729323	0.649909	0.633962
quinolinate	TESPA1	NA	517	10	0.64289	0.00032871	7.88126	3.24092e-15	8.55903e-11	0.660881	NA	NA	NA	0.572487	0.8	0.717195	0.568682	0.553828	NA	NA	0.62716	0.679198	0.644928	0.620377
quinolinate	TRPV2	NA	517	10	0.641267	0.000321776	7.87524	3.40083e-15	8.93178e-11	0.723632	NA	NA	NA	0.51746	0.702857	0.631976	0.65032	0.650718	NA	NA	0.654321	0.666667	0.648551	0.626415
quinolinate	PSTPIP1	NA	517	10	0.646112	0.000344508	7.872	3.49004e-15	9.12832e-11	0.730307	NA	NA	NA	0.561905	0.822857	0.523379	0.549457	0.694976	NA	NA	0.619753	0.741855	0.653986	0.630189
nicotinamide ribonucleotide (NMN)	WAS	NA	367	8	0.353581	0.000346347	7.8676	3.61504e-15	9.40081e-11	NA	0.342593	NA	NA	NA	0.410053	0.392732	0.353184	NA	NA	NA	0.336735	0.304348	0.355856	0.327231
quinolinate	CD72	NA	517	10	0.644717	0.000339072	7.85912	3.86841e-15	9.9944e-11	0.747664	NA	NA	NA	0.463492	0.691429	0.636501	0.624408	0.686603	NA	NA	0.612346	0.744361	0.654438	0.660377
nicotinamide ribonucleotide (NMN)	CD3G	NA	367	8	0.346543	0.000381962	7.85193	4.09696e-15	1.04853e-10	NA	0.296296	NA	NA	NA	0.359788	0.334731	0.370554	NA	NA	NA	0.365306	0.21256	0.400338	0.42029
quinolinate	PSMB9	NA	517	10	0.642301	0.000329214	7.84277	4.40712e-15	1.11888e-10	0.851802	NA	NA	NA	0.496825	0.757143	0.572398	0.638897	0.702153	NA	NA	0.664198	0.681704	0.57971	0.624906
quinolinate	HLA-DPB1	NA	517	10	0.641545	0.000326972	7.82779	4.96525e-15	1.24893e-10	0.683578	NA	NA	NA	0.516931	0.754286	0.61991	0.589858	0.690191	NA	NA	0.711111	0.691729	0.608696	0.608302
quinolinate	LY86	NA	517	10	0.64187	0.000328564	7.82675	5.00636e-15	1.25761e-10	0.708945	NA	NA	NA	0.480423	0.768571	0.608597	0.564781	0.623206	NA	NA	0.716049	0.761905	0.65942	0.597736
quinolinate	HLA-DRA	NA	517	10	0.638939	0.000315489	7.82224	5.1892e-15	1.29499e-10	0.813084	NA	NA	NA	0.537566	0.737143	0.570136	0.576762	0.672249	NA	NA	0.676543	0.706767	0.634058	0.590189
nicotinamide adenine dinucleotide (NAD+)	CD38	1	550	12	0.355547	0.000341187	7.82041	5.26509e-15	1.3105e-10	0.521036	0.313725	0.430931	NA	0.413155	0.299735	NA	NA	0.245455	0.333333	0.411592	0.294355	0.267442	0.55276	0.305303
nicotinamide ribonucleotide (NMN)	HAPLN3	NA	367	8	0.34531	0.000391594	7.81707	5.40675e-15	1.3405e-10	NA	0.25	NA	NA	NA	0.380952	0.386443	0.372208	NA	NA	NA	0.32449	0.275362	0.391892	0.355454
quinolinate	CD180	NA	517	10	0.64368	0.000339651	7.79616	6.38169e-15	1.54795e-10	0.718291	NA	NA	NA	0.466138	0.745714	0.664404	0.55085	0.617225	NA	NA	0.745679	0.741855	0.638587	0.62717
nicotinamide ribonucleotide (NMN)	PIK3CD	3	367	8	0.346875	0.000385761	7.79629	6.37527e-15	1.54795e-10	NA	0.305556	NA	NA	NA	0.367725	0.393431	0.350427	NA	NA	NA	0.359184	0.256039	0.349099	0.376049
quinolinate	SLC15A3	5	517	10	0.641649	0.000330737	7.78881	6.76413e-15	1.62827e-10	0.786382	NA	NA	NA	0.535979	0.745714	0.573906	0.610476	0.666268	NA	NA	0.679012	0.588972	0.686141	0.639245
quinolinate	RASSF5	NA	517	10	0.644726	0.00034579	7.78286	7.0904e-15	1.69705e-10	0.793057	NA	NA	NA	0.574603	0.782857	0.580694	0.559766	0.62799	NA	NA	0.612346	0.764411	0.604167	0.644528
quinolinate	NOD2	NA	517	10	0.642152	0.000334993	7.76668	8.05682e-15	1.90572e-10	0.830441	NA	NA	NA	0.568783	0.765714	0.494721	0.557816	0.631579	NA	NA	0.664198	0.744361	0.665761	0.621132
nicotinamide ribonucleotide (NMN)	IL2RA	NA	367	8	0.344237	0.000403123	7.75794	8.63186e-15	2.02914e-10	NA	0.268519	NA	NA	NA	0.420635	0.393431	0.354012	NA	NA	NA	0.314286	0.28744	0.420045	0.282227
quinolinate	LTB	NA	517	10	0.64401	0.000345068	7.75244	9.01401e-15	2.10597e-10	0.622163	NA	NA	NA	0.485185	0.754286	0.551282	0.625801	0.706938	NA	NA	0.62716	0.741855	0.68433	0.647547
kynurenine	IRF1	NA	550	12	0.629338	0.000278437	7.75108	9.11155e-15	2.12615e-10	0.702732	0.588235	0.604511	NA	0.529878	0.722222	NA	NA	0.648129	0.703704	0.574847	0.582661	0.696552	0.551787	0.649321
kynurenine	PSMB9	NA	550	12	0.628017	0.000273691	7.73813	1.00888e-14	2.32287e-10	0.689617	0.588235	0.654135	NA	0.460074	0.626984	NA	NA	0.707786	0.7151	0.637363	0.564516	0.671264	0.593849	0.628205
quinolinate	CGAS	NA	517	10	0.637396	0.000315395	7.73656	1.02143e-14	2.34893e-10	0.769025	NA	NA	NA	0.573016	0.694286	0.665913	0.584564	0.67823	NA	NA	0.609877	0.676692	0.608696	0.603019
5-methylthioadenosine (MTA)	STOM	NA	523	11	0.376164	0.000256456	7.73284	1.05174e-14	2.4128e-10	0.319432	0.352941	0.353659	NA	0.516129	0.328042	NA	NA	0.322188	NA	0.428571	0.268145	0.356322	0.437811	0.427602
thymine	OIP5	NA	562	12	0.633522	0.000298306	7.73073	1.06931e-14	2.44721e-10	0.827365	0.536232	NA	NA	0.507945	0.613333	0.645878	0.669778	0.635294	0.540351	NA	0.668687	0.674359	0.609001	0.746505
kynurenine	ETV7	NA	550	12	0.620707	0.000244287	7.72296	1.13658e-14	2.58255e-10	0.640984	0.607843	0.621053	NA	0.518244	0.65873	NA	NA	0.71183	0.603989	0.5663	0.604839	0.682759	0.63772	0.595777
nicotinamide ribonucleotide (NMN)	NCF1	NA	367	8	0.351702	0.000368936	7.72074	1.15658e-14	2.62172e-10	NA	0.287037	NA	NA	NA	0.441799	0.367575	0.350703	NA	NA	NA	0.346939	0.282609	0.363176	0.352403
nicotinamide adenine dinucleotide (NAD+)	GPR183	NA	550	12	0.363823	0.000311322	7.71791	1.18257e-14	2.6711e-10	0.437972	0.30719	0.372372	NA	0.507024	0.318302	NA	NA	0.344444	0.258333	0.458058	0.393145	0.264535	0.34731	0.316667
histamine	HDC	1	645	13	0.629781	0.000282865	7.71654	1.19528e-14	2.69342e-10	0.72562	0.640523	0.708709	NA	0.533155	0.763066	0.580826	0.687586	NA	0.51567	0.57558	0.613306	0.605042	0.622043	0.641723
thymine	UBE2T	4	562	12	0.638887	0.000324623	7.70852	1.2729e-14	2.85145e-10	0.791552	0.746377	NA	NA	0.560381	0.568	0.680287	0.62723	0.649198	0.522807	NA	0.547475	0.7	0.597281	0.754893
thymine	NEK2	NA	562	12	0.635424	0.000308682	7.70799	1.27817e-14	2.85654e-10	0.774105	0.601449	NA	NA	0.569386	0.608	0.678136	0.645347	0.62246	0.557895	NA	0.579798	0.702564	0.595406	0.753029
quinolinate	LAP3	4	517	10	0.636246	0.000312526	7.70691	1.28899e-14	2.87398e-10	0.862483	NA	NA	NA	0.55291	0.64	0.520362	0.619671	0.67823	NA	NA	0.679012	0.626566	0.65308	0.669434
quinolinate	IRF8	NA	517	10	0.643466	0.000347626	7.69474	1.41784e-14	3.11387e-10	0.755674	NA	NA	NA	0.468254	0.754286	0.622926	0.534411	0.604067	NA	NA	0.708642	0.724311	0.695652	0.65434
quinolinate	KCNA3	NA	517	10	0.639191	0.000327572	7.69055	1.46504e-14	3.20642e-10	0.718291	NA	NA	NA	0.578307	0.637143	0.71644	0.568125	0.623206	NA	NA	0.622222	0.73183	0.637681	0.612075
thymine	KIF18A	NA	562	12	0.631287	0.000291702	7.68689	1.50751e-14	3.29183e-10	0.796143	0.615942	NA	NA	0.585805	0.568	0.662366	0.599231	0.623529	0.589474	NA	0.563636	0.741026	0.586967	0.726934
5-methylthioadenosine (MTA)	GIMAP6	NA	523	11	0.365302	0.000307333	7.68345	1.54857e-14	3.37375e-10	0.411713	0.372549	0.432927	NA	0.485986	0.357143	NA	NA	0.280648	NA	0.416606	0.272177	0.287356	0.370873	0.346154
kynurenine	GBP1	NA	550	12	0.62342	0.000258278	7.67965	1.5953e-14	3.44401e-10	0.648634	0.712418	0.593985	NA	0.539397	0.68254	NA	NA	0.651163	0.678063	0.567277	0.554435	0.691954	0.535504	0.631976
quinolinate	CD6	NA	517	10	0.637327	0.000320617	7.66942	1.72776e-14	3.69645e-10	0.688919	NA	NA	NA	0.571958	0.765714	0.611614	0.543605	0.557416	NA	NA	0.664198	0.701754	0.649457	0.656604
quinolinate	GNB4	NA	517	10	0.637555	0.000321994	7.66572	1.7783e-14	3.78334e-10	0.70227	NA	NA	NA	0.563492	0.68	0.634238	0.597102	0.631579	NA	NA	0.646914	0.656642	0.664402	0.643019
thymine	NCAPH	NA	562	12	0.633022	0.000301583	7.65986	1.86143e-14	3.93818e-10	0.781451	0.557971	NA	NA	0.591102	0.474667	0.693907	0.640681	0.62139	0.65614	NA	0.636364	0.694872	0.61744	0.701771
quinolinate	DOK2	NA	517	10	0.638513	0.000328802	7.63875	2.19332e-14	4.55937e-10	0.691589	NA	NA	NA	0.588889	0.72	0.515837	0.559209	0.699761	NA	NA	0.691358	0.646617	0.66712	0.65434
nicotinamide ribonucleotide (NMN)	CMTM7	NA	367	8	0.35038	0.000384299	7.6323	2.30602e-14	4.78312e-10	NA	0.324074	NA	NA	NA	0.362434	0.327044	0.415495	NA	NA	NA	0.389796	0.285024	0.355293	0.333333
quinolinate	LAT2	NA	517	10	0.638887	0.000331833	7.62432	2.45326e-14	5.03913e-10	0.606142	NA	NA	NA	0.432275	0.768571	0.579186	0.618278	0.624402	NA	NA	0.740741	0.774436	0.616848	0.646792
quinolinate	XAF1	NA	517	10	0.638762	0.000331233	7.62435	2.45267e-14	5.03913e-10	0.747664	NA	NA	NA	0.512169	0.731429	0.566365	0.646977	0.617225	NA	NA	0.622222	0.706767	0.639493	0.664906
nicotinamide ribonucleotide (NMN)	FCRL5	NA	367	8	0.338455	0.000449668	7.61814	2.57363e-14	5.26366e-10	NA	0.240741	NA	NA	NA	0.44709	0.369672	0.298594	NA	NA	NA	0.308163	0.294686	0.423986	0.306636
quinolinate	GPR174	NA	517	10	0.645951	0.000367722	7.61109	2.71794e-14	5.5469e-10	0.70227	NA	NA	NA	0.529101	0.785714	0.706637	0.554751	0.5311	NA	NA	0.661728	0.776942	0.629076	0.628679
thymine	MCM4	NA	562	12	0.632298	0.000302199	7.61037	2.73311e-14	5.56626e-10	0.729109	0.695652	NA	NA	0.603814	0.616	0.650179	0.595937	0.614973	0.62807	NA	0.591919	0.589744	0.586498	0.745573
quinolinate	LGALS9	NA	517	10	0.639041	0.00033504	7.59619	3.04971e-14	6.1126e-10	0.774366	NA	NA	NA	0.52381	0.771429	0.565611	0.581778	0.605263	NA	NA	0.632099	0.634085	0.709692	0.670943
quinolinate	SH3BP1	4	517	10	0.636144	0.000321829	7.589	3.22383e-14	6.42104e-10	0.778371	NA	NA	NA	0.572487	0.76	0.576923	0.548899	0.600478	NA	NA	0.716049	0.586466	0.667572	0.649057
quinolinate	MILR1	NA	517	10	0.63997	0.000340276	7.58784	3.25286e-14	6.46535e-10	0.630174	NA	NA	NA	0.480423	0.731429	0.591252	0.629702	0.565789	NA	NA	0.669136	0.784461	0.681159	0.643019
quinolinate	CD163	NA	517	10	0.645813	0.000369676	7.58375	3.35699e-14	6.65149e-10	0.667557	NA	NA	NA	0.58836	0.802857	0.587481	0.625801	0.684211	NA	NA	0.659259	0.62406	0.619112	0.628679
nicotinamide ribonucleotide (NMN)	PTPN7	NA	367	8	0.341329	0.000438832	7.5744	3.60805e-14	7.09214e-10	NA	0.314815	NA	NA	NA	0.404762	0.390636	0.335815	NA	NA	NA	0.334694	0.173913	0.415541	0.356979
nicotinamide ribonucleotide (NMN)	DAPP1	NA	367	8	0.337629	0.000459928	7.57116	3.699e-14	7.25365e-10	NA	0.296296	NA	NA	NA	0.428571	0.352201	0.367246	NA	NA	NA	0.32449	0.157005	0.423986	0.344775
nicotinamide adenine dinucleotide (NAD+)	ARHGAP15	NA	550	12	0.363013	0.000327555	7.56898	3.7616e-14	7.36882e-10	0.391586	0.300654	0.40991	NA	0.439974	0.302387	NA	NA	0.372727	0.3	0.525067	0.3125	0.156977	0.469602	0.345455
quinolinate	MYD88	NA	517	10	0.637022	0.000328032	7.5654	3.86676e-14	7.52835e-10	0.82777	NA	NA	NA	0.588889	0.654286	0.60181	0.596824	0.610048	NA	NA	0.701235	0.679198	0.566576	0.66717
quinolinate	PTPN6	NA	517	10	0.633698	0.000312304	7.56545	3.86522e-14	7.52835e-10	0.730307	NA	NA	NA	0.48254	0.685714	0.585219	0.538869	0.687799	NA	NA	0.706173	0.746867	0.639493	0.624906
quinolinate	IL7R	NA	517	10	0.637442	0.0003305	7.56021	4.0241e-14	7.79565e-10	0.691589	NA	NA	NA	0.519577	0.745714	0.693816	0.55085	0.672249	NA	NA	0.587654	0.681704	0.648551	0.627925
5-methylthioadenosine (MTA)	ERG	NA	523	11	0.375132	0.000273744	7.54706	4.45183e-14	8.51936e-10	0.314108	0.320261	0.414634	NA	0.479112	0.325397	NA	NA	0.4154	NA	0.469353	0.314516	0.347126	0.374943	0.324284
quinolinate	HLA-DRB1	NA	517	10	0.631806	0.000305233	7.54429	4.54743e-14	8.65879e-10	0.748999	NA	NA	NA	0.498413	0.734286	0.592006	0.590694	0.654306	NA	NA	0.691358	0.684211	0.644022	0.575094
nicotinamide ribonucleotide (NMN)	CELF2	NA	367	8	0.349916	0.000395909	7.54289	4.59664e-14	8.72632e-10	NA	0.314815	NA	NA	NA	0.365079	0.378756	0.387097	NA	NA	NA	0.279592	0.28744	0.399212	0.380625
nicotinamide ribonucleotide (NMN)	CD80	NA	367	8	0.348564	0.000403488	7.53899	4.73626e-14	8.94679e-10	NA	0.259259	NA	NA	NA	0.407407	0.374563	0.390957	NA	NA	NA	0.322449	0.253623	0.430743	0.331045
thymine	KIFC1	NA	562	12	0.629744	0.000296187	7.53884	4.74154e-14	8.94788e-10	0.772268	0.601449	NA	NA	0.546081	0.546667	0.675986	0.613505	0.635294	0.614035	NA	0.60202	0.7	0.595874	0.72973
quinolinate	CASP1	NA	517	10	0.637565	0.000333157	7.53674	4.81853e-14	9.06308e-10	0.787717	NA	NA	NA	0.568783	0.714286	0.563348	0.598495	0.599282	NA	NA	0.693827	0.754386	0.632246	0.569057
nicotinamide ribonucleotide (NMN)	SLAMF7	NA	367	8	0.343687	0.000430523	7.5335	4.9398e-14	9.23961e-10	NA	0.231481	NA	NA	NA	0.44709	0.333333	0.329473	NA	NA	NA	0.334694	0.222222	0.400901	0.42029
5-methylthioadenosine (MTA)	CD93	NA	523	11	0.370735	0.000294639	7.53069	5.04747e-14	9.42249e-10	0.355812	0.372549	0.414634	NA	0.487573	0.343915	NA	NA	0.295846	NA	0.448352	0.262097	0.335632	0.384441	0.368778
nicotinamide ribonucleotide (NMN)	RAC2	NA	367	8	0.345337	0.000422805	7.52173	5.40573e-14	9.98821e-10	NA	0.324074	NA	NA	NA	0.39418	0.32355	0.379653	NA	NA	NA	0.326531	0.224638	0.412725	0.376812
quinolinate	CIITA	NA	517	10	0.633242	0.000313846	7.52115	5.42955e-14	1.00082e-09	0.688919	NA	NA	NA	0.492593	0.762857	0.625943	0.596266	0.619617	NA	NA	0.679012	0.681704	0.60462	0.636226
thymine	DEPDC1B	NA	562	12	0.62702	0.000285255	7.52064	5.45078e-14	1.00376e-09	0.790634	0.586957	NA	NA	0.572034	0.597333	0.691039	0.583859	0.671658	0.54386	NA	0.60202	0.6	0.612283	0.737185
thymine	TOP2A	NA	562	12	0.634283	0.00031922	7.51582	5.6555e-14	1.03446e-09	0.804408	0.65942	NA	NA	0.573093	0.544	0.675986	0.584134	0.632086	0.554386	NA	0.587879	0.733333	0.602907	0.745573
thymine	DTL	NA	562	12	0.6231	0.000268351	7.51462	5.70758e-14	1.03899e-09	0.75023	0.586957	NA	NA	0.532309	0.56	0.653047	0.640132	0.637433	0.631579	NA	0.575758	0.689744	0.574308	0.717614
nicotinamide ribonucleotide (NMN)	BIN2	NA	367	8	0.352757	0.000384372	7.51031	5.89884e-14	1.06972e-09	NA	0.25	NA	NA	NA	0.428571	0.396226	0.35925	NA	NA	NA	0.355102	0.23913	0.388514	0.37376
quinolinate	FGR	NA	517	10	0.634138	0.000319914	7.49955	6.40363e-14	1.15837e-09	0.728972	NA	NA	NA	0.539153	0.748571	0.584465	0.622458	0.639952	NA	NA	0.604938	0.636591	0.685236	0.609057
quinolinate	NLRC5	NA	517	10	0.640079	0.000349036	7.49788	6.48561e-14	1.17055e-09	0.805073	NA	NA	NA	0.519577	0.802857	0.625943	0.62998	0.690191	NA	NA	0.6	0.578947	0.606884	0.646792
quinolinate	CSF3R	NA	517	10	0.634623	0.000322463	7.49685	6.53679e-14	1.17533e-09	0.5247	NA	NA	NA	0.610053	0.762857	0.572398	0.62998	0.657895	NA	NA	0.646914	0.62406	0.647192	0.617358
quinolinate	LYN	NA	517	10	0.637713	0.000337726	7.49366	6.69811e-14	1.20094e-09	0.803738	NA	NA	NA	0.49418	0.708571	0.567873	0.602396	0.61244	NA	NA	0.679012	0.649123	0.699728	0.664151
nicotinamide ribonucleotide (NMN)	DGKA	3	367	8	0.349175	0.000405625	7.4888	6.9504e-14	1.24149e-09	NA	0.37963	NA	NA	NA	0.357143	0.351502	0.437552	NA	NA	NA	0.336735	0.210145	0.386261	0.342487
quinolinate	FPR2	NA	517	10	0.635248	0.000326274	7.48756	7.01666e-14	1.25098e-09	0.744993	NA	NA	NA	0.606349	0.608571	0.611614	0.697966	0.607656	NA	NA	0.624691	0.629073	0.652174	0.618113
quinolinate	MPEG1	NA	517	10	0.635034	0.000325259	7.48733	7.02911e-14	1.25203e-09	0.671562	NA	NA	NA	0.532804	0.731429	0.592006	0.555865	0.671053	NA	NA	0.733333	0.639098	0.627264	0.647547
thymine	KIF20A	NA	562	12	0.629302	0.000298885	7.47916	7.48012e-14	1.32124e-09	0.787879	0.681159	NA	NA	0.541843	0.56	0.657348	0.584134	0.638503	0.589474	NA	0.573737	0.702564	0.563994	0.765144
5-methylthioadenosine (MTA)	FLI1	NA	523	11	0.366218	0.000320746	7.46995	8.02267e-14	1.41314e-09	0.416149	0.372549	0.422256	NA	0.490217	0.28836	NA	NA	0.292806	NA	0.443712	0.262097	0.34023	0.412935	0.302413
quinolinate	HLA-DMB	NA	517	10	0.625366	0.000281913	7.46659	8.23011e-14	1.44354e-09	0.750334	NA	NA	NA	0.522751	0.605714	0.580694	0.598217	0.649522	NA	NA	0.661728	0.711779	0.650815	0.609811
quinolinate	PLAC8	NA	517	10	0.633665	0.000320523	7.46602	8.26575e-14	1.44526e-09	0.716956	NA	NA	NA	0.551323	0.645714	0.715686	0.55085	0.58134	NA	NA	0.691358	0.656642	0.645833	0.641509
quinolinate	CRTAM	NA	517	10	0.639712	0.000350223	7.46552	8.2972e-14	1.44943e-09	0.723632	NA	NA	NA	0.555026	0.82	0.637255	0.535804	0.614833	NA	NA	0.654321	0.699248	0.625453	0.600755
quinolinate	STAT4	NA	517	10	0.636961	0.000336896	7.46188	8.52975e-14	1.48869e-09	0.731642	NA	NA	NA	0.513228	0.722857	0.683258	0.5528	0.730861	NA	NA	0.562963	0.729323	0.597373	0.621132
quinolinate	IDO1	4	517	10	0.633675	0.000321739	7.45244	9.16277e-14	1.58034e-09	0.8251	NA	NA	NA	0.62381	0.657143	0.665158	0.665088	0.711722	NA	NA	0.533333	0.666667	0.483243	0.619623
nicotinamide ribonucleotide (NMN)	CD37	NA	367	8	0.35101	0.000399916	7.45027	9.31513e-14	1.59937e-09	NA	0.333333	NA	NA	NA	0.44709	0.36478	0.372208	NA	NA	NA	0.277551	0.292271	0.402027	0.318841
quinolinate	TAP2	NA	517	10	0.636009	0.000333292	7.45	9.33401e-14	1.60043e-09	0.854473	NA	NA	NA	0.521164	0.762857	0.594268	0.596266	0.607656	NA	NA	0.597531	0.641604	0.620924	0.689057
quinolinate	ADA2	4	517	10	0.63489	0.000327843	7.44982	9.34653e-14	1.60043e-09	0.718291	NA	NA	NA	0.574074	0.762857	0.637255	0.577877	0.543062	NA	NA	0.666667	0.621554	0.65942	0.638491
quinolinate	BTLA	NA	517	10	0.632282	0.000315284	7.44988	9.34216e-14	1.60043e-09	0.696929	NA	NA	NA	0.558201	0.725714	0.675716	0.5528	0.588517	NA	NA	0.676543	0.786967	0.538496	0.588679
quinolinate	PRF1	NA	517	10	0.637294	0.000339682	7.44931	9.38279e-14	1.60088e-09	0.76235	NA	NA	NA	0.581481	0.668571	0.613122	0.609641	0.753589	NA	NA	0.664198	0.591479	0.602808	0.619623
quinolinate	CD52	NA	517	10	0.635344	0.000330224	7.44793	9.48188e-14	1.61201e-09	0.658211	NA	NA	NA	0.459259	0.728571	0.699849	0.562831	0.648325	NA	NA	0.62963	0.734336	0.642663	0.626415
tryptophan	IDO1	1	550	12	0.37296	0.000292127	7.43284	1.06291e-13	1.78474e-09	0.393443	0.366013	0.453453	NA	0.406663	0.391534	NA	NA	0.331648	0.358974	0.49304	0.254032	0.351724	0.398462	0.273756
quinolinate	HLA-DPA1	NA	517	10	0.629148	0.000302135	7.42998	1.08612e-13	1.8189e-09	0.747664	NA	NA	NA	0.526455	0.728571	0.559578	0.584564	0.666268	NA	NA	0.679012	0.654135	0.638134	0.598491
kynurenine	HLA-F	NA	550	12	0.621019	0.000265605	7.42565	1.12231e-13	1.87457e-09	0.697268	0.607843	0.574436	NA	0.47065	0.621693	NA	NA	0.672396	0.641026	0.597314	0.550403	0.682759	0.67119	0.665158
quinolinate	HLA-DMA	NA	517	10	0.629679	0.000304973	7.42572	1.12164e-13	1.87457e-09	0.751669	NA	NA	NA	0.532275	0.742857	0.555053	0.590415	0.666268	NA	NA	0.661728	0.674185	0.630888	0.584151
nicotinamide ribonucleotide (NMN)	ADAM8	NA	367	8	0.350825	0.000403706	7.42445	1.13249e-13	1.88566e-09	NA	0.212963	NA	NA	NA	0.351852	0.451433	0.421009	NA	NA	NA	0.340816	0.292271	0.42286	0.278413
nicotinamide ribonucleotide (NMN)	STAT2	NA	367	8	0.355909	0.000377053	7.42054	1.16641e-13	1.92458e-09	NA	0.287037	NA	NA	NA	0.346561	0.464011	0.362283	NA	NA	NA	0.328571	0.289855	0.391892	0.356979
quinolinate	ARHGAP15	NA	517	10	0.636417	0.000338182	7.41809	1.18819e-13	1.95544e-09	0.686248	NA	NA	NA	0.537037	0.694286	0.697587	0.548899	0.647129	NA	NA	0.604938	0.744361	0.607337	0.640755
quinolinate	LPXN	NA	517	10	0.635154	0.000332025	7.41729	1.19542e-13	1.96395e-09	0.699599	NA	NA	NA	0.453439	0.682857	0.671946	0.575369	0.708134	NA	NA	0.688889	0.744361	0.620018	0.584151
cytidine 5'-diphosphocholine	EPAS1	NA	550	12	0.373181	0.000292509	7.41507	1.21565e-13	1.99202e-09	0.396825	0.27451	0.423423	NA	0.499736	0.315789	NA	NA	0.388889	0.488571	0.371917	0.244186	0.296512	0.306195	0.394453
quinolinate	FASLG	NA	517	10	0.631786	0.000316055	7.41292	1.2355e-13	2.01933e-09	0.719626	NA	NA	NA	0.577249	0.745714	0.563348	0.587907	0.61244	NA	NA	0.691358	0.661654	0.610054	0.616604
thymine	EXO1	NA	562	12	0.63043	0.000310123	7.40647	1.29702e-13	2.10722e-09	0.769513	0.652174	NA	NA	0.57786	0.504	0.68172	0.622838	0.59893	0.57193	NA	0.60202	0.717949	0.596343	0.743709
5-methylthioadenosine (MTA)	TIMM17B	NA	523	11	0.62378	0.000279379	7.4055	1.30658e-13	2.12095e-09	0.645075	0.751634	0.588415	NA	0.595452	0.666667	NA	NA	0.514691	NA	0.53895	0.679435	0.687356	0.539123	0.669683
quinolinate	PDCD1LG2	NA	517	10	0.639618	0.000355878	7.401	1.35166e-13	2.18666e-09	0.833111	NA	NA	NA	0.551323	0.725714	0.677225	0.642797	0.606459	NA	NA	0.6	0.699248	0.541214	0.636981
thymine	CDK1	NA	562	12	0.63232	0.000319764	7.39963	1.36559e-13	2.20359e-09	0.807163	0.623188	NA	NA	0.583686	0.522667	0.66595	0.628328	0.611765	0.589474	NA	0.539394	0.753846	0.61744	0.73439
nicotinamide ribonucleotide (NMN)	LILRB1	NA	367	8	0.351436	0.000403326	7.39751	1.38758e-13	2.23528e-09	NA	0.342593	NA	NA	NA	0.410053	0.375262	0.362007	NA	NA	NA	0.385714	0.210145	0.38232	0.339436
nicotinamide ribonucleotide (NMN)	CORO1A	NA	367	8	0.350743	0.000407376	7.39495	1.41456e-13	2.27298e-09	NA	0.277778	NA	NA	NA	0.417989	0.343117	0.35539	NA	NA	NA	0.340816	0.248792	0.419482	0.38749
quinolinate	WARS1	3	517	10	0.638095	0.000350475	7.3765	1.62505e-13	2.55591e-09	0.826435	NA	NA	NA	0.550794	0.605714	0.644796	0.639733	0.690191	NA	NA	0.587654	0.619048	0.619565	0.702642
nicotinamide ribonucleotide (NMN)	TMC8	NA	367	8	0.35494	0.000387146	7.37245	1.6752e-13	2.62531e-09	NA	0.212963	NA	NA	NA	0.439153	0.39972	0.394265	NA	NA	NA	0.334694	0.256039	0.39527	0.364607
quinolinate	PLEKHO1	NA	517	10	0.632427	0.000323323	7.36474	1.7749e-13	2.76564e-09	0.785047	NA	NA	NA	0.515344	0.682857	0.634992	0.602396	0.630383	NA	NA	0.597531	0.669173	0.655344	0.642264
quinolinate	RASAL3	NA	517	10	0.630252	0.000313063	7.36152	1.8183e-13	2.82402e-09	0.630174	NA	NA	NA	0.559788	0.782857	0.593514	0.566453	0.648325	NA	NA	0.602469	0.64411	0.659873	0.624151
quinolinate	CD8A	NA	517	10	0.634331	0.000333505	7.35572	1.89898e-13	2.93236e-09	0.750334	NA	NA	NA	0.567196	0.74	0.620664	0.543048	0.710526	NA	NA	0.62963	0.661654	0.597373	0.61283
nicotinamide ribonucleotide (NMN)	WIPF1	NA	367	8	0.353108	0.00039881	7.35556	1.90127e-13	2.93236e-09	NA	0.342593	NA	NA	NA	0.285714	0.389937	0.354287	NA	NA	NA	0.416327	0.241546	0.368806	0.419527
nicotinamide ribonucleotide (NMN)	PRKCB	NA	367	8	0.352513	0.000402745	7.34916	1.99458e-13	3.06282e-09	NA	0.305556	NA	NA	NA	0.388889	0.403913	0.358423	NA	NA	NA	0.346939	0.214976	0.431306	0.362319
quinolinate	UNC13D	NA	517	10	0.632555	0.000325948	7.34212	2.10241e-13	3.20513e-09	0.790387	NA	NA	NA	0.537037	0.76	0.552036	0.555587	0.600478	NA	NA	0.62963	0.749373	0.634511	0.619623
quinolinate	GNA15	NA	517	10	0.634811	0.000337478	7.33845	2.16089e-13	3.28088e-09	0.662216	NA	NA	NA	0.592063	0.691429	0.463801	0.61995	0.66866	NA	NA	0.693827	0.629073	0.682518	0.669434
thymine	ASPM	NA	562	12	0.627214	0.000301113	7.33113	2.28226e-13	3.44075e-09	0.79247	0.608696	NA	NA	0.592161	0.538667	0.64086	0.643975	0.649198	0.547368	NA	0.557576	0.682051	0.60572	0.741845
quinolinate	ITGAM	NA	517	10	0.635122	0.000339858	7.32956	2.30902e-13	3.47782e-09	0.620828	NA	NA	NA	0.530159	0.768571	0.506787	0.612984	0.651914	NA	NA	0.711111	0.696742	0.625906	0.643774
quinolinate	TLR1	NA	517	10	0.632953	0.000329301	7.3266	2.36072e-13	3.54111e-09	0.70227	NA	NA	NA	0.559788	0.694286	0.575415	0.626637	0.601675	NA	NA	0.664198	0.736842	0.615036	0.606792
nicotinamide ribonucleotide (NMN)	SELL	NA	367	8	0.349347	0.000423062	7.32448	2.39828e-13	3.59009e-09	NA	0.37963	NA	NA	NA	0.441799	0.34102	0.352909	NA	NA	NA	0.32449	0.214976	0.40991	0.344012
quinolinate	SERPINB9	NA	517	10	0.636029	0.000345073	7.32276	2.4292e-13	3.62781e-09	0.675567	NA	NA	NA	0.490476	0.72	0.606335	0.617721	0.517943	NA	NA	0.602469	0.769424	0.695199	0.681509
thymine	KIF18B	NA	562	12	0.627542	0.000303944	7.31574	2.55975e-13	3.79599e-09	0.748393	0.615942	NA	NA	0.568326	0.504	0.646595	0.5888	0.640642	0.659649	NA	0.6	0.7	0.586498	0.754893
5-methylthioadenosine (MTA)	ANTXR2	NA	523	11	0.376867	0.000284205	7.30395	2.79439e-13	4.10875e-09	0.354037	0.392157	0.381098	NA	0.450026	0.293651	NA	NA	0.340426	NA	0.463248	0.326613	0.333333	0.489371	0.309201
quinolinate	CD200R1	NA	517	10	0.635456	0.00034414	7.30181	2.83932e-13	4.15875e-09	0.620828	NA	NA	NA	0.515344	0.788571	0.647059	0.549457	0.614833	NA	NA	0.659259	0.724311	0.636775	0.61283
thymine	CKAP2L	NA	562	12	0.630682	0.000320351	7.30137	2.84862e-13	4.16916e-09	0.787879	0.536232	NA	NA	0.597458	0.584	0.660932	0.612956	0.675936	0.624561	NA	0.581818	0.646154	0.579934	0.755825
kynurenine	CXCL10	NA	550	12	0.617419	0.000258695	7.30036	2.86991e-13	4.19387e-09	0.677596	0.633987	0.577444	NA	0.613432	0.592593	NA	NA	0.661274	0.712251	0.545788	0.522177	0.655172	0.613297	0.604827
quinolinate	GLIPR2	NA	517	10	0.632675	0.000331518	7.2868	3.17412e-13	4.57346e-09	0.660881	NA	NA	NA	0.542857	0.662857	0.628959	0.61995	0.562201	NA	NA	0.666667	0.704261	0.644475	0.655094
quinolinate	SH2D2A	NA	517	10	0.637722	0.00035743	7.28463	3.22547e-13	4.63171e-09	0.761015	NA	NA	NA	0.58254	0.831429	0.578431	0.560045	0.520335	NA	NA	0.592593	0.699248	0.683424	0.631698
nicotinamide ribonucleotide (NMN)	GBP5	NA	367	8	0.350996	0.000418764	7.28137	3.30458e-13	4.72748e-09	NA	0.259259	NA	NA	NA	0.388889	0.375262	0.330576	NA	NA	NA	0.344898	0.21256	0.403716	0.466819
thymine	NCAPG	NA	562	12	0.628024	0.000309644	7.27548	3.45189e-13	4.91606e-09	0.795225	0.586957	NA	NA	0.578919	0.573333	0.675986	0.628054	0.626738	0.512281	NA	0.569697	0.710256	0.611346	0.73439
quinolinate	SCML4	NA	517	10	0.632452	0.000331462	7.27515	3.4603e-13	4.92436e-09	0.678238	NA	NA	NA	0.52963	0.785714	0.628205	0.514628	0.649522	NA	NA	0.614815	0.766917	0.610054	0.598491
thymine	NUF2	NA	562	12	0.630788	0.00032369	7.26945	3.60947e-13	5.10138e-09	0.738292	0.702899	NA	NA	0.595339	0.517333	0.663082	0.64123	0.610695	0.568421	NA	0.547475	0.720513	0.611814	0.713886
thymine	MELK	NA	562	12	0.630694	0.000323313	7.26849	3.63516e-13	5.12722e-09	0.790634	0.681159	NA	NA	0.572564	0.517333	0.655197	0.600878	0.636364	0.589474	NA	0.575758	0.702564	0.61744	0.712954
nicotinamide ribonucleotide (NMN)	RUNX3	NA	367	8	0.349241	0.000430266	7.26798	3.64908e-13	5.13961e-09	NA	0.166667	NA	NA	NA	0.357143	0.415094	0.42928	NA	NA	NA	0.328571	0.258454	0.400901	0.383677
quinolinate	FCGR2A	NA	517	10	0.630708	0.000323848	7.26325	3.77892e-13	5.2908e-09	0.651535	NA	NA	NA	0.572487	0.765714	0.558069	0.633881	0.613636	NA	NA	0.65679	0.656642	0.625453	0.596981
quinolinate	C2	NA	517	10	0.636779	0.000355193	7.25749	3.94336e-13	5.48071e-09	0.753004	NA	NA	NA	0.590476	0.777143	0.482655	0.57119	0.590909	NA	NA	0.622222	0.701754	0.723279	0.620377
nicotinamide ribonucleotide (NMN)	IL12A	NA	367	8	0.3488	0.000435264	7.2473	4.25169e-13	5.85371e-09	NA	0.231481	NA	NA	NA	0.330688	0.358491	0.39206	NA	NA	NA	0.426531	0.36715	0.29786	0.340198
quinolinate	CSF1R	NA	517	10	0.632263	0.00033322	7.24559	4.30572e-13	5.90249e-09	0.611482	NA	NA	NA	0.603704	0.768571	0.558824	0.583728	0.623206	NA	NA	0.711111	0.646617	0.608243	0.616604
nicotinamide ribonucleotide (NMN)	SLAMF1	NA	367	8	0.353955	0.000406744	7.24146	4.43881e-13	6.04576e-09	NA	0.296296	NA	NA	NA	0.42328	0.389238	0.354839	NA	NA	NA	0.338776	0.21256	0.423986	0.377574
quinolinate	CLEC12A	NA	517	10	0.632709	0.000335961	7.24031	4.47664e-13	6.0799e-09	0.71028	NA	NA	NA	0.638095	0.765714	0.638009	0.599053	0.566986	NA	NA	0.669136	0.651629	0.580163	0.563774
thymine	TPX2	NA	562	12	0.631285	0.000329215	7.23561	4.63448e-13	6.24968e-09	0.806244	0.652174	NA	NA	0.574682	0.485333	0.653763	0.6028	0.662032	0.578947	NA	0.59596	0.702564	0.58556	0.769804
nicotinamide adenine dinucleotide (NAD+)	KLHL6	NA	550	12	0.369313	0.000326389	7.23376	4.69795e-13	6.32184e-09	0.466019	0.398693	0.396396	NA	0.350575	0.350133	NA	NA	0.308081	0.491667	0.475666	0.362903	0.273256	0.380853	0.285606
nicotinamide ribonucleotide (NMN)	CD6	NA	367	8	0.36261	0.000361012	7.23093	4.79686e-13	6.43221e-09	NA	0.259259	NA	NA	NA	0.399471	0.413697	0.393162	NA	NA	NA	0.304082	0.292271	0.408784	0.40122
nicotinamide ribonucleotide (NMN)	TIGIT	NA	367	8	0.349932	0.000430929	7.2291	4.86193e-13	6.49659e-09	NA	0.259259	NA	NA	NA	0.39418	0.396226	0.358699	NA	NA	NA	0.330612	0.195652	0.429054	0.413425
5-methylthioadenosine (MTA)	GIMAP8	NA	523	11	0.373588	0.000305897	7.22769	4.91289e-13	6.55548e-09	0.463177	0.372549	0.464939	NA	0.508197	0.362434	NA	NA	0.258359	NA	0.444444	0.28629	0.278161	0.380823	0.322021
quinolinate	IL12RB2	NA	517	10	0.623264	0.000291188	7.22351	5.06609e-13	6.73631e-09	0.805073	NA	NA	NA	0.524868	0.691429	0.723228	0.569797	0.641148	NA	NA	0.582716	0.649123	0.535326	0.627925
nicotinamide ribonucleotide (NMN)	ARHGAP30	NA	367	8	0.354986	0.000403132	7.22246	5.10568e-13	6.77948e-09	NA	0.268519	NA	NA	NA	0.452381	0.408106	0.375517	NA	NA	NA	0.336735	0.217391	0.372185	0.377574
nicotinamide ribonucleotide (NMN)	CD7	NA	367	8	0.354544	0.00040595	7.21931	5.22516e-13	6.90921e-09	NA	0.212963	NA	NA	NA	0.335979	0.450035	0.43507	NA	NA	NA	0.355102	0.248792	0.389077	0.363844
nicotinamide adenine dinucleotide (NAD+)	SELPLG	NA	550	12	0.377787	0.000286714	7.21763	5.29006e-13	6.99018e-09	0.500539	0.359477	0.412913	NA	0.422095	0.38992	NA	NA	0.318182	0.25	0.496209	0.34879	0.27907	0.408106	0.318182
thymine	BUB1	NA	562	12	0.629032	0.000319859	7.21468	5.40594e-13	7.1186e-09	0.786961	0.594203	NA	NA	0.602225	0.533333	0.675986	0.630524	0.590374	0.568421	NA	0.60404	0.694872	0.594468	0.744641
quinolinate	RUBCNL	NA	517	10	0.633242	0.000341244	7.21288	5.47817e-13	7.20873e-09	0.540721	NA	NA	NA	0.575132	0.565714	0.674208	0.563667	0.613636	NA	NA	0.693827	0.761905	0.646739	0.659623
quinolinate	SIGLEC9	NA	517	10	0.635368	0.000352997	7.20493	5.80747e-13	7.57402e-09	0.619493	NA	NA	NA	0.569312	0.78	0.546757	0.627194	0.602871	NA	NA	0.659259	0.654135	0.668931	0.624151
quinolinate	ITGA4	NA	517	10	0.633077	0.000341442	7.20185	5.94018e-13	7.71012e-09	0.71028	NA	NA	NA	0.537566	0.722857	0.689291	0.566453	0.559809	NA	NA	0.644444	0.711779	0.612772	0.630943
5-methylthioadenosine (MTA)	ETS1	NA	523	11	0.379951	0.000277962	7.20056	5.99672e-13	7.76762e-09	0.440106	0.411765	0.414634	NA	0.437335	0.275132	NA	NA	0.3769	NA	0.41685	0.316532	0.317241	0.428765	0.365008
thymine	AURKB	NA	562	12	0.626696	0.000309728	7.199	6.06537e-13	7.83523e-09	0.772268	0.644928	NA	NA	0.570445	0.472	0.698208	0.5619	0.656684	0.603509	NA	0.606061	0.712821	0.586967	0.716682
nicotinamide adenine dinucleotide (NAD+)	PRKCB	NA	550	12	0.372333	0.000315559	7.18685	6.6304e-13	8.4279e-09	0.432578	0.326797	0.430931	NA	0.467433	0.339523	NA	NA	0.307071	0.333333	0.498166	0.336694	0.267442	0.44724	0.3
nicotinamide ribonucleotide (NMN)	DOCK2	NA	367	8	0.352765	0.000419747	7.18651	6.64705e-13	8.44343e-09	NA	0.324074	NA	NA	NA	0.441799	0.389238	0.36118	NA	NA	NA	0.328571	0.210145	0.378378	0.376812
kynurenine	APOL3	NA	550	12	0.618464	0.000271771	7.18595	6.67432e-13	8.47242e-09	0.624044	0.529412	0.550376	NA	0.586462	0.608466	NA	NA	0.698686	0.700855	0.65177	0.552419	0.641379	0.631389	0.643288
nicotinamide ribonucleotide (NMN)	TLR6	NA	367	8	0.353694	0.000414577	7.18555	6.69389e-13	8.4916e-09	NA	0.268519	NA	NA	NA	0.433862	0.419287	0.398952	NA	NA	NA	0.365306	0.251208	0.411036	0.259344
quinolinate	SAMHD1	NA	517	10	0.631627	0.000335648	7.18459	6.74093e-13	8.53421e-09	0.722296	NA	NA	NA	0.558201	0.66	0.582202	0.616328	0.551435	NA	NA	0.691358	0.649123	0.672554	0.66566
nicotinamide ribonucleotide (NMN)	HCST	3	367	8	0.357001	0.000396343	7.18287	6.82605e-13	8.63051e-09	NA	0.324074	NA	NA	NA	0.436508	0.368274	0.396195	NA	NA	NA	0.342857	0.195652	0.38795	0.391304
nicotinamide ribonucleotide (NMN)	IL10RA	NA	367	8	0.355898	0.000402565	7.18213	6.86358e-13	8.6607e-09	NA	0.277778	NA	NA	NA	0.425926	0.409504	0.35732	NA	NA	NA	0.328571	0.224638	0.390766	0.407323
quinolinate	HLA-DPB2	NA	517	10	0.630525	0.000330361	7.18125	6.90782e-13	8.69923e-09	0.75968	NA	NA	NA	0.577778	0.734286	0.628959	0.566453	0.584928	NA	NA	0.666667	0.704261	0.552989	0.621132
5-methylthioadenosine (MTA)	CMAHP	NA	523	11	0.376061	0.000297927	7.18047	6.94728e-13	8.74143e-09	0.368234	0.313725	0.407012	NA	0.464833	0.240741	NA	NA	0.295846	NA	0.449573	0.451613	0.342529	0.470828	0.322021
nicotinamide ribonucleotide (NMN)	MYO1G	NA	367	8	0.357441	0.000394176	7.18041	6.95051e-13	8.74143e-09	NA	0.351852	NA	NA	NA	0.386243	0.381551	0.367797	NA	NA	NA	0.357143	0.289855	0.383446	0.340961
quinolinate	CD33	NA	517	10	0.634966	0.000353367	7.17976	6.98358e-13	8.77722e-09	0.542056	NA	NA	NA	0.577778	0.782857	0.54902	0.589301	0.65311	NA	NA	0.703704	0.636591	0.651721	0.631698
nicotinamide ribonucleotide (NMN)	PARVG	NA	367	8	0.363149	0.000363785	7.17505	7.22816e-13	9.03098e-09	NA	0.342593	NA	NA	NA	0.457672	0.409504	0.382134	NA	NA	NA	0.344898	0.241546	0.349662	0.361556
quinolinate	GBP2	NA	517	10	0.630236	0.000329585	7.17377	7.29596e-13	9.1097e-09	0.70494	NA	NA	NA	0.593122	0.671429	0.5	0.625244	0.672249	NA	NA	0.617284	0.706767	0.602355	0.658868
quinolinate	NPL	4	517	10	0.633629	0.000347388	7.16958	7.52283e-13	9.34395e-09	0.793057	NA	NA	NA	0.561905	0.797143	0.487934	0.620786	0.620813	NA	NA	0.612346	0.716792	0.587862	0.637736
nicotinamide ribonucleotide (NMN)	VAV1	NA	367	8	0.355699	0.000405101	7.16945	7.52982e-13	9.34655e-09	NA	0.305556	NA	NA	NA	0.462963	0.38225	0.37469	NA	NA	NA	0.308163	0.251208	0.397523	0.349352
quinolinate	HTRA4	NA	517	10	0.630973	0.00033379	7.1688	7.56591e-13	9.38522e-09	0.667557	NA	NA	NA	0.577249	0.785714	0.56184	0.604625	0.611244	NA	NA	0.68642	0.518797	0.617301	0.704906
N-formylmethionine	HNMT	NA	454	9	0.352773	0.000421849	7.1682	7.59888e-13	9.40162e-09	0.299145	0.27451	NA	NA	0.564356	0.402116	NA	NA	0.363636	NA	0.403484	NA	0.25	0.377551	0.302413
nicotinamide ribonucleotide (NMN)	CD96	NA	367	8	0.352781	0.000421796	7.16825	7.59615e-13	9.40162e-09	NA	0.296296	NA	NA	NA	0.322751	0.41789	0.383237	NA	NA	NA	0.344898	0.214976	0.425113	0.404272
quinolinate	GPR141	NA	517	10	0.633472	0.000346768	7.16756	7.63471e-13	9.43982e-09	0.748999	NA	NA	NA	0.569312	0.782857	0.626697	0.612148	0.489234	NA	NA	0.679012	0.651629	0.618659	0.624906
quinolinate	RASGRP1	NA	517	10	0.630465	0.000331583	7.16471	7.79493e-13	9.61918e-09	0.739653	NA	NA	NA	0.508995	0.762857	0.696078	0.595988	0.561005	NA	NA	0.644444	0.704261	0.581069	0.590189
quinolinate	EPSTI1	NA	517	10	0.631731	0.000338265	7.16245	7.92505e-13	9.73559e-09	0.813084	NA	NA	NA	0.508466	0.737143	0.645551	0.601003	0.680622	NA	NA	0.619753	0.699248	0.57654	0.565283
5-methylthioadenosine (MTA)	NDUFA1	4	523	11	0.625486	0.000307364	7.15761	8.20936e-13	1.00266e-08	0.760426	0.75817	0.579268	NA	0.556848	0.624339	NA	NA	0.530902	NA	0.502076	0.669355	0.708046	0.59204	0.656863
5-methylthioadenosine (MTA)	NUAK1	NA	523	11	0.381518	0.000274098	7.1565	8.27606e-13	1.00983e-08	0.377995	0.372549	0.402439	NA	0.474881	0.378307	NA	NA	0.3769	NA	0.455922	0.27621	0.4	0.382632	0.295626
quinolinate	MAP4K1	NA	517	10	0.633164	0.000346369	7.15512	8.35988e-13	1.01909e-08	0.686248	NA	NA	NA	0.426984	0.791429	0.644042	0.560323	0.587321	NA	NA	0.619753	0.784461	0.648551	0.633208
quinolinate	BLM	NA	517	10	0.627603	0.000318402	7.15112	8.60699e-13	1.04586e-08	0.818425	NA	NA	NA	0.512169	0.68	0.659879	0.56506	0.513158	NA	NA	0.644444	0.666667	0.681159	0.643019
nicotinamide ribonucleotide (NMN)	PIM2	NA	367	8	0.353312	0.000420842	7.15047	8.64808e-13	1.04951e-08	NA	0.333333	NA	NA	NA	0.399471	0.381551	0.316515	NA	NA	NA	0.318367	0.272947	0.451014	0.360793
thymine	ZWINT	NA	562	12	0.625835	0.00030998	7.14716	8.85921e-13	1.07308e-08	0.791552	0.507246	NA	NA	0.596398	0.525333	0.660215	0.637387	0.650267	0.603509	NA	0.59596	0.733333	0.567745	0.714818
nicotinamide adenine dinucleotide (NAD+)	SH2D1A	NA	550	12	0.370793	0.000326948	7.14575	8.95067e-13	1.08279e-08	0.466019	0.333333	0.456456	NA	0.431673	0.352785	NA	NA	0.292929	0.3	0.485938	0.322581	0.255814	0.44095	0.317424
nicotinamide ribonucleotide (NMN)	TNFSF13B	NA	367	8	0.356016	0.000406827	7.13855	9.43184e-13	1.13379e-08	NA	0.287037	NA	NA	NA	0.410053	0.424179	0.375241	NA	NA	NA	0.297959	0.243961	0.447635	0.350114
5-methylthioadenosine (MTA)	CNRIP1	NA	523	11	0.375123	0.000306173	7.13672	9.55811e-13	1.14463e-08	0.323869	0.326797	0.39939	NA	0.520888	0.338624	NA	NA	0.367781	NA	0.443956	0.375	0.262069	0.399819	0.343891
quinolinate	EMB	NA	517	10	0.629551	0.000329556	7.13635	9.58432e-13	1.14705e-08	0.614152	NA	NA	NA	0.528042	0.6	0.719457	0.587072	0.644737	NA	NA	0.703704	0.611529	0.654891	0.641509
quinolinate	LRRC25	NA	517	10	0.633642	0.000350714	7.1362	9.5943e-13	1.14752e-08	0.619493	NA	NA	NA	0.556085	0.745714	0.56184	0.627751	0.605263	NA	NA	0.701235	0.573935	0.69837	0.646038
nicotinamide ribonucleotide (NMN)	MRPS33	NA	367	8	0.65134	0.000450552	7.12986	1.00469e-12	1.19266e-08	NA	0.611111	NA	NA	NA	0.740741	0.602376	0.605459	NA	NA	NA	0.606122	0.707729	0.666104	0.665141
quinolinate	HLA-DQA1	NA	517	10	0.628999	0.000327423	7.12903	1.01077e-12	1.19839e-08	0.64219	NA	NA	NA	0.520106	0.774286	0.662142	0.565896	0.599282	NA	NA	0.676543	0.724311	0.561141	0.600755
thymine	TROAP	NA	562	12	0.622254	0.000294302	7.12636	1.03056e-12	1.21806e-08	0.785124	0.637681	NA	NA	0.570445	0.501333	0.584229	0.590447	0.637433	0.631579	NA	0.59596	0.694872	0.585091	0.751165
quinolinate	INPP5D	4	517	10	0.626574	0.000315618	7.12468	1.04327e-12	1.23007e-08	0.6502	NA	NA	NA	0.522222	0.765714	0.646305	0.544163	0.601675	NA	NA	0.602469	0.719298	0.647192	0.593962
nicotinamide ribonucleotide (NMN)	INPP5D	3	367	8	0.352219	0.00043041	7.12326	1.05405e-12	1.24121e-08	NA	0.222222	NA	NA	NA	0.404762	0.382949	0.418803	NA	NA	NA	0.355102	0.248792	0.302928	0.426392
quinolinate	CCL22	NA	517	10	0.622534	0.000295952	7.1227	1.0583e-12	1.24467e-08	0.602136	NA	NA	NA	0.513228	0.694286	0.622926	0.558373	0.562201	NA	NA	0.716049	0.686717	0.622736	0.65434
nicotinamide ribonucleotide (NMN)	IKZF1	NA	367	8	0.354668	0.000416527	7.12099	1.07157e-12	1.25794e-08	NA	0.314815	NA	NA	NA	0.42328	0.38225	0.358974	NA	NA	NA	0.340816	0.224638	0.383446	0.395118
nicotinamide ribonucleotide (NMN)	CD2	NA	367	8	0.356537	0.000406278	7.1175	1.09903e-12	1.28464e-08	NA	0.305556	NA	NA	NA	0.367725	0.361985	0.358147	NA	NA	NA	0.336735	0.256039	0.398649	0.453852
quinolinate	CARD11	NA	517	10	0.63062	0.000336813	7.11729	1.10071e-12	1.28502e-08	0.700935	NA	NA	NA	0.530159	0.785714	0.607843	0.607133	0.587321	NA	NA	0.654321	0.734336	0.585598	0.57434
thymine	CCNB2	NA	562	12	0.626088	0.000313986	7.11573	1.11323e-12	1.29805e-08	0.814509	0.630435	NA	NA	0.579449	0.509333	0.676703	0.598682	0.626738	0.582456	NA	0.591919	0.705128	0.563057	0.726934
quinolinate	IL21	NA	517	10	0.613429	0.000254258	7.11358	1.13075e-12	1.31365e-08	0.708945	NA	NA	NA	0.573016	0.425714	0.609351	0.537476	0.538278	NA	NA	0.4	0.461153	0.594656	0.621887
nicotinamide adenine dinucleotide (NAD+)	CD69	NA	550	12	0.370004	0.0003342	7.11092	1.15274e-12	1.33513e-08	0.376483	0.320261	0.427928	NA	0.459132	0.376658	NA	NA	0.388889	0.116667	0.467107	0.354839	0.226744	0.396226	0.354545
quinolinate	CYTIP	NA	517	10	0.634097	0.000355809	7.10904	1.1685e-12	1.35091e-08	0.724967	NA	NA	NA	0.49418	0.78	0.711916	0.56701	0.666268	NA	NA	0.641975	0.553885	0.677536	0.593962
nicotinamide ribonucleotide (NMN)	MZB1	NA	367	8	0.352732	0.000429264	7.10798	1.1775e-12	1.35966e-08	NA	0.407407	NA	NA	NA	0.404762	0.401817	0.33802	NA	NA	NA	0.271429	0.246377	0.412725	0.360793
cytidine 5'-diphosphocholine	TGFBR2	NA	550	12	0.373859	0.000315494	7.1017	1.23233e-12	1.41616e-08	0.393991	0.281046	0.408408	NA	0.563194	0.272446	NA	NA	0.379798	0.428571	0.424908	0.190698	0.366279	0.369912	0.358243
quinolinate	CD300C	NA	517	10	0.632009	0.000346486	7.09185	1.32331e-12	1.50342e-08	0.59012	NA	NA	NA	0.58254	0.754286	0.544495	0.618557	0.552632	NA	NA	0.698765	0.654135	0.672101	0.634717
nicotinamide ribonucleotide (NMN)	POU2F2	NA	367	8	0.359942	0.00039046	7.08794	1.36122e-12	1.53823e-08	NA	0.287037	NA	NA	NA	0.407407	0.438854	0.366694	NA	NA	NA	0.357143	0.285024	0.409347	0.309687
cytidine 5'-diphosphocholine	STOM	NA	550	12	0.374171	0.000315397	7.08522	1.38827e-12	1.56508e-08	0.400227	0.228758	0.37988	NA	0.569011	0.334365	NA	NA	0.308081	0.465714	0.378022	0.283721	0.34593	0.359292	0.401387
5-methylthioadenosine (MTA)	GASK1B	NA	523	11	0.369206	0.000340823	7.08476	1.39289e-12	1.5682e-08	0.288376	0.27451	0.327744	NA	0.482813	0.362434	NA	NA	0.363728	NA	0.516239	0.243952	0.418391	0.422886	0.322021
5-methylthioadenosine (MTA)	FILIP1L	NA	523	11	0.37435	0.000314637	7.08367	1.40385e-12	1.57611e-08	0.259095	0.339869	0.400915	NA	0.402961	0.325397	NA	NA	0.33232	NA	0.439805	0.441532	0.349425	0.455902	0.323529
thymine	AURKA	NA	562	12	0.627383	0.000323555	7.08168	1.42414e-12	1.59607e-08	0.82461	0.73913	NA	NA	0.557733	0.517333	0.643728	0.611858	0.653476	0.582456	NA	0.59596	0.612821	0.53774	0.755825
quinolinate	CD79A	NA	517	10	0.63144	0.000345314	7.07326	1.51337e-12	1.68221e-08	0.64753	NA	NA	NA	0.451852	0.72	0.680241	0.552522	0.656699	NA	NA	0.632099	0.794486	0.607337	0.612075
nicotinamide ribonucleotide (NMN)	RASAL3	NA	367	8	0.368477	0.000345803	7.07274	1.519e-12	1.68748e-08	NA	0.333333	NA	NA	NA	0.359788	0.387841	0.373311	NA	NA	NA	0.365306	0.371981	0.359797	0.383677
quinolinate	BTN2A2	NA	517	10	0.62858	0.000330685	7.07074	1.54113e-12	1.70708e-08	0.771696	NA	NA	NA	0.526455	0.757143	0.525641	0.59543	0.631579	NA	NA	0.634568	0.716792	0.602355	0.622642
nicotinamide ribonucleotide (NMN)	IRF4	NA	367	8	0.345035	0.000480393	7.07024	1.54666e-12	1.71222e-08	NA	0.259259	NA	NA	NA	0.515873	0.36478	0.314861	NA	NA	NA	0.293878	0.219807	0.433559	0.341724
nicotinamide ribonucleotide (NMN)	LCK	NA	367	8	0.350982	0.000444245	7.07011	1.54808e-12	1.71279e-08	NA	0.277778	NA	NA	NA	0.386243	0.377358	0.370554	NA	NA	NA	0.34898	0.195652	0.398649	0.430206
nicotinamide ribonucleotide (NMN)	IKZF3	NA	367	8	0.352982	0.000433049	7.06482	1.60823e-12	1.77624e-08	NA	0.268519	NA	NA	NA	0.404762	0.373166	0.384064	NA	NA	NA	0.336735	0.21256	0.40259	0.416476
5-methylthioadenosine (MTA)	LMCD1	NA	523	11	0.377149	0.000302434	7.06422	1.61519e-12	1.7829e-08	0.341615	0.339869	0.347561	NA	0.483871	0.335979	NA	NA	0.405268	NA	0.432967	0.423387	0.347126	0.407056	0.266968
quinolinate	MCUB	NA	517	10	0.627688	0.000326909	7.06216	1.63929e-12	1.80531e-08	0.566088	NA	NA	NA	0.467725	0.685714	0.656109	0.601003	0.602871	NA	NA	0.674074	0.659148	0.715127	0.627925
5-methylthioadenosine (MTA)	SWAP70	NA	523	11	0.371941	0.000328954	7.06062	1.65756e-12	1.82017e-08	0.305235	0.261438	0.358232	NA	0.471179	0.365079	NA	NA	0.381966	NA	0.494994	0.274194	0.377011	0.426956	0.342383
quinolinate	HLA-DOB	NA	517	10	0.62867	0.000332098	7.06067	1.65704e-12	1.82017e-08	0.736983	NA	NA	NA	0.475132	0.725714	0.617647	0.576205	0.616029	NA	NA	0.562963	0.799499	0.60462	0.645283
nicotinamide adenine dinucleotide (NAD+)	CD96	NA	550	12	0.374616	0.000315504	7.05896	1.67755e-12	1.83894e-08	0.463862	0.300654	0.430931	NA	0.401022	0.33687	NA	NA	0.361616	0.35	0.476156	0.366935	0.258721	0.426974	0.342424
nicotinamide adenine dinucleotide (NAD+)	DOCK2	NA	550	12	0.374078	0.000318276	7.05831	1.68543e-12	1.84652e-08	0.484358	0.346405	0.478979	NA	0.438697	0.350133	NA	NA	0.29697	0.325	0.502568	0.314516	0.261628	0.380154	0.316667
nicotinamide ribonucleotide (NMN)	PYHIN1	NA	367	8	0.35453	0.000424875	7.05735	1.69709e-12	1.85609e-08	NA	0.287037	NA	NA	NA	0.388889	0.377358	0.37662	NA	NA	NA	0.346939	0.207729	0.414977	0.418764
nicotinamide ribonucleotide (NMN)	APOBEC3D	NA	367	8	0.358326	0.000403115	7.05629	1.71012e-12	1.86926e-08	NA	0.194444	NA	NA	NA	0.378307	0.341719	0.488834	NA	NA	NA	0.326531	0.251208	0.457207	0.388253
nicotinamide ribonucleotide (NMN)	PSTPIP1	NA	367	8	0.360145	0.000392855	7.05604	1.71315e-12	1.8715e-08	NA	0.287037	NA	NA	NA	0.402116	0.437456	0.402537	NA	NA	NA	0.34898	0.227053	0.381194	0.367658
quinolinate	FOXP3	NA	517	10	0.622179	0.000300122	7.05256	1.75657e-12	1.91344e-08	0.76235	NA	NA	NA	0.54709	0.757143	0.464555	0.554472	0.561005	NA	NA	0.612346	0.671679	0.657609	0.709434
quinolinate	HAVCR2	NA	517	10	0.632511	0.000353129	7.05154	1.76942e-12	1.92334e-08	0.798398	NA	NA	NA	0.572487	0.771429	0.650075	0.651435	0.666268	NA	NA	0.592593	0.641604	0.578804	0.512453
quinolinate	NLRP3	NA	517	10	0.628305	0.000331063	7.05162	1.76848e-12	1.92334e-08	0.514019	NA	NA	NA	0.555556	0.751429	0.634238	0.616328	0.625598	NA	NA	0.649383	0.656642	0.649909	0.580377
thymine	GTSE1	NA	562	12	0.624019	0.000309401	7.05063	1.78108e-12	1.93461e-08	0.825528	0.557971	NA	NA	0.54714	0.496	0.659498	0.599506	0.674866	0.610526	NA	0.577778	0.705128	0.586498	0.750233
nicotinamide ribonucleotide (NMN)	SELPLG	NA	367	8	0.356129	0.000416992	7.04544	1.84882e-12	1.9968e-08	NA	0.296296	NA	NA	NA	0.47619	0.37666	0.375517	NA	NA	NA	0.332653	0.241546	0.339527	0.382914
3-aminoisobutyrate	SLC6A13	NA	560	11	0.628478	0.000332553	7.04531	1.85047e-12	1.99744e-08	0.482906	0.657895	NA	0.477407	0.485075	0.666667	NA	NA	0.706301	NA	0.491065	0.66129	0.749425	0.658978	0.762661
thymine	CDC25C	NA	562	12	0.621455	0.000297268	7.04436	1.86317e-12	2.01002e-08	0.76584	0.557971	NA	NA	0.538136	0.530667	0.627957	0.632995	0.613904	0.677193	NA	0.567677	0.723077	0.589311	0.72041
thymine	PBK	NA	562	12	0.622968	0.00030486	7.04274	1.88491e-12	2.03232e-08	0.785124	0.623188	NA	NA	0.570445	0.608	0.669534	0.58331	0.526203	0.550877	NA	0.561616	0.702564	0.620253	0.753961
quinolinate	C16orf54	NA	517	10	0.626101	0.00032067	7.04187	1.89683e-12	2.04069e-08	0.515354	NA	NA	NA	0.573545	0.762857	0.620664	0.570632	0.607656	NA	NA	0.646914	0.62406	0.655344	0.630943
kynurenine	PSMB8	NA	550	12	0.615258	0.000268013	7.04031	1.91816e-12	2.05768e-08	0.695082	0.575163	0.53985	NA	0.503966	0.595238	NA	NA	0.67543	0.652422	0.629548	0.596774	0.641379	0.610131	0.666667
quinolinate	RHOG	NA	517	10	0.624534	0.000313043	7.0386	1.94187e-12	2.07726e-08	0.774366	NA	NA	NA	0.480952	0.64	0.580694	0.621343	0.657895	NA	NA	0.637037	0.634085	0.660779	0.653585
cytidine 5'-monophosphate (5'-CMP)	TPRKB	NA	522	11	0.616607	0.000274561	7.03728	1.96032e-12	2.09447e-08	0.641463	0.660131	0.566066	NA	0.573545	NA	NA	NA	0.566667	0.677419	0.543478	0.665323	0.606897	0.65355	0.635606
5-methylthioadenosine (MTA)	TGFBR2	NA	523	11	0.374141	0.000319863	7.03721	1.96126e-12	2.09447e-08	0.337178	0.379085	0.408537	NA	0.471179	0.298942	NA	NA	0.339412	NA	0.433455	0.272177	0.393103	0.417458	0.348416
nicotinamide ribonucleotide (NMN)	SEPTIN1	NA	367	8	0.361143	0.000389433	7.03641	1.97261e-12	2.10306e-08	NA	0.425926	NA	NA	NA	0.391534	0.374563	0.358423	NA	NA	NA	0.338776	0.28744	0.336712	0.38749
5-methylthioadenosine (MTA)	ZEB1	NA	523	11	0.377287	0.000304322	7.03436	2.00176e-12	2.13176e-08	0.346051	0.300654	0.408537	NA	0.499207	0.359788	NA	NA	0.360689	NA	0.463004	0.296371	0.324138	0.428765	0.3454
quinolinate	IRF1	NA	517	10	0.631784	0.000351042	7.03371	2.01115e-12	2.13816e-08	0.76502	NA	NA	NA	0.584656	0.702857	0.538462	0.59543	0.681818	NA	NA	0.604938	0.669173	0.580616	0.679245
nicotinamide ribonucleotide (NMN)	UNC13D	NA	367	8	0.362261	0.000383677	7.0319	2.03734e-12	2.16083e-08	NA	0.314815	NA	NA	NA	0.404762	0.421384	0.447753	NA	NA	NA	0.322449	0.270531	0.385698	0.313501
quinolinate	ARL11	NA	517	10	0.629406	0.000339126	7.02709	2.10882e-12	2.22389e-08	0.684913	NA	NA	NA	0.493122	0.705714	0.509804	0.603232	0.65311	NA	NA	0.68642	0.699248	0.651268	0.659623
thymine	RAD51AP1	NA	562	12	0.616901	0.000276804	7.02636	2.11988e-12	2.23184e-08	0.759412	0.637681	NA	NA	0.559322	0.472	0.674552	0.62723	0.570053	0.554386	NA	0.587879	0.725641	0.611346	0.692451
5-methylthioadenosine (MTA)	A2M	NA	523	11	0.378879	0.000297154	7.02633	2.12036e-12	2.23184e-08	0.291038	0.379085	0.443598	NA	0.446325	0.272487	NA	NA	0.453901	NA	0.450549	0.280242	0.308046	0.432384	0.373303
quinolinate	NME8	NA	517	10	0.62677	0.00032564	7.02501	2.14049e-12	2.24682e-08	0.761015	NA	NA	NA	0.585714	0.757143	0.596531	0.588465	0.577751	NA	NA	0.646914	0.674185	0.575181	0.593962
quinolinate	CLECL1	NA	517	10	0.629188	0.000338567	7.02103	2.20234e-12	2.30412e-08	0.540721	NA	NA	NA	0.52328	0.774286	0.66365	0.543884	0.546651	NA	NA	0.669136	0.75188	0.639493	0.607547
5-methylthioadenosine (MTA)	TCF4	NA	523	11	0.376885	0.000307564	7.02007	2.21752e-12	2.31872e-08	0.356699	0.267974	0.457317	NA	0.508726	0.320106	NA	NA	0.439716	NA	0.455433	0.28629	0.317241	0.402081	0.320513
nicotinamide ribonucleotide (NMN)	THEMIS	NA	367	8	0.359247	0.000402147	7.01886	2.23685e-12	2.33382e-08	NA	0.351852	NA	NA	NA	0.351852	0.387142	0.38048	NA	NA	NA	0.355102	0.227053	0.432995	0.391304
nicotinamide ribonucleotide (NMN)	CCL5	NA	367	8	0.352548	0.000441376	7.01855	2.2419e-12	2.3378e-08	NA	0.25	NA	NA	NA	0.34127	0.352201	0.376896	NA	NA	NA	0.32449	0.26087	0.426239	0.464531
quinolinate	DOK3	NA	517	10	0.632406	0.000356419	7.01337	2.32641e-12	2.40094e-08	0.747664	NA	NA	NA	0.507937	0.808571	0.478884	0.581499	0.633971	NA	NA	0.649383	0.716792	0.659873	0.623396
5-methylthioadenosine (MTA)	GNG2	NA	523	11	0.379718	0.00029452	7.00882	2.40338e-12	2.46567e-08	0.387755	0.411765	0.440549	NA	0.483871	0.298942	NA	NA	0.334347	NA	0.453968	0.336694	0.296552	0.425147	0.308446
quinolinate	FCGR2B	NA	517	10	0.626883	0.000328023	7.00567	2.45806e-12	2.51906e-08	0.558077	NA	NA	NA	0.550265	0.705714	0.621418	0.585957	0.608852	NA	NA	0.666667	0.784461	0.620018	0.553208
quinolinate	CD7	NA	517	10	0.630308	0.00034622	7.0032	2.50188e-12	2.55808e-08	0.623498	NA	NA	NA	0.575661	0.782857	0.493213	0.53664	0.692584	NA	NA	0.567901	0.719298	0.67346	0.643019
nicotinamide ribonucleotide (NMN)	MIXL1	NA	367	8	0.357109	0.000416318	7.00314	2.50285e-12	2.55808e-08	NA	0.175926	NA	NA	NA	0.296296	0.372467	0.413841	NA	NA	NA	0.291837	0.113527	0.40259	0.337147
nicotinamide ribonucleotide (NMN)	GPR132	NA	367	8	0.366356	0.000364279	7.00218	2.52004e-12	2.57151e-08	NA	0.351852	NA	NA	NA	0.298942	0.438854	0.406396	NA	NA	NA	0.320408	0.376812	0.411599	0.327994
nicotinamide adenine dinucleotide (NAD+)	PTPRC	NA	550	12	0.375805	0.000314616	7.00185	2.5261e-12	2.57631e-08	0.468177	0.366013	0.40991	NA	0.434227	0.339523	NA	NA	0.310101	0.308333	0.511372	0.352823	0.255814	0.424878	0.327273
quinolinate	RGS18	NA	517	10	0.626047	0.000324623	6.99591	2.63535e-12	2.66773e-08	0.64219	NA	NA	NA	0.567725	0.714286	0.638009	0.561438	0.616029	NA	NA	0.666667	0.66416	0.599638	0.618113
nicotinamide ribonucleotide (NMN)	KLHL6	NA	367	8	0.353578	0.000438033	6.99603	2.63311e-12	2.66773e-08	NA	0.351852	NA	NA	NA	0.484127	0.36478	0.351806	NA	NA	NA	0.342857	0.217391	0.359797	0.350114
nicotinamide ribonucleotide (NMN)	SLAMF6	NA	367	8	0.351075	0.000453128	6.9961	2.63186e-12	2.66773e-08	NA	0.296296	NA	NA	NA	0.425926	0.343117	0.381031	NA	NA	NA	0.355102	0.200483	0.374437	0.411899
nicotinamide adenine dinucleotide (NAD+)	CST7	NA	550	12	0.372518	0.000332136	6.99507	2.65119e-12	2.68012e-08	0.476807	0.27451	0.39039	NA	0.423372	0.32626	NA	NA	0.321212	0.45	0.460015	0.377016	0.322674	0.375262	0.368939
5-methylthioadenosine (MTA)	RHOJ	NA	523	11	0.381474	0.000287405	6.99147	2.72026e-12	2.73334e-08	0.290151	0.346405	0.375	NA	0.492332	0.330688	NA	NA	0.405268	NA	0.438584	0.346774	0.351724	0.420624	0.359729
nicotinamide ribonucleotide (NMN)	SNX20	NA	367	8	0.354258	0.000434839	6.98909	2.76677e-12	2.77568e-08	NA	0.314815	NA	NA	NA	0.441799	0.394829	0.371106	NA	NA	NA	0.310204	0.210145	0.409347	0.371472
quinolinate	PDCD1	NA	517	10	0.627034	0.000330395	6.98882	2.77203e-12	2.77942e-08	0.636849	NA	NA	NA	0.606878	0.731429	0.504525	0.552522	0.538278	NA	NA	0.619753	0.746867	0.660779	0.673962
5-methylthioadenosine (MTA)	ELK3	NA	523	11	0.381906	0.000285541	6.98865	2.7754e-12	2.77994e-08	0.378882	0.359477	0.402439	NA	0.53834	0.351852	NA	NA	0.326241	NA	0.4779	0.231855	0.374713	0.41791	0.335596
quinolinate	RSAD2	NA	517	10	0.629631	0.000344145	6.98776	2.79305e-12	2.79175e-08	0.814419	NA	NA	NA	0.510053	0.668571	0.61463	0.633045	0.600478	NA	NA	0.604938	0.689223	0.604167	0.664906
5-methylthioadenosine (MTA)	TLL1	NA	523	11	0.383766	0.000276732	6.98723	2.80373e-12	2.79948e-08	0.331854	0.333333	0.362805	NA	0.420412	0.325397	NA	NA	0.398176	NA	0.486691	0.431452	0.335632	0.431931	0.337858
quinolinate	DGKA	3	517	10	0.629805	0.000345231	6.98613	2.82576e-12	2.8126e-08	0.583445	NA	NA	NA	0.587302	0.722857	0.689291	0.539705	0.465311	NA	NA	0.582716	0.802005	0.651268	0.64
nicotinamide ribonucleotide (NMN)	MRPS36	NA	367	8	0.64687	0.000442134	6.98485	2.85157e-12	2.83387e-08	NA	0.592593	NA	NA	NA	0.777778	0.556953	0.588089	NA	NA	NA	0.655102	0.628019	0.615428	0.739893
quinolinate	CD74	NA	517	10	0.628087	0.00033642	6.98334	2.88236e-12	2.86148e-08	0.663551	NA	NA	NA	0.503704	0.762857	0.559578	0.560602	0.684211	NA	NA	0.659259	0.686717	0.665761	0.582642
5-methylthioadenosine (MTA)	JDP2	NA	523	11	0.379902	0.000295964	6.98097	2.93156e-12	2.90276e-08	0.355812	0.287582	0.342988	NA	0.469593	0.253968	NA	NA	0.453901	NA	0.432967	0.443548	0.388506	0.410674	0.324284
cytidine 5'-diphosphocholine	VWF	NA	550	12	0.377012	0.00031045	6.98018	2.94799e-12	2.91481e-08	0.387188	0.300654	0.400901	NA	0.4844	0.294118	NA	NA	0.407071	0.485714	0.406105	0.293023	0.34593	0.317699	0.338983
quinolinate	ZNF831	NA	517	10	0.626151	0.000326651	6.97989	2.95417e-12	2.91756e-08	0.670227	NA	NA	NA	0.526455	0.748571	0.638763	0.563945	0.537081	NA	NA	0.634568	0.716792	0.633152	0.62566
nicotinamide adenine dinucleotide (NAD+)	RUNX3	NA	550	12	0.375382	0.000318841	6.97902	2.97238e-12	2.93403e-08	0.548004	0.281046	0.474474	NA	0.39272	0.286472	NA	NA	0.379798	0.333333	0.493519	0.370968	0.302326	0.364081	0.312121
quinolinate	MIR155HG	NA	517	10	0.627668	0.000334781	6.97752	3.00433e-12	2.96402e-08	0.648865	NA	NA	NA	0.498413	0.76	0.601056	0.575091	0.63756	NA	NA	0.592593	0.754386	0.556612	0.681509
5-methylthioadenosine (MTA)	MEDAG	NA	523	11	0.376053	0.000315762	6.97519	3.05461e-12	3.00896e-08	0.210293	0.359477	0.405488	NA	0.445796	0.248677	NA	NA	0.398176	NA	0.489377	0.346774	0.411494	0.439168	0.315234
quinolinate	P2RY13	NA	517	10	0.625191	0.000323037	6.96543	3.27413e-12	3.18482e-08	0.591455	NA	NA	NA	0.602646	0.728571	0.592006	0.555865	0.648325	NA	NA	0.720988	0.616541	0.594203	0.609057
5-methylthioadenosine (MTA)	PPP1R16B	NA	523	11	0.380244	0.000295781	6.96326	3.32481e-12	3.2267e-08	0.404614	0.379085	0.376524	NA	0.483342	0.314815	NA	NA	0.466059	NA	0.419536	0.270161	0.441379	0.299412	0.335596
thymine	PLK1	NA	562	12	0.627957	0.000338115	6.95879	3.43219e-12	3.32076e-08	0.808999	0.65942	NA	NA	0.56303	0.506667	0.673835	0.595388	0.671658	0.575439	NA	0.589899	0.689744	0.547586	0.748369
quinolinate	MSR1	NA	517	10	0.629303	0.000345336	6.95804	3.4504e-12	3.33162e-08	0.744993	NA	NA	NA	0.549206	0.74	0.521116	0.610755	0.599282	NA	NA	0.696296	0.609023	0.697917	0.600755
nicotinamide ribonucleotide (NMN)	STAT4	NA	367	8	0.353464	0.000443814	6.95573	3.50729e-12	3.37969e-08	NA	0.240741	NA	NA	NA	0.378307	0.407407	0.395368	NA	NA	NA	0.387755	0.219807	0.398649	0.36537
quinolinate	APOBEC3G	NA	517	10	0.629421	0.000346473	6.95295	3.57731e-12	3.43673e-08	0.773031	NA	NA	NA	0.507407	0.694286	0.603318	0.610198	0.617225	NA	NA	0.661728	0.749373	0.586051	0.596226
nicotinamide ribonucleotide (NMN)	POU2AF1	NA	367	8	0.346956	0.000484792	6.95085	3.63081e-12	3.47584e-08	NA	0.240741	NA	NA	NA	0.460317	0.395528	0.338572	NA	NA	NA	0.291837	0.275362	0.431869	0.319603
quinolinate	CLEC2D	NA	517	10	0.630291	0.000351372	6.95073	3.63412e-12	3.47662e-08	0.70494	NA	NA	NA	0.485185	0.78	0.679487	0.553357	0.5311	NA	NA	0.661728	0.77193	0.607337	0.592453
quinolinate	TNFAIP3	NA	517	10	0.627922	0.000338736	6.95047	3.64078e-12	3.47839e-08	0.779706	NA	NA	NA	0.538095	0.748571	0.580694	0.528838	0.619617	NA	NA	0.553086	0.684211	0.655797	0.676226
thymine	MCM10	NA	562	12	0.620919	0.00030299	6.94671	3.73902e-12	3.55442e-08	0.791552	0.630435	NA	NA	0.552966	0.448	0.659498	0.597584	0.581818	0.680702	NA	0.610101	0.666667	0.566807	0.774464
nicotinamide ribonucleotide (NMN)	FYB1	NA	367	8	0.355888	0.000430477	6.94586	3.76151e-12	3.57045e-08	NA	0.25	NA	NA	NA	0.412698	0.372467	0.370003	NA	NA	NA	0.359184	0.173913	0.4375	0.443936
5-methylthioadenosine (MTA)	MSRB3	NA	523	11	0.383023	0.000283678	6.94526	3.77751e-12	3.58386e-08	0.331854	0.366013	0.405488	NA	0.537282	0.34127	NA	NA	0.340426	NA	0.444444	0.306452	0.298851	0.473089	0.343891
thymine	CDCA7	NA	562	12	0.619199	0.000294572	6.94505	3.78315e-12	3.58563e-08	0.688705	0.652174	NA	NA	0.603284	0.512	0.658065	0.640406	0.64385	0.515789	NA	0.583838	0.687179	0.58556	0.690587
nicotinamide ribonucleotide (NMN)	SP140L	NA	367	8	0.356142	0.000429558	6.94101	3.89306e-12	3.66971e-08	NA	0.333333	NA	NA	NA	0.375661	0.458421	0.371657	NA	NA	NA	0.338776	0.282609	0.394144	0.289092
nicotinamide adenine dinucleotide (NAD+)	NCF4	NA	550	12	0.378608	0.000306322	6.93585	4.03796e-12	3.78754e-08	0.435814	0.379085	0.426426	NA	0.500639	0.339523	NA	NA	0.323232	0.175	0.504035	0.381048	0.244186	0.403215	0.32197
5-methylthioadenosine (MTA)	FEZ1	NA	523	11	0.385908	0.00027076	6.93365	4.10118e-12	3.84495e-08	0.374445	0.326797	0.402439	NA	0.43046	0.296296	NA	NA	0.379939	NA	0.479121	0.34879	0.347126	0.462687	0.386878
quinolinate	GMIP	NA	517	10	0.623585	0.000317799	6.93247	4.13555e-12	3.87336e-08	0.761015	NA	NA	NA	0.562963	0.711429	0.50905	0.522151	0.602871	NA	NA	0.65679	0.656642	0.669384	0.669434
thymine	KIF4A	NA	562	12	0.625355	0.000327337	6.9286	4.25014e-12	3.96561e-08	0.802571	0.572464	NA	NA	0.591631	0.493333	0.673835	0.599506	0.649198	0.54386	NA	0.612121	0.717949	0.556962	0.775396
N-formylmethionine	TSPAN4	NA	454	9	0.363581	0.000387783	6.92759	4.28085e-12	3.98787e-08	0.319088	0.333333	NA	NA	0.538254	0.375661	NA	NA	0.382828	NA	0.431707	NA	0.245238	0.312152	0.390649
5-methylthioadenosine (MTA)	OLFML1	NA	523	11	0.382733	0.000286866	6.92368	4.40074e-12	4.08955e-08	0.301686	0.339869	0.42378	NA	0.446325	0.280423	NA	NA	0.348531	NA	0.485714	0.409274	0.31954	0.488919	0.330317
thymine	CDCA3	NA	562	12	0.62279	0.000314659	6.92221	4.44649e-12	4.12602e-08	0.805326	0.688406	NA	NA	0.554025	0.448	0.668817	0.629975	0.597861	0.635088	NA	0.610101	0.646154	0.563526	0.726934
quinolinate	GBP1	NA	517	10	0.628748	0.000346281	6.91875	4.5564e-12	4.21156e-08	0.823765	NA	NA	NA	0.598413	0.645714	0.518854	0.62998	0.632775	NA	NA	0.562963	0.684211	0.599185	0.693585
quinolinate	POU2AF1	NA	517	10	0.629403	0.000350601	6.91095	4.81416e-12	4.40282e-08	0.622163	NA	NA	NA	0.527513	0.674286	0.592006	0.563945	0.669856	NA	NA	0.632099	0.79198	0.620471	0.618868
nicotinamide ribonucleotide (NMN)	CD79A	NA	367	8	0.347971	0.00048398	6.91056	4.82738e-12	4.4128e-08	NA	0.296296	NA	NA	NA	0.444444	0.401118	0.351254	NA	NA	NA	0.291837	0.224638	0.431306	0.334859
nicotinamide adenine dinucleotide (NAD+)	IL7R	NA	550	12	0.376819	0.000317865	6.90914	4.87616e-12	4.44672e-08	0.414239	0.333333	0.40991	NA	0.44189	0.38992	NA	NA	0.336364	0.258333	0.471264	0.40121	0.252907	0.389238	0.349242
nicotinamide ribonucleotide (NMN)	CEACAM21	NA	367	8	0.353549	0.000449357	6.90869	4.89159e-12	4.45865e-08	NA	0.259259	NA	NA	NA	0.431217	0.442348	0.408878	NA	NA	NA	0.295918	0.243961	0.366554	0.345538
thymine	CDC45	NA	562	12	0.623512	0.000320099	6.90346	5.07502e-12	4.59287e-08	0.814509	0.615942	NA	NA	0.571504	0.482667	0.641577	0.64672	0.637433	0.536842	NA	0.620202	0.723077	0.54993	0.726934
thymine	NDC80	NA	562	12	0.623464	0.000319922	6.90268	5.10295e-12	4.61376e-08	0.791552	0.644928	NA	NA	0.582627	0.552	0.659498	0.609388	0.650267	0.610526	NA	0.49899	0.651282	0.636193	0.674744
nicotinamide adenine dinucleotide (NAD+)	GPR18	NA	550	12	0.377583	0.000315006	6.89734	5.29837e-12	4.74538e-08	0.476807	0.326797	0.48048	NA	0.444444	0.29443	NA	NA	0.323232	0.533333	0.456591	0.346774	0.247093	0.428372	0.321212
nicotinamide ribonucleotide (NMN)	ATP6V1E1	3	367	8	0.637782	0.000399488	6.8935	5.44379e-12	4.86418e-08	NA	0.731481	NA	NA	NA	0.65873	0.531097	0.578439	NA	NA	NA	0.579592	0.698068	0.625563	0.73074
thymine	CDC6	NA	562	12	0.625886	0.0003338	6.89023	5.57015e-12	4.96079e-08	0.844812	0.652174	NA	NA	0.554025	0.464	0.675986	0.562449	0.640642	0.614035	NA	0.59798	0.707692	0.563057	0.753029
nicotinamide ribonucleotide (NMN)	CSF2RB	NA	367	8	0.357459	0.000428096	6.88922	5.61002e-12	4.98929e-08	NA	0.407407	NA	NA	NA	0.457672	0.389937	0.362559	NA	NA	NA	0.379592	0.198068	0.363739	0.309687
5-methylthioadenosine (MTA)	PMP22	NA	523	11	0.374202	0.000333458	6.88896	5.62033e-12	4.99613e-08	0.275067	0.254902	0.410061	NA	0.513485	0.320106	NA	NA	0.302938	NA	0.435897	0.4375	0.291954	0.476707	0.352941
quinolinate	ADAM8	NA	517	10	0.626713	0.000338358	6.88861	5.63406e-12	5.00367e-08	0.716956	NA	NA	NA	0.493122	0.745714	0.50905	0.636946	0.660287	NA	NA	0.560494	0.706767	0.649909	0.643774
thymine	CEP55	NA	562	12	0.625076	0.000329735	6.88795	5.66022e-12	5.01988e-08	0.795225	0.594203	NA	NA	0.570975	0.506667	0.670251	0.59978	0.659893	0.596491	NA	0.587879	0.674359	0.595874	0.733458
nicotinamide ribonucleotide (NMN)	MILR1	NA	367	8	0.357565	0.000427707	6.88719	5.69062e-12	5.03511e-08	NA	0.305556	NA	NA	NA	0.484127	0.419287	0.389854	NA	NA	NA	0.363265	0.200483	0.395833	0.284516
5-methylthioadenosine (MTA)	PLSCR4	NA	523	11	0.379369	0.000306938	6.88549	5.75878e-12	5.08832e-08	0.238687	0.287582	0.416159	NA	0.462189	0.351852	NA	NA	0.497467	NA	0.442491	0.395161	0.314943	0.385346	0.323529
5-methylthioadenosine (MTA)	LAMA4	NA	523	11	0.379859	0.000304508	6.88479	5.78713e-12	5.111e-08	0.322094	0.411765	0.402439	NA	0.471708	0.328042	NA	NA	0.371834	NA	0.440293	0.264113	0.333333	0.432836	0.375566
nicotinamide ribonucleotide (NMN)	MOCS2	3	367	8	0.638455	0.000404435	6.88471	5.79071e-12	5.11179e-08	NA	0.666667	NA	NA	NA	0.674603	0.545772	0.565757	NA	NA	NA	0.620408	0.654589	0.655405	0.73913
nicotinamide ribonucleotide (NMN)	CYTH4	NA	367	8	0.358465	0.000422705	6.88409	5.81587e-12	5.13163e-08	NA	0.361111	NA	NA	NA	0.441799	0.420685	0.366143	NA	NA	NA	0.338776	0.202899	0.388514	0.345538
quinolinate	NABP1	NA	517	10	0.630453	0.000359219	6.88295	5.86269e-12	5.16575e-08	0.769025	NA	NA	NA	0.589947	0.74	0.553544	0.548342	0.546651	NA	NA	0.632099	0.759398	0.608696	0.641509
5-methylthioadenosine (MTA)	ATXN1	NA	523	11	0.384824	0.000280024	6.88279	5.86913e-12	5.16904e-08	0.395741	0.352941	0.402439	NA	0.4844	0.306878	NA	NA	0.391084	NA	0.481807	0.298387	0.374713	0.459068	0.285068
quinolinate	CD69	NA	517	10	0.625397	0.000332266	6.87932	6.01408e-12	5.28448e-08	0.58478	NA	NA	NA	0.548148	0.748571	0.677225	0.56088	0.576555	NA	NA	0.511111	0.769424	0.648551	0.603019
guanidinoacetate	SLC4A4	4	475	10	0.63099	0.000362922	6.87595	6.15778e-12	5.39332e-08	NA	NA	0.630075	NA	0.42464	0.60582	0.596452	0.654916	NA	0.803846	NA	0.618076	0.581609	0.600633	0.711161
nicotinamide ribonucleotide (NMN)	IL12RB1	NA	367	8	0.356729	0.000434277	6.87503	6.19749e-12	5.41565e-08	NA	0.296296	NA	NA	NA	0.444444	0.406709	0.377723	NA	NA	NA	0.316327	0.222222	0.38964	0.379863
thymine	CENPL	NA	562	12	0.616865	0.000289154	6.87258	6.30518e-12	5.49714e-08	0.772268	0.673913	NA	NA	0.5625	0.541333	0.628674	0.607466	0.592513	0.505263	NA	0.614141	0.705128	0.563057	0.706431
quinolinate	CYBC1	NA	517	10	0.620827	0.000309163	6.87178	6.34067e-12	5.52555e-08	0.761015	NA	NA	NA	0.493651	0.594286	0.536199	0.635553	0.607656	NA	NA	0.617284	0.73183	0.66712	0.646038
histamine	TPSD1	4	645	13	0.610476	0.000258488	6.87145	6.35532e-12	5.53072e-08	0.651791	0.633987	0.731231	NA	0.517112	0.655052	0.603219	0.688134	NA	0.581197	0.492308	0.519751	0.571429	0.639247	0.581255
nicotinamide ribonucleotide (NMN)	NDUFA7	NA	367	8	0.636982	0.000397435	6.87119	6.36707e-12	5.53589e-08	NA	0.694444	NA	NA	NA	0.772487	0.554857	0.54949	NA	NA	NA	0.602041	0.644928	0.571509	0.714722
thymine	SHCBP1	NA	562	12	0.627229	0.000342978	6.86992	6.42357e-12	5.57737e-08	0.803489	0.702899	NA	NA	0.575212	0.514667	0.686738	0.570409	0.610695	0.6	NA	0.585859	0.65641	0.583685	0.731594
quinolinate	GIMAP2	NA	517	10	0.624652	0.000329436	6.86774	6.5225e-12	5.65296e-08	0.690254	NA	NA	NA	0.55291	0.722857	0.542986	0.573976	0.626794	NA	NA	0.664198	0.704261	0.610054	0.615094
nicotinamide ribonucleotide (NMN)	EOMES	NA	367	8	0.36186	0.000404737	6.86647	6.58079e-12	5.68279e-08	NA	0.268519	NA	NA	NA	0.39418	0.380154	0.394541	NA	NA	NA	0.357143	0.253623	0.388514	0.427918
quinolinate	TRAF1	NA	517	10	0.628057	0.000347828	6.86625	6.59115e-12	5.68915e-08	0.715621	NA	NA	NA	0.510582	0.742857	0.575415	0.543048	0.644737	NA	NA	0.614815	0.726817	0.625453	0.648302
quinolinate	CD28	NA	517	10	0.626773	0.000341035	6.86481	6.65787e-12	5.73374e-08	0.638184	NA	NA	NA	0.564021	0.76	0.581448	0.528002	0.514354	NA	NA	0.659259	0.721805	0.687953	0.624151
thymine	CENPI	NA	562	12	0.622103	0.000316731	6.86088	6.84394e-12	5.87274e-08	0.785124	0.630435	NA	NA	0.588983	0.485333	0.700358	0.600604	0.564706	0.529825	NA	0.628283	0.7	0.58556	0.739981
nicotinamide ribonucleotide (NMN)	TRAF3IP3	NA	367	8	0.352995	0.000459542	6.85754	7.00563e-12	5.99797e-08	NA	0.277778	NA	NA	NA	0.433862	0.374563	0.35925	NA	NA	NA	0.332653	0.222222	0.392455	0.408085
quinolinate	PLAUR	NA	517	10	0.625062	0.000332688	6.85656	7.05403e-12	6.02046e-08	0.716956	NA	NA	NA	0.531217	0.705714	0.588235	0.61187	0.65311	NA	NA	0.602469	0.684211	0.62817	0.593208
nicotinamide ribonucleotide (NMN)	MRPL54	NA	367	8	0.645241	0.000448722	6.85645	7.05914e-12	6.02212e-08	NA	0.574074	NA	NA	NA	0.806878	0.611461	0.540392	NA	NA	NA	0.640816	0.683575	0.596847	0.681159
5-methylthioadenosine (MTA)	GAB1	NA	523	11	0.380009	0.000306346	6.85554	7.10447e-12	6.05808e-08	0.333629	0.294118	0.400915	NA	0.453199	0.28836	NA	NA	0.488349	NA	0.48254	0.342742	0.367816	0.413388	0.291855
quinolinate	P2RX5	NA	517	10	0.627813	0.000347648	6.85496	7.13329e-12	6.07449e-08	0.781041	NA	NA	NA	0.532804	0.731429	0.643288	0.540262	0.511962	NA	NA	0.575309	0.73183	0.65625	0.65434
5-methylthioadenosine (MTA)	COX6B1	5	523	11	0.622315	0.000318776	6.8507	7.34897e-12	6.23863e-08	0.746229	0.660131	0.559451	NA	0.498149	0.645503	NA	NA	0.518744	NA	0.520879	0.677419	0.742529	0.650837	0.675716
nicotinamide adenine dinucleotide (NAD+)	ICOS	NA	550	12	0.377184	0.000321584	6.84869	7.45307e-12	6.30851e-08	0.521036	0.320261	0.354354	NA	0.46871	0.387268	NA	NA	0.367677	0.183333	0.466129	0.352823	0.284884	0.438854	0.336364
quinolinate	TLR10	NA	517	10	0.625596	0.000336308	6.84867	7.45399e-12	6.30851e-08	0.58745	NA	NA	NA	0.50582	0.694286	0.660633	0.559766	0.589713	NA	NA	0.71358	0.754386	0.55933	0.640755
thymine	GINS2	NA	562	12	0.612253	0.000268957	6.84475	7.66076e-12	6.45439e-08	0.727273	0.57971	NA	NA	0.540784	0.589333	0.634409	0.611309	0.617112	0.607018	NA	0.610101	0.610256	0.562588	0.716682
nicotinamide ribonucleotide (NMN)	CARD11	NA	367	8	0.369364	0.000364416	6.84326	7.74133e-12	6.49927e-08	NA	0.314815	NA	NA	NA	0.417989	0.405311	0.414116	NA	NA	NA	0.338776	0.282609	0.429617	0.340198
flavin adenine dinucleotide (FAD)	SLC2A3	3	513	11	0.373053	0.000344166	6.8429	7.76066e-12	6.50975e-08	0.2589	0.287582	NA	NA	0.440212	0.314815	NA	NA	0.384848	0.385507	0.454568	0.488421	0.330952	0.378871	0.322948
quinolinate	HLA-F	NA	517	10	0.622795	0.000322322	6.83968	7.93729e-12	6.64328e-08	0.8251	NA	NA	NA	0.52963	0.728571	0.559578	0.620507	0.69378	NA	NA	0.597531	0.641604	0.566576	0.597736
nicotinamide adenine dinucleotide (NAD+)	LAX1	NA	550	12	0.368038	0.000372597	6.83641	8.12026e-12	6.76076e-08	0.495146	0.27451	0.43994	NA	0.518519	0.302387	NA	NA	0.351515	0.425	0.477378	0.306452	0.235465	0.408805	0.285606
quinolinate	GPX7	4	517	10	0.618908	0.000302967	6.83144	8.40667e-12	6.95966e-08	0.658211	NA	NA	NA	0.593651	0.571429	0.690045	0.517414	0.575359	NA	NA	0.560494	0.701754	0.649004	0.684528
nicotinamide ribonucleotide (NMN)	ISG20	NA	367	8	0.356309	0.000442644	6.82971	8.50857e-12	7.02569e-08	NA	0.444444	NA	NA	NA	0.351852	0.421384	0.413841	NA	NA	NA	0.371429	0.202899	0.353604	0.308924
quinolinate	TRAFD1	NA	517	10	0.623051	0.0003248	6.82776	8.62488e-12	7.10018e-08	0.651535	NA	NA	NA	0.583069	0.562857	0.6546	0.612984	0.558612	NA	NA	0.644444	0.659148	0.638134	0.676226
quinolinate	SPN	NA	517	10	0.624277	0.000331326	6.82754	8.63805e-12	7.10488e-08	0.698264	NA	NA	NA	0.57619	0.765714	0.573906	0.563388	0.565789	NA	NA	0.664198	0.666667	0.615036	0.608302
quinolinate	TBXAS1	5	517	10	0.625478	0.00033779	6.82721	8.65843e-12	7.11698e-08	0.663551	NA	NA	NA	0.578836	0.771429	0.572398	0.6219	0.600478	NA	NA	0.671605	0.621554	0.612772	0.576604
quinolinate	LY9	NA	517	10	0.627445	0.000348601	6.82589	8.73814e-12	7.16904e-08	0.666222	NA	NA	NA	0.512698	0.785714	0.605581	0.527724	0.590909	NA	NA	0.646914	0.75188	0.61413	0.617358
thymine	NEIL3	NA	562	12	0.621368	0.000316582	6.82118	9.02947e-12	7.36637e-08	0.774105	0.594203	NA	NA	0.567267	0.568	0.625806	0.588526	0.653476	0.529825	NA	0.579798	0.753846	0.628223	0.655172
nicotinamide ribonucleotide (NMN)	IL2RB	NA	367	8	0.362774	0.000404852	6.82007	9.09974e-12	7.42051e-08	NA	0.314815	NA	NA	NA	0.37037	0.380154	0.379653	NA	NA	NA	0.353061	0.297101	0.386824	0.405797
nicotinamide ribonucleotide (NMN)	CYBA	NA	367	8	0.359964	0.000421745	6.8189	9.17375e-12	7.47446e-08	NA	0.25	NA	NA	NA	0.346561	0.338225	0.464571	NA	NA	NA	0.373469	0.268116	0.451014	0.364607
nicotinamide ribonucleotide (NMN)	XAF1	NA	367	8	0.357421	0.000437999	6.81267	9.58028e-12	7.77574e-08	NA	0.287037	NA	NA	NA	0.322751	0.451433	0.377998	NA	NA	NA	0.37551	0.231884	0.356419	0.426392
thymine	POLQ	4	562	12	0.623224	0.00032728	6.81136	9.66783e-12	7.83678e-08	0.794307	0.594203	NA	NA	0.558263	0.469333	0.672401	0.64672	0.648128	0.582456	NA	0.585859	0.702564	0.58978	0.71575
quinolinate	FCMR	NA	517	10	0.625817	0.000341384	6.80957	9.78927e-12	7.90701e-08	0.612817	NA	NA	NA	0.543915	0.791429	0.664404	0.50404	0.643541	NA	NA	0.562963	0.666667	0.654438	0.617358
thymine	BIRC5	NA	562	12	0.62552	0.00033992	6.80806	9.89209e-12	7.97308e-08	0.826446	0.644928	NA	NA	0.56303	0.525333	0.635125	0.601153	0.678075	0.547368	NA	0.543434	0.715385	0.57759	0.748369
nicotinamide ribonucleotide (NMN)	KCNA3	NA	367	8	0.355709	0.000449234	6.80773	9.91498e-12	7.976e-08	NA	0.342593	NA	NA	NA	0.383598	0.367575	0.350152	NA	NA	NA	0.383673	0.231884	0.403153	0.380625
nicotinamide ribonucleotide (NMN)	TNIP3	NA	367	8	0.35139	0.00047654	6.80766	9.92016e-12	7.9768e-08	NA	0.25	NA	NA	NA	0.399471	0.4116	0.390681	NA	NA	NA	0.312245	0.18599	0.412162	0.405797
quinolinate	PSMB10	NA	517	10	0.621107	0.000316494	6.80747	9.9328e-12	7.9836e-08	0.758344	NA	NA	NA	0.530159	0.757143	0.555807	0.566174	0.635167	NA	NA	0.641975	0.659148	0.57654	0.628679
nicotinamide ribonucleotide (NMN)	NOD2	NA	367	8	0.355735	0.000449114	6.8074	9.93786e-12	7.98429e-08	NA	0.231481	NA	NA	NA	0.407407	0.45283	0.395644	NA	NA	NA	0.355102	0.241546	0.394144	0.328757
quinolinate	VNN2	4	517	10	0.628845	0.000358262	6.80721	9.9512e-12	7.98827e-08	0.714286	NA	NA	NA	0.415344	0.745714	0.584465	0.637225	0.590909	NA	NA	0.649383	0.799499	0.622736	0.601509
thymine	CDCA8	NA	562	12	0.620278	0.000312629	6.80254	1.02792e-11	8.21007e-08	0.790634	0.637681	NA	NA	0.572564	0.498667	0.628674	0.639583	0.586096	0.596491	NA	0.59798	0.669231	0.58556	0.726002
5-methylthioadenosine (MTA)	S1PR1	NA	523	11	0.37948	0.000313916	6.80227	1.02985e-11	8.21857e-08	0.332742	0.300654	0.435976	NA	0.496563	0.328042	NA	NA	0.407295	NA	0.443468	0.294355	0.365517	0.374039	0.373303
5-methylthioadenosine (MTA)	GSN	NA	523	11	0.380187	0.000310251	6.80218	1.03045e-11	8.21965e-08	0.232476	0.366013	0.379573	NA	0.443681	0.338624	NA	NA	0.425532	NA	0.458608	0.318548	0.436782	0.383085	0.340875
quinolinate	SP110	NA	517	10	0.62448	0.000334894	6.80212	1.0309e-11	8.21965e-08	0.719626	NA	NA	NA	0.532804	0.634286	0.557315	0.576205	0.63756	NA	NA	0.723457	0.706767	0.630888	0.606792
nicotinamide ribonucleotide (NMN)	JCHAIN	NA	367	8	0.350796	0.000481505	6.79956	1.04939e-11	8.343e-08	NA	0.351852	NA	NA	NA	0.431217	0.340321	0.330025	NA	NA	NA	0.293878	0.236715	0.420045	0.409611
5-methylthioadenosine (MTA)	MEF2C	NA	523	11	0.382933	0.000296425	6.79949	1.04988e-11	8.34346e-08	0.364685	0.346405	0.410061	NA	0.537811	0.291005	NA	NA	0.386018	NA	0.462515	0.308468	0.328736	0.406151	0.35822
nicotinamide ribonucleotide (NMN)	CRLF3	NA	367	8	0.359504	0.000427291	6.79675	1.07003e-11	8.47173e-08	NA	0.240741	NA	NA	NA	0.412698	0.412299	0.422663	NA	NA	NA	0.434694	0.224638	0.394707	0.295957
quinolinate	MZB1	NA	517	10	0.624668	0.000336512	6.796	1.07566e-11	8.51274e-08	0.691589	NA	NA	NA	0.509524	0.76	0.565611	0.534411	0.690191	NA	NA	0.595062	0.776942	0.616395	0.57283
nicotinamide ribonucleotide (NMN)	FERMT3	NA	367	8	0.361727	0.000414045	6.79537	1.08038e-11	8.5466e-08	NA	0.351852	NA	NA	NA	0.457672	0.394829	0.423766	NA	NA	NA	0.285714	0.272947	0.382883	0.318841
quinolinate	PTGER4	NA	517	10	0.623511	0.000330502	6.79389	1.09147e-11	8.6147e-08	0.542056	NA	NA	NA	0.58254	0.737143	0.634238	0.494288	0.59689	NA	NA	0.65679	0.66416	0.658514	0.636226
cytidine 5'-diphosphocholine	FERMT2	NA	550	12	0.379062	0.000316945	6.79314	1.09717e-11	8.6451e-08	0.400794	0.294118	0.33033	NA	0.522475	0.318885	NA	NA	0.435354	0.377143	0.407814	0.246512	0.372093	0.435398	0.402157
nicotinamide ribonucleotide (NMN)	IL21R	NA	367	8	0.356241	0.000447919	6.79258	1.10145e-11	8.67362e-08	NA	0.342593	NA	NA	NA	0.378307	0.389238	0.347395	NA	NA	NA	0.365306	0.219807	0.426802	0.382151
nicotinamide ribonucleotide (NMN)	PARP15	2	367	8	0.360059	0.00042497	6.7884	1.13388e-11	8.87579e-08	NA	0.296296	NA	NA	NA	0.431217	0.366177	0.354563	NA	NA	NA	0.426531	0.248792	0.401464	0.338673
nicotinamide ribonucleotide (NMN)	SLA2	NA	367	8	0.363081	0.000406998	6.78682	1.14631e-11	8.95653e-08	NA	0.305556	NA	NA	NA	0.367725	0.404612	0.381858	NA	NA	NA	0.342857	0.289855	0.395833	0.399695
quinolinate	GPSM3	NA	517	10	0.629186	0.000362975	6.78074	1.19565e-11	9.26599e-08	0.59012	NA	NA	NA	0.531217	0.777143	0.477376	0.635553	0.663876	NA	NA	0.646914	0.681704	0.666214	0.615094
quinolinate	IL16	NA	517	10	0.62683	0.00035	6.77935	1.20716e-11	9.35136e-08	0.443258	NA	NA	NA	0.534392	0.734286	0.686275	0.555029	0.624402	NA	NA	0.634568	0.789474	0.599185	0.589434
nicotinamide adenine dinucleotide (NAD+)	SAMD3	NA	550	12	0.378249	0.000322551	6.77914	1.20892e-11	9.3612e-08	0.450917	0.30719	0.432432	NA	0.425287	0.312997	NA	NA	0.358586	0.216667	0.50966	0.403226	0.267442	0.494759	0.306818
quinolinate	SIRPB1	NA	517	10	0.619194	0.000309846	6.77146	1.27491e-11	9.81628e-08	0.75968	NA	NA	NA	0.526984	0.74	0.567873	0.641126	0.526316	NA	NA	0.604938	0.676692	0.561594	0.664906
nicotinamide ribonucleotide (NMN)	PTPRC	NA	367	8	0.358173	0.000438962	6.76931	1.29401e-11	9.93119e-08	NA	0.333333	NA	NA	NA	0.425926	0.37037	0.36311	NA	NA	NA	0.361224	0.183575	0.403153	0.416476
quinolinate	DTHD1	NA	517	10	0.62703	0.000352173	6.76904	1.29637e-11	9.94134e-08	0.635514	NA	NA	NA	0.560847	0.691429	0.66365	0.565339	0.54067	NA	NA	0.641975	0.749373	0.631341	0.602264
thymine	MAD2L1	NA	562	12	0.617418	0.000300965	6.76828	1.30327e-11	9.98214e-08	0.810836	0.586957	NA	NA	0.56197	0.554667	0.671685	0.607192	0.603209	0.575439	NA	0.525253	0.679487	0.610877	0.709226
quinolinate	KCNAB2	NA	517	10	0.625554	0.000344199	6.76748	1.31045e-11	1.00291e-07	0.716956	NA	NA	NA	0.505291	0.685714	0.485671	0.534132	0.69378	NA	NA	0.681481	0.676692	0.70154	0.649057
5-methylthioadenosine (MTA)	FBN1	NA	523	11	0.381397	0.000307556	6.7629	1.35256e-11	1.02975e-07	0.367347	0.320261	0.416159	NA	0.481756	0.42328	NA	NA	0.322188	NA	0.456166	0.254032	0.337931	0.458616	0.347662
urate	SLC25A10	3	550	12	0.389983	0.000264702	6.76207	1.3603e-11	1.03482e-07	0.402406	0.326797	0.354354	NA	0.493603	0.410053	NA	NA	0.446465	0.336182	0.445665	0.326613	0.383908	0.364541	0.38537
quinolinate	CASP4	NA	517	10	0.622961	0.000330845	6.76013	1.37871e-11	1.04715e-07	0.682243	NA	NA	NA	0.542328	0.634286	0.542986	0.592644	0.545455	NA	NA	0.71358	0.701754	0.710145	0.606792
quinolinate	KLRC3	NA	517	10	0.625334	0.00034421	6.75547	1.42372e-11	1.07618e-07	0.706275	NA	NA	NA	0.55873	0.78	0.658371	0.597938	0.522727	NA	NA	0.698765	0.661654	0.56567	0.567547
nicotinamide adenine dinucleotide (NAD+)	WIPF1	NA	550	12	0.376049	0.000337257	6.74944	1.4842e-11	1.11263e-07	0.473571	0.326797	0.423423	NA	0.380587	0.262599	NA	NA	0.343434	0.358333	0.513328	0.399194	0.322674	0.391335	0.343182
5-methylthioadenosine (MTA)	FEZ2	NA	523	11	0.383412	0.000298606	6.7469	1.5104e-11	1.12827e-07	0.416149	0.300654	0.355183	NA	0.494976	0.309524	NA	NA	0.343465	NA	0.520879	0.252016	0.393103	0.473541	0.361991
nicotinamide ribonucleotide (NMN)	SPR	3	367	8	0.635699	0.000404624	6.74609	1.51879e-11	1.13232e-07	NA	0.601852	NA	NA	NA	0.634921	0.656883	0.590019	NA	NA	NA	0.604082	0.700483	0.664414	0.630816
glycerophosphorylcholine (GPC)	GPCPD1	1	550	12	0.384812	0.00029157	6.74584	1.52149e-11	1.13389e-07	0.316393	0.359477	0.385886	NA	0.485457	0.513228	NA	NA	0.318182	0.267806	0.466178	0.370968	0.34023	0.383989	0.40724
quinolinate	CXCR3	NA	517	10	0.620032	0.000316923	6.74249	1.5569e-11	1.15756e-07	0.735648	NA	NA	NA	0.512698	0.677143	0.513575	0.546113	0.667464	NA	NA	0.679012	0.689223	0.603714	0.666415
nicotinamide ribonucleotide (NMN)	SH2D2A	NA	367	8	0.361557	0.000421644	6.74215	1.56064e-11	1.15853e-07	NA	0.287037	NA	NA	NA	0.396825	0.445842	0.377447	NA	NA	NA	0.336735	0.285024	0.376126	0.361556
quinolinate	HASPIN	NA	517	10	0.620615	0.000320088	6.74168	1.56561e-11	1.16162e-07	0.761015	NA	NA	NA	0.529101	0.731429	0.608597	0.566732	0.479665	NA	NA	0.654321	0.649123	0.638587	0.664906
nicotinamide ribonucleotide (NMN)	PTPN22	NA	367	8	0.35689	0.000450792	6.74035	1.58011e-11	1.1707e-07	NA	0.259259	NA	NA	NA	0.44709	0.358491	0.42928	NA	NA	NA	0.320408	0.202899	0.408221	0.399695
5-methylthioadenosine (MTA)	MEOX2	NA	523	11	0.380927	0.000312375	6.7371	1.61575e-11	1.19385e-07	0.288376	0.333333	0.375	NA	0.406134	0.330688	NA	NA	0.43465	NA	0.463004	0.455645	0.356322	0.413388	0.293363
5-methylthioadenosine (MTA)	CALHM5	NA	523	11	0.381397	0.000310104	6.73505	1.63874e-11	1.2085e-07	0.360248	0.372549	0.371951	NA	0.501322	0.283069	NA	NA	0.470111	NA	0.46105	0.302419	0.291954	0.470375	0.29638
nicotinamide adenine dinucleotide (NAD+)	SAMSN1	NA	550	12	0.376916	0.000334001	6.73483	1.64123e-11	1.20939e-07	0.527508	0.424837	0.399399	NA	0.417625	0.34748	NA	NA	0.309091	0.25	0.505503	0.322581	0.25	0.433263	0.322727
5-methylthioadenosine (MTA)	SHROOM4	NA	523	11	0.390515	0.000264292	6.7346	1.64376e-11	1.21079e-07	0.426797	0.372549	0.387195	NA	0.473823	0.373016	NA	NA	0.425532	NA	0.437607	0.272177	0.321839	0.43555	0.379336
cytidine 5'-diphosphocholine	TEK	NA	550	12	0.372082	0.00036088	6.73362	1.65493e-11	1.21808e-07	0.387188	0.24183	0.363363	NA	0.5156	0.352941	NA	NA	0.439394	0.508571	0.42442	0.211628	0.264535	0.395575	0.318182
quinolinate	ST8SIA1	5	517	10	0.616657	0.000300149	6.73352	1.65604e-11	1.21834e-07	0.692924	NA	NA	NA	0.555556	0.697143	0.61991	0.502368	0.593301	NA	NA	0.62716	0.729323	0.627717	0.581132
nicotinamide ribonucleotide (NMN)	CD72	NA	367	8	0.357303	0.000449109	6.73348	1.65657e-11	1.21834e-07	NA	0.296296	NA	NA	NA	0.407407	0.380154	0.376068	NA	NA	NA	0.385714	0.258454	0.408784	0.331045
quinolinate	CD14	NA	517	10	0.627542	0.000358801	6.73327	1.65888e-11	1.21945e-07	0.631509	NA	NA	NA	0.595238	0.754286	0.447964	0.578713	0.643541	NA	NA	0.651852	0.709273	0.645833	0.632453
5-methylthioadenosine (MTA)	PECAM1	NA	523	11	0.380492	0.000315326	6.73001	1.69655e-11	1.24199e-07	0.34339	0.346405	0.407012	NA	0.480169	0.306878	NA	NA	0.363728	NA	0.428327	0.447581	0.317241	0.371777	0.355958
nicotinamide adenine dinucleotide (NAD+)	IKZF1	NA	550	12	0.381365	0.000310755	6.7298	1.69898e-11	1.24329e-07	0.461704	0.372549	0.426426	NA	0.493614	0.331565	NA	NA	0.326263	0.408333	0.496209	0.334677	0.267442	0.38225	0.324242
quinolinate	SIT1	NA	517	10	0.627641	0.000359888	6.72832	1.71639e-11	1.2541e-07	0.738318	NA	NA	NA	0.507937	0.805714	0.495475	0.521594	0.635167	NA	NA	0.639506	0.756892	0.645833	0.616604
thymine	ESPL1	NA	562	12	0.617155	0.000303218	6.72794	1.72087e-11	1.25601e-07	0.807163	0.557971	NA	NA	0.543432	0.466667	0.665233	0.63025	0.612834	0.550877	NA	0.658586	0.653846	0.589311	0.752097
quinolinate	CD300A	NA	517	10	0.625445	0.000347963	6.72491	1.75701e-11	1.27985e-07	0.671562	NA	NA	NA	0.54709	0.771429	0.586727	0.653385	0.578947	NA	NA	0.632099	0.639098	0.572011	0.635472
thymine	PCLAF	NA	562	12	0.621714	0.000328025	6.72028	1.81372e-11	1.31263e-07	0.758494	0.521739	NA	NA	0.586335	0.541333	0.68172	0.656053	0.627807	0.480702	NA	0.610101	0.707692	0.612752	0.716682
quinolinate	FCRL5	NA	517	10	0.626694	0.000356065	6.71417	1.89135e-11	1.35541e-07	0.696929	NA	NA	NA	0.506349	0.734286	0.649321	0.573697	0.625598	NA	NA	0.575309	0.754386	0.613225	0.592453
quinolinate	HORMAD1	NA	517	10	0.621145	0.000325567	6.71403	1.89315e-11	1.3562e-07	0.711615	NA	NA	NA	0.583069	0.728571	0.556561	0.539983	0.592105	NA	NA	0.703704	0.676692	0.546649	0.637736
thymine	KIF2C	NA	562	12	0.616143	0.000299851	6.70717	1.98432e-11	1.41353e-07	0.757576	0.630435	NA	NA	0.557733	0.517333	0.649462	0.603074	0.613904	0.578947	NA	0.620202	0.651282	0.573371	0.71109
nicotinamide ribonucleotide (NMN)	RNF166	NA	367	8	0.361879	0.000424094	6.70701	1.98658e-11	1.41461e-07	NA	0.166667	NA	NA	NA	0.357143	0.452131	0.38434	NA	NA	NA	0.402041	0.391304	0.327703	0.347063
quinolinate	DNAJC5B	NA	517	10	0.629005	0.000370281	6.70409	2.02659e-11	1.43879e-07	0.782377	NA	NA	NA	0.405291	0.822857	0.598039	0.581499	0.580144	NA	NA	0.637037	0.744361	0.619565	0.62717
quinolinate	DSE	5	517	10	0.624609	0.000345512	6.70377	2.03113e-11	1.44148e-07	0.626168	NA	NA	NA	0.620635	0.637143	0.599548	0.596545	0.549043	NA	NA	0.701235	0.634085	0.640851	0.644528
kynurenine	GBP4	NA	550	12	0.616484	0.000301995	6.70295	2.04257e-11	1.44802e-07	0.691803	0.51634	0.618045	NA	0.507139	0.539683	NA	NA	0.638018	0.712251	0.56801	0.572581	0.724138	0.65943	0.648567
quinolinate	ADAP2	NA	517	10	0.626871	0.000358247	6.70305	2.04113e-11	1.44802e-07	0.563418	NA	NA	NA	0.582011	0.754286	0.533937	0.567568	0.620813	NA	NA	0.661728	0.696742	0.601902	0.66566
nicotinamide ribonucleotide (NMN)	ZAP70	NA	367	8	0.372833	0.000359932	6.70294	2.04262e-11	1.44802e-07	NA	0.296296	NA	NA	NA	0.351852	0.440252	0.413565	NA	NA	NA	0.373469	0.299517	0.398086	0.385202
nicotinamide adenine dinucleotide (NAD+)	CD3D	NA	550	12	0.375992	0.000342339	6.70226	2.05225e-11	1.45376e-07	0.466019	0.320261	0.423423	NA	0.41507	0.350133	NA	NA	0.308081	0.358333	0.497188	0.34879	0.252907	0.462614	0.347727
nicotinamide adenine dinucleotide (NAD+)	LCP2	NA	550	12	0.37947	0.000323464	6.70169	2.06029e-11	1.45804e-07	0.507012	0.339869	0.412913	NA	0.474457	0.320955	NA	NA	0.294949	0.416667	0.499878	0.385081	0.30814	0.378057	0.299242
quinolinate	NLRC3	NA	517	10	0.625067	0.000348495	6.69954	2.09077e-11	1.47228e-07	0.70761	NA	NA	NA	0.531746	0.771429	0.548265	0.533296	0.706938	NA	NA	0.624691	0.699248	0.605978	0.596981
cytidine 5'-diphosphocholine	ADGRL4	NA	550	12	0.378383	0.000329724	6.69762	2.11848e-11	1.48947e-07	0.392857	0.313725	0.375375	NA	0.539397	0.343653	NA	NA	0.39798	0.52	0.419048	0.251163	0.223837	0.354867	0.338213
nicotinamide ribonucleotide (NMN)	ICOS	NA	367	8	0.362394	0.000422304	6.69617	2.13958e-11	1.5006e-07	NA	0.314815	NA	NA	NA	0.410053	0.360587	0.380204	NA	NA	NA	0.353061	0.224638	0.413851	0.429443
nicotinamide ribonucleotide (NMN)	SAMD9L	NA	367	8	0.357946	0.000450034	6.69623	2.13862e-11	1.5006e-07	NA	0.305556	NA	NA	NA	0.312169	0.357792	0.39013	NA	NA	NA	0.406122	0.176329	0.427365	0.47521
nicotinamide ribonucleotide (NMN)	TRPM2	3	367	8	0.371174	0.000370369	6.69402	2.17119e-11	1.52048e-07	NA	0.342593	NA	NA	NA	0.468254	0.469602	0.378825	NA	NA	NA	0.346939	0.289855	0.341779	0.311976
quinolinate	PIK3CG	3	517	10	0.624473	0.000346145	6.69032	2.2269e-11	1.55435e-07	0.734312	NA	NA	NA	0.429101	0.642857	0.665913	0.572026	0.657895	NA	NA	0.644444	0.736842	0.622736	0.627925
nicotinamide adenine dinucleotide (NAD+)	STAT4	NA	550	12	0.377913	0.000333087	6.68944	2.24025e-11	1.56168e-07	0.478964	0.30719	0.495495	NA	0.390805	0.297082	NA	NA	0.319192	0.308333	0.509416	0.429435	0.261628	0.408106	0.315909
5-methylthioadenosine (MTA)	POLR2J	4	523	11	0.608283	0.000262155	6.68779	2.26573e-11	1.57625e-07	0.666371	0.568627	0.603659	NA	0.521417	0.648148	NA	NA	0.596758	NA	0.527473	0.671371	0.648276	0.553143	0.709653
nicotinamide ribonucleotide (NMN)	IL18BP	3	367	8	0.370355	0.000375958	6.68629	2.28901e-11	1.59012e-07	NA	0.37963	NA	NA	NA	0.375661	0.348008	0.422388	NA	NA	NA	0.387755	0.229469	0.392455	0.427155
thymine	ANLN	NA	562	12	0.618086	0.000312054	6.68473	2.31347e-11	1.60536e-07	0.832874	0.630435	NA	NA	0.595339	0.514667	0.670968	0.54241	0.576471	0.57193	NA	0.545455	0.730769	0.586967	0.726002
flavin adenine dinucleotide (FAD)	NDUFA1	2	513	11	0.625858	0.000354487	6.68466	2.31459e-11	1.60555e-07	0.78425	0.647059	NA	NA	0.449735	0.62963	NA	NA	0.664646	0.602899	0.537284	0.606316	0.692857	0.650273	0.700608
nicotinamide adenine dinucleotide (NAD+)	SRGN	NA	550	12	0.374448	0.000352832	6.68404	2.32444e-11	1.61121e-07	0.488673	0.333333	0.403904	NA	0.485313	0.307692	NA	NA	0.356566	0.325	0.476156	0.336694	0.241279	0.429769	0.337121
nicotinamide ribonucleotide (NMN)	AGAP2	NA	367	8	0.362655	0.000422512	6.68178	2.36063e-11	1.63273e-07	NA	0.305556	NA	NA	NA	0.312169	0.443746	0.377998	NA	NA	NA	0.367347	0.391304	0.390766	0.299771
nicotinamide ribonucleotide (NMN)	CD3E	NA	367	8	0.362224	0.000425364	6.68026	2.38516e-11	1.6479e-07	NA	0.342593	NA	NA	NA	0.388889	0.369672	0.379653	NA	NA	NA	0.344898	0.231884	0.39527	0.437834
nicotinamide adenine dinucleotide (NAD+)	CD27	NA	550	12	0.377966	0.000333738	6.68002	2.38912e-11	1.65004e-07	0.436893	0.294118	0.451952	NA	0.402937	0.342175	NA	NA	0.334343	0.375	0.523844	0.344758	0.305233	0.438155	0.316667
quinolinate	TLR7	NA	517	10	0.620616	0.00032608	6.6795	2.39761e-11	1.6541e-07	0.726302	NA	NA	NA	0.516931	0.742857	0.585973	0.568961	0.563397	NA	NA	0.711111	0.639098	0.618659	0.613585
nicotinamide ribonucleotide (NMN)	SAMSN1	NA	367	8	0.35721	0.000457119	6.67856	2.413e-11	1.66315e-07	NA	0.342593	NA	NA	NA	0.465608	0.377358	0.359801	NA	NA	NA	0.332653	0.207729	0.436374	0.33791
nicotinamide ribonucleotide (NMN)	AKNA	NA	367	8	0.365994	0.000402845	6.6766	2.4455e-11	1.67986e-07	NA	0.25	NA	NA	NA	0.335979	0.470999	0.389854	NA	NA	NA	0.322449	0.410628	0.354167	0.355454
uracil	MELK	NA	624	13	0.615231	0.000297942	6.6758	2.45889e-11	1.6872e-07	0.743169	0.699346	0.541159	0.475191	0.489688	0.695767	NA	NA	0.585859	0.706553	0.627106	0.622984	0.523041	0.639982	0.565382
quinolinate	PARP9	4	517	10	0.620814	0.000327529	6.67564	2.46161e-11	1.68748e-07	0.859813	NA	NA	NA	0.560317	0.614286	0.59276	0.611034	0.583732	NA	NA	0.644444	0.526316	0.658062	0.685283
nicotinamide ribonucleotide (NMN)	CD53	NA	367	8	0.358023	0.000452454	6.67468	2.47766e-11	1.69642e-07	NA	0.342593	NA	NA	NA	0.47619	0.363382	0.36697	NA	NA	NA	0.322449	0.198068	0.391892	0.395881
5-methylthioadenosine (MTA)	CHSY3	5	523	11	0.380077	0.000322907	6.67364	2.49544e-11	1.70613e-07	0.360248	0.385621	0.442073	NA	0.505553	0.293651	NA	NA	0.339412	NA	0.495482	0.292339	0.305747	0.449118	0.298643
nicotinamide adenine dinucleotide (NAD+)	SLAMF1	NA	550	12	0.382053	0.000312513	6.67193	2.52469e-11	1.72181e-07	0.434736	0.30719	0.426426	NA	0.403576	0.35809	NA	NA	0.40303	0.391667	0.532159	0.354839	0.244186	0.442348	0.306061
nicotinamide adenine dinucleotide (NAD+)	ITK	NA	550	12	0.379846	0.000324529	6.66976	2.56221e-11	1.7424e-07	0.430421	0.339869	0.435435	NA	0.457854	0.3687	NA	NA	0.322222	0.341667	0.508437	0.368952	0.25	0.407407	0.318182
5-methylthioadenosine (MTA)	EPAS1	NA	523	11	0.382811	0.000308708	6.66979	2.56163e-11	1.7424e-07	0.374445	0.346405	0.396341	NA	0.45743	0.338624	NA	NA	0.426545	NA	0.414164	0.308468	0.342529	0.393487	0.405732
nicotinamide ribonucleotide (NMN)	FAM78A	NA	367	8	0.368433	0.000389303	6.66812	2.59101e-11	1.75572e-07	NA	0.388889	NA	NA	NA	0.412698	0.380853	0.370278	NA	NA	NA	0.357143	0.299517	0.337838	0.397407
5-methylthioadenosine (MTA)	SYNE3	NA	523	11	0.392952	0.000257882	6.66605	2.62777e-11	1.7762e-07	0.362023	0.424837	0.371951	NA	0.454257	0.415344	NA	NA	0.338399	NA	0.411477	0.294355	0.42069	0.474446	0.338612
quinolinate	CXorf65	NA	517	10	0.624032	0.000346679	6.66145	2.71134e-11	1.82363e-07	0.667557	NA	NA	NA	0.520635	0.725714	0.637255	0.522708	0.583732	NA	NA	0.634568	0.759398	0.57654	0.652075
thymine	CCNB1	NA	562	12	0.621087	0.000330542	6.66016	2.73522e-11	1.83645e-07	0.79798	0.637681	NA	NA	0.582627	0.466667	0.681004	0.602251	0.6	0.575439	NA	0.579798	0.705128	0.553211	0.767008
thymine	PRC1	NA	562	12	0.618935	0.000318903	6.6601	2.73643e-11	1.83661e-07	0.798898	0.557971	NA	NA	0.564619	0.536	0.673835	0.601702	0.636364	0.533333	NA	0.543434	0.707692	0.615565	0.737185
quinolinate	SRGN	NA	517	10	0.625745	0.000356552	6.65932	2.75091e-11	1.84373e-07	0.76235	NA	NA	NA	0.565079	0.697143	0.624434	0.607969	0.611244	NA	NA	0.54321	0.746867	0.589221	0.590189
quinolinate	MARCKS	NA	517	10	0.619581	0.000322451	6.65932	2.75089e-11	1.84373e-07	0.70494	NA	NA	NA	0.546032	0.66	0.645551	0.604625	0.580144	NA	NA	0.582716	0.676692	0.653533	0.589434
5-methylthioadenosine (MTA)	MEF2D	NA	523	11	0.386689	0.000290044	6.65336	2.86473e-11	1.91127e-07	0.381544	0.261438	0.455793	NA	0.474352	0.399471	NA	NA	0.331307	NA	0.432723	0.342742	0.42069	0.429218	0.31825
cytidine 5'-diphosphocholine	NSUN5	4	550	12	0.611741	0.00028233	6.65019	2.92708e-11	1.94266e-07	0.557256	0.568627	0.572072	NA	0.532522	0.662539	NA	NA	0.657576	0.6	0.529915	0.718605	0.715116	0.667257	0.6302
5-methylthioadenosine (MTA)	EMP1	NA	523	11	0.38844	0.000281533	6.6488	2.95491e-11	1.95771e-07	0.34339	0.45098	0.358232	NA	0.496034	0.333333	NA	NA	0.435664	NA	0.437118	0.288306	0.358621	0.402533	0.349925
5-methylthioadenosine (MTA)	DLC1	NA	523	11	0.384367	0.000302521	6.6482	2.96702e-11	1.96437e-07	0.252884	0.346405	0.422256	NA	0.475939	0.325397	NA	NA	0.425532	NA	0.459341	0.360887	0.342529	0.429218	0.334087
quinolinate	CD101	NA	517	10	0.619745	0.000324528	6.6471	2.98916e-11	1.97628e-07	0.620828	NA	NA	NA	0.542857	0.737143	0.616893	0.582892	0.574163	NA	NA	0.65679	0.659148	0.622736	0.598491
cytidine 5'-diphosphocholine	PALMD	NA	550	12	0.382679	0.000311991	6.6421	3.09244e-11	2.03608e-07	0.335601	0.457516	0.393393	NA	0.490746	0.297214	NA	NA	0.449495	0.46	0.391697	0.297674	0.287791	0.369027	0.308937
quinolinate	CCL8	NA	517	10	0.621862	0.000336625	6.64196	3.09546e-11	2.03666e-07	0.676903	NA	NA	NA	0.619048	0.605714	0.566365	0.667317	0.703349	NA	NA	0.533333	0.629073	0.612772	0.628679
nicotinamide ribonucleotide (NMN)	ECI1	2	367	8	0.638413	0.000434579	6.63959	3.14561e-11	2.06466e-07	NA	0.62037	NA	NA	NA	0.648148	0.584207	0.596912	NA	NA	NA	0.610204	0.782609	0.572635	0.682685
quinolinate	LSP1	NA	517	10	0.623314	0.000344956	6.63944	3.14879e-11	2.06603e-07	0.419226	NA	NA	NA	0.473016	0.757143	0.557315	0.589858	0.605263	NA	NA	0.669136	0.759398	0.676178	0.632453
thymine	KIF15	NA	562	12	0.617074	0.000310982	6.63884	3.16167e-11	2.07306e-07	0.777778	0.572464	NA	NA	0.629767	0.506667	0.619355	0.640406	0.662032	0.578947	NA	0.533333	0.676923	0.591186	0.684995
quinolinate	FGL2	NA	517	10	0.619246	0.000322812	6.63695	3.20245e-11	2.09475e-07	0.622163	NA	NA	NA	0.633862	0.668571	0.62368	0.517136	0.618421	NA	NA	0.639506	0.726817	0.570199	0.591698
nicotinamide ribonucleotide (NMN)	PTAFR	NA	367	8	0.358167	0.000456818	6.63598	3.22343e-11	2.10558e-07	NA	0.37963	NA	NA	NA	0.415344	0.36478	0.416046	NA	NA	NA	0.346939	0.198068	0.423423	0.331045
pelargonate (9:0)	EPB41L2	NA	364	8	0.632001	0.000395829	6.63472	3.25109e-11	2.12146e-07	NA	0.633987	0.561224	NA	0.522674	NA	NA	NA	0.634343	0.646724	0.715573	0.6875	NA	NA	0.640271
quinolinate	RCSD1	NA	517	10	0.622727	0.000342708	6.62947	3.36892e-11	2.18746e-07	0.65287	NA	NA	NA	0.519577	0.708571	0.660633	0.538312	0.624402	NA	NA	0.597531	0.706767	0.641304	0.608302
nicotinamide ribonucleotide (NMN)	CD69	NA	367	8	0.360441	0.000443297	6.62844	3.39263e-11	2.19651e-07	NA	0.287037	NA	NA	NA	0.431217	0.399022	0.389027	NA	NA	NA	0.330612	0.205314	0.398649	0.418002
nicotinamide ribonucleotide (NMN)	MYO1F	NA	367	8	0.365692	0.000410969	6.62517	3.46853e-11	2.24184e-07	NA	0.361111	NA	NA	NA	0.441799	0.408805	0.377171	NA	NA	NA	0.346939	0.272947	0.367117	0.343249
5-methylthioadenosine (MTA)	MYH9	NA	523	11	0.386842	0.000291967	6.62244	3.53306e-11	2.27736e-07	0.382431	0.339869	0.317073	NA	0.430989	0.333333	NA	NA	0.401216	NA	0.435897	0.310484	0.501149	0.471732	0.325038
5-methylthioadenosine (MTA)	JAM2	NA	523	11	0.382533	0.000315046	6.61803	3.64016e-11	2.33455e-07	0.256433	0.326797	0.379573	NA	0.3945	0.357143	NA	NA	0.41844	NA	0.467399	0.342742	0.374713	0.440525	0.397436
guanidinoacetate	GATM	1	475	10	0.631319	0.000394066	6.61518	3.71099e-11	2.37119e-07	NA	NA	0.466165	NA	0.419397	0.677249	0.582409	0.593776	NA	0.742308	NA	0.580175	0.629885	0.705111	0.800905
thymine	CIP2A	NA	562	12	0.616436	0.000309843	6.61477	3.7214e-11	2.37704e-07	0.79798	0.615942	NA	NA	0.603814	0.528	0.688889	0.619819	0.62246	0.547368	NA	0.529293	0.566667	0.670886	0.670084
5-methylthioadenosine (MTA)	AHNAK	NA	523	11	0.38608	0.000296927	6.61109	3.81492e-11	2.43025e-07	0.248447	0.30719	0.352134	NA	0.438921	0.277778	NA	NA	0.45694	NA	0.505006	0.318548	0.468966	0.458164	0.355958
nicotinamide adenine dinucleotide (NAD+)	SMAP2	NA	550	12	0.374595	0.000359829	6.61097	3.8181e-11	2.43146e-07	0.446602	0.418301	0.453453	NA	0.408685	0.291777	NA	NA	0.349495	0.375	0.437515	0.379032	0.290698	0.336827	0.317424
quinolinate	MEI1	NA	517	10	0.620712	0.000333453	6.61051	3.83003e-11	2.43824e-07	0.750334	NA	NA	NA	0.504762	0.737143	0.594268	0.568125	0.54067	NA	NA	0.607407	0.749373	0.636775	0.6
nicotinamide adenine dinucleotide (NAD+)	IL18BP	3	550	12	0.380863	0.000324814	6.61045	3.83161e-11	2.43843e-07	0.460626	0.366013	0.456456	NA	0.393359	0.31565	NA	NA	0.323232	0.466667	0.474444	0.352823	0.241279	0.443047	0.362879
nicotinamide ribonucleotide (NMN)	CARMIL2	NA	367	8	0.363989	0.000423543	6.60885	3.87325e-11	2.46001e-07	NA	0.222222	NA	NA	NA	0.346561	0.481481	0.437827	NA	NA	NA	0.304082	0.359903	0.39527	0.322654
quinolinate	CCL3	NA	517	10	0.62078	0.00033426	6.60621	3.94281e-11	2.4942e-07	0.660881	NA	NA	NA	0.551852	0.742857	0.573152	0.642797	0.582536	NA	NA	0.607407	0.609023	0.649909	0.609057
quinolinate	BATF2	NA	517	10	0.622939	0.00034663	6.60325	4.02238e-11	2.53611e-07	0.755674	NA	NA	NA	0.564021	0.711429	0.516591	0.623293	0.662679	NA	NA	0.632099	0.631579	0.568388	0.651321
nicotinamide ribonucleotide (NMN)	WDFY4	NA	367	8	0.361725	0.000438573	6.6027	4.03735e-11	2.54134e-07	NA	0.398148	NA	NA	NA	0.449735	0.362683	0.375241	NA	NA	NA	0.314286	0.251208	0.400338	0.354691
thymine	EME1	NA	562	12	0.618778	0.00032363	6.60253	4.0419e-11	2.54252e-07	0.745638	0.615942	NA	NA	0.563559	0.488	0.601434	0.647818	0.552941	0.754386	NA	0.577778	0.692308	0.548992	0.735322
quinolinate	MKI67	NA	517	10	0.617967	0.000319228	6.60254	4.04184e-11	2.54252e-07	0.817089	NA	NA	NA	0.500529	0.688571	0.618401	0.520758	0.584928	NA	NA	0.639506	0.674185	0.596014	0.66717
thymine	LMNB1	NA	562	12	0.613964	0.000298408	6.59726	4.1883e-11	2.62076e-07	0.742883	0.615942	NA	NA	0.569915	0.488	0.659498	0.629426	0.596791	0.508772	NA	0.616162	0.710256	0.593999	0.688723
thymine	KIF23	NA	562	12	0.618579	0.00032314	6.59651	4.20963e-11	2.63324e-07	0.816345	0.572464	NA	NA	0.574682	0.482667	0.685305	0.617897	0.617112	0.536842	NA	0.612121	0.64359	0.589311	0.758621
quinolinate	PPP1R18	NA	517	10	0.619036	0.000325736	6.59549	4.23867e-11	2.6488e-07	0.612817	NA	NA	NA	0.446561	0.691429	0.593514	0.628866	0.673445	NA	NA	0.6	0.674185	0.660779	0.620377
quinolinate	PYHIN1	NA	517	10	0.627319	0.000372901	6.59321	4.30419e-11	2.68358e-07	0.686248	NA	NA	NA	0.551852	0.765714	0.684766	0.572862	0.40311	NA	NA	0.649383	0.769424	0.606431	0.615849
uracil	CBX7	NA	624	13	0.394133	0.000257948	6.59168	4.34889e-11	2.70702e-07	0.322404	0.24183	0.400915	0.491412	0.476996	0.293651	NA	NA	0.461616	0.421652	0.448352	0.344758	0.435484	0.358209	0.479214
cytidine 5'-diphosphocholine	MEF2C	NA	550	12	0.386877	0.000294696	6.58966	4.40833e-11	2.73864e-07	0.399093	0.313725	0.37988	NA	0.480698	0.365325	NA	NA	0.419192	0.514286	0.400244	0.272093	0.293605	0.375221	0.382897
nicotinamide ribonucleotide (NMN)	LIMD2	NA	367	8	0.36561	0.000416003	6.58898	4.42858e-11	2.74665e-07	NA	0.185185	NA	NA	NA	0.39418	0.503843	0.403364	NA	NA	NA	0.37551	0.246377	0.386824	0.369184
quinolinate	RNASE6	NA	517	10	0.619836	0.000330887	6.58792	4.46033e-11	2.76194e-07	0.718291	NA	NA	NA	0.54127	0.74	0.651584	0.576205	0.593301	NA	NA	0.691358	0.681704	0.549366	0.541887
nicotinamide ribonucleotide (NMN)	CCL8	NA	367	8	0.368609	0.000397924	6.58668	4.4976e-11	2.78049e-07	NA	0.351852	NA	NA	NA	0.304233	0.417191	0.395919	NA	NA	NA	0.361224	0.347826	0.461149	0.318841
nicotinamide adenine dinucleotide (NAD+)	UBASH3A	NA	550	12	0.382725	0.000317232	6.58439	4.56751e-11	2.81822e-07	0.457389	0.326797	0.472973	NA	0.427203	0.376658	NA	NA	0.340404	0.2	0.463438	0.368952	0.313953	0.459818	0.316667
quinolinate	STAT5A	NA	517	10	0.618608	0.000324518	6.5841	4.57652e-11	2.82195e-07	0.567423	NA	NA	NA	0.524868	0.648571	0.630468	0.588186	0.667464	NA	NA	0.674074	0.60401	0.67346	0.597736
choline	PDZD11	NA	523	11	0.394125	0.000258597	6.58384	4.58438e-11	2.82497e-07	0.419672	0.300654	0.336336	NA	0.522475	0.452381	NA	NA	0.373737	NA	0.475214	0.314516	0.342529	0.395296	0.396682
nicotinamide ribonucleotide (NMN)	CXorf65	NA	367	8	0.371597	0.000380374	6.58369	4.58913e-11	2.82553e-07	NA	0.314815	NA	NA	NA	0.428571	0.362683	0.414943	NA	NA	NA	0.389796	0.253623	0.403153	0.378337
nicotinamide adenine dinucleotide (NAD+)	TRPV2	NA	550	12	0.371528	0.000380891	6.58274	4.61859e-11	2.84053e-07	0.511327	0.372549	0.414414	NA	0.441252	0.286472	NA	NA	0.319192	0.433333	0.489606	0.34879	0.203488	0.426974	0.312121
quinolinate	LAIR2	NA	517	10	0.620361	0.000335064	6.5754	4.85242e-11	2.9557e-07	0.614152	NA	NA	NA	0.565608	0.725714	0.607089	0.62803	0.618421	NA	NA	0.501235	0.631579	0.633152	0.633208
quinolinate	GMFG	NA	517	10	0.620064	0.00033354	6.57416	4.89276e-11	2.97647e-07	0.627503	NA	NA	NA	0.587302	0.614286	0.676471	0.593759	0.656699	NA	NA	0.533333	0.739348	0.611866	0.568302
3-(4-hydroxyphenyl)lactate	COL11A1	NA	513	11	0.610194	0.000280973	6.57396	4.89944e-11	2.97958e-07	0.510227	0.542484	NA	NA	0.546272	0.650794	NA	NA	0.600607	0.712251	0.573333	0.693548	0.597701	0.644052	0.619155
quinolinate	AURKB	NA	517	10	0.614694	0.00030465	6.57115	4.99266e-11	3.02564e-07	0.793057	NA	NA	NA	0.467725	0.694286	0.616893	0.541376	0.587321	NA	NA	0.575309	0.711779	0.624094	0.644528
thymine	MKI67	NA	562	12	0.618134	0.000323587	6.56717	5.12789e-11	3.09087e-07	0.773186	0.543478	NA	NA	0.565678	0.512	0.670968	0.606368	0.663102	0.575439	NA	0.569697	0.694872	0.592593	0.723206
quinolinate	SIRPB2	NA	517	10	0.627657	0.000377868	6.56709	5.13083e-11	3.09167e-07	0.730307	NA	NA	NA	0.538624	0.862857	0.542986	0.622179	0.648325	NA	NA	0.612346	0.636591	0.594656	0.564528
quinolinate	GPR18	NA	517	10	0.617438	0.000319915	6.56585	5.17381e-11	3.11362e-07	0.595461	NA	NA	NA	0.464021	0.722857	0.671192	0.535525	0.660287	NA	NA	0.646914	0.696742	0.563859	0.637736
quinolinate	ARHGAP45	NA	517	10	0.619525	0.000331428	6.56547	5.18703e-11	3.11878e-07	0.640854	NA	NA	NA	0.543386	0.777143	0.564103	0.545834	0.563397	NA	NA	0.624691	0.66416	0.664402	0.62566
nicotinamide ribonucleotide (NMN)	TRAF1	NA	367	8	0.374303	0.000366584	6.56506	5.20111e-11	3.1233e-07	NA	0.324074	NA	NA	NA	0.367725	0.438854	0.390681	NA	NA	NA	0.369388	0.301932	0.426239	0.364607
nicotinamide ribonucleotide (NMN)	LY96	NA	367	8	0.366966	0.000410633	6.56502	5.20272e-11	3.1233e-07	NA	0.324074	NA	NA	NA	0.470899	0.436758	0.393438	NA	NA	NA	0.322449	0.222222	0.466216	0.295957
nicotinamide adenine dinucleotide (NAD+)	EGR2	NA	550	12	0.380458	0.0003317	6.5637	5.24892e-11	3.14589e-07	0.2589	0.300654	0.381381	NA	0.448914	0.408488	NA	NA	0.418182	0.533333	0.449988	0.336694	0.369186	0.321454	0.365152
quinolinate	SLC2A6	4	517	10	0.629938	0.000392037	6.56253	5.29034e-11	3.16099e-07	0.731642	NA	NA	NA	0.591534	0.765714	0.547511	0.618278	0.563397	NA	NA	0.533333	0.696742	0.623641	0.670943
quinolinate	MYO9B	NA	517	10	0.619107	0.000329506	6.56154	5.32536e-11	3.17871e-07	0.660881	NA	NA	NA	0.529101	0.76	0.55279	0.598774	0.561005	NA	NA	0.641975	0.606516	0.634058	0.672453
thymine	DLGAP5	NA	562	12	0.619936	0.000334472	6.55795	5.45532e-11	3.24205e-07	0.784206	0.543478	NA	NA	0.591631	0.541333	0.660215	0.629701	0.591444	0.561404	NA	0.6	0.705128	0.59353	0.703635
nicotinamide ribonucleotide (NMN)	LCP2	NA	367	8	0.367147	0.000411137	6.55208	5.67399e-11	3.34901e-07	NA	0.333333	NA	NA	NA	0.444444	0.377358	0.3882	NA	NA	NA	0.37551	0.280193	0.350225	0.369947
quinolinate	B2M	NA	517	10	0.620744	0.00033976	6.55057	5.73179e-11	3.37894e-07	0.835781	NA	NA	NA	0.601587	0.745714	0.585973	0.641683	0.623206	NA	NA	0.641975	0.546366	0.544837	0.573585
uracil	ORC6	NA	624	13	0.613635	0.000301026	6.54951	5.77278e-11	3.3984e-07	0.687978	0.751634	0.504573	0.483779	0.537811	0.701058	NA	NA	0.516162	0.7151	0.549939	0.655242	0.605991	0.653098	0.54195
5-methylthioadenosine (MTA)	ANGPTL2	NA	523	11	0.388237	0.000291285	6.54847	5.81314e-11	3.41573e-07	0.319432	0.30719	0.371951	NA	0.539397	0.31746	NA	NA	0.349544	NA	0.444933	0.395161	0.356322	0.4654	0.371041
phytosphingosine	CACNA1D	NA	333	8	0.63454	0.000422114	6.54844	5.81394e-11	3.41573e-07	0.568411	0.673333	NA	NA	NA	0.544	NA	NA	0.617096	NA	NA	0.644444	0.71954	0.604251	0.680241
nicotinamide ribonucleotide (NMN)	FCHO1	NA	367	8	0.372612	0.000378436	6.54837	5.8169e-11	3.41641e-07	NA	0.296296	NA	NA	NA	0.378307	0.463312	0.422939	NA	NA	NA	0.363265	0.297101	0.428491	0.311976
quinolinate	GPR19	NA	517	10	0.614933	0.000308141	6.54745	5.85293e-11	3.436e-07	0.712951	NA	NA	NA	0.538095	0.691429	0.613876	0.562831	0.557416	NA	NA	0.661728	0.719298	0.583333	0.582642
nicotinamide adenine dinucleotide (NAD+)	THEMIS	NA	550	12	0.382713	0.000321965	6.53647	6.29859e-11	3.65647e-07	0.412082	0.359477	0.465465	NA	0.411239	0.339523	NA	NA	0.342424	0.5	0.512106	0.328629	0.247093	0.454927	0.309091
nicotinamide adenine dinucleotide (NAD+)	GVINP1	NA	550	12	0.377008	0.000354208	6.53504	6.35944e-11	3.68617e-07	0.467098	0.359477	0.498498	NA	0.376117	0.33687	NA	NA	0.333333	0.333333	0.478357	0.393145	0.235465	0.380154	0.315909
nicotinamide adenine dinucleotide (NAD+)	SPR	2	550	12	0.628111	0.000384373	6.53449	6.38278e-11	3.69408e-07	0.717368	0.686275	0.594595	NA	0.514687	0.758621	NA	NA	0.491919	0.708333	0.519687	0.612903	0.793605	0.665269	0.606061
nicotinamide ribonucleotide (NMN)	PRF1	NA	367	8	0.36997	0.000396131	6.53319	6.43845e-11	3.72051e-07	NA	0.342593	NA	NA	NA	0.328042	0.378756	0.369451	NA	NA	NA	0.404082	0.318841	0.344595	0.457666
nicotinamide ribonucleotide (NMN)	NDUFB10	3	367	8	0.635792	0.000432388	6.53036	6.56134e-11	3.78362e-07	NA	0.611111	NA	NA	NA	0.637566	0.584207	0.560794	NA	NA	NA	0.579592	0.777778	0.627815	0.706331
nicotinamide adenine dinucleotide (NAD+)	GNG2	NA	550	12	0.382123	0.000326157	6.52704	6.70832e-11	3.85786e-07	0.313916	0.385621	0.40991	NA	0.430396	0.302387	NA	NA	0.371717	0.416667	0.502568	0.439516	0.215116	0.41789	0.351515
quinolinate	PLEKHO2	NA	517	10	0.619668	0.000336334	6.5252	6.79093e-11	3.89713e-07	0.595461	NA	NA	NA	0.54127	0.614286	0.558824	0.609919	0.650718	NA	NA	0.659259	0.614035	0.70788	0.637736
adenine	SLC2A3	3	597	12	0.389749	0.000285578	6.52412	6.84007e-11	3.92197e-07	0.371212	0.418301	0.378378	0.51398	0.494976	0.343915	NA	NA	0.362993	NA	0.422711	0.421371	0.271264	0.35052	0.38914
nicotinamide ribonucleotide (NMN)	LPXN	NA	367	8	0.369983	0.00039728	6.52305	6.88942e-11	3.94295e-07	NA	0.277778	NA	NA	NA	0.383598	0.401817	0.432037	NA	NA	NA	0.357143	0.246377	0.440315	0.397407
phosphoethanolamine	DDX23	NA	550	12	0.610942	0.000289308	6.52254	6.91253e-11	3.95168e-07	0.672131	0.653595	0.596096	NA	0.535695	0.730159	NA	NA	0.59596	0.606838	0.523321	0.53629	0.574713	0.68521	0.62368
nicotinamide ribonucleotide (NMN)	PNOC	NA	367	8	0.366035	0.000421857	6.52242	6.91835e-11	3.95357e-07	NA	0.231481	NA	NA	NA	0.232804	0.492662	0.45823	NA	NA	NA	0.35102	0.26087	0.420045	0.334096
thymine	EZH2	4	562	12	0.618087	0.00032783	6.52198	6.93863e-11	3.9604e-07	0.769513	0.644928	NA	NA	0.60911	0.453333	0.649462	0.618995	0.68877	0.54386	NA	0.551515	0.689744	0.614158	0.646785
nicotinamide ribonucleotide (NMN)	ITK	NA	367	8	0.362795	0.000442563	6.52201	6.93721e-11	3.9604e-07	NA	0.333333	NA	NA	NA	0.417989	0.380154	0.38048	NA	NA	NA	0.342857	0.219807	0.407095	0.411899
cytidine 5'-diphosphocholine	PECAM1	NA	550	12	0.378454	0.000347474	6.52046	7.0093e-11	3.98997e-07	0.408163	0.300654	0.342342	NA	0.523533	0.315789	NA	NA	0.405051	0.574286	0.413431	0.325581	0.261628	0.242478	0.318952
cytidine 5'-diphosphocholine	CD93	NA	550	12	0.381784	0.000328873	6.51869	7.09217e-11	4.02927e-07	0.434807	0.300654	0.343844	NA	0.514014	0.356037	NA	NA	0.376768	0.54	0.385592	0.22093	0.30814	0.39469	0.3698
phosphoethanolamine	ING4	NA	550	12	0.605062	0.000259811	6.51807	7.12195e-11	4.04202e-07	0.572131	0.686275	0.578078	NA	0.514543	0.716931	NA	NA	0.592929	0.626781	0.512088	0.594758	0.62069	0.662596	0.588989
nicotinamide ribonucleotide (NMN)	LY9	NA	367	8	0.3612	0.000453597	6.51712	7.1668e-11	4.06384e-07	NA	0.296296	NA	NA	NA	0.452381	0.429769	0.371381	NA	NA	NA	0.318367	0.222222	0.420045	0.361556
nicotinamide ribonucleotide (NMN)	SH2D1A	NA	367	8	0.360749	0.000456614	6.51663	7.19049e-11	4.07606e-07	NA	0.342593	NA	NA	NA	0.380952	0.353599	0.406396	NA	NA	NA	0.328571	0.183575	0.44482	0.445461
nicotinamide ribonucleotide (NMN)	SP110	NA	367	8	0.365727	0.000424814	6.51462	7.28751e-11	4.12246e-07	NA	0.5	NA	NA	NA	0.325397	0.410901	0.369176	NA	NA	NA	0.355102	0.256039	0.414977	0.338673
5-methylthioadenosine (MTA)	IRAK3	NA	523	11	0.38821	0.000294471	6.51449	7.29371e-11	4.12474e-07	0.338066	0.333333	0.416159	NA	0.518244	0.31746	NA	NA	0.343465	NA	0.449573	0.366935	0.356322	0.510176	0.295626
5-methylthioadenosine (MTA)	ZEB2	NA	523	11	0.384029	0.000317224	6.51131	7.44986e-11	4.20058e-07	0.36291	0.385621	0.403963	NA	0.461132	0.280423	NA	NA	0.300912	NA	0.457875	0.326613	0.365517	0.500678	0.366516
5-methylthioadenosine (MTA)	RUNX1T1	NA	523	11	0.384104	0.000316996	6.50943	7.54385e-11	4.24719e-07	0.290151	0.294118	0.439024	NA	0.500264	0.388889	NA	NA	0.343465	NA	0.440049	0.342742	0.337931	0.475351	0.332579
quinolinate	SEMA4A	NA	517	10	0.622219	0.000352563	6.5091	7.56038e-11	4.25282e-07	0.76769	NA	NA	NA	0.480423	0.562857	0.655354	0.60769	0.547847	NA	NA	0.624691	0.756892	0.662591	0.640755
nicotinamide ribonucleotide (NMN)	MX2	NA	367	8	0.360202	0.000461526	6.50733	7.64987e-11	4.29175e-07	NA	0.342593	NA	NA	NA	0.425926	0.427673	0.37662	NA	NA	NA	0.320408	0.272947	0.398649	0.312738
nicotinamide ribonucleotide (NMN)	TOX	NA	367	8	0.362869	0.000444165	6.50674	7.67986e-11	4.30477e-07	NA	0.324074	NA	NA	NA	0.357143	0.380853	0.430383	NA	NA	NA	0.353061	0.246377	0.368806	0.424104
5-methylthioadenosine (MTA)	PEAK1	NA	523	11	0.383722	0.000319414	6.5061	7.71267e-11	4.32061e-07	0.31677	0.431373	0.338415	NA	0.473295	0.362434	NA	NA	0.398176	NA	0.46105	0.264113	0.365517	0.43962	0.341629
nicotinamide ribonucleotide (NMN)	TOMM7	NA	367	8	0.628243	0.000388681	6.50486	7.77641e-11	4.34609e-07	NA	0.638889	NA	NA	NA	0.698413	0.580713	0.517508	NA	NA	NA	0.65102	0.698068	0.532095	0.700992
5-methylthioadenosine (MTA)	KCNE4	NA	523	11	0.379727	0.000342026	6.50334	7.85539e-11	4.38508e-07	0.479148	0.215686	0.442073	NA	0.435219	0.415344	NA	NA	0.356636	NA	0.438095	0.334677	0.308046	0.40796	0.375566
quinolinate	CD8B	NA	517	10	0.618658	0.000332936	6.50302	7.87242e-11	4.39201e-07	0.602136	NA	NA	NA	0.560317	0.751429	0.554299	0.55893	0.665072	NA	NA	0.624691	0.686717	0.59058	0.604528
2-aminoadipate	PKD2	NA	624	13	0.600716	0.000240039	6.50065	7.9975e-11	4.45136e-07	0.65719	0.594771	0.714286	0.487778	0.596928	0.547619	NA	NA	0.520202	0.600575	0.496947	0.594758	0.708046	0.626866	0.66641
N-acetylalanine	TBC1D31	NA	513	11	0.615	0.000313003	6.50014	8.02435e-11	4.45979e-07	0.630864	0.718954	NA	NA	0.579365	0.619048	NA	NA	0.525253	0.582857	0.532808	0.642424	0.625287	0.696065	0.599548
2'-deoxyinosine	GALNT15	5	501	11	0.373305	0.000380061	6.49878	8.09732e-11	4.48986e-07	NA	0.204082	NA	NA	0.352877	0.582011	0.29064	0.36588	0.415152	0.387879	NA	0.229665	0.428571	0.434441	0.385978
nicotinamide ribonucleotide (NMN)	CXCR3	NA	367	8	0.369808	0.000401557	6.49698	8.19492e-11	4.53605e-07	NA	0.277778	NA	NA	NA	0.335979	0.453529	0.399779	NA	NA	NA	0.344898	0.272947	0.420045	0.427155
adenine	HINT2	NA	597	12	0.617486	0.000327112	6.49589	8.25449e-11	4.56372e-07	0.480028	0.686275	0.635135	0.560855	0.519831	0.563492	NA	NA	0.676441	NA	0.590476	0.677419	0.777011	0.637268	0.552036
quinolinate	SLCO5A1	NA	517	10	0.622682	0.000356794	6.49487	8.3107e-11	4.5908e-07	0.740988	NA	NA	NA	0.513757	0.645714	0.569382	0.551407	0.521531	NA	NA	0.674074	0.749373	0.666214	0.640755
cytidine 5'-diphosphocholine	EGR3	NA	550	12	0.388732	0.00029356	6.49417	8.34926e-11	4.60809e-07	0.3322	0.359477	0.418919	NA	0.510841	0.368421	NA	NA	0.424242	0.417143	0.326007	0.283721	0.375	0.431858	0.415254
quinolinate	CLEC2B	NA	517	10	0.61805	0.000330439	6.49412	8.35222e-11	4.60838e-07	0.574099	NA	NA	NA	0.54709	0.66	0.653846	0.604904	0.582536	NA	NA	0.553086	0.739348	0.632699	0.606792
adenylosuccinate	TOMM70	NA	438	9	0.628074	0.000389059	6.49312	8.40787e-11	4.6297e-07	NA	0.644928	0.639517	NA	0.620321	NA	0.49319	0.591858	NA	NA	NA	0.669856	0.598662	0.668357	0.741935
nicotinamide ribonucleotide (NMN)	CD200R1	NA	367	8	0.365068	0.000431911	6.49259	8.43758e-11	4.64337e-07	NA	0.277778	NA	NA	NA	0.420635	0.385744	0.400331	NA	NA	NA	0.330612	0.268116	0.373311	0.432494
5-methylthioadenosine (MTA)	SELP	NA	523	11	0.380829	0.000336942	6.4922	8.45903e-11	4.65383e-07	0.271517	0.287582	0.402439	NA	0.386568	0.285714	NA	NA	0.453901	NA	0.509646	0.280242	0.42069	0.504749	0.337858
quinolinate	ETV7	NA	517	10	0.619368	0.000338146	6.49136	8.50641e-11	4.67461e-07	0.739653	NA	NA	NA	0.551852	0.751429	0.564857	0.589579	0.700957	NA	NA	0.590123	0.651629	0.526268	0.616604
nicotinamide ribonucleotide (NMN)	GRAP2	NA	367	8	0.364192	0.000437737	6.49111	8.52083e-11	4.67972e-07	NA	0.296296	NA	NA	NA	0.383598	0.403913	0.380755	NA	NA	NA	0.353061	0.251208	0.435811	0.394355
quinolinate	ETV6	NA	517	10	0.615816	0.000318661	6.48789	8.70479e-11	4.76974e-07	0.600801	NA	NA	NA	0.58836	0.714286	0.613876	0.504876	0.588517	NA	NA	0.604938	0.641604	0.643569	0.652075
nicotinamide adenine dinucleotide (NAD+)	EVI2B	NA	550	12	0.382826	0.000326227	6.48739	8.7334e-11	4.7813e-07	0.454153	0.372549	0.478979	NA	0.462963	0.34748	NA	NA	0.335354	0.25	0.510394	0.33871	0.276163	0.403913	0.305303
5-methylthioadenosine (MTA)	SOCS5	NA	523	11	0.39212	0.000276748	6.48482	8.88355e-11	4.84955e-07	0.314108	0.320261	0.425305	NA	0.519302	0.351852	NA	NA	0.412361	NA	0.504762	0.370968	0.268966	0.444143	0.3454
quinolinate	FCRL3	NA	517	10	0.61935	0.000338784	6.48429	8.91535e-11	4.85815e-07	0.674232	NA	NA	NA	0.45873	0.734286	0.684012	0.553357	0.513158	NA	NA	0.679012	0.726817	0.634058	0.587925
quinolinate	MX2	NA	517	10	0.618858	0.000336048	6.48375	8.947e-11	4.86884e-07	0.773031	NA	NA	NA	0.437566	0.648571	0.667421	0.583728	0.584928	NA	NA	0.595062	0.706767	0.659873	0.62717
quinolinate	CD68	NA	517	10	0.621985	0.000354253	6.48111	9.10482e-11	4.94342e-07	0.708945	NA	NA	NA	0.569312	0.771429	0.592006	0.61187	0.539474	NA	NA	0.674074	0.636591	0.581975	0.594717
nicotinamide ribonucleotide (NMN)	TMEM71	NA	367	8	0.360855	0.000461008	6.48058	9.13711e-11	4.95562e-07	NA	0.240741	NA	NA	NA	0.396825	0.438854	0.407499	NA	NA	NA	0.385714	0.224638	0.381757	0.369184
thymine	E2F7	NA	562	12	0.612452	0.000301167	6.47985	9.18113e-11	4.97492e-07	0.699725	0.57971	NA	NA	0.543432	0.488	0.667384	0.590447	0.641711	0.691228	NA	0.624242	0.612821	0.583685	0.687791
quinolinate	KIF21B	NA	517	10	0.623377	0.00036254	6.4797	9.19039e-11	4.97852e-07	0.71028	NA	NA	NA	0.511111	0.817143	0.537707	0.569239	0.508373	NA	NA	0.725926	0.654135	0.626812	0.639245
nicotinamide ribonucleotide (NMN)	CD86	NA	367	8	0.367516	0.000418073	6.47945	9.20554e-11	4.98248e-07	NA	0.333333	NA	NA	NA	0.455026	0.397624	0.377723	NA	NA	NA	0.334694	0.251208	0.41723	0.36537
5-methylthioadenosine (MTA)	ARHGDIB	NA	523	11	0.382175	0.000330812	6.47811	9.28813e-11	5.01862e-07	0.490683	0.359477	0.426829	NA	0.428874	0.296296	NA	NA	0.302938	NA	0.45177	0.395161	0.305747	0.440072	0.343891
5-methylthioadenosine (MTA)	LDLRAD4	NA	523	11	0.386595	0.000306711	6.47542	9.45511e-11	5.09054e-07	0.427684	0.281046	0.375	NA	0.481227	0.452381	NA	NA	0.372847	NA	0.418803	0.431452	0.333333	0.36635	0.324284
thymine	CCNA2	NA	562	12	0.616047	0.000321209	6.47502	9.47963e-11	5.09945e-07	0.784206	0.557971	NA	NA	0.559322	0.544	0.660215	0.604172	0.678075	0.57193	NA	0.563636	0.669231	0.583685	0.688723
nicotinamide ribonucleotide (NMN)	NDUFA5	3	367	8	0.642032	0.000481426	6.47325	9.59198e-11	5.15186e-07	NA	0.555556	NA	NA	NA	0.645503	0.634521	0.585884	NA	NA	NA	0.618367	0.710145	0.592905	0.761251
nicotinamide ribonucleotide (NMN)	PLEK	NA	367	8	0.362821	0.000449398	6.471	9.73541e-11	5.20852e-07	NA	0.37037	NA	NA	NA	0.481481	0.355695	0.392611	NA	NA	NA	0.344898	0.202899	0.420045	0.339436
flavin adenine dinucleotide (FAD)	SERPINE1	NA	513	11	0.380323	0.000342659	6.46515	1.012e-10	5.37958e-07	0.227616	0.352941	NA	NA	0.514815	0.304233	NA	NA	0.388889	0.405797	0.465926	0.429474	0.290476	0.351093	0.37386
choline	PPP1R14B	NA	523	11	0.391377	0.000282374	6.46413	1.01882e-10	5.40673e-07	0.385246	0.366013	0.426426	NA	0.436277	0.410053	NA	NA	0.440404	NA	0.450305	0.254032	0.28046	0.423338	0.428356
palmitoyl sphingomyelin (d18:1/16:0)	ISLR	NA	452	10	0.611319	0.000296636	6.46335	1.02411e-10	5.4242e-07	NA	0.705882	NA	NA	0.537282	0.701058	NA	NA	0.49596	0.623932	0.529915	0.625	0.673563	0.570782	0.656863
kynurenine	UBE2L6	3	550	12	0.605347	0.000265929	6.4601	1.04635e-10	5.52208e-07	0.673224	0.575163	0.6	NA	0.518773	0.645503	NA	NA	0.650152	0.612536	0.651038	0.532258	0.512644	0.626413	0.66365
flavin adenine dinucleotide (FAD)	COL6A2	NA	513	11	0.380279	0.000343466	6.45996	1.04728e-10	5.52546e-07	0.193096	0.398693	NA	NA	0.514815	0.375661	NA	NA	0.343434	0.42029	0.432593	0.343158	0.371429	0.397086	0.299392
thymine	CDCA5	NA	562	12	0.612886	0.000305502	6.45854	1.05718e-10	5.56845e-07	0.815427	0.615942	NA	NA	0.548199	0.501333	0.58853	0.543508	0.653476	0.54386	NA	0.60202	0.7	0.596812	0.748369
quinolinate	ICAM1	NA	517	10	0.620641	0.000348937	6.45837	1.05834e-10	5.57144e-07	0.691589	NA	NA	NA	0.519577	0.662857	0.60181	0.632488	0.643541	NA	NA	0.54321	0.651629	0.596467	0.699623
thymine	ARHGAP11A	NA	562	12	0.610299	0.00029176	6.45739	1.06524e-10	5.60312e-07	0.79798	0.57971	NA	NA	0.541314	0.552	0.660215	0.631073	0.614973	0.522807	NA	0.507071	0.7	0.571496	0.728798
nicotinamide ribonucleotide (NMN)	PDCD1LG2	NA	367	8	0.360056	0.00046977	6.45673	1.06991e-10	5.6184e-07	NA	0.305556	NA	NA	NA	0.452381	0.360587	0.360353	NA	NA	NA	0.316327	0.224638	0.5	0.362319
nicotinamide ribonucleotide (NMN)	IL2RG	NA	367	8	0.361688	0.000459429	6.45282	1.09787e-10	5.74144e-07	NA	0.324074	NA	NA	NA	0.396825	0.373166	0.420733	NA	NA	NA	0.346939	0.183575	0.405968	0.42868
quinolinate	MICAL1	NA	517	10	0.614226	0.000313547	6.4508	1.1126e-10	5.80575e-07	0.651535	NA	NA	NA	0.495238	0.705714	0.627451	0.538312	0.605263	NA	NA	0.604938	0.669173	0.622283	0.655094
thymine	CDC20	NA	562	12	0.613377	0.000309018	6.44961	1.1214e-10	5.84523e-07	0.791552	0.673913	NA	NA	0.571504	0.466667	0.626523	0.607741	0.608556	0.54386	NA	0.60404	0.682051	0.56165	0.709226
nicotinamide ribonucleotide (NMN)	SASH3	NA	367	8	0.366205	0.000430475	6.44863	1.12866e-10	5.87345e-07	NA	0.351852	NA	NA	NA	0.462963	0.393431	0.36504	NA	NA	NA	0.326531	0.231884	0.398649	0.393593
nicotinamide ribonucleotide (NMN)	CD48	NA	367	8	0.361698	0.00046	6.44837	1.1306e-10	5.88192e-07	NA	0.324074	NA	NA	NA	0.465608	0.319357	0.365867	NA	NA	NA	0.359184	0.222222	0.420608	0.409611
5-methylthioadenosine (MTA)	ZNF423	NA	523	11	0.380367	0.000344305	6.44731	1.13855e-10	5.91197e-07	0.337178	0.24183	0.420732	NA	0.43945	0.34127	NA	NA	0.47619	NA	0.442247	0.268145	0.448276	0.43962	0.306938
adenylosuccinate	GSTM5	4	438	9	0.369277	0.000411135	6.44702	1.14074e-10	5.91714e-07	NA	0.297101	0.31825	NA	0.414973	NA	0.408602	0.377871	NA	NA	NA	0.373206	0.351171	0.393509	0.38631
uracil	EFCAB6	NA	624	13	0.39319	0.000274811	6.44311	1.1705e-10	6.04e-07	0.344809	0.254902	0.397866	0.459924	0.524061	0.357143	NA	NA	0.358586	0.356125	0.515995	0.334677	0.400922	0.339665	0.498866
5-methylthioadenosine (MTA)	DKK3	NA	523	11	0.388433	0.000300019	6.44111	1.18606e-10	6.1009e-07	0.373558	0.313725	0.39939	NA	0.547858	0.380952	NA	NA	0.424519	NA	0.441026	0.302419	0.36092	0.418363	0.299397
quinolinate	APOBEC3D	NA	517	10	0.618143	0.000336464	6.44076	1.1888e-10	6.11123e-07	0.70761	NA	NA	NA	0.515873	0.728571	0.621418	0.536082	0.485646	NA	NA	0.651852	0.749373	0.600996	0.644528
quinolinate	CXCL16	NA	517	10	0.618211	0.00033692	6.44016	1.19351e-10	6.12882e-07	0.656876	NA	NA	NA	0.57672	0.688571	0.607843	0.540262	0.520335	NA	NA	0.637037	0.621554	0.708786	0.64
quinolinate	IL1B	NA	517	10	0.612158	0.000303335	6.43976	1.19665e-10	6.14167e-07	0.624833	NA	NA	NA	0.561376	0.694286	0.607843	0.611312	0.563397	NA	NA	0.590123	0.646617	0.550272	0.677736
nicotinamide ribonucleotide (NMN)	PLEKHO2	NA	367	8	0.366545	0.000429533	6.43924	1.2007e-10	6.15909e-07	NA	0.425926	NA	NA	NA	0.28836	0.426974	0.393438	NA	NA	NA	0.367347	0.323671	0.363176	0.357742
nicotinamide ribonucleotide (NMN)	ADCY7	3	367	8	0.371863	0.000396037	6.43884	1.20388e-10	6.1721e-07	NA	0.37963	NA	NA	NA	0.399471	0.385744	0.430935	NA	NA	NA	0.332653	0.338164	0.389077	0.321892
nicotinamide adenine dinucleotide (NAD+)	CD52	NA	550	12	0.3807	0.000343523	6.43668	1.22119e-10	6.24738e-07	0.403452	0.326797	0.447447	NA	0.512771	0.344828	NA	NA	0.343434	0.283333	0.489606	0.387097	0.206395	0.443746	0.328788
5-methylthioadenosine (MTA)	PALLD	NA	523	11	0.392002	0.000281673	6.43491	1.2355e-10	6.30535e-07	0.361136	0.379085	0.376524	NA	0.490217	0.272487	NA	NA	0.352584	NA	0.442979	0.407258	0.448276	0.484396	0.282051
quinolinate	PTPRO	NA	517	10	0.620865	0.000352846	6.43438	1.23975e-10	6.32024e-07	0.728972	NA	NA	NA	0.535979	0.8	0.61086	0.575648	0.620813	NA	NA	0.632099	0.641604	0.535326	0.610566
quinolinate	MARCHF1	3	517	10	0.629894	0.000407582	6.43399	1.24298e-10	6.33332e-07	0.766355	NA	NA	NA	0.50582	0.771429	0.686275	0.597102	0.617225	NA	NA	0.733333	0.458647	0.62183	0.639245
5-methylthioadenosine (MTA)	KLF7	NA	523	11	0.393849	0.000272492	6.43053	1.27164e-10	6.45863e-07	0.342502	0.346405	0.33689	NA	0.473823	0.325397	NA	NA	0.495441	NA	0.44591	0.364919	0.383908	0.355495	0.437406
5-methylthioadenosine (MTA)	ADGRL4	NA	523	11	0.385247	0.000318469	6.43028	1.27368e-10	6.46552e-07	0.30701	0.385621	0.41311	NA	0.504495	0.349206	NA	NA	0.381966	NA	0.447619	0.290323	0.310345	0.431931	0.382353
nicotinamide ribonucleotide (NMN)	DEF6	NA	367	8	0.364301	0.000445341	6.4303	1.27352e-10	6.46552e-07	NA	0.277778	NA	NA	NA	0.425926	0.414396	0.411635	NA	NA	NA	0.32449	0.292271	0.38964	0.350877
cytidine 5'-diphosphocholine	A2M	NA	550	12	0.383476	0.00032842	6.42986	1.27725e-10	6.47849e-07	0.362245	0.346405	0.352853	NA	0.478054	0.331269	NA	NA	0.407071	0.537143	0.43663	0.237209	0.244186	0.464602	0.383667
uracil	CKS2	NA	624	13	0.607739	0.000281017	6.42694	1.30195e-10	6.5897e-07	0.693989	0.712418	0.559451	0.429389	0.537811	0.621693	NA	NA	0.536364	0.680912	0.571917	0.618952	0.645161	0.586612	0.602419
nicotinamide adenine dinucleotide (NAD+)	PARVG	NA	550	12	0.390507	0.000290575	6.42329	1.33361e-10	6.72492e-07	0.480043	0.437908	0.436937	NA	0.405492	0.366048	NA	NA	0.375758	0.35	0.451211	0.383065	0.325581	0.350105	0.315909
quinolinate	CCSAP	NA	517	10	0.621597	0.000358653	6.42073	1.35625e-10	6.82465e-07	0.758344	NA	NA	NA	0.537037	0.714286	0.603318	0.556701	0.496411	NA	NA	0.639506	0.654135	0.664402	0.66566
nicotinamide ribonucleotide (NMN)	CNTRL	NA	367	8	0.358949	0.000482761	6.41961	1.36622e-10	6.86755e-07	NA	0.342593	NA	NA	NA	0.259259	0.452131	0.439206	NA	NA	NA	0.453061	0.193237	0.374437	0.345538
5-methylthioadenosine (MTA)	COX7B	5	523	11	0.615465	0.000323554	6.41912	1.37066e-10	6.88263e-07	0.740905	0.751634	0.541159	NA	0.537282	0.579365	NA	NA	0.522796	NA	0.476679	0.669355	0.708046	0.6237	0.6727
nicotinamide ribonucleotide (NMN)	RASSF5	NA	367	8	0.369737	0.000411873	6.41859	1.37543e-10	6.90094e-07	NA	0.361111	NA	NA	NA	0.34127	0.450035	0.407224	NA	NA	NA	0.344898	0.253623	0.395833	0.398169
5-methylthioadenosine (MTA)	ARHGAP31	NA	523	11	0.386054	0.000315228	6.41783	1.38231e-10	6.92386e-07	0.406389	0.470588	0.42378	NA	0.39926	0.320106	NA	NA	0.302938	NA	0.439072	0.25	0.466667	0.43962	0.33635
nicotinamide ribonucleotide (NMN)	DTHD1	NA	367	8	0.360515	0.000472474	6.41711	1.38883e-10	6.95003e-07	NA	0.296296	NA	NA	NA	0.359788	0.372467	0.405294	NA	NA	NA	0.359184	0.195652	0.426802	0.430969
quinolinate	STK17B	NA	517	10	0.619262	0.000345426	6.41688	1.39093e-10	6.95322e-07	0.75968	NA	NA	NA	0.440741	0.685714	0.653846	0.575369	0.558612	NA	NA	0.637037	0.756892	0.617754	0.605283
nicotinamide ribonucleotide (NMN)	PEBP1	NA	367	8	0.637926	0.000462019	6.41677	1.39197e-10	6.95478e-07	NA	0.694444	NA	NA	NA	0.518519	0.614955	0.523022	NA	NA	NA	0.681633	0.729469	0.60473	0.754386
caprate (10:0)	HEG1	NA	526	11	0.611414	0.000301519	6.41626	1.3966e-10	6.9724e-07	NA	0.653595	NA	0.58037	0.529878	0.589947	NA	NA	0.586451	0.618234	0.775672	0.671371	0.574713	0.590231	0.563348
5-methylthioadenosine (MTA)	GALNT15	5	523	11	0.392678	0.000279828	6.41566	1.4021e-10	6.99072e-07	0.303461	0.359477	0.411585	NA	0.504495	0.402116	NA	NA	0.330294	NA	0.430281	0.395161	0.418391	0.358661	0.370287
nicotinamide ribonucleotide (NMN)	CD3D	NA	367	8	0.362225	0.000461285	6.41484	1.40971e-10	7.01945e-07	NA	0.351852	NA	NA	NA	0.383598	0.375961	0.374414	NA	NA	NA	0.342857	0.198068	0.411036	0.456903
2-aminoadipate	FAM229B	NA	624	13	0.602426	0.000255083	6.41311	1.42578e-10	7.08835e-07	0.668671	0.72549	0.583459	0.55037	0.548729	0.656085	NA	NA	0.448485	0.612069	0.437118	0.631048	0.678161	0.686567	0.613251
quinolinate	PPM1M	NA	517	10	0.620151	0.000351078	6.41245	1.43204e-10	7.1139e-07	0.636849	NA	NA	NA	0.551852	0.6	0.527903	0.600446	0.660287	NA	NA	0.718519	0.62406	0.639946	0.668679
nicotinamide ribonucleotide (NMN)	TNFSF8	NA	367	8	0.364704	0.000445278	6.41165	1.43951e-10	7.1454e-07	NA	0.324074	NA	NA	NA	0.478836	0.392732	0.378825	NA	NA	NA	0.355102	0.205314	0.398086	0.369947
quinolinate	GFI1	NA	517	10	0.619604	0.000347992	6.41155	1.4405e-10	7.14846e-07	0.643525	NA	NA	NA	0.52328	0.794286	0.522624	0.541934	0.633971	NA	NA	0.619753	0.691729	0.640399	0.615849
5-methylthioadenosine (MTA)	APRT	2	523	11	0.610646	0.000297902	6.41058	1.4497e-10	7.18851e-07	0.762201	0.679739	0.672256	NA	0.501851	0.550265	NA	NA	0.521783	NA	0.569475	0.58871	0.689655	0.591588	0.651584
nicotinamide ribonucleotide (NMN)	PIK3CG	3	367	8	0.35729	0.000495685	6.4099	1.45616e-10	7.21679e-07	NA	0.37037	NA	NA	NA	0.410053	0.377358	0.356493	NA	NA	NA	0.420408	0.198068	0.348536	0.372235
thymine	MTFR2	NA	562	12	0.615512	0.000324883	6.40861	1.46855e-10	7.26541e-07	0.780533	0.644928	NA	NA	0.602225	0.48	0.6681	0.607466	0.62139	0.550877	NA	0.513131	0.664103	0.612752	0.72041
thymine	CENPE	NA	562	12	0.611934	0.000305155	6.40769	1.47744e-10	7.30322e-07	0.807163	0.565217	NA	NA	0.601165	0.512	0.664516	0.55092	0.68984	0.508772	NA	0.59596	0.679487	0.567745	0.673812
nicotinamide adenine dinucleotide (NAD+)	CD37	NA	550	12	0.387176	0.000310214	6.40577	1.49616e-10	7.37471e-07	0.480043	0.339869	0.432432	NA	0.561941	0.355438	NA	NA	0.328283	0.441667	0.475422	0.308468	0.325581	0.354298	0.325
quinolinate	SLC1A3	4	517	10	0.621169	0.00035781	6.40568	1.497e-10	7.37694e-07	0.658211	NA	NA	NA	0.554497	0.734286	0.555053	0.625244	0.508373	NA	NA	0.669136	0.666667	0.68433	0.578868
nicotinamide adenine dinucleotide (NAD+)	CTSK	3	550	12	0.379872	0.000351765	6.40498	1.5039e-10	7.4052e-07	0.311758	0.333333	0.364865	NA	0.438697	0.312997	NA	NA	0.433333	0.383333	0.477623	0.328629	0.281977	0.485674	0.396212
5-methylthioadenosine (MTA)	GIMAP4	NA	523	11	0.384481	0.000325462	6.4033	1.5205e-10	7.47095e-07	0.491571	0.411765	0.435976	NA	0.507139	0.269841	NA	NA	0.269504	NA	0.462759	0.33871	0.28046	0.436002	0.362745
nicotinamide ribonucleotide (NMN)	CD8B	NA	367	8	0.365952	0.000438388	6.40224	1.53109e-10	7.51384e-07	NA	0.212963	NA	NA	NA	0.359788	0.437456	0.399228	NA	NA	NA	0.365306	0.256039	0.411036	0.439359
5-methylthioadenosine (MTA)	TIMP2	NA	523	11	0.393475	0.000276886	6.4018	1.53555e-10	7.53085e-07	0.365572	0.366013	0.356707	NA	0.472237	0.42328	NA	NA	0.410334	NA	0.443712	0.288306	0.374713	0.495251	0.317496
nicotinamide ribonucleotide (NMN)	SLC38A5	3	367	8	0.371895	0.000400964	6.39755	1.57888e-10	7.70862e-07	NA	0.342593	NA	NA	NA	0.452381	0.408805	0.425145	NA	NA	NA	0.306122	0.301932	0.434122	0.301297
quinolinate	TBC1D10C	NA	517	10	0.61594	0.000328527	6.39657	1.5891e-10	7.74462e-07	0.690254	NA	NA	NA	0.537037	0.705714	0.542986	0.564781	0.600478	NA	NA	0.595062	0.721805	0.636775	0.61434
nicotinamide ribonucleotide (NMN)	EVI2B	NA	367	8	0.36477	0.000447045	6.39584	1.59666e-10	7.77149e-07	NA	0.388889	NA	NA	NA	0.449735	0.400419	0.351806	NA	NA	NA	0.342857	0.224638	0.398649	0.367658
nicotinamide adenine dinucleotide (NAD+)	CXCL9	NA	550	12	0.376757	0.000371466	6.39444	1.61134e-10	7.83494e-07	0.509169	0.254902	0.414414	NA	0.446999	0.344828	NA	NA	0.251515	0.258333	0.450721	0.360887	0.331395	0.551363	0.390152
quinolinate	BCL11B	NA	517	10	0.619214	0.000347633	6.3939	1.61704e-10	7.85354e-07	0.687583	NA	NA	NA	0.575132	0.625714	0.63273	0.497353	0.660287	NA	NA	0.62963	0.669173	0.645833	0.622642
nicotinamide ribonucleotide (NMN)	CD5	NA	367	8	0.37025	0.000412108	6.39148	1.64285e-10	7.96579e-07	NA	0.333333	NA	NA	NA	0.407407	0.392034	0.45244	NA	NA	NA	0.316327	0.23913	0.403153	0.404272
nicotinamide adenine dinucleotide (NAD+)	NCKAP1L	NA	550	12	0.385571	0.000320631	6.39046	1.65385e-10	8.00631e-07	0.490831	0.398693	0.40991	NA	0.458493	0.381963	NA	NA	0.308081	0.358333	0.483981	0.326613	0.296512	0.426275	0.325758
5-methylthioadenosine (MTA)	CRISPLD2	NA	523	11	0.384752	0.000325244	6.3904	1.65457e-10	8.00631e-07	0.28394	0.326797	0.417683	NA	0.491274	0.296296	NA	NA	0.33536	NA	0.446642	0.419355	0.326437	0.452284	0.392911
2'-deoxyguanosine	CDC25A	NA	422	10	0.643424	0.000503983	6.38871	1.6729e-10	8.08063e-07	0.746564	0.871795	NA	NA	0.628696	0.65252	NA	NA	0.602629	0.606811	NA	0.557143	0.616541	0.533491	0.75
nicotinamide adenine dinucleotide (NAD+)	ITGAL	NA	550	12	0.3779	0.000365307	6.3883	1.67741e-10	8.09626e-07	0.455232	0.366013	0.421922	NA	0.395913	0.34748	NA	NA	0.316162	0.441667	0.4764	0.379032	0.287791	0.422082	0.302273
nicotinamide ribonucleotide (NMN)	CSF2RA	NA	367	8	0.373443	0.000392801	6.38556	1.70767e-10	8.2173e-07	NA	0.268519	NA	NA	NA	0.436508	0.448637	0.402812	NA	NA	NA	0.365306	0.268116	0.347973	0.405797
quinolinate	TACC3	NA	517	10	0.612967	0.000313152	6.38372	1.72839e-10	8.30442e-07	0.775701	NA	NA	NA	0.503704	0.688571	0.542986	0.592366	0.588517	NA	NA	0.619753	0.596491	0.638134	0.676981
thymine	NUSAP1	NA	562	12	0.611478	0.000305022	6.38298	1.7367e-10	8.33805e-07	0.825528	0.5	NA	NA	0.53125	0.570667	0.675986	0.620917	0.638503	0.589474	NA	0.525253	0.682051	0.598218	0.666356
quinolinate	LAMP3	NA	517	10	0.620342	0.000355579	6.38188	1.74933e-10	8.38597e-07	0.806409	NA	NA	NA	0.574603	0.48	0.640271	0.596266	0.651914	NA	NA	0.597531	0.538847	0.669837	0.738868
quinolinate	RNF213	NA	517	10	0.621037	0.000359863	6.38042	1.76597e-10	8.44875e-07	0.829105	NA	NA	NA	0.589947	0.705714	0.511312	0.627473	0.539474	NA	NA	0.681481	0.689223	0.550272	0.61434
nicotinamide ribonucleotide (NMN)	TCIRG1	3	367	8	0.376551	0.000374581	6.37846	1.78879e-10	8.53861e-07	NA	0.388889	NA	NA	NA	0.420635	0.424179	0.429556	NA	NA	NA	0.381633	0.335749	0.377252	0.25553
kynurenine	NMI	NA	550	12	0.603426	0.000262981	6.37776	1.79701e-10	8.57355e-07	0.640437	0.718954	0.606015	NA	0.566367	0.645503	NA	NA	0.644085	0.641026	0.582906	0.53629	0.632184	0.467209	0.566365
nicotinamide ribonucleotide (NMN)	LAIR2	NA	367	8	0.365928	0.000442189	6.3758	1.82006e-10	8.66397e-07	NA	0.231481	NA	NA	NA	0.359788	0.408106	0.433692	NA	NA	NA	0.461224	0.323671	0.337838	0.279939
nicotinamide ribonucleotide (NMN)	ARHGAP45	NA	367	8	0.374424	0.000387946	6.37561	1.82231e-10	8.67035e-07	NA	0.425926	NA	NA	NA	0.357143	0.472397	0.374414	NA	NA	NA	0.334694	0.309179	0.358108	0.371472
quinolinate	ARHGAP25	NA	517	10	0.62271	0.000370484	6.37524	1.82673e-10	8.68269e-07	0.750334	NA	NA	NA	0.497354	0.757143	0.638763	0.607412	0.62201	NA	NA	0.528395	0.73183	0.574728	0.6
quinolinate	ANKRD44	NA	517	10	0.618148	0.000343623	6.37358	1.84669e-10	8.76881e-07	0.675567	NA	NA	NA	0.560317	0.762857	0.596531	0.580106	0.630383	NA	NA	0.597531	0.666667	0.573822	0.584906
5-methylthioadenosine (MTA)	PRRX1	NA	523	11	0.385303	0.0003239	6.37302	1.85342e-10	8.79237e-07	0.357587	0.287582	0.45122	NA	0.46642	0.275132	NA	NA	0.289767	NA	0.458364	0.469758	0.347126	0.492085	0.3273
quinolinate	CELF2	NA	517	10	0.619743	0.000353169	6.37173	1.86909e-10	8.85311e-07	0.495327	NA	NA	NA	0.539153	0.702857	0.71267	0.580385	0.541866	NA	NA	0.671605	0.684211	0.637228	0.576604
nicotinamide adenine dinucleotide (NAD+)	TBC1D10C	NA	550	12	0.38406	0.000331248	6.37023	1.88745e-10	8.92899e-07	0.458468	0.294118	0.427928	NA	0.494891	0.344828	NA	NA	0.373737	0.425	0.467596	0.395161	0.255814	0.429071	0.307576
5-methylthioadenosine (MTA)	PTPRE	NA	523	11	0.385165	0.000325107	6.36884	1.90464e-10	8.99463e-07	0.377995	0.352941	0.442073	NA	0.520888	0.298942	NA	NA	0.31307	NA	0.423443	0.385081	0.351724	0.441882	0.322775
nicotinamide ribonucleotide (NMN)	GNA15	NA	367	8	0.367237	0.000434606	6.36837	1.91044e-10	9.0198e-07	NA	0.231481	NA	NA	NA	0.420635	0.466806	0.395919	NA	NA	NA	0.336735	0.345411	0.40991	0.293669
quinolinate	HVCN1	NA	517	10	0.612321	0.00031116	6.36751	1.92117e-10	9.06598e-07	0.708945	NA	NA	NA	0.561905	0.66	0.608597	0.597381	0.503589	NA	NA	0.614815	0.696742	0.594203	0.629434
quinolinate	FCHO1	NA	517	10	0.619864	0.000354379	6.36732	1.9236e-10	9.0752e-07	0.64753	NA	NA	NA	0.538624	0.808571	0.515837	0.555308	0.51555	NA	NA	0.681481	0.746867	0.618659	0.603019
nicotinamide ribonucleotide (NMN)	WNT1	NA	367	8	0.368136	0.000429021	6.36628	1.93666e-10	9.12548e-07	NA	0.296296	NA	NA	NA	0.375661	0.461915	0.441687	NA	NA	NA	0.304082	0.275362	0.374437	0.308162
N-acetylaspartate (NAA)	NAT8L	1	550	12	0.617326	0.000339753	6.3652	1.95041e-10	9.17213e-07	0.484761	0.640523	0.471471	NA	0.598939	0.73545	NA	NA	0.809909	0.535613	0.568742	0.637097	0.737931	0.519457	0.662142
beta-alanine	SLC6A13	2	523	11	0.610355	0.000300622	6.36474	1.95615e-10	9.19458e-07	0.585394	0.581699	0.478979	NA	0.494447	0.603175	NA	NA	0.608875	NA	0.517831	0.641129	0.767816	0.684306	0.717195
nicotinamide adenine dinucleotide (NAD+)	IL10RA	NA	550	12	0.389571	0.000301108	6.36389	1.96711e-10	9.2347e-07	0.466019	0.372549	0.400901	NA	0.524266	0.360743	NA	NA	0.311111	0.391667	0.505013	0.356855	0.281977	0.407407	0.337879
quinolinate	SEMA7A	NA	517	10	0.61986	0.000354759	6.36369	1.96968e-10	9.2422e-07	0.834446	NA	NA	NA	0.516402	0.714286	0.589744	0.578713	0.479665	NA	NA	0.604938	0.66416	0.667572	0.660377
5-methylthioadenosine (MTA)	VWF	NA	523	11	0.390981	0.000293644	6.36195	1.99214e-10	9.32276e-07	0.320319	0.359477	0.422256	NA	0.459016	0.320106	NA	NA	0.531915	NA	0.446398	0.272177	0.381609	0.391678	0.365762
nicotinamide ribonucleotide (NMN)	LRRK1	NA	367	8	0.359765	0.000485897	6.36186	1.99321e-10	9.32505e-07	NA	0.203704	NA	NA	NA	0.306878	0.390636	0.473118	NA	NA	NA	0.506122	0.248792	0.363176	0.331808
N-acetylalanine	CDC25A	NA	513	11	0.616915	0.000337816	6.36109	2.00331e-10	9.35621e-07	0.645679	0.718954	NA	NA	0.494505	0.695767	NA	NA	0.613131	0.537143	0.437445	0.747475	0.627586	0.641339	0.590498
thymine	MND1	NA	562	12	0.617169	0.000339371	6.36026	2.0141e-10	9.39737e-07	0.811754	0.637681	NA	NA	0.564089	0.562667	0.587097	0.609937	0.635294	0.645614	NA	0.569697	0.589744	0.591186	0.698043
flavin adenine dinucleotide (FAD)	AIFM1	NA	513	11	0.616629	0.000336274	6.36006	2.01681e-10	9.4054e-07	0.765912	0.594771	NA	NA	0.495767	0.634921	NA	NA	0.611111	0.582609	0.58321	0.648421	0.657143	0.648907	0.636018
nicotinamide ribonucleotide (NMN)	GMIP	NA	367	8	0.368081	0.000430366	6.359	2.03068e-10	9.46545e-07	NA	0.231481	NA	NA	NA	0.404762	0.446541	0.449407	NA	NA	NA	0.312245	0.359903	0.402027	0.299008
quinolinate	CD40LG	NA	517	10	0.61731	0.000340388	6.35842	2.03835e-10	9.4919e-07	0.583445	NA	NA	NA	0.546561	0.734286	0.665158	0.492338	0.614833	NA	NA	0.558025	0.701754	0.632246	0.630943
5-methylthioadenosine (MTA)	ANTXR1	NA	523	11	0.389452	0.00030247	6.35636	2.06591e-10	9.59911e-07	0.374445	0.313725	0.39939	NA	0.538868	0.312169	NA	NA	0.366768	NA	0.43199	0.358871	0.370115	0.488467	0.317496
2-hydroxyglutarate	TMSB10	NA	597	12	0.606484	0.000280707	6.35564	2.07558e-10	9.63463e-07	0.574442	0.568627	0.546547	0.458889	0.520888	0.539683	NA	NA	0.607843	NA	0.540415	0.721774	0.737931	0.73858	0.720755
quinolinate	P2RY6	NA	517	10	0.623585	0.000378136	6.35538	2.07906e-10	9.64844e-07	0.754339	NA	NA	NA	0.596296	0.742857	0.503771	0.584564	0.466507	NA	NA	0.637037	0.73183	0.630435	0.655094
thymine	CENPK	NA	562	12	0.607875	0.000288176	6.35465	2.08895e-10	9.68255e-07	0.715335	0.557971	NA	NA	0.611229	0.52	0.667384	0.597584	0.635294	0.529825	NA	0.519192	0.682051	0.617909	0.684995
5-methylthioadenosine (MTA)	FAP	NA	523	11	0.388448	0.000308296	6.35319	2.109e-10	9.76597e-07	0.476486	0.326797	0.4375	NA	0.50238	0.314815	NA	NA	0.276596	NA	0.472527	0.334677	0.303448	0.468114	0.386878
thymine	CDKN3	NA	562	12	0.614281	0.000323651	6.35238	2.1201e-10	9.80547e-07	0.77686	0.594203	NA	NA	0.584746	0.496	0.670968	0.598957	0.638503	0.522807	NA	0.610101	0.717949	0.552274	0.673812
quinolinate	IFI16	NA	517	10	0.619781	0.000355708	6.35099	2.13939e-10	9.88745e-07	0.602136	NA	NA	NA	0.49418	0.614286	0.608597	0.614377	0.632775	NA	NA	0.582716	0.774436	0.638587	0.633962
quinolinate	IL10	NA	517	10	0.618444	0.000347848	6.35065	2.144e-10	9.90637e-07	0.65287	NA	NA	NA	0.551852	0.731429	0.513575	0.63416	0.517943	NA	NA	0.666667	0.699248	0.625906	0.615094
nicotinamide ribonucleotide (NMN)	SIGLEC1	NA	367	8	0.372174	0.000405425	6.34841	2.17549e-10	1.00227e-06	NA	0.416667	NA	NA	NA	0.428571	0.380154	0.391508	NA	NA	NA	0.355102	0.342995	0.380068	0.295957
uracil	UBE2T	3	624	13	0.612019	0.000311424	6.34767	2.18594e-10	1.00659e-06	0.722404	0.738562	0.516768	0.467557	0.498149	0.650794	NA	NA	0.579798	0.689459	0.548474	0.703629	0.504608	0.67526	0.57672
kynurenine	CXCL11	NA	550	12	0.604367	0.000270526	6.34537	2.21896e-10	1.01762e-06	0.68306	0.620915	0.57594	NA	0.591222	0.582011	NA	NA	0.62184	0.612536	0.526984	0.506048	0.668966	0.649932	0.613122
nicotinamide ribonucleotide (NMN)	GPR174	NA	367	8	0.359914	0.00048749	6.34473	2.22809e-10	1.02156e-06	NA	0.305556	NA	NA	NA	0.407407	0.361286	0.387372	NA	NA	NA	0.34898	0.171498	0.411036	0.465294
5-methylthioadenosine (MTA)	EBP	4	523	11	0.611061	0.000306565	6.34307	2.25225e-10	1.02966e-06	0.708075	0.72549	0.591463	NA	0.545743	0.626984	NA	NA	0.494428	NA	0.522344	0.669355	0.673563	0.564903	0.642534
5-methylthioadenosine (MTA)	JAM3	NA	523	11	0.393128	0.000283882	6.34298	2.25358e-10	1.03002e-06	0.313221	0.333333	0.435976	NA	0.449498	0.386243	NA	NA	0.433637	NA	0.462759	0.342742	0.397701	0.393939	0.342383
cytidine 5'-diphosphocholine	RASIP1	NA	550	12	0.38957	0.000303133	6.34266	2.2583e-10	1.03143e-06	0.439342	0.30719	0.355856	NA	0.514543	0.368421	NA	NA	0.39697	0.451429	0.387302	0.339535	0.412791	0.316814	0.342065
nicotinamide ribonucleotide (NMN)	RAB17	NA	367	8	0.632796	0.000438682	6.34031	2.29311e-10	1.04458e-06	NA	0.703704	NA	NA	NA	0.595238	0.604472	0.595809	NA	NA	NA	0.567347	0.676329	0.614865	0.7254
thymine	ORC6	NA	562	12	0.619011	0.000352349	6.34016	2.29533e-10	1.04509e-06	0.798898	0.782609	NA	NA	0.545021	0.482667	0.653047	0.598408	0.526203	0.575439	NA	0.585859	0.638462	0.60572	0.737185
nicotinamide ribonucleotide (NMN)	OAS2	NA	367	8	0.373101	0.000400934	6.33754	2.33468e-10	1.06021e-06	NA	0.407407	NA	NA	NA	0.375661	0.38225	0.402812	NA	NA	NA	0.410204	0.251208	0.355293	0.40122
glycine	CLIP4	NA	624	13	0.406712	0.000216728	6.33679	2.34595e-10	1.06457e-06	0.41694	0.339869	0.408408	0.388148	0.483342	0.412698	NA	NA	0.435794	0.415954	0.444689	0.431452	0.347126	0.451832	0.306938
quinolinate	JAK2	NA	517	10	0.614248	0.000325184	6.33556	2.36487e-10	1.07204e-06	0.700935	NA	NA	NA	0.546561	0.651429	0.634992	0.573419	0.636364	NA	NA	0.57037	0.641604	0.589674	0.650566
thymine	GINS1	NA	562	12	0.617498	0.000344034	6.33477	2.37702e-10	1.07509e-06	0.767677	0.65942	NA	NA	0.59375	0.386667	0.640143	0.603623	0.698396	0.673684	NA	0.571717	0.630769	0.556493	0.724138
nicotinamide ribonucleotide (NMN)	GZMB	NA	367	8	0.367284	0.000438918	6.33477	2.37701e-10	1.07509e-06	NA	0.277778	NA	NA	NA	0.37037	0.383648	0.35153	NA	NA	NA	0.414286	0.285024	0.419482	0.414188
thymine	STIL	NA	562	12	0.614586	0.000327319	6.33352	2.39628e-10	1.08277e-06	0.782369	0.65942	NA	NA	0.568856	0.445333	0.666667	0.600329	0.563636	0.540351	NA	0.618182	0.717949	0.557431	0.741845
quinolinate	ADAM28	NA	517	10	0.624003	0.000383411	6.33287	2.40637e-10	1.08578e-06	0.639519	NA	NA	NA	0.459259	0.774286	0.640271	0.582614	0.587321	NA	NA	0.644444	0.784461	0.603714	0.561509
thymine	TUBA1C	NA	562	12	0.618596	0.000350994	6.33022	2.44807e-10	1.10042e-06	0.785124	0.681159	NA	NA	0.524364	0.44	0.666667	0.566566	0.616043	0.554386	NA	0.721212	0.633333	0.600563	0.713886
2'-deoxyguanosine	OIP5	NA	422	10	0.63069	0.000426413	6.32887	2.46967e-10	1.10908e-06	0.811856	0.752137	NA	NA	0.612174	0.628647	NA	NA	0.55814	0.603715	NA	0.573469	0.619048	0.594811	0.642424
nicotinamide ribonucleotide (NMN)	SLCO5A1	NA	367	8	0.367904	0.000435861	6.32727	2.49534e-10	1.11813e-06	NA	0.407407	NA	NA	NA	0.349206	0.456324	0.411084	NA	NA	NA	0.295918	0.188406	0.50732	0.308162
kynurenine	BTN3A1	NA	550	12	0.598763	0.000243704	6.32652	2.50752e-10	1.12158e-06	0.651913	0.562092	0.523308	NA	0.504495	0.640212	NA	NA	0.661274	0.618234	0.601465	0.524194	0.648276	0.625057	0.62368
5-methylthioadenosine (MTA)	ITGA5	NA	523	11	0.391473	0.000294302	6.32618	2.51299e-10	1.12306e-06	0.467613	0.346405	0.375	NA	0.490217	0.359788	NA	NA	0.347518	NA	0.450305	0.346774	0.326437	0.414292	0.405732
quinolinate	CCR4	NA	517	10	0.618161	0.000348871	6.32617	2.51318e-10	1.12306e-06	0.679573	NA	NA	NA	0.53545	0.805714	0.670437	0.528838	0.456938	NA	NA	0.654321	0.674185	0.593297	0.624906
5-methylthioadenosine (MTA)	RBMS2	NA	523	11	0.391625	0.000293557	6.32531	2.52728e-10	1.12778e-06	0.359361	0.326797	0.384146	NA	0.53834	0.402116	NA	NA	0.39615	NA	0.431013	0.334677	0.34023	0.393487	0.384615
quinolinate	TNFRSF1B	NA	517	10	0.618863	0.000353251	6.32421	2.54538e-10	1.13452e-06	0.618158	NA	NA	NA	0.54709	0.765714	0.498492	0.558094	0.712919	NA	NA	0.602469	0.626566	0.666667	0.608302
histamine	RGS13	NA	645	13	0.601017	0.000255162	6.32389	2.55058e-10	1.13631e-06	0.624793	0.627451	0.593093	NA	0.493583	0.707317	0.559832	0.655796	NA	0.527066	0.573382	0.573805	0.644258	0.647849	0.624339
putrescine	KIF4A	NA	499	10	0.612788	0.000318106	6.32376	2.55279e-10	1.13703e-06	0.625	0.699346	0.593093	0.529804	0.504233	NA	NA	NA	0.593939	0.636364	0.571673	0.699597	NA	NA	0.68664
nicotinamide ribonucleotide (NMN)	ARHGAP15	NA	367	8	0.363405	0.000466666	6.32312	2.56341e-10	1.14069e-06	NA	0.314815	NA	NA	NA	0.431217	0.398323	0.375517	NA	NA	NA	0.342857	0.176329	0.445383	0.412662
thymine	CHEK1	NA	562	12	0.608519	0.000294573	6.32283	2.56817e-10	1.14201e-06	0.749311	0.601449	NA	NA	0.550847	0.557333	0.670251	0.603898	0.613904	0.585965	NA	0.529293	0.592308	0.612752	0.701771
quinolinate	FGD3	NA	517	10	0.616095	0.000337237	6.32186	2.58441e-10	1.14808e-06	0.457944	NA	NA	NA	0.571429	0.688571	0.653846	0.580663	0.65311	NA	NA	0.688889	0.503759	0.66712	0.620377
quinolinate	ORC1	NA	517	10	0.614834	0.000330019	6.32122	2.5951e-10	1.15183e-06	0.823765	NA	NA	NA	0.515344	0.728571	0.527903	0.50404	0.580144	NA	NA	0.644444	0.686717	0.61413	0.656604
quinolinate	RUNX3	NA	517	10	0.62073	0.000364789	6.32111	2.59691e-10	1.1521e-06	0.730307	NA	NA	NA	0.474074	0.765714	0.69457	0.536918	0.495215	NA	NA	0.580247	0.721805	0.649457	0.623396
5-methylthioadenosine (MTA)	MLF2	NA	523	11	0.610153	0.000303728	6.32056	2.60623e-10	1.15569e-06	0.672582	0.627451	0.602134	NA	0.480698	0.719577	NA	NA	0.514691	NA	0.556044	0.612903	0.65977	0.597015	0.696078
nicotinamide adenine dinucleotide (NAD+)	CD247	NA	550	12	0.381066	0.000354447	6.31727	2.66216e-10	1.17548e-06	0.525351	0.294118	0.438438	NA	0.431034	0.334218	NA	NA	0.320202	0.416667	0.46833	0.405242	0.270349	0.406709	0.345455
nicotinamide adenine dinucleotide (NAD+)	S100B	NA	550	12	0.383412	0.000340637	6.31693	2.66812e-10	1.17738e-06	0.35383	0.339869	0.393393	NA	0.433589	0.384615	NA	NA	0.465657	0.325	0.445341	0.318548	0.276163	0.39972	0.4
nicotinamide ribonucleotide (NMN)	CST7	NA	367	8	0.368138	0.000435818	6.31635	2.67805e-10	1.18039e-06	NA	0.277778	NA	NA	NA	0.375661	0.367575	0.405294	NA	NA	NA	0.371429	0.275362	0.361486	0.475973
5-methylthioadenosine (MTA)	NIBAN1	NA	523	11	0.394062	0.000281351	6.31579	2.68781e-10	1.18387e-06	0.281278	0.313725	0.431402	NA	0.444209	0.399471	NA	NA	0.35461	NA	0.500611	0.352823	0.310345	0.479873	0.417798
nicotinamide adenine dinucleotide (NAD+)	TNFSF8	NA	550	12	0.382636	0.000345361	6.31535	2.69556e-10	1.18674e-06	0.501618	0.359477	0.534535	NA	0.391443	0.350133	NA	NA	0.375758	0.316667	0.490829	0.352823	0.206395	0.355695	0.32197
nicotinamide adenine dinucleotide (NAD+)	CD2	NA	550	12	0.385763	0.00032721	6.31531	2.6962e-10	1.18674e-06	0.459547	0.339869	0.436937	NA	0.443167	0.371353	NA	NA	0.30303	0.375	0.51504	0.346774	0.293605	0.434661	0.342424
nicotinamide ribonucleotide (NMN)	CASP1	NA	367	8	0.355133	0.000526405	6.31409	2.71761e-10	1.19369e-06	NA	0.166667	NA	NA	NA	0.420635	0.397624	0.387648	NA	NA	NA	0.35102	0.188406	0.375	0.489703
quinolinate	CARD16	NA	517	10	0.618285	0.00035182	6.30622	2.85936e-10	1.24789e-06	0.826435	NA	NA	NA	0.591005	0.671429	0.558069	0.590137	0.569378	NA	NA	0.639506	0.761905	0.553442	0.554717
5-methylthioadenosine (MTA)	FBLN2	NA	523	11	0.387176	0.000320156	6.30549	2.87275e-10	1.2523e-06	0.35315	0.385621	0.416159	NA	0.496034	0.28836	NA	NA	0.399189	NA	0.443712	0.33871	0.344828	0.454093	0.322775
5-methylthioadenosine (MTA)	TBRG4	NA	523	11	0.608013	0.000293453	6.30531	2.8761e-10	1.25318e-06	0.686779	0.732026	0.614329	NA	0.467478	0.619048	NA	NA	0.514691	NA	0.530891	0.614919	0.643678	0.605156	0.695324
putrescine	UBE2C	3	499	10	0.613448	0.000323965	6.303	2.91947e-10	1.26917e-06	0.636416	0.764706	0.539039	0.519437	0.524339	NA	NA	NA	0.609091	0.624633	0.508425	0.737903	NA	NA	0.68502
nicotinamide ribonucleotide (NMN)	EVI2A	NA	367	8	0.366253	0.000450285	6.30291	2.92116e-10	1.26962e-06	NA	0.37037	NA	NA	NA	0.457672	0.410901	0.346292	NA	NA	NA	0.355102	0.207729	0.406532	0.376049
nicotinamide adenine dinucleotide (NAD+)	PIK3CG	3	550	12	0.378136	0.0003739	6.3023	2.93259e-10	1.27343e-06	0.446602	0.333333	0.463964	NA	0.416347	0.344828	NA	NA	0.316162	0.266667	0.516997	0.383065	0.27907	0.39972	0.319697
thymine	PTTG1	NA	562	12	0.618996	0.000356834	6.29938	2.98842e-10	1.29413e-06	0.746556	0.710145	NA	NA	0.573623	0.434667	0.693907	0.578918	0.572193	0.578947	NA	0.575758	0.738462	0.59775	0.706431
nicotinamide ribonucleotide (NMN)	P2RY10	NA	367	8	0.363552	0.000469174	6.2994	2.98794e-10	1.29413e-06	NA	0.259259	NA	NA	NA	0.410053	0.424179	0.394541	NA	NA	NA	0.346939	0.18599	0.413851	0.440122
nicotinamide adenine dinucleotide (NAD+)	ARHGAP9	NA	550	12	0.392415	0.000291695	6.29921	2.99172e-10	1.29467e-06	0.513484	0.352941	0.42042	NA	0.471264	0.360743	NA	NA	0.340404	0.533333	0.490584	0.370968	0.343023	0.37666	0.281818
quinolinate	SAMD3	NA	517	10	0.618582	0.000354628	6.29697	3.03523e-10	1.31171e-06	0.753004	NA	NA	NA	0.544974	0.665714	0.653092	0.566453	0.608852	NA	NA	0.637037	0.671679	0.55933	0.618113
quinolinate	ARNTL2	NA	517	10	0.61315	0.000322899	6.2968	3.03852e-10	1.31284e-06	0.758344	NA	NA	NA	0.535979	0.622857	0.529412	0.604625	0.545455	NA	NA	0.651852	0.676692	0.67663	0.61283
quinolinate	SLC7A7	4	517	10	0.622606	0.000379143	6.29664	3.0417e-10	1.31361e-06	0.783712	NA	NA	NA	0.521693	0.817143	0.593514	0.579827	0.655502	NA	NA	0.703704	0.694236	0.507699	0.50717
nicotinamide ribonucleotide (NMN)	BASP1	NA	367	8	0.370829	0.000420892	6.2962	3.05023e-10	1.3164e-06	NA	0.361111	NA	NA	NA	0.386243	0.477289	0.394817	NA	NA	NA	0.269388	0.321256	0.42286	0.334859
laurate (12:0)	HEG1	NA	513	11	0.607845	0.000293418	6.29589	3.05634e-10	1.31814e-06	0.534973	0.647059	NA	NA	0.579402	0.534392	NA	NA	0.60202	0.60114	0.756978	0.689516	0.549425	0.530529	0.665158
5-methylthioadenosine (MTA)	CYSLTR1	NA	523	11	0.380555	0.000359973	6.29552	3.0638e-10	1.32105e-06	0.421473	0.359477	0.349085	NA	0.501322	0.320106	NA	NA	0.350557	NA	0.493284	0.163306	0.390805	0.48711	0.35822
5-methylthioadenosine (MTA)	MMRN1	NA	523	11	0.38128	0.000355741	6.29443	3.08537e-10	1.32856e-06	0.291038	0.215686	0.407012	NA	0.468535	0.298942	NA	NA	0.47923	NA	0.428816	0.310484	0.498851	0.39801	0.356712
N-formylmethionine	MME	NA	454	9	0.379258	0.000368037	6.29378	3.09819e-10	1.33257e-06	0.292023	0.366013	NA	NA	0.405941	0.399471	NA	NA	0.411111	NA	0.516028	NA	0.285714	0.408627	0.320513
uracil	TSPAN7	NA	624	13	0.391625	0.000296593	6.29288	3.11626e-10	1.33794e-06	0.287978	0.215686	0.443598	0.44084	0.410365	0.431217	NA	NA	0.383838	0.344729	0.514042	0.358871	0.513825	0.391226	0.380197
nicotinamide adenine dinucleotide (NAD+)	CSF2RB	NA	550	12	0.378975	0.000369861	6.29296	3.1146e-10	1.33794e-06	0.498382	0.366013	0.466967	NA	0.436782	0.339523	NA	NA	0.29899	0.466667	0.489606	0.344758	0.270349	0.387841	0.284848
nicotinamide ribonucleotide (NMN)	CD4	NA	367	8	0.372192	0.000412786	6.29064	3.1616e-10	1.35525e-06	NA	0.351852	NA	NA	NA	0.441799	0.371069	0.419355	NA	NA	NA	0.310204	0.304348	0.391892	0.379863
nicotinamide ribonucleotide (NMN)	GVINP1	NA	367	8	0.362831	0.000475928	6.28762	3.2237e-10	1.37781e-06	NA	0.333333	NA	NA	NA	0.407407	0.413697	0.347395	NA	NA	NA	0.422449	0.178744	0.358108	0.422578
quinolinate	OLR1	NA	517	10	0.617147	0.000347428	6.28492	3.28032e-10	1.39796e-06	0.778371	NA	NA	NA	0.502116	0.777143	0.534691	0.633045	0.607656	NA	NA	0.696296	0.561404	0.575634	0.613585
quinolinate	TMEM71	NA	517	10	0.613414	0.000325669	6.28459	3.28723e-10	1.40028e-06	0.536716	NA	NA	NA	0.593122	0.691429	0.653092	0.587907	0.52512	NA	NA	0.565432	0.761905	0.598279	0.576604
5-methylthioadenosine (MTA)	SFRP2	NA	523	11	0.38933	0.000310128	6.28435	3.29235e-10	1.40183e-06	0.347826	0.313725	0.356707	NA	0.458488	0.283069	NA	NA	0.298886	NA	0.45641	0.429435	0.452874	0.452736	0.404977
nicotinamide ribonucleotide (NMN)	HIBADH	2	367	8	0.635429	0.000464574	6.28323	3.31612e-10	1.40943e-06	NA	0.62963	NA	NA	NA	0.608466	0.585604	0.563275	NA	NA	NA	0.565306	0.758454	0.644707	0.734554
nicotinamide ribonucleotide (NMN)	ODF2L	NA	367	8	0.365287	0.000459814	6.28228	3.33644e-10	1.41592e-06	NA	0.287037	NA	NA	NA	0.328042	0.431866	0.42349	NA	NA	NA	0.432653	0.217391	0.38795	0.385202
heme	HEMGN	NA	562	12	0.613584	0.000327027	6.28095	3.36512e-10	1.4258e-06	0.51405	0.45098	NA	NA	0.54798	0.539683	0.638596	0.558917	0.483146	0.625714	NA	0.681481	0.585882	0.694444	0.700383
5-methylthioadenosine (MTA)	THBD	NA	523	11	0.382408	0.00035057	6.28045	3.37599e-10	1.42977e-06	0.332742	0.261438	0.407012	NA	0.46166	0.291005	NA	NA	0.382979	NA	0.465446	0.34879	0.321839	0.493894	0.412519
cytidine 5'-diphosphocholine	ZEB1	NA	550	12	0.383247	0.000345603	6.28027	3.37978e-10	1.43074e-06	0.436508	0.228758	0.355856	NA	0.499207	0.427245	NA	NA	0.425253	0.46	0.417827	0.295349	0.273256	0.433628	0.336672
nicotinamide adenine dinucleotide (NAD+)	SLC2A3	2	550	12	0.377053	0.000383348	6.27945	3.39776e-10	1.43639e-06	0.29342	0.30719	0.352853	NA	0.496807	0.320955	NA	NA	0.40202	0.35	0.44583	0.445565	0.241279	0.395528	0.406818
nicotinamide ribonucleotide (NMN)	COX6A1	4	367	8	0.636357	0.000471537	6.27942	3.39842e-10	1.43639e-06	NA	0.62037	NA	NA	NA	0.793651	0.580713	0.57651	NA	NA	NA	0.536735	0.661836	0.664414	0.659039
quinolinate	PLA2G7	4	517	10	0.611695	0.000316537	6.278	3.42952e-10	1.44729e-06	0.810414	NA	NA	NA	0.563492	0.614286	0.61086	0.631095	0.625598	NA	NA	0.654321	0.486216	0.602808	0.633962
adenine	SERPINE1	NA	597	12	0.393435	0.000288204	6.27718	3.44769e-10	1.45239e-06	0.38843	0.496732	0.384384	0.574836	0.476996	0.365079	NA	NA	0.397371	NA	0.453968	0.375	0.273563	0.333786	0.299397
2-aminoadipate	PRKD1	4	624	13	0.597695	0.000242276	6.27649	3.46293e-10	1.45783e-06	0.639147	0.640523	0.682707	0.564444	0.574682	0.613757	NA	NA	0.49697	0.637931	0.549206	0.625	0.588506	0.506558	0.656394
nicotinamide ribonucleotide (NMN)	TAGAP	NA	367	8	0.371449	0.000419599	6.27564	3.48198e-10	1.46488e-06	NA	0.277778	NA	NA	NA	0.457672	0.351502	0.349325	NA	NA	NA	0.330612	0.376812	0.414414	0.39283
5-methylthioadenosine (MTA)	GRK5	NA	523	11	0.389758	0.000308639	6.27513	3.49341e-10	1.46904e-06	0.374445	0.366013	0.420732	NA	0.504495	0.478836	NA	NA	0.37386	NA	0.457631	0.282258	0.347126	0.380371	0.294118
kynurenine	CXCL9	NA	550	12	0.605703	0.000283788	6.27465	3.50412e-10	1.47225e-06	0.685792	0.490196	0.657143	NA	0.583818	0.632275	NA	NA	0.613751	0.603989	0.573138	0.552419	0.682759	0.567616	0.622926
5-methylthioadenosine (MTA)	COX6A1	5	523	11	0.611123	0.000313671	6.27431	3.51198e-10	1.47522e-06	0.71606	0.647059	0.577744	NA	0.501322	0.640212	NA	NA	0.439716	NA	0.540171	0.699597	0.744828	0.567616	0.692308
quinolinate	SDC3	NA	517	10	0.617098	0.000348332	6.27413	3.51603e-10	1.47627e-06	0.535381	NA	NA	NA	0.555026	0.748571	0.578431	0.515743	0.630383	NA	NA	0.590123	0.586466	0.685688	0.698868
nicotinamide adenine dinucleotide (NAD+)	BIN2	NA	550	12	0.390207	0.000306297	6.2734	3.5325e-10	1.4809e-06	0.497303	0.359477	0.463964	NA	0.425287	0.34748	NA	NA	0.325253	0.333333	0.514307	0.409274	0.305233	0.397624	0.306061
cystine	GGT1	2	653	13	0.618848	0.000358965	6.27285	3.54489e-10	1.48512e-06	0.72033	0.946667	NA	NA	0.492786	0.708995	0.665224	0.547175	0.773893	0.441595	0.513709	0.558468	0.712963	0.598824	0.546003
uracil	KLF11	NA	624	13	0.39968	0.000255785	6.27266	3.54939e-10	1.48667e-06	0.401093	0.444444	0.489329	0.554389	0.436806	0.417989	NA	NA	0.388889	0.330484	0.411722	0.274194	0.370968	0.422433	0.347695
thymine	MCM2	NA	562	12	0.606975	0.000290854	6.27258	3.55108e-10	1.48705e-06	0.772268	0.543478	NA	NA	0.555614	0.536	0.617204	0.620642	0.647059	0.589474	NA	0.630303	0.579487	0.559775	0.701771
kynurenine	EPB41L4B	NA	550	12	0.398427	0.000262325	6.27133	3.57973e-10	1.49708e-06	0.42459	0.333333	0.470677	NA	0.436806	0.486772	NA	NA	0.461072	0.401709	0.463248	0.294355	0.273563	0.375396	0.355958
nicotinamide ribonucleotide (NMN)	ZNF831	NA	367	8	0.372186	0.00041548	6.27052	3.59835e-10	1.50417e-06	NA	0.314815	NA	NA	NA	0.373016	0.454927	0.391784	NA	NA	NA	0.344898	0.280193	0.399775	0.398932
quinolinate	GZMH	NA	517	10	0.616842	0.000347325	6.26949	3.62238e-10	1.51164e-06	0.682243	NA	NA	NA	0.552381	0.7	0.599548	0.599331	0.759569	NA	NA	0.575309	0.654135	0.499547	0.609057
urate	ELK3	NA	550	12	0.604114	0.000275795	6.26922	3.62852e-10	1.51382e-06	0.57135	0.614379	0.551051	NA	0.525053	0.57672	NA	NA	0.605051	0.689459	0.5558	0.614919	0.6	0.686567	0.659879
nicotinamide ribonucleotide (NMN)	NDUFA12	3	367	8	0.642062	0.000513619	6.2684	3.64766e-10	1.52114e-06	NA	0.490741	NA	NA	NA	0.748677	0.550664	0.563275	NA	NA	NA	0.671429	0.688406	0.649775	0.733028
quinolinate	XCL1	NA	517	10	0.620949	0.00037234	6.26803	3.65646e-10	1.52381e-06	0.668892	NA	NA	NA	0.532804	0.794286	0.564103	0.505155	0.679426	NA	NA	0.609877	0.726817	0.568388	0.615849
quinolinate	SAMD9	NA	517	10	0.617965	0.000354301	6.26709	3.67863e-10	1.52971e-06	0.834446	NA	NA	NA	0.507407	0.645714	0.598039	0.604904	0.604067	NA	NA	0.612346	0.73183	0.54212	0.635472
quinolinate	ABCD2	3	517	10	0.617792	0.000353264	6.26711	3.67803e-10	1.52971e-06	0.598131	NA	NA	NA	0.556085	0.694286	0.667421	0.576205	0.502392	NA	NA	0.649383	0.694236	0.613225	0.620377
nicotinamide ribonucleotide (NMN)	OPRL1	NA	367	8	0.366464	0.000454009	6.26709	3.67853e-10	1.52971e-06	NA	0.333333	NA	NA	NA	0.346561	0.491265	0.464296	NA	NA	NA	0.37551	0.270531	0.374437	0.259344
nicotinamide ribonucleotide (NMN)	CTLA4	NA	367	8	0.363502	0.000474918	6.2635	3.7644e-10	1.55822e-06	NA	0.287037	NA	NA	NA	0.436508	0.371768	0.393714	NA	NA	NA	0.322449	0.200483	0.434685	0.441648
quinolinate	DUSP10	NA	517	10	0.607488	0.000294513	6.26338	3.76717e-10	1.55903e-06	0.679573	NA	NA	NA	0.514815	0.685714	0.547511	0.528559	0.559809	NA	NA	0.577778	0.709273	0.71558	0.596981
cytidine 5'-diphosphocholine	ATP5MF	4	550	12	0.617656	0.000352962	6.26253	3.78784e-10	1.56554e-06	0.625283	0.732026	0.578078	NA	0.544685	0.674923	NA	NA	0.552525	0.485714	0.515507	0.816279	0.703488	0.595575	0.636364
nicotinamide ribonucleotide (NMN)	FCRL3	NA	367	8	0.364538	0.000468246	6.26008	3.84783e-10	1.58483e-06	NA	0.296296	NA	NA	NA	0.433862	0.36478	0.359526	NA	NA	NA	0.37551	0.214976	0.42455	0.429443
nicotinamide ribonucleotide (NMN)	TBC1D10C	NA	367	8	0.369715	0.000433376	6.25839	3.88981e-10	1.59763e-06	NA	0.342593	NA	NA	NA	0.272487	0.474493	0.461538	NA	NA	NA	0.369388	0.263285	0.387387	0.372998
nicotinamide adenine dinucleotide (NAD+)	CD5	NA	550	12	0.38614	0.000331022	6.25809	3.89718e-10	1.59997e-06	0.445523	0.333333	0.474474	NA	0.466794	0.34748	NA	NA	0.40202	0.366667	0.454634	0.326613	0.273256	0.430468	0.329545
quinolinate	GNGT2	NA	517	10	0.6144	0.000334228	6.25758	3.9099e-10	1.60415e-06	0.786382	NA	NA	NA	0.49418	0.668571	0.546003	0.593201	0.590909	NA	NA	0.679012	0.721805	0.59375	0.590189
5-methylthioadenosine (MTA)	CMC2	NA	523	11	0.609093	0.000304425	6.25254	4.03838e-10	1.64728e-06	0.643301	0.712418	0.625	NA	0.530936	0.626984	NA	NA	0.439716	NA	0.528694	0.633065	0.701149	0.682497	0.595023
nicotinamide adenine dinucleotide (NAD+)	TRAF3IP3	NA	550	12	0.382838	0.000351327	6.25074	4.08522e-10	1.66282e-06	0.447681	0.320261	0.412913	NA	0.485951	0.33687	NA	NA	0.343434	0.4	0.516752	0.362903	0.276163	0.414396	0.320455
nicotinamide adenine dinucleotide (NAD+)	AIF1	NA	550	12	0.391158	0.00030338	6.24888	4.1341e-10	1.68021e-06	0.447681	0.405229	0.408408	NA	0.463602	0.37931	NA	NA	0.347475	0.308333	0.514551	0.352823	0.281977	0.438854	0.32197
5-methylthioadenosine (MTA)	RUNX1	NA	523	11	0.382678	0.000352527	6.24864	4.14052e-10	1.68246e-06	0.401952	0.196078	0.344512	NA	0.445267	0.312169	NA	NA	0.369807	NA	0.456166	0.395161	0.406897	0.494346	0.384615
nicotinamide ribonucleotide (NMN)	TESPA1	NA	367	8	0.373548	0.00040953	6.24858	4.14188e-10	1.68265e-06	NA	0.37037	NA	NA	NA	0.39418	0.368274	0.376896	NA	NA	NA	0.369388	0.304348	0.411599	0.395881
5-methylthioadenosine (MTA)	CFH	NA	523	11	0.38715	0.000326373	6.2466	4.19473e-10	1.70195e-06	0.315883	0.300654	0.448171	NA	0.492332	0.301587	NA	NA	0.306991	NA	0.492552	0.366935	0.365517	0.463139	0.371795
nicotinamide ribonucleotide (NMN)	PPP1R18	NA	367	8	0.369401	0.000437391	6.24462	4.24835e-10	1.7215e-06	NA	0.388889	NA	NA	NA	0.309524	0.433962	0.401985	NA	NA	NA	0.412245	0.347826	0.401464	0.26926
quinolinate	MARCO	NA	517	10	0.617734	0.000355547	6.24387	4.26865e-10	1.72825e-06	0.596796	NA	NA	NA	0.579365	0.751429	0.493213	0.591808	0.660287	NA	NA	0.696296	0.571429	0.658062	0.586415
nicotinamide adenine dinucleotide (NAD+)	LPXN	NA	550	12	0.385713	0.000335108	6.24314	4.28862e-10	1.73465e-06	0.413161	0.352941	0.45045	NA	0.407407	0.318302	NA	NA	0.313131	0.358333	0.539496	0.393145	0.25	0.446541	0.372727
nicotinamide ribonucleotide (NMN)	FCRL2	NA	367	8	0.366833	0.000455105	6.24225	4.31322e-10	1.74185e-06	NA	0.305556	NA	NA	NA	0.373016	0.378756	0.38627	NA	NA	NA	0.359184	0.251208	0.493806	0.361556
nicotinamide ribonucleotide (NMN)	LILRB4	NA	367	8	0.375927	0.000395333	6.24015	4.37163e-10	1.76245e-06	NA	0.361111	NA	NA	NA	0.481481	0.363382	0.406948	NA	NA	NA	0.34898	0.304348	0.372185	0.360031
putrescine	KIF20A	NA	499	10	0.616153	0.000346617	6.23889	4.40696e-10	1.77519e-06	0.621005	0.823529	0.582583	0.516846	0.500529	NA	NA	NA	0.6	0.636364	0.501343	0.725806	NA	NA	0.668826
nicotinamide adenine dinucleotide (NAD+)	CRTAM	NA	550	12	0.385265	0.000338237	6.23859	4.41538e-10	1.77783e-06	0.456311	0.313725	0.418919	NA	0.416986	0.400531	NA	NA	0.357576	0.333333	0.54023	0.346774	0.287791	0.42348	0.321212
nicotinamide ribonucleotide (NMN)	GPR171	NA	367	8	0.372182	0.000419851	6.23799	4.43229e-10	1.78327e-06	NA	0.296296	NA	NA	NA	0.420635	0.364081	0.375241	NA	NA	NA	0.404082	0.2657	0.42455	0.408085
uracil	UBE2C	3	624	13	0.611022	0.000316974	6.2359	4.49188e-10	1.80363e-06	0.722951	0.79085	0.522866	0.461832	0.518244	0.669312	NA	NA	0.570707	0.643875	0.541148	0.653226	0.546083	0.631389	0.58579
quinolinate	MS4A4A	NA	517	10	0.617838	0.000357186	6.235	4.51767e-10	1.81174e-06	0.632844	NA	NA	NA	0.559259	0.745714	0.542986	0.627751	0.583732	NA	NA	0.664198	0.629073	0.607337	0.605283
quinolinate	KLRB1	NA	517	10	0.611901	0.000322553	6.23064	4.64543e-10	1.85477e-06	0.564753	NA	NA	NA	0.561376	0.725714	0.665913	0.500418	0.645933	NA	NA	0.617284	0.669173	0.597373	0.568302
thymine	PLK4	NA	562	12	0.612536	0.000326238	6.23054	4.64836e-10	1.85555e-06	0.769513	0.543478	NA	NA	0.569386	0.578667	0.65233	0.622289	0.677005	0.54386	NA	0.492929	0.715385	0.586967	0.661696
UDP-glucuronate	CNRIP1	NA	415	8	0.368471	0.000446184	6.2268	4.76058e-10	1.89162e-06	0.389109	0.261438	0.348348	NA	0.462599	NA	0.441985	0.325237	0.293086	NA	NA	NA	NA	NA	0.44075
5-methylthioadenosine (MTA)	NDUFB11	4	523	11	0.610566	0.000315603	6.22375	4.85422e-10	1.92161e-06	0.606034	0.69281	0.547256	NA	0.548387	0.595238	NA	NA	0.555218	NA	0.547741	0.655242	0.721839	0.537766	0.711161
nicotinamide ribonucleotide (NMN)	UBASH3A	NA	367	8	0.368957	0.000443586	6.22193	4.91079e-10	1.93837e-06	NA	0.342593	NA	NA	NA	0.383598	0.404612	0.382685	NA	NA	NA	0.355102	0.253623	0.417793	0.405797
nicotinamide adenine dinucleotide (NAD+)	TRAT1	NA	550	12	0.388686	0.000320477	6.21801	5.03487e-10	1.97942e-06	0.442287	0.385621	0.518018	NA	0.439336	0.355438	NA	NA	0.328283	0.358333	0.502323	0.334677	0.252907	0.419287	0.320455
nicotinamide ribonucleotide (NMN)	GPR18	NA	367	8	0.371035	0.000430219	6.21765	5.04659e-10	1.98252e-06	NA	0.314815	NA	NA	NA	0.417989	0.406709	0.444444	NA	NA	NA	0.34898	0.236715	0.416667	0.364607
5-methylthioadenosine (MTA)	CDH11	NA	523	11	0.390375	0.000310889	6.21735	5.05608e-10	1.98583e-06	0.448092	0.326797	0.428354	NA	0.487573	0.306878	NA	NA	0.350557	NA	0.444444	0.387097	0.278161	0.488014	0.364253
flavin adenine dinucleotide (FAD)	SNAI2	NA	513	11	0.389427	0.000316303	6.21726	5.05915e-10	1.98622e-06	0.256742	0.352941	NA	NA	0.439153	0.431217	NA	NA	0.344444	0.394203	0.446173	0.458947	0.37619	0.423953	0.296353
cytidine 5'-diphosphocholine	RHOJ	NA	550	12	0.39146	0.000304803	6.21701	5.06721e-10	1.98775e-06	0.343537	0.313725	0.346847	NA	0.547329	0.402477	NA	NA	0.378788	0.502857	0.402686	0.381395	0.290698	0.458407	0.335131
cytidine 5'-diphosphocholine	PTPRB	NA	550	12	0.383645	0.000350272	6.21703	5.06642e-10	1.98775e-06	0.357143	0.267974	0.495495	NA	0.537282	0.303406	NA	NA	0.385859	0.554286	0.39707	0.281395	0.293605	0.306195	0.336672
5-methylthioadenosine (MTA)	NEDD9	NA	523	11	0.39119	0.000306362	6.21657	5.08155e-10	1.99181e-06	0.243123	0.30719	0.38872	NA	0.571126	0.380952	NA	NA	0.398176	NA	0.43663	0.346774	0.321839	0.436454	0.409502
thymine	SGO1	NA	562	12	0.611607	0.000322643	6.21342	5.18426e-10	2.0274e-06	0.802571	0.644928	NA	NA	0.614936	0.562667	0.655197	0.597859	0.557219	0.607018	NA	0.531313	0.617949	0.566338	0.667288
thymine	DEPDC1	NA	562	12	0.614932	0.000342215	6.21286	5.20285e-10	2.03341e-06	0.795225	0.557971	NA	NA	0.600636	0.522667	0.6681	0.608564	0.634225	0.494737	NA	0.547475	0.694872	0.583216	0.744641
uracil	DIAPH3	NA	624	13	0.597301	0.000245329	6.21215	5.22651e-10	2.04098e-06	0.661749	0.627451	0.557927	0.480916	0.563723	0.687831	NA	NA	0.617172	0.615385	0.618071	0.560484	0.541475	0.620081	0.54195
nicotinamide adenine dinucleotide (NAD+)	ITGB2	NA	550	12	0.394548	0.000288207	6.21155	5.24628e-10	2.04745e-06	0.507012	0.411765	0.405405	NA	0.462324	0.384615	NA	NA	0.341414	0.358333	0.503791	0.350806	0.299419	0.366876	0.353788
caprate (10:0)	SYNE3	NA	526	11	0.59864	0.00025226	6.21051	5.28115e-10	2.05852e-06	NA	0.653595	NA	0.497778	0.507668	0.592593	NA	NA	0.573306	0.618234	0.653521	0.703629	0.616092	0.584351	0.590498
flavin adenine dinucleotide (FAD)	ATP5MC1	3	513	11	0.613744	0.00033548	6.21007	5.29613e-10	2.06352e-06	0.692557	0.601307	NA	NA	0.602116	0.701058	NA	NA	0.548485	0.6	0.52321	0.568421	0.692857	0.609745	0.651976
uracil	HJURP	NA	624	13	0.607472	0.000299577	6.20927	5.3232e-10	2.07311e-06	0.721858	0.699346	0.550305	0.519084	0.500264	0.62963	NA	NA	0.584848	0.65812	0.561905	0.669355	0.495392	0.65536	0.600151
nicotinamide adenine dinucleotide (NAD+)	HLA-DPA1	NA	550	12	0.39081	0.000309259	6.20898	5.33301e-10	2.07534e-06	0.500539	0.333333	0.438438	NA	0.397829	0.376658	NA	NA	0.318182	0.275	0.494008	0.366935	0.313953	0.387142	0.444697
quinolinate	MMP9	NA	517	10	0.606303	0.000293184	6.20833	5.35522e-10	2.08313e-06	0.648865	NA	NA	NA	0.537566	0.66	0.657617	0.525216	0.663876	NA	NA	0.538272	0.656642	0.61096	0.597736
cytidine 5'-diphosphocholine	SWAP70	NA	550	12	0.379015	0.000379937	6.20692	5.40346e-10	2.09718e-06	0.367347	0.215686	0.421922	NA	0.432047	0.368421	NA	NA	0.393939	0.534286	0.471306	0.246512	0.337209	0.382301	0.344376
nicotinamide ribonucleotide (NMN)	IFI16	NA	367	8	0.358288	0.000521951	6.20285	5.54506e-10	2.14166e-06	NA	0.361111	NA	NA	NA	0.407407	0.454927	0.333885	NA	NA	NA	0.387755	0.21256	0.40259	0.307399
flavin adenine dinucleotide (FAD)	TIMM8A	NA	513	11	0.612365	0.000328304	6.20142	5.5957e-10	2.15673e-06	0.736785	0.581699	NA	NA	0.610053	0.640212	NA	NA	0.623232	0.614493	0.542716	0.618947	0.664286	0.588342	0.578267
quinolinate	CSTA	NA	517	10	0.61604	0.000350134	6.20144	5.59498e-10	2.15673e-06	0.6502	NA	NA	NA	0.503704	0.691429	0.452489	0.612984	0.545455	NA	NA	0.679012	0.73183	0.673007	0.647547
nicotinamide ribonucleotide (NMN)	IL16	NA	367	8	0.368791	0.000447742	6.20085	5.61594e-10	2.16202e-06	NA	0.398148	NA	NA	NA	0.425926	0.377358	0.355942	NA	NA	NA	0.379592	0.217391	0.399212	0.404272
nicotinamide ribonucleotide (NMN)	GPR55	NA	367	8	0.374979	0.000406777	6.19877	5.6905e-10	2.18675e-06	NA	0.259259	NA	NA	NA	0.386243	0.445143	0.46209	NA	NA	NA	0.334694	0.28744	0.441441	0.35164
nicotinamide ribonucleotide (NMN)	LAPTM5	NA	367	8	0.37203	0.000426288	6.19807	5.71589e-10	2.19385e-06	NA	0.37037	NA	NA	NA	0.468254	0.378057	0.409981	NA	NA	NA	0.314286	0.2657	0.387387	0.378337
uracil	FOXO4	NA	624	13	0.401383	0.000253208	6.19744	5.73877e-10	2.20041e-06	0.421311	0.339869	0.416159	0.402672	0.446325	0.349206	NA	NA	0.449495	0.339031	0.459829	0.344758	0.396313	0.499774	0.347695
5-methylthioadenosine (MTA)	CPA3	4	523	11	0.388749	0.000322441	6.19556	5.80785e-10	2.22153e-06	0.238687	0.287582	0.321646	NA	0.448969	0.380952	NA	NA	0.491388	NA	0.448352	0.334677	0.301149	0.482135	0.458522
choline	CHMP1A	NA	523	11	0.393973	0.000292899	6.19523	5.8199e-10	2.22569e-06	0.334973	0.27451	0.403904	NA	0.508197	0.325397	NA	NA	0.493939	NA	0.443468	0.381048	0.425287	0.341022	0.396682
thymine	TICRR	5	562	12	0.611186	0.000322432	6.19202	5.93975e-10	2.26063e-06	0.805326	0.652174	NA	NA	0.568856	0.469333	0.661649	0.62476	0.639572	0.57193	NA	0.585859	0.638462	0.550867	0.648649
putrescine	BIRC5	NA	499	10	0.612031	0.000327351	6.19203	5.93959e-10	2.26063e-06	0.644406	0.75817	0.600601	0.537579	0.533333	NA	NA	NA	0.570707	0.656891	0.483761	0.695565	NA	NA	0.653441
nicotinamide ribonucleotide (NMN)	CASP5	NA	367	8	0.373054	0.00042041	6.19133	5.96592e-10	2.26832e-06	NA	0.37037	NA	NA	NA	0.383598	0.402516	0.416598	NA	NA	NA	0.359184	0.285024	0.416667	0.338673
cytidine 5'-diphosphocholine	CAVIN2	NA	550	12	0.382532	0.000360167	6.18965	6.02994e-10	2.28992e-06	0.31746	0.294118	0.433934	NA	0.517715	0.343653	NA	NA	0.388889	0.571429	0.398535	0.318605	0.30814	0.281416	0.332049
N-formylmethionine	ZNF273	NA	454	9	0.620103	0.000376605	6.18885	6.06061e-10	2.29915e-06	0.643875	0.627451	NA	NA	0.60486	0.57672	NA	NA	0.578788	NA	0.541463	NA	0.669048	0.646104	0.680241
2'-deoxyinosine	OIP5	NA	501	11	0.606393	0.000295621	6.18796	6.09488e-10	2.30814e-06	NA	0.741497	NA	NA	0.533699	0.579365	0.641802	0.637137	0.614141	0.557576	NA	0.562201	0.592857	0.590028	0.615562
nicotinamide ribonucleotide (NMN)	ADGRE2	NA	367	8	0.369289	0.000446402	6.18655	6.14953e-10	2.32513e-06	NA	0.314815	NA	NA	NA	0.415344	0.366876	0.396195	NA	NA	NA	0.361224	0.333333	0.414977	0.340961
cytidine 5'-diphosphocholine	HEG1	NA	550	12	0.385205	0.000344592	6.18399	6.25017e-10	2.35524e-06	0.482993	0.313725	0.304805	NA	0.411951	0.411765	NA	NA	0.459596	0.48	0.385348	0.213953	0.325581	0.446903	0.384438
quinolinate	TNFRSF18	NA	517	10	0.615357	0.00034808	6.18309	6.28579e-10	2.36725e-06	0.619493	NA	NA	NA	0.540212	0.705714	0.487179	0.539426	0.604067	NA	NA	0.671605	0.681704	0.674819	0.645283
N-acetyl-aspartyl-glutamate (NAAG)	NAT8L	NA	653	13	0.616926	0.000357749	6.18189	6.33407e-10	2.38072e-06	0.505848	0.620915	NA	NA	0.562264	0.72679	0.526316	0.617851	0.735354	0.560372	0.557143	0.619444	0.840108	0.518788	0.613953
5-methylthioadenosine (MTA)	CCN2	5	523	11	0.390535	0.000313831	6.17912	6.44612e-10	2.41426e-06	0.331854	0.379085	0.435976	NA	0.49339	0.309524	NA	NA	0.380952	NA	0.437607	0.415323	0.358621	0.441882	0.28733
nicotinamide ribonucleotide (NMN)	ANKRD44	NA	367	8	0.373193	0.000421247	6.1784	6.47547e-10	2.42145e-06	NA	0.287037	NA	NA	NA	0.312169	0.48847	0.392335	NA	NA	NA	0.387755	0.2657	0.432995	0.395881
quinolinate	NMI	NA	517	10	0.61336	0.000336751	6.17737	6.51795e-10	2.43351e-06	0.805073	NA	NA	NA	0.521164	0.582857	0.519608	0.575926	0.642344	NA	NA	0.691358	0.709273	0.569293	0.649057
nicotinamide ribonucleotide (NMN)	CD52	NA	367	8	0.369725	0.000445165	6.17448	6.63825e-10	2.4697e-06	NA	0.324074	NA	NA	NA	0.425926	0.40601	0.385994	NA	NA	NA	0.377551	0.198068	0.425113	0.401983
5-methylthioadenosine (MTA)	LATS2	NA	523	11	0.396929	0.000278681	6.17422	6.64905e-10	2.47131e-06	0.352263	0.326797	0.487805	NA	0.442094	0.42328	NA	NA	0.380952	NA	0.455189	0.336694	0.367816	0.424242	0.349925
quinolinate	TMEM154	NA	517	10	0.615518	0.00035008	6.17399	6.65872e-10	2.47309e-06	0.628838	NA	NA	NA	0.497354	0.634286	0.6546	0.572304	0.508373	NA	NA	0.659259	0.756892	0.652174	0.608302
quinolinate	FANCD2	NA	517	10	0.611175	0.000324327	6.17325	6.69003e-10	2.48218e-06	0.76502	NA	NA	NA	0.508466	0.677143	0.595777	0.524101	0.58134	NA	NA	0.698765	0.606516	0.625	0.636226
nicotinamide adenine dinucleotide (NAD+)	CSF2RA	NA	550	12	0.392695	0.000302177	6.17293	6.70377e-10	2.48437e-06	0.416397	0.366013	0.471471	NA	0.461686	0.350133	NA	NA	0.4	0.266667	0.481536	0.397177	0.343023	0.34102	0.325758
thymine	DIAPH3	NA	562	12	0.61048	0.00032041	6.17206	6.74072e-10	2.49612e-06	0.756657	0.572464	NA	NA	0.629767	0.517333	0.662366	0.639034	0.652406	0.578947	NA	0.472727	0.658974	0.565401	0.684995
5-methylthioadenosine (MTA)	GNAI2	NA	523	11	0.392582	0.00030298	6.17122	6.7765e-10	2.50673e-06	0.393079	0.359477	0.41311	NA	0.466949	0.330688	NA	NA	0.455927	NA	0.454212	0.368952	0.347126	0.40389	0.322021
quinolinate	SLC28A3	4	517	10	0.608072	0.00030682	6.16981	6.83701e-10	2.52539e-06	0.396529	NA	NA	NA	0.52963	0.697143	0.565611	0.532739	0.601675	NA	NA	0.674074	0.689223	0.686594	0.605283
5-methylthioadenosine (MTA)	STK10	NA	523	11	0.394818	0.000290647	6.16962	6.84553e-10	2.52756e-06	0.49512	0.392157	0.41311	NA	0.450555	0.373016	NA	NA	0.33536	NA	0.426374	0.322581	0.310345	0.454545	0.404977
nicotinamide ribonucleotide (NMN)	APOBEC3G	NA	367	8	0.367506	0.000461289	6.16894	6.87507e-10	2.53601e-06	NA	0.259259	NA	NA	NA	0.335979	0.353599	0.408878	NA	NA	NA	0.430612	0.246377	0.435811	0.44241
nicotinamide adenine dinucleotide (NAD+)	CELF2	NA	550	12	0.385612	0.00034391	6.16819	6.90776e-10	2.54548e-06	0.313916	0.320261	0.51952	NA	0.49553	0.32626	NA	NA	0.375758	0.433333	0.467841	0.304435	0.31686	0.371768	0.372727
nicotinamide ribonucleotide (NMN)	SUOX	5	367	8	0.635628	0.000483526	6.16794	6.91836e-10	2.54852e-06	NA	0.685185	NA	NA	NA	0.616402	0.618449	0.589468	NA	NA	NA	0.57551	0.801932	0.581081	0.630816
quinolinate	CAMK4	NA	517	10	0.611644	0.000327805	6.16636	6.98809e-10	2.56924e-06	0.680908	NA	NA	NA	0.547619	0.7	0.697587	0.541934	0.555024	NA	NA	0.533333	0.734336	0.567935	0.6
nicotinamide adenine dinucleotide (NAD+)	CD48	NA	550	12	0.389704	0.000319944	6.16629	6.99092e-10	2.56953e-06	0.492988	0.333333	0.442943	NA	0.454662	0.374005	NA	NA	0.319192	0.358333	0.532893	0.360887	0.258721	0.431167	0.340152
nicotinamide ribonucleotide (NMN)	CXCR6	NA	367	8	0.371238	0.000436119	6.16572	7.01619e-10	2.57708e-06	NA	0.324074	NA	NA	NA	0.388889	0.36478	0.404742	NA	NA	NA	0.346939	0.253623	0.386261	0.482075
5-methylthioadenosine (MTA)	LMOD1	NA	523	11	0.393056	0.000300878	6.16541	7.03004e-10	2.58067e-06	0.279503	0.300654	0.391768	NA	0.47964	0.354497	NA	NA	0.380952	NA	0.423932	0.445565	0.393103	0.469471	0.356712
nicotinamide ribonucleotide (NMN)	NCKAP1L	NA	367	8	0.368683	0.000453977	6.16316	7.13066e-10	2.61308e-06	NA	0.37963	NA	NA	NA	0.484127	0.375961	0.38048	NA	NA	NA	0.32449	0.231884	0.387387	0.385202
phytosphingosine	PRKAB1	NA	333	8	0.640171	0.000517351	6.1626	7.15594e-10	2.61982e-06	0.613407	0.673333	NA	NA	NA	0.698667	NA	NA	0.526932	NA	NA	0.538889	0.71954	0.641339	0.658371
2-aminoadipate	GABRB3	NA	624	13	0.600922	0.000268312	6.1612	7.21936e-10	2.63847e-06	0.608529	0.535948	0.61203	0.466296	0.566737	0.57672	NA	NA	0.526263	0.640805	0.587057	0.627016	0.685057	0.664405	0.709553
5-methylthioadenosine (MTA)	ARRB1	NA	523	11	0.393037	0.000301443	6.16072	7.24169e-10	2.64613e-06	0.346939	0.45098	0.434451	NA	0.465891	0.357143	NA	NA	0.427558	NA	0.481319	0.233871	0.354023	0.369064	0.383861
cytidine 5'-diphosphocholine	GASK1B	NA	550	12	0.387192	0.0003353	6.16062	7.24618e-10	2.64726e-06	0.398526	0.254902	0.358859	NA	0.534638	0.374613	NA	NA	0.412121	0.402857	0.489133	0.225581	0.366279	0.442478	0.377504
5-methylthioadenosine (MTA)	MXRA5	NA	523	11	0.399202	0.000267711	6.16056	7.2486e-10	2.64764e-06	0.474712	0.313725	0.426829	NA	0.463776	0.378307	NA	NA	0.314083	NA	0.498413	0.346774	0.356322	0.437811	0.403469
adenylosuccinate	GREM1	NA	438	9	0.371043	0.0004385	6.15831	7.35274e-10	2.68104e-06	NA	0.231884	0.363499	NA	0.494118	NA	0.429391	0.360821	NA	NA	NA	0.287081	0.41806	0.366126	0.36192
nicotinamide adenine dinucleotide (NAD+)	GLIPR1	2	550	12	0.38547	0.000345917	6.15789	7.372e-10	2.68601e-06	0.422869	0.320261	0.430931	NA	0.438697	0.312997	NA	NA	0.407071	0.358333	0.526535	0.318548	0.247093	0.415094	0.411364
nicotinamide adenine dinucleotide (NAD+)	GMFG	NA	550	12	0.380799	0.000374775	6.15736	7.39669e-10	2.69449e-06	0.402373	0.352941	0.405405	NA	0.550447	0.297082	NA	NA	0.317172	0.258333	0.516508	0.479839	0.180233	0.396226	0.329545
cytidine 5'-diphosphocholine	TIMP3	NA	550	12	0.383877	0.000355715	6.15699	7.41427e-10	2.69986e-06	0.37415	0.300654	0.354354	NA	0.531465	0.414861	NA	NA	0.444444	0.38	0.386081	0.269767	0.44186	0.358407	0.334361
nicotinamide adenine dinucleotide (NAD+)	CNN2	NA	550	12	0.388075	0.000330473	6.15683	7.42158e-10	2.70201e-06	0.299892	0.300654	0.424925	NA	0.418263	0.331565	NA	NA	0.479798	0.341667	0.508193	0.310484	0.392442	0.441649	0.352273
thymine	HMMR	NA	562	12	0.610669	0.00032317	6.15619	7.45154e-10	2.70981e-06	0.826446	0.608696	NA	NA	0.601695	0.533333	0.635125	0.557508	0.517647	0.557895	NA	0.565657	0.694872	0.59353	0.738117
quinolinate	GAL3ST4	4	517	10	0.617741	0.000365936	6.15497	7.50937e-10	2.72615e-06	0.556742	NA	NA	NA	0.542857	0.8	0.515837	0.563945	0.593301	NA	NA	0.666667	0.666667	0.624094	0.630189
nicotinamide ribonucleotide (NMN)	HCLS1	NA	367	8	0.372245	0.000430911	6.15438	7.53706e-10	2.73516e-06	NA	0.37037	NA	NA	NA	0.431217	0.4116	0.367521	NA	NA	NA	0.342857	0.236715	0.40259	0.412662
nicotinamide ribonucleotide (NMN)	CHPT1	3	367	8	0.624609	0.000409981	6.15414	7.54861e-10	2.738e-06	NA	0.527778	NA	NA	NA	0.656085	0.609364	0.581197	NA	NA	NA	0.589796	0.724638	0.650338	0.637681
quinolinate	OASL	NA	517	10	0.612871	0.000336501	6.15302	7.60205e-10	2.75559e-06	0.851802	NA	NA	NA	0.561376	0.734286	0.456259	0.606576	0.62799	NA	NA	0.646914	0.62406	0.529438	0.640755
2-aminoadipate	GPBP1	NA	624	13	0.597783	0.000252608	6.15232	7.63594e-10	2.76577e-06	0.572991	0.69281	0.678195	0.519259	0.577331	0.560847	NA	NA	0.641414	0.577586	0.501099	0.616935	0.494253	0.680235	0.662558
nicotinamide ribonucleotide (NMN)	TRAT1	NA	367	8	0.372874	0.000427011	6.15198	7.65192e-10	2.77103e-06	NA	0.314815	NA	NA	NA	0.425926	0.389238	0.400607	NA	NA	NA	0.34898	0.207729	0.438626	0.440885
quinolinate	CDC14B	NA	517	10	0.380717	0.000376027	6.15135	7.68274e-10	2.77797e-06	0.275033	NA	NA	NA	0.478307	0.431429	0.399698	0.344386	0.395933	NA	NA	0.503704	0.197995	0.350543	0.381887
nicotinamide ribonucleotide (NMN)	DERL3	NA	367	8	0.369913	0.000447738	6.14784	7.85448e-10	2.82718e-06	NA	0.333333	NA	NA	NA	0.357143	0.530398	0.37083	NA	NA	NA	0.334694	0.289855	0.400338	0.330282
cytidine 5'-diphosphocholine	GIMAP6	NA	550	12	0.385414	0.000347499	6.1469	7.90109e-10	2.83933e-06	0.460317	0.313725	0.382883	NA	0.538868	0.309598	NA	NA	0.339394	0.54	0.452015	0.244186	0.235465	0.382301	0.360555
quinolinate	PSTPIP2	NA	517	10	0.61596	0.000355933	6.14646	7.92308e-10	2.84542e-06	0.694259	NA	NA	NA	0.598942	0.677143	0.477376	0.570075	0.589713	NA	NA	0.674074	0.636591	0.683877	0.607547
quinolinate	PIK3CD-AS1	NA	517	10	0.615528	0.000353348	6.14591	7.95043e-10	2.85363e-06	0.612817	NA	NA	NA	0.544974	0.685714	0.467572	0.527724	0.552632	NA	NA	0.691358	0.774436	0.587409	0.65434
flavin adenine dinucleotide (FAD)	MRPS18C	NA	513	11	0.615453	0.000352979	6.14515	7.98878e-10	2.86469e-06	0.778857	0.69281	NA	NA	0.619048	0.690476	NA	NA	0.526263	0.573913	0.557778	0.597895	0.607143	0.667122	0.539514
quinolinate	BRCA2	NA	517	10	0.614706	0.000348438	6.14501	7.99577e-10	2.86612e-06	0.807744	NA	NA	NA	0.538095	0.611429	0.612368	0.546392	0.529904	NA	NA	0.666667	0.739348	0.610507	0.606038
quinolinate	PILRA	NA	517	10	0.616287	0.00035818	6.14441	8.02616e-10	2.87516e-06	0.71028	NA	NA	NA	0.579365	0.785714	0.557315	0.641126	0.589713	NA	NA	0.674074	0.501253	0.563406	0.623396
nicotinamide ribonucleotide (NMN)	NKG7	NA	367	8	0.368874	0.000455541	6.14365	8.06479e-10	2.88543e-06	NA	0.287037	NA	NA	NA	0.333333	0.369672	0.369451	NA	NA	NA	0.377551	0.289855	0.415541	0.487414
alanine	GPT	1	624	13	0.60163	0.00027376	6.14237	8.13e-10	2.90603e-06	0.602732	0.673203	0.582583	0.462537	0.507139	0.719577	NA	NA	0.541414	0.623932	0.482051	0.631048	0.728736	0.636816	0.638009
quinolinate	ZC3H12D	NA	517	10	0.616779	0.000361556	6.14154	8.17229e-10	2.91786e-06	0.578104	NA	NA	NA	0.485185	0.768571	0.546003	0.503761	0.618421	NA	NA	0.688889	0.699248	0.662138	0.624151
nicotinamide adenine dinucleotide (NAD+)	BTK	NA	550	12	0.391131	0.000314565	6.13831	8.34042e-10	2.96758e-06	0.440129	0.379085	0.438438	NA	0.492337	0.424403	NA	NA	0.319192	0.35	0.492786	0.362903	0.290698	0.380853	0.309848
thymine	SKA1	NA	562	12	0.614069	0.000345351	6.13815	8.34891e-10	2.96867e-06	0.775023	0.652174	NA	NA	0.556144	0.432	0.676703	0.606643	0.607487	0.617544	NA	0.541414	0.705128	0.578059	0.71575
nicotinamide ribonucleotide (NMN)	CYTH1	NA	367	8	0.371304	0.000439691	6.13748	8.38414e-10	2.97731e-06	NA	0.314815	NA	NA	NA	0.293651	0.460517	0.466226	NA	NA	NA	0.326531	0.398551	0.368243	0.321892
glycine	MYO5A	NA	624	13	0.403571	0.00024689	6.13698	8.41043e-10	2.98442e-06	0.503825	0.287582	0.348348	0.458519	0.487044	0.34127	NA	NA	0.419616	0.435897	0.527228	0.451613	0.275862	0.410222	0.291101
nicotinamide ribonucleotide (NMN)	PLCB2	3	367	8	0.376728	0.000403697	6.13534	8.49779e-10	3.00775e-06	NA	0.287037	NA	NA	NA	0.44709	0.427673	0.382961	NA	NA	NA	0.338776	0.371981	0.372185	0.356217
nicotinamide ribonucleotide (NMN)	CD8A	NA	367	8	0.368326	0.000460765	6.13422	8.558e-10	3.02326e-06	NA	0.25	NA	NA	NA	0.357143	0.389937	0.389578	NA	NA	NA	0.359184	0.306763	0.40259	0.456903
quinolinate	MDK	NA	517	10	0.606325	0.000300562	6.13296	8.62568e-10	3.04491e-06	0.610147	NA	NA	NA	0.588889	0.662857	0.518854	0.546949	0.545455	NA	NA	0.597531	0.616541	0.697917	0.667925
cytidine 5'-diphosphocholine	SEMA5A	NA	550	12	0.394007	0.000298721	6.13259	8.64589e-10	3.0502e-06	0.324263	0.326797	0.46997	NA	0.500793	0.433437	NA	NA	0.40202	0.371429	0.440537	0.25814	0.322674	0.461947	0.415254
nicotinamide adenine dinucleotide (NAD+)	SLAMF8	NA	550	12	0.389311	0.00032593	6.13115	8.72483e-10	3.07194e-06	0.537217	0.366013	0.424925	NA	0.4553	0.392573	NA	NA	0.253535	0.558333	0.452922	0.370968	0.31686	0.42348	0.309848
histamine	HPGDS	2	645	13	0.601426	0.000273724	6.13043	8.76435e-10	3.08357e-06	0.681543	0.673203	0.686186	NA	0.605348	0.675958	0.53394	0.633324	NA	0.512821	0.573871	0.532225	0.507003	0.596774	0.600151
nicotinamide ribonucleotide (NMN)	LAG3	NA	367	8	0.370392	0.000447008	6.13022	8.77595e-10	3.08594e-06	NA	0.305556	NA	NA	NA	0.343915	0.43536	0.421285	NA	NA	NA	0.328571	0.352657	0.394707	0.362319
5-methylthioadenosine (MTA)	BMP6	NA	523	11	0.389138	0.000327177	6.129	8.84329e-10	3.10331e-06	0.335404	0.444444	0.379573	NA	0.471179	0.301587	NA	NA	0.522796	NA	0.466667	0.284274	0.393103	0.381728	0.276772
5-methylthioadenosine (MTA)	APOO	NA	523	11	0.60453	0.000290897	6.12873	8.85832e-10	3.10802e-06	0.596273	0.705882	0.655488	NA	0.472766	0.621693	NA	NA	0.537994	NA	0.53602	0.572581	0.710345	0.650837	0.593514
nicotinamide ribonucleotide (NMN)	GLIPR1	3	367	8	0.359544	0.000525296	6.12826	8.88456e-10	3.11481e-06	NA	0.25	NA	NA	NA	0.391534	0.436758	0.407499	NA	NA	NA	0.306122	0.253623	0.442005	0.362319
5-methylthioadenosine (MTA)	STEAP4	NA	523	11	0.3886	0.000330829	6.12469	9.08595e-10	3.1721e-06	0.259095	0.359477	0.359756	NA	0.402961	0.333333	NA	NA	0.435664	NA	0.543346	0.489919	0.241379	0.455902	0.337858
nicotinamide ribonucleotide (NMN)	GAB3	NA	367	8	0.374771	0.000418072	6.12465	9.08859e-10	3.17244e-06	NA	0.37037	NA	NA	NA	0.412698	0.389937	0.377723	NA	NA	NA	0.379592	0.253623	0.42455	0.391304
thymine	PRR11	NA	562	12	0.615835	0.000357732	6.12439	9.10335e-10	3.17643e-06	0.796143	0.652174	NA	NA	0.54661	0.434667	0.658065	0.607741	0.664171	0.642105	NA	0.537374	0.710256	0.578059	0.662628
nicotinamide adenine dinucleotide (NAD+)	SLAMF7	NA	550	12	0.384334	0.000356759	6.12374	9.14045e-10	3.1847e-06	0.487594	0.313725	0.436937	NA	0.50894	0.350133	NA	NA	0.292929	0.366667	0.481536	0.340726	0.30814	0.474493	0.320455
quinolinate	AGAP2	NA	517	10	0.613814	0.000345734	6.12104	9.29669e-10	3.22733e-06	0.747664	NA	NA	NA	0.473016	0.705714	0.576923	0.580942	0.598086	NA	NA	0.585185	0.631579	0.663496	0.653585
nicotinamide ribonucleotide (NMN)	CTRL	NA	367	8	0.368365	0.000462527	6.12073	9.31492e-10	3.23074e-06	NA	0.148148	NA	NA	NA	0.37037	0.444444	0.46016	NA	NA	NA	0.44898	0.28744	0.368806	0.344775
nicotinamide adenine dinucleotide (NAD+)	RASAL3	NA	550	12	0.391157	0.000316554	6.11756	9.50181e-10	3.28357e-06	0.441208	0.333333	0.42042	NA	0.487229	0.310345	NA	NA	0.40303	0.358333	0.472487	0.381048	0.398256	0.410203	0.300758
quinolinate	TNFSF4	NA	517	10	0.609108	0.000318133	6.11717	9.52514e-10	3.29104e-06	0.651535	NA	NA	NA	0.516402	0.72	0.638009	0.624408	0.543062	NA	NA	0.587654	0.66416	0.526721	0.647547
nicotinamide ribonucleotide (NMN)	CD300A	NA	367	8	0.377419	0.000401597	6.11687	9.54329e-10	3.29432e-06	NA	0.314815	NA	NA	NA	0.439153	0.402516	0.432037	NA	NA	NA	0.328571	0.34058	0.427928	0.320366
5-methylthioadenosine (MTA)	FAM102B	NA	523	11	0.397118	0.000283053	6.11515	9.64669e-10	3.32038e-06	0.486247	0.470588	0.420732	NA	0.411423	0.301587	NA	NA	0.401216	NA	0.476679	0.362903	0.28046	0.473089	0.315988
cytidine 5'-diphosphocholine	SNRPF	NA	550	12	0.612835	0.000340718	6.11289	9.78402e-10	3.36097e-06	0.657029	0.771242	0.512012	NA	0.545214	0.603715	NA	NA	0.535354	0.511429	0.558242	0.697674	0.706395	0.622124	0.675655
nicotinamide adenine dinucleotide (NAD+)	NKG7	NA	550	12	0.38574	0.000349466	6.11212	9.83149e-10	3.37423e-06	0.461704	0.281046	0.423423	NA	0.455939	0.30504	NA	NA	0.30404	0.466667	0.484226	0.387097	0.293605	0.501747	0.380303
5-methylthioadenosine (MTA)	COX4I1	5	523	11	0.60938	0.000320288	6.11178	9.85288e-10	3.37823e-06	0.635315	0.72549	0.608232	NA	0.534109	0.574074	NA	NA	0.535968	NA	0.502076	0.608871	0.733333	0.625961	0.635747
nicotinamide ribonucleotide (NMN)	ZBED2	NA	367	8	0.368379	0.000463784	6.11176	9.8538e-10	3.37823e-06	NA	0.240741	NA	NA	NA	0.322751	0.442348	0.46595	NA	NA	NA	0.342857	0.236715	0.440878	0.415713
nicotinamide adenine dinucleotide (NAD+)	PLEKHO2	NA	550	12	0.37677	0.000406943	6.1087	1.00447e-09	3.42885e-06	0.421791	0.405229	0.45045	NA	0.450192	0.214854	NA	NA	0.362626	0.533333	0.482759	0.328629	0.241279	0.401118	0.343182
nicotinamide adenine dinucleotide (NAD+)	GBP5	NA	550	12	0.384989	0.000354801	6.10588	1.02234e-09	3.47521e-06	0.592233	0.30719	0.435435	NA	0.490421	0.339523	NA	NA	0.259596	0.208333	0.467841	0.364919	0.313953	0.490566	0.368939
2-hydroxyglutarate	PGR	NA	597	12	0.404544	0.000244503	6.10465	1.03028e-09	3.49381e-06	0.409885	0.30719	0.478979	0.444074	0.436277	0.388889	NA	NA	0.477812	NA	0.41221	0.326613	0.441379	0.369516	0.36
betaine	SEPSECS	NA	523	11	0.603785	0.000289077	6.10417	1.03337e-09	3.50239e-06	0.538251	0.751634	0.60961	NA	0.587654	0.587302	NA	NA	0.536906	NA	0.542613	0.573469	0.666667	0.553596	0.690799
5-methylthioadenosine (MTA)	SERPINE1	NA	523	11	0.382749	0.000368994	6.10388	1.03525e-09	3.50689e-06	0.34339	0.359477	0.391768	NA	0.490746	0.298942	NA	NA	0.300912	NA	0.454457	0.465726	0.303448	0.440072	0.341629
nicotinamide adenine dinucleotide (NAD+)	CYTH4	NA	550	12	0.391021	0.000318826	6.10332	1.03887e-09	3.51681e-06	0.468177	0.379085	0.447447	NA	0.448276	0.339523	NA	NA	0.354545	0.441667	0.502568	0.360887	0.302326	0.416492	0.299242
quinolinate	APOL1	NA	517	10	0.61527	0.000356787	6.10257	1.04376e-09	3.5307e-06	0.690254	NA	NA	NA	0.538624	0.714286	0.518854	0.654221	0.623206	NA	NA	0.597531	0.696742	0.537591	0.633962
nicotinamide ribonucleotide (NMN)	PIK3R5	3	367	8	0.378577	0.000395978	6.10191	1.04811e-09	3.54354e-06	NA	0.388889	NA	NA	NA	0.460317	0.415793	0.371933	NA	NA	NA	0.342857	0.311594	0.384572	0.353166
adenine	NDUFV2	4	597	12	0.605612	0.000299824	6.09932	1.06518e-09	3.5885e-06	0.584711	0.581699	0.63964	0.688322	0.472766	0.616402	NA	NA	0.575329	NA	0.55116	0.659274	0.71954	0.620986	0.601056
urate	MAP3K12	NA	550	12	0.605573	0.000299661	6.0987	1.06934e-09	3.60125e-06	0.627665	0.660131	0.536036	NA	0.507996	0.756614	NA	NA	0.529293	0.669516	0.564835	0.514113	0.524138	0.669833	0.708145
betaine	CHDH	2	523	11	0.609261	0.000321016	6.09821	1.07262e-09	3.60955e-06	0.481421	0.75817	0.570571	NA	0.522222	0.640212	NA	NA	0.502528	NA	0.559463	0.653061	0.666667	0.56626	0.739819
nicotinamide adenine dinucleotide (NAD+)	C16orf54	NA	550	12	0.388009	0.000337894	6.09244	1.11199e-09	3.71988e-06	0.296656	0.379085	0.522523	NA	0.42401	0.339523	NA	NA	0.331313	0.4	0.471264	0.354839	0.421512	0.377358	0.309091
cytidine 5'-diphosphocholine	ALG3	4	550	12	0.613149	0.000345119	6.0907	1.12417e-09	3.75205e-06	0.632086	0.771242	0.521021	NA	0.571655	0.575851	NA	NA	0.578788	0.542857	0.496459	0.744186	0.688953	0.670796	0.627119
quinolinate	FXYD5	NA	517	10	0.606732	0.000307211	6.08941	1.1333e-09	3.77855e-06	0.639519	NA	NA	NA	0.500529	0.671429	0.570136	0.587072	0.608852	NA	NA	0.511111	0.779449	0.647192	0.57283
nicotinamide adenine dinucleotide (NAD+)	SCML4	NA	550	12	0.386768	0.000346136	6.0862	1.15622e-09	3.83817e-06	0.440129	0.333333	0.490991	NA	0.463602	0.355438	NA	NA	0.360606	0.375	0.447298	0.403226	0.209302	0.433962	0.334848
quinolinate	IFNAR2	NA	517	10	0.613438	0.000347566	6.08472	1.16695e-09	3.86305e-06	0.684913	NA	NA	NA	0.560847	0.66	0.564857	0.570075	0.580144	NA	NA	0.622222	0.674185	0.591033	0.670943
kynurenine	SERPINA5	NA	550	12	0.403105	0.000253791	6.08226	1.185e-09	3.91304e-06	0.381421	0.379085	0.46015	NA	0.428345	0.460317	NA	NA	0.484328	0.358974	0.473504	0.326613	0.406897	0.36047	0.297888
5-methylthioadenosine (MTA)	GJA1	NA	523	11	0.386666	0.000347403	6.08054	1.19779e-09	3.94304e-06	0.34339	0.228758	0.387195	NA	0.476996	0.322751	NA	NA	0.454914	NA	0.456654	0.326613	0.273563	0.458164	0.497738
5-methylthioadenosine (MTA)	HEG1	NA	523	11	0.389671	0.000329261	6.08021	1.20025e-09	3.94851e-06	0.38598	0.359477	0.402439	NA	0.440508	0.433862	NA	NA	0.326241	NA	0.442247	0.241935	0.337931	0.476707	0.433635
5-methylthioadenosine (MTA)	COL6A3	NA	523	11	0.392315	0.000313732	6.07961	1.20474e-09	3.95783e-06	0.362023	0.30719	0.411585	NA	0.503437	0.293651	NA	NA	0.340426	NA	0.458852	0.429435	0.328736	0.488014	0.374057
4-hydroxyphenylpyruvate	PSME4	NA	390	9	0.628644	0.000447918	6.07841	1.21376e-09	3.98472e-06	0.564994	0.615942	NA	NA	0.58493	0.652893	NA	NA	0.606417	0.711111	NA	NA	0.572464	0.612188	0.727132
5-methylthioadenosine (MTA)	TEK	NA	523	11	0.386079	0.000351295	6.07809	1.21621e-09	3.99206e-06	0.313221	0.300654	0.381098	NA	0.492332	0.378307	NA	NA	0.449848	NA	0.473016	0.292339	0.36092	0.43962	0.331825
quinolinate	H2BC10	NA	517	10	0.607152	0.000311049	6.07557	1.23547e-09	4.04279e-06	0.722296	NA	NA	NA	0.510582	0.565714	0.643288	0.5854	0.467703	NA	NA	0.269136	0.533835	0.689764	0.64
nicotinamide adenine dinucleotide (NAD+)	GAS7	NA	550	12	0.386489	0.00034911	6.07516	1.23866e-09	4.05138e-06	0.204962	0.379085	0.387387	NA	0.458493	0.334218	NA	NA	0.438384	0.558333	0.480068	0.278226	0.456395	0.365479	0.337879
quinolinate	CRLF3	NA	517	10	0.616071	0.000365153	6.07416	1.24636e-09	4.07136e-06	0.763685	NA	NA	NA	0.455026	0.631429	0.6546	0.597102	0.555024	NA	NA	0.582716	0.734336	0.625906	0.647547
quinolinate	TOX	NA	517	10	0.611642	0.000338099	6.07162	1.26623e-09	4.11826e-06	0.736983	NA	NA	NA	0.501058	0.717143	0.630468	0.499861	0.479665	NA	NA	0.639506	0.729323	0.640851	0.621132
5-methylthioadenosine (MTA)	FAT4	NA	523	11	0.398408	0.000280224	6.06889	1.28799e-09	4.17941e-06	0.288376	0.346405	0.385671	NA	0.508197	0.44709	NA	NA	0.450861	NA	0.450305	0.3125	0.331034	0.430574	0.38537
dihomo-linoleate (20:2n6)	ITM2A	NA	513	11	0.40089	0.000266754	6.06821	1.29347e-09	4.19503e-06	0.361202	0.300654	NA	NA	0.391856	0.42328	NA	NA	0.466127	0.381766	0.477411	0.395161	0.314943	0.450023	0.441931
quinolinate	CR1	NA	517	10	0.615804	0.000364286	6.06741	1.2999e-09	4.21301e-06	0.53004	NA	NA	NA	0.517989	0.751429	0.666667	0.589301	0.535885	NA	NA	0.637037	0.649123	0.609601	0.630943
quinolinate	RARRES1	NA	517	10	0.611663	0.000338863	6.06591	1.3121e-09	4.24677e-06	0.783712	NA	NA	NA	0.518519	0.765714	0.624434	0.541098	0.595694	NA	NA	0.590123	0.581454	0.606884	0.615094
nicotinamide adenine dinucleotide (NAD+)	CCN1	NA	550	12	0.387508	0.000343949	6.06562	1.31442e-09	4.25358e-06	0.257821	0.392157	0.373874	NA	0.447637	0.302387	NA	NA	0.449495	0.316667	0.485204	0.481855	0.369186	0.309574	0.331061
quinolinate	SEPTIN1	NA	517	10	0.613555	0.000350533	6.06518	1.31806e-09	4.26316e-06	0.672897	NA	NA	NA	0.438624	0.7	0.665913	0.560045	0.592105	NA	NA	0.651852	0.711779	0.612772	0.589434
citrulline	GASK1B	NA	550	12	0.59886	0.000265704	6.06486	1.32068e-09	4.26598e-06	0.579781	0.69281	0.593093	NA	0.485986	0.685185	NA	NA	0.543984	0.698006	0.498901	0.653226	0.524138	0.604251	0.634238
nicotinamide ribonucleotide (NMN)	CIITA	NA	367	8	0.37374	0.000433404	6.06486	1.32072e-09	4.26598e-06	NA	0.287037	NA	NA	NA	0.386243	0.409504	0.385167	NA	NA	NA	0.332653	0.304348	0.407095	0.452326
guanidinoacetate	PCOLCE	NA	475	10	0.383995	0.00036615	6.06246	1.34059e-09	4.31771e-06	NA	NA	0.505263	NA	0.470511	0.452381	0.381375	0.367392	NA	0.361538	NA	0.166181	0.395402	0.358209	0.360483
nicotinamide adenine dinucleotide (NAD+)	CXCL13	NA	550	12	0.385161	0.000358962	6.06129	1.35035e-09	4.3462e-06	0.500539	0.320261	0.448949	NA	0.477011	0.3687	NA	NA	0.294949	0.275	0.476156	0.383065	0.31686	0.474493	0.297727
uracil	ZBTB4	NA	624	13	0.403727	0.000252475	6.05895	1.37016e-09	4.39731e-06	0.342623	0.30719	0.464939	0.471374	0.489159	0.325397	NA	NA	0.441414	0.487179	0.410745	0.336694	0.407834	0.400271	0.402116
nicotinamide adenine dinucleotide (NAD+)	CCL5	NA	550	12	0.383733	0.000368271	6.05861	1.37304e-09	4.40359e-06	0.483279	0.27451	0.408408	NA	0.479566	0.334218	NA	NA	0.292929	0.4	0.491563	0.362903	0.311047	0.500349	0.360606
quinolinate	HAMP	NA	517	10	0.61055	0.00033299	6.0582	1.37657e-09	4.41194e-06	0.488652	NA	NA	NA	0.531746	0.717143	0.538462	0.497632	0.636364	NA	NA	0.597531	0.746867	0.640851	0.655094
uracil	CENPN	NA	624	13	0.602728	0.000287547	6.05809	1.37745e-09	4.4137e-06	0.697814	0.732026	0.573171	0.519084	0.496034	0.653439	NA	NA	0.572727	0.663818	0.532845	0.625	0.599078	0.563998	0.562358
thymine	SKA3	NA	562	12	0.615843	0.0003658	6.05687	1.38798e-09	4.4371e-06	0.788797	0.630435	NA	NA	0.568326	0.482667	0.666667	0.609662	0.623529	0.54386	NA	0.569697	0.746154	0.58556	0.650513
putrescine	CCDC167	NA	499	10	0.601526	0.000281043	6.05604	1.39512e-09	4.45415e-06	0.655251	0.594771	0.689189	0.549056	0.53545	NA	NA	NA	0.553535	0.624633	0.568987	0.604839	NA	NA	0.646964
quinolinate	MAFB	NA	517	10	0.613943	0.000354001	6.05598	1.39568e-09	4.45444e-06	0.555407	NA	NA	NA	0.587302	0.651429	0.475113	0.59766	0.595694	NA	NA	0.666667	0.581454	0.70154	0.689811
5-methylthioadenosine (MTA)	LRP1	NA	523	11	0.394782	0.000301899	6.05563	1.39867e-09	4.46101e-06	0.305235	0.326797	0.425305	NA	0.47964	0.42328	NA	NA	0.331307	NA	0.433211	0.383065	0.331034	0.489371	0.37632
nicotinamide ribonucleotide (NMN)	LAT2	NA	367	8	0.377497	0.000409414	6.05432	1.41013e-09	4.48879e-06	NA	0.37037	NA	NA	NA	0.452381	0.430468	0.383513	NA	NA	NA	0.357143	0.248792	0.45214	0.329519
5-methylthioadenosine (MTA)	COL8A1	NA	523	11	0.392089	0.000317709	6.05409	1.41212e-09	4.4941e-06	0.484472	0.326797	0.440549	NA	0.443152	0.362434	NA	NA	0.325228	NA	0.457387	0.318548	0.308046	0.494346	0.381599
uracil	JPT1	NA	624	13	0.607678	0.000316345	6.05405	1.41248e-09	4.4945e-06	0.743169	0.764706	0.559451	0.528626	0.482813	0.650794	NA	NA	0.551515	0.726496	0.564591	0.673387	0.488479	0.573948	0.550265
5-methylthioadenosine (MTA)	BMPR2	NA	523	11	0.391878	0.000319112	6.05263	1.42497e-09	4.52593e-06	0.344277	0.339869	0.333841	NA	0.476996	0.375661	NA	NA	0.553191	NA	0.490598	0.197581	0.321839	0.470375	0.380845
5-methylthioadenosine (MTA)	PRDM1	NA	523	11	0.387869	0.000343381	6.05116	1.43809e-09	4.55923e-06	0.556344	0.372549	0.464939	NA	0.464305	0.380952	NA	NA	0.289767	NA	0.428571	0.324597	0.266667	0.477612	0.301659
quinolinate	PIF1	NA	517	10	0.60974	0.00032894	6.0507	1.44215e-09	4.56906e-06	0.76769	NA	NA	NA	0.503175	0.737143	0.505279	0.568403	0.645933	NA	NA	0.553086	0.661654	0.616848	0.634717
mead acid (20:3n9)	LYST	NA	505	9	0.398041	0.000284062	6.04947	1.4532e-09	4.60177e-06	NA	0.376	NA	NA	0.423585	NA	0.375961	0.348028	0.422764	NA	0.396556	NA	0.384793	0.454875	0.395173
guanidinoacetate	SLC39A5	3	475	10	0.623259	0.000415399	6.04762	1.47002e-09	4.64422e-06	NA	NA	0.578947	NA	0.454784	0.582011	0.492979	0.581107	NA	0.819231	NA	0.609329	0.645977	0.641791	0.766214
5-methylthioadenosine (MTA)	CXCL12	NA	523	11	0.386766	0.000350723	6.04637	1.48144e-09	4.67489e-06	0.251109	0.313725	0.493902	NA	0.466949	0.37037	NA	NA	0.326241	NA	0.43956	0.423387	0.289655	0.487562	0.337104
nicotinamide ribonucleotide (NMN)	SCML4	NA	367	8	0.373521	0.000437866	6.04434	1.50026e-09	4.71552e-06	NA	0.324074	NA	NA	NA	0.431217	0.420685	0.413289	NA	NA	NA	0.34898	0.214976	0.444257	0.3791
quinolinate	H2AC16	NA	517	10	0.608073	0.000319729	6.04402	1.50321e-09	4.72244e-06	0.740988	NA	NA	NA	0.569841	0.628571	0.565611	0.566732	0.543062	NA	NA	0.185185	0.498747	0.637228	0.711698
nicotinamide ribonucleotide (NMN)	PLEKHO1	NA	367	8	0.375579	0.000423882	6.04327	1.51019e-09	4.73896e-06	NA	0.444444	NA	NA	NA	0.314815	0.438854	0.354287	NA	NA	NA	0.391837	0.335749	0.404842	0.344012
uracil	PTPRN2	NA	624	13	0.4078	0.000232772	6.04317	1.51113e-09	4.74109e-06	0.423497	0.366013	0.509146	0.571565	0.450026	0.367725	NA	NA	0.412121	0.316239	0.469597	0.364919	0.364055	0.383085	0.399849
nicotinamide adenine dinucleotide (NAD+)	CYTIP	NA	550	12	0.387821	0.000344595	6.04305	1.51224e-09	4.743e-06	0.436893	0.313725	0.454955	NA	0.413793	0.363395	NA	NA	0.286869	0.133333	0.521154	0.370968	0.52907	0.366876	0.341667
heme	HBB	NA	562	12	0.606967	0.000313357	6.04268	1.51577e-09	4.7517e-06	0.595041	0.633987	NA	NA	0.530303	0.642857	0.605263	0.665074	0.533197	0.548571	NA	0.632099	0.609412	0.656648	0.634483
5-methylthioadenosine (MTA)	TMEM147	NA	523	11	0.610975	0.000337418	6.04147	1.52719e-09	4.77884e-06	0.740018	0.653595	0.599085	NA	0.459545	0.716931	NA	NA	0.526849	NA	0.567277	0.645161	0.632184	0.588874	0.644796
5-methylthioadenosine (MTA)	APOD	NA	523	11	0.395042	0.000301907	6.0406	1.53541e-09	4.79906e-06	0.228039	0.405229	0.35061	NA	0.431518	0.309524	NA	NA	0.452888	NA	0.463492	0.443548	0.390805	0.43962	0.364253
nicotinamide ribonucleotide (NMN)	APBA2	NA	367	8	0.378283	0.000406128	6.03977	1.54339e-09	4.81688e-06	NA	0.305556	NA	NA	NA	0.407407	0.413697	0.410808	NA	NA	NA	0.306122	0.342995	0.461149	0.367658
quinolinate	AKNA	NA	517	10	0.613234	0.000351493	6.03973	1.54375e-09	4.81721e-06	0.59012	NA	NA	NA	0.515873	0.688571	0.585219	0.536361	0.716507	NA	NA	0.604938	0.621554	0.64221	0.636981
nicotinamide ribonucleotide (NMN)	UQCRB	4	367	8	0.629386	0.00045925	6.03757	1.56449e-09	4.85924e-06	NA	0.657407	NA	NA	NA	0.656085	0.522013	0.540667	NA	NA	NA	0.669388	0.68599	0.604167	0.709382
cytidine 5'-diphosphocholine	CD34	NA	550	12	0.390093	0.000331401	6.03739	1.56629e-09	4.86055e-06	0.357143	0.326797	0.372372	NA	0.523004	0.396285	NA	NA	0.434343	0.514286	0.408303	0.281395	0.270349	0.321239	0.399076
cytidine 5'-diphosphocholine	SPRY1	NA	550	12	0.390003	0.000331945	6.03739	1.56632e-09	4.86055e-06	0.310658	0.379085	0.432432	NA	0.489159	0.334365	NA	NA	0.481818	0.488571	0.42735	0.304651	0.284884	0.331858	0.340524
nicotinamide adenine dinucleotide (NAD+)	JCHAIN	NA	550	12	0.380379	0.000392624	6.03699	1.57013e-09	4.87001e-06	0.344121	0.281046	0.46997	NA	0.45977	0.344828	NA	NA	0.343434	0.408333	0.486916	0.304435	0.258721	0.505241	0.383333
putrescine	CDKN3	NA	499	10	0.615487	0.000366596	6.03169	1.62257e-09	5.00252e-06	0.655251	0.79085	0.528529	0.504998	0.526455	NA	NA	NA	0.637374	0.683284	0.495238	0.701613	NA	NA	0.646964
flavin adenine dinucleotide (FAD)	MRC2	NA	513	11	0.390947	0.000326935	6.03123	1.62721e-09	5.01196e-06	0.203883	0.385621	NA	NA	0.516931	0.306878	NA	NA	0.39596	0.423188	0.464198	0.364211	0.392857	0.408925	0.343465
cytidine 5'-diphosphocholine	GSN	NA	550	12	0.389699	0.000334551	6.03044	1.63515e-09	5.02912e-06	0.292517	0.320261	0.474474	NA	0.51137	0.365325	NA	NA	0.477778	0.434286	0.41685	0.267442	0.389535	0.328319	0.341294
quinolinate	CYBA	NA	517	10	0.609954	0.000332609	6.02899	1.64986e-09	5.0645e-06	0.747664	NA	NA	NA	0.485714	0.611429	0.635747	0.559487	0.564593	NA	NA	0.634568	0.696742	0.701993	0.550189
nicotinamide adenine dinucleotide (NAD+)	CTLA4	NA	550	12	0.386793	0.000352659	6.02834	1.65655e-09	5.08178e-06	0.539374	0.294118	0.367868	NA	0.532567	0.435013	NA	NA	0.30202	0.233333	0.495231	0.346774	0.290698	0.429769	0.362121
thymine	CDC25A	NA	562	12	0.605658	0.000307232	6.02795	1.6605e-09	5.08895e-06	0.743802	0.623188	NA	NA	0.588983	0.570667	0.665233	0.606917	0.657754	0.57193	NA	0.533333	0.528205	0.554618	0.679404
5-methylthioadenosine (MTA)	CALCRL	NA	523	11	0.384791	0.000365345	6.02749	1.66528e-09	5.10114e-06	0.39929	0.385621	0.422256	NA	0.552618	0.391534	NA	NA	0.308004	NA	0.442491	0.233871	0.312644	0.420624	0.365762
quinolinate	CLEC4C	NA	517	10	0.607222	0.000316508	6.02687	1.6716e-09	5.11394e-06	0.790387	NA	NA	NA	0.565608	0.582857	0.630468	0.522987	0.477273	NA	NA	0.590123	0.461153	0.630888	0.653585
nicotinamide adenine dinucleotide (NAD+)	SLA	NA	550	12	0.391737	0.000322828	6.02554	1.68544e-09	5.14635e-06	0.544768	0.372549	0.43994	NA	0.537037	0.30504	NA	NA	0.355556	0.483333	0.511861	0.362903	0.255814	0.340321	0.300758
cytidine 5'-diphosphocholine	TCF4	NA	550	12	0.386854	0.000352696	6.02476	1.69365e-09	5.16863e-06	0.438209	0.222222	0.384384	NA	0.573242	0.321981	NA	NA	0.465657	0.494286	0.434676	0.260465	0.247093	0.447788	0.318182
flavin adenine dinucleotide (FAD)	MRPS33	NA	513	11	0.614474	0.000361051	6.02452	1.69617e-09	5.17496e-06	0.838188	0.594771	NA	NA	0.566667	0.708995	NA	NA	0.584848	0.486957	0.504444	0.597895	0.690476	0.61612	0.679331
nicotinamide ribonucleotide (NMN)	CGAS	NA	367	8	0.370392	0.000462947	6.02373	1.70441e-09	5.18926e-06	NA	0.277778	NA	NA	NA	0.404762	0.365479	0.450234	NA	NA	NA	0.422449	0.268116	0.429054	0.321892
nicotinamide ribonucleotide (NMN)	HCK	NA	367	8	0.379411	0.000400813	6.02331	1.7088e-09	5.20017e-06	NA	0.361111	NA	NA	NA	0.47619	0.405311	0.407499	NA	NA	NA	0.342857	0.328502	0.388514	0.318078
3-(4-hydroxyphenyl)lactate	ARPC1B	NA	513	11	0.599205	0.000271339	6.02253	1.71708e-09	5.21868e-06	0.483693	0.496732	NA	NA	0.552618	0.55291	NA	NA	0.641052	0.695157	0.610864	0.616935	0.597701	0.679331	0.660633
nicotinamide ribonucleotide (NMN)	FCRL1	NA	367	8	0.378827	0.000404854	6.0222	1.72061e-09	5.22525e-06	NA	0.287037	NA	NA	NA	0.407407	0.389238	0.406396	NA	NA	NA	0.357143	0.28744	0.461149	0.377574
cytidine 5'-diphosphocholine	JAM2	NA	550	12	0.39168	0.000323566	6.02182	1.7247e-09	5.23016e-06	0.34127	0.254902	0.375375	NA	0.427287	0.433437	NA	NA	0.474747	0.54	0.438339	0.276744	0.357558	0.39646	0.364407
5-methylthioadenosine (MTA)	DDR2	NA	523	11	0.394187	0.000308774	6.02173	1.72568e-09	5.23146e-06	0.332742	0.490196	0.419207	NA	0.473295	0.375661	NA	NA	0.320162	NA	0.444689	0.254032	0.386207	0.485753	0.331071
cysteine	NKAIN2	NA	587	12	0.415072	0.000198964	6.02092	1.73424e-09	5.25238e-06	0.366667	0.385621	NA	0.387778	0.364357	0.362434	NA	NA	0.49697	0.393162	0.51917	0.433468	0.380184	0.422172	0.378582
nicotinamide adenine dinucleotide (NAD+)	LY96	NA	550	12	0.384753	0.000366404	6.02073	1.73633e-09	5.25706e-06	0.473571	0.392157	0.432432	NA	0.463602	0.34748	NA	NA	0.321212	0.241667	0.529225	0.324597	0.255814	0.464011	0.330303
2'-deoxyinosine	GTSE1	NA	501	11	0.611037	0.000340162	6.02041	1.73972e-09	5.26397e-06	NA	0.721088	NA	NA	0.521096	0.489418	0.700211	0.644268	0.713131	0.581818	NA	0.578947	0.542857	0.551708	0.670262
nicotinamide ribonucleotide (NMN)	KLRG1	NA	367	8	0.372167	0.00045089	6.02016	1.74242e-09	5.27018e-06	NA	0.37963	NA	NA	NA	0.378307	0.39972	0.406672	NA	NA	NA	0.373469	0.181159	0.453266	0.411899
nicotinamide adenine dinucleotide (NAD+)	IL2RB	NA	550	12	0.389049	0.00033981	6.01885	1.75657e-09	5.30651e-06	0.528587	0.30719	0.40991	NA	0.480204	0.352785	NA	NA	0.316162	0.383333	0.530203	0.354839	0.31686	0.443047	0.322727
5-methylthioadenosine (MTA)	LCA5	NA	523	11	0.396742	0.000294445	6.0176	1.77025e-09	5.34445e-06	0.381544	0.326797	0.420732	NA	0.460603	0.425926	NA	NA	0.427558	NA	0.452259	0.318548	0.386207	0.360018	0.395173
quinolinate	RGS10	NA	517	10	0.611393	0.000342666	6.01757	1.77056e-09	5.34455e-06	0.672897	NA	NA	NA	0.474074	0.668571	0.613876	0.527166	0.561005	NA	NA	0.683951	0.754386	0.617301	0.601509
2'-deoxyguanosine	BEND3	NA	422	10	0.630069	0.0004673	6.01693	1.77755e-09	5.36141e-06	0.743127	0.700855	NA	NA	0.64	0.65252	NA	NA	0.595551	0.634675	NA	0.540816	0.66416	0.509906	0.730303
quinolinate	PCED1B	NA	517	10	0.616229	0.000373181	6.01667	1.78041e-09	5.36564e-06	0.586115	NA	NA	NA	0.468783	0.808571	0.617647	0.568403	0.584928	NA	NA	0.634568	0.649123	0.660326	0.584906
quinolinate	POU2F2	NA	517	10	0.618929	0.000390734	6.01655	1.78171e-09	5.368e-06	0.594126	NA	NA	NA	0.477249	0.742857	0.490196	0.53664	0.626794	NA	NA	0.698765	0.784461	0.613678	0.643774
nicotinamide ribonucleotide (NMN)	BTLA	NA	367	8	0.363499	0.000514813	6.01605	1.78729e-09	5.37884e-06	NA	0.314815	NA	NA	NA	0.362434	0.343816	0.385443	NA	NA	NA	0.32449	0.157005	0.530968	0.493516
nicotinamide adenine dinucleotide (NAD+)	DOK2	NA	550	12	0.389695	0.000336258	6.01531	1.79542e-09	5.39649e-06	0.502697	0.339869	0.46997	NA	0.47765	0.32626	NA	NA	0.40101	0.525	0.40719	0.375	0.235465	0.446541	0.312879
nicotinamide ribonucleotide (NMN)	HELB	NA	367	8	0.372395	0.000450167	6.01427	1.80704e-09	5.42372e-06	NA	0.342593	NA	NA	NA	0.335979	0.473096	0.430935	NA	NA	NA	0.373469	0.277778	0.423423	0.315027
thymine	CKS2	NA	562	12	0.612833	0.000352006	6.01397	1.81033e-09	5.43103e-06	0.763085	0.644928	NA	NA	0.559322	0.525333	0.665233	0.605545	0.586096	0.536842	NA	0.70101	0.55641	0.560244	0.708295
5-methylthioadenosine (MTA)	ITPKB	4	523	11	0.39875	0.000283532	6.01305	1.82061e-09	5.45842e-06	0.519965	0.359477	0.358232	NA	0.498149	0.322751	NA	NA	0.488349	NA	0.478632	0.274194	0.434483	0.378109	0.315234
2-hydroxyglutarate	ZNF44	NA	597	12	0.40692	0.000239785	6.01096	1.84431e-09	5.51607e-06	0.45871	0.366013	0.414414	0.471111	0.455843	0.417989	NA	NA	0.442724	NA	0.491575	0.399194	0.333333	0.332429	0.301887
cytidine 5'-diphosphocholine	COL15A1	NA	550	12	0.386419	0.000357135	6.01022	1.85271e-09	5.53636e-06	0.446712	0.248366	0.33033	NA	0.494976	0.405573	NA	NA	0.464646	0.354286	0.429548	0.269767	0.296512	0.537168	0.394453
5-methylthioadenosine (MTA)	GIMAP7	NA	523	11	0.391598	0.000325341	6.00989	1.85645e-09	5.54492e-06	0.410825	0.398693	0.463415	NA	0.502909	0.346561	NA	NA	0.288754	NA	0.463492	0.370968	0.285057	0.434193	0.347662
nicotinamide ribonucleotide (NMN)	FAHD1	NA	367	8	0.622042	0.000412505	6.00889	1.86796e-09	5.57668e-06	NA	0.638889	NA	NA	NA	0.650794	0.600978	0.609319	NA	NA	NA	0.557143	0.555556	0.614865	0.749047
cytidine 5'-diphosphocholine	FILIP1L	NA	550	12	0.394953	0.000305645	6.00861	1.87119e-09	5.58545e-06	0.347506	0.30719	0.370871	NA	0.469593	0.393189	NA	NA	0.435354	0.517143	0.406838	0.346512	0.337209	0.410619	0.381356
kynurenine	GBP5	NA	550	12	0.605055	0.00030578	6.00774	1.88129e-09	5.61031e-06	0.711475	0.660131	0.583459	NA	0.537811	0.642857	NA	NA	0.599596	0.68661	0.53895	0.504032	0.708046	0.525554	0.567119
quinolinate	TRIM22	NA	517	10	0.612721	0.000352079	6.00735	1.88579e-09	5.61933e-06	0.700935	NA	NA	NA	0.520635	0.668571	0.447964	0.593201	0.619617	NA	NA	0.669136	0.66416	0.70471	0.6
urate	SLC43A3	NA	550	12	0.604288	0.000301378	6.00727	1.88668e-09	5.62111e-06	0.510662	0.496732	0.624625	NA	0.562367	0.679894	NA	NA	0.524242	0.649573	0.597314	0.637097	0.629885	0.616915	0.720965
nicotinamide adenine dinucleotide (NAD+)	JAK3	NA	550	12	0.382894	0.000380046	6.00706	1.8892e-09	5.62685e-06	0.461704	0.24183	0.460961	NA	0.462324	0.323607	NA	NA	0.384848	0.466667	0.494253	0.358871	0.34593	0.385744	0.301515
quinolinate	CCDC88A	NA	517	10	0.611289	0.000343233	6.00701	1.88973e-09	5.62753e-06	0.654206	NA	NA	NA	0.535979	0.731429	0.558069	0.562274	0.553828	NA	NA	0.622222	0.719298	0.623641	0.58717
nicotinamide ribonucleotide (NMN)	B3GNT7	3	367	8	0.37406	0.000439689	6.00605	1.90092e-09	5.65557e-06	NA	0.222222	NA	NA	NA	0.391534	0.457023	0.466501	NA	NA	NA	0.32449	0.400966	0.391329	0.292906
5-methylthioadenosine (MTA)	MMP2	NA	523	11	0.392018	0.000323503	6.00363	1.92957e-09	5.72278e-06	0.381544	0.281046	0.400915	NA	0.502909	0.388889	NA	NA	0.31003	NA	0.444689	0.356855	0.395402	0.47716	0.362745
uracil	KLF9	NA	624	13	0.399686	0.000279374	6.0016	1.95379e-09	5.78214e-06	0.348087	0.30719	0.410061	0.285305	0.462718	0.462963	NA	NA	0.428283	0.327635	0.438095	0.358871	0.442396	0.429218	0.421769
quinolinate	DPYD	4	517	10	0.61112	0.000342843	6.00131	1.95732e-09	5.78885e-06	0.582109	NA	NA	NA	0.553439	0.605714	0.533183	0.64029	0.635167	NA	NA	0.634568	0.629073	0.662138	0.622642
N-formylmethionine	FZD4	NA	454	9	0.379619	0.000402373	6.00129	1.95758e-09	5.78885e-06	0.326211	0.320261	NA	NA	0.477948	0.383598	NA	NA	0.567677	NA	0.495819	NA	0.280952	0.312152	0.285822
quinolinate	CD244	NA	517	10	0.610348	0.000338155	6.00079	1.96363e-09	5.79953e-06	0.643525	NA	NA	NA	0.577249	0.754286	0.544495	0.56506	0.575359	NA	NA	0.671605	0.669173	0.557971	0.584151
nicotinamide ribonucleotide (NMN)	CCR2	NA	367	8	0.367371	0.000488515	6.00069	1.96486e-09	5.80139e-06	NA	0.351852	NA	NA	NA	0.444444	0.326345	0.35346	NA	NA	NA	0.373469	0.229469	0.443694	0.419527
nicotinamide ribonucleotide (NMN)	IFNG	NA	367	8	0.369679	0.000471742	6.00014	1.97145e-09	5.81542e-06	NA	0.296296	NA	NA	NA	0.373016	0.425577	0.397022	NA	NA	NA	0.353061	0.227053	0.413288	0.427155
nicotinamide ribonucleotide (NMN)	LILRB2	NA	367	8	0.377838	0.000414822	5.99799	1.99769e-09	5.8819e-06	NA	0.351852	NA	NA	NA	0.425926	0.405311	0.407224	NA	NA	NA	0.359184	0.326087	0.373311	0.361556
quinolinate	IL23A	NA	517	10	0.611399	0.000344956	5.99792	1.99867e-09	5.88295e-06	0.425901	NA	NA	NA	0.478836	0.674286	0.717195	0.586793	0.704545	NA	NA	0.62716	0.694236	0.542572	0.592453
uracil	PARPBP	NA	624	13	0.605271	0.000308056	5.99785	1.99947e-09	5.88439e-06	0.729508	0.627451	0.591463	0.534351	0.543099	0.603175	NA	NA	0.536364	0.703704	0.537485	0.558468	0.693548	0.68114	0.488284
nicotinamide ribonucleotide (NMN)	NDUFS4	3	367	8	0.635106	0.000507554	5.99701	2.00983e-09	5.91016e-06	NA	0.564815	NA	NA	NA	0.738095	0.573725	0.582851	NA	NA	NA	0.636735	0.577295	0.641892	0.743707
phosphoethanolamine	AEBP2	NA	550	12	0.599234	0.000273881	5.99626	2.01919e-09	5.9317e-06	0.531148	0.745098	0.557057	NA	0.519302	0.624339	NA	NA	0.586869	0.615385	0.631013	0.604839	0.586207	0.601085	0.594268
nicotinamide adenine dinucleotide (NAD+)	PIK3R5	3	550	12	0.392435	0.000321885	5.99546	2.0291e-09	5.95137e-06	0.464941	0.437908	0.436937	NA	0.466156	0.35809	NA	NA	0.346465	0.45	0.452678	0.389113	0.334302	0.303284	0.312121
quinolinate	DLGAP5	NA	517	10	0.607754	0.000323088	5.99477	2.03777e-09	5.97127e-06	0.806409	NA	NA	NA	0.508466	0.668571	0.579186	0.547228	0.611244	NA	NA	0.597531	0.656642	0.581975	0.643774
5-methylthioadenosine (MTA)	TIMM23	NA	523	11	0.59965	0.000276332	5.9946	2.0399e-09	5.97425e-06	0.632653	0.522876	0.661585	NA	0.504495	0.648148	NA	NA	0.546099	NA	0.532601	0.606855	0.6	0.650384	0.702866
glycylleucine	MRPS34	NA	446	10	0.616996	0.000380906	5.99461	2.03979e-09	5.97425e-06	0.635397	0.594771	NA	NA	0.537282	0.63587	NA	NA	0.587879	0.7151	0.510638	0.610887	0.846154	NA	0.572115
cytidine 5'-diphosphocholine	SLC52A2	3	550	12	0.61256	0.000352675	5.99374	2.05066e-09	5.9989e-06	0.643424	0.771242	0.569069	NA	0.524061	0.616099	NA	NA	0.580808	0.577143	0.519902	0.697674	0.630814	0.676106	0.598613
nicotinamide adenine dinucleotide (NAD+)	FYB1	NA	550	12	0.391046	0.000330673	5.99161	2.07779e-09	6.05871e-06	0.508091	0.418301	0.468468	NA	0.454662	0.3687	NA	NA	0.293939	0.233333	0.505258	0.346774	0.238372	0.471698	0.342424
nicotinamide adenine dinucleotide (NAD+)	LCK	NA	550	12	0.38628	0.000360474	5.98964	2.10301e-09	6.12101e-06	0.471413	0.366013	0.496997	NA	0.386335	0.34748	NA	NA	0.309091	0.433333	0.518709	0.364919	0.241279	0.428372	0.325
2-hydroxyglutarate	KLHDC1	NA	597	12	0.411016	0.00022073	5.98939	2.10626e-09	6.12671e-06	0.400844	0.398693	0.442943	0.513704	0.46166	0.335979	NA	NA	0.441692	NA	0.457875	0.419355	0.416092	0.351877	0.289057
2'-deoxyinosine	CDC25A	NA	501	11	0.614384	0.000364753	5.98918	2.10898e-09	6.13114e-06	NA	0.836735	NA	NA	0.577534	0.619048	0.68684	0.580636	0.650505	0.575758	NA	0.490431	0.597619	0.552632	0.579353
quinolinate	KYNU	3	517	10	0.612795	0.000354694	5.98912	2.10985e-09	6.13174e-06	0.766355	NA	NA	NA	0.565608	0.728571	0.57089	0.631095	0.601675	NA	NA	0.679012	0.551378	0.557971	0.578868
nicotinamide adenine dinucleotide (NAD+)	FCGR2B	NA	550	12	0.396545	0.000298408	5.98887	2.11304e-09	6.13707e-06	0.435814	0.366013	0.453453	NA	0.503193	0.413793	NA	NA	0.327273	0.316667	0.505992	0.421371	0.229651	0.293501	0.402273
nicotinamide ribonucleotide (NMN)	LST1	NA	367	8	0.370653	0.000466543	5.98838	2.1194e-09	6.15275e-06	NA	0.324074	NA	NA	NA	0.473545	0.383648	0.391508	NA	NA	NA	0.346939	0.217391	0.408221	0.404272
5-methylthioadenosine (MTA)	CTNNB1	NA	523	11	0.396194	0.000300533	5.98794	2.12513e-09	6.16416e-06	0.454303	0.366013	0.425305	NA	0.490217	0.391534	NA	NA	0.339412	NA	0.490354	0.25	0.434483	0.384894	0.350679
5-methylthioadenosine (MTA)	THBS1	NA	523	11	0.390182	0.000336586	5.98587	2.1524e-09	6.2229e-06	0.411713	0.392157	0.359756	NA	0.460074	0.243386	NA	NA	0.340426	NA	0.450305	0.475806	0.308046	0.515152	0.338612
ribitol	MRPS12	NA	486	10	0.60922	0.000333034	5.9849	2.16526e-09	6.25042e-06	0.703608	0.631579	NA	NA	0.642517	0.674603	NA	NA	0.58316	NA	0.563457	0.667339	0.595402	0.523529	0.542553
nicotinamide ribonucleotide (NMN)	SPN	NA	367	8	0.380557	0.000398394	5.98418	2.17489e-09	6.27269e-06	NA	0.351852	NA	NA	NA	0.407407	0.417191	0.420182	NA	NA	NA	0.381633	0.280193	0.377815	0.39283
5-methylthioadenosine (MTA)	SASH1	NA	523	11	0.394047	0.000313504	5.98402	2.17703e-09	6.27506e-06	0.278616	0.261438	0.4375	NA	0.463776	0.386243	NA	NA	0.39311	NA	0.550183	0.328629	0.404598	0.389417	0.390649
5-methylthioadenosine (MTA)	ARHGEF6	NA	523	11	0.394696	0.000309934	5.9815	2.21094e-09	6.35739e-06	0.38953	0.359477	0.463415	NA	0.488102	0.28836	NA	NA	0.336373	NA	0.440049	0.3125	0.443678	0.470375	0.343891
phytosphingosine	TMEM106C	NA	333	8	0.631377	0.000482477	5.98111	2.21625e-09	6.36787e-06	0.714417	0.733333	NA	NA	NA	0.685333	NA	NA	0.519906	NA	NA	0.427778	0.708046	0.616011	0.61463
cytidine 5'-diphosphocholine	GNG2	NA	550	12	0.396442	0.000299884	5.98006	2.23061e-09	6.39656e-06	0.428571	0.366013	0.358859	NA	0.489159	0.365325	NA	NA	0.362626	0.54	0.433211	0.283721	0.290698	0.495575	0.348228
quinolinate	SLC8A1	NA	517	10	0.612339	0.00035293	5.97979	2.23421e-09	6.40495e-06	0.740988	NA	NA	NA	0.584127	0.677143	0.671946	0.595709	0.522727	NA	NA	0.577778	0.576441	0.61096	0.62717
quinolinate	FLT3	NA	517	10	0.607786	0.000324913	5.97969	2.23567e-09	6.4082e-06	0.493992	NA	NA	NA	0.549206	0.671429	0.710407	0.533575	0.619617	NA	NA	0.62716	0.674185	0.603714	0.550189
uracil	RRM2	3	624	13	0.601345	0.000287348	5.97861	2.25055e-09	6.44115e-06	0.71694	0.69281	0.544207	0.5	0.528292	0.693122	NA	NA	0.544444	0.663818	0.595604	0.590726	0.495392	0.610131	0.582766
nicotinamide ribonucleotide (NMN)	REC8	NA	367	8	0.37806	0.000416052	5.9782	2.25613e-09	6.45421e-06	NA	0.388889	NA	NA	NA	0.325397	0.417191	0.488558	NA	NA	NA	0.416327	0.338164	0.344595	0.299008
cytidine 5'-diphosphocholine	KDR	NA	550	12	0.390741	0.000334038	5.97806	2.2581e-09	6.45838e-06	0.453515	0.372549	0.348348	NA	0.534638	0.309598	NA	NA	0.411111	0.485714	0.388767	0.267442	0.302326	0.319469	0.413713
kynurenine	LY6E	NA	550	12	0.598115	0.000269446	5.97725	2.26942e-09	6.48152e-06	0.584153	0.522876	0.559398	NA	0.579059	0.727513	NA	NA	0.653185	0.618234	0.489377	0.506048	0.717241	0.575305	0.646305
cytidine 5'-diphosphocholine	DKK3	NA	550	12	0.385366	0.000368227	5.97388	2.31671e-09	6.58398e-06	0.388322	0.30719	0.31982	NA	0.547858	0.417957	NA	NA	0.39798	0.485714	0.406105	0.24186	0.313953	0.444248	0.348228
5-methylthioadenosine (MTA)	RASAL2	NA	523	11	0.395468	0.000306194	5.9738	2.31786e-09	6.58585e-06	0.452529	0.444444	0.356707	NA	0.491274	0.373016	NA	NA	0.383992	NA	0.481563	0.288306	0.324138	0.430574	0.342383
quinolinate	GBP4	NA	517	10	0.615649	0.000374786	5.97379	2.31809e-09	6.58585e-06	0.805073	NA	NA	NA	0.569312	0.642857	0.581448	0.610476	0.697368	NA	NA	0.528395	0.656642	0.537591	0.639245
quinolinate	MS4A1	NA	517	10	0.615123	0.000371416	5.97351	2.32197e-09	6.594e-06	0.578104	NA	NA	NA	0.431217	0.688571	0.742081	0.537476	0.616029	NA	NA	0.637037	0.759398	0.559783	0.613585
5-methylthioadenosine (MTA)	PTGIS	6	523	11	0.393153	0.000319948	5.97339	2.32368e-09	6.59773e-06	0.30701	0.405229	0.408537	NA	0.446325	0.312169	NA	NA	0.330294	NA	0.470574	0.391129	0.333333	0.524197	0.359729
thymine	CKS1B	NA	562	12	0.60279	0.000296126	5.97329	2.3252e-09	6.60018e-06	0.683196	0.695652	NA	NA	0.59428	0.597333	0.644444	0.632446	0.55508	0.533333	NA	0.509091	0.65641	0.539616	0.629077
beta-alanine	GALNT14	4	523	11	0.605324	0.000310907	5.97326	2.32553e-09	6.60018e-06	0.552616	0.666667	0.540541	NA	0.53834	0.608466	NA	NA	0.565531	NA	0.491695	0.560484	0.763218	0.672094	0.699849
thymine	FANCA	NA	562	12	0.607932	0.00032655	5.97277	2.33255e-09	6.61616e-06	0.751148	0.652174	NA	NA	0.587394	0.498667	0.686738	0.619544	0.624599	0.57193	NA	0.513131	0.589744	0.592124	0.67288
nicotinamide adenine dinucleotide (NAD+)	TMEM156	NA	550	12	0.384337	0.000375073	5.97222	2.34048e-09	6.6337e-06	0.515642	0.320261	0.512012	NA	0.435504	0.331565	NA	NA	0.344444	0.233333	0.475911	0.330645	0.255814	0.512928	0.328788
nicotinamide ribonucleotide (NMN)	SEMA4A	NA	367	8	0.368797	0.000482777	5.97131	2.35352e-09	6.66174e-06	NA	0.555556	NA	NA	NA	0.275132	0.385045	0.37469	NA	NA	NA	0.420408	0.282609	0.348536	0.358505
cytidine 5'-diphosphocholine	GALNT15	4	550	12	0.389028	0.000345403	5.97104	2.3575e-09	6.67004e-06	0.399093	0.27451	0.369369	NA	0.53834	0.377709	NA	NA	0.408081	0.46	0.440781	0.332558	0.313953	0.346903	0.355932
nicotinamide adenine dinucleotide (NAD+)	SP140	NA	550	12	0.385054	0.00037065	5.97052	2.36501e-09	6.68731e-06	0.518878	0.339869	0.521021	NA	0.54917	0.366048	NA	NA	0.320202	0.208333	0.452433	0.328629	0.258721	0.441649	0.281061
5-methylthioadenosine (MTA)	RAB31	NA	523	11	0.390045	0.000339174	5.97041	2.3666e-09	6.68981e-06	0.507542	0.313725	0.432927	NA	0.536224	0.306878	NA	NA	0.322188	NA	0.43663	0.298387	0.356322	0.49299	0.325038
5-methylthioadenosine (MTA)	PRKCH	NA	523	11	0.393756	0.000316821	5.96896	2.38774e-09	6.73959e-06	0.424135	0.24183	0.45122	NA	0.480698	0.304233	NA	NA	0.404255	NA	0.554579	0.300403	0.409195	0.432836	0.331071
nicotinamide ribonucleotide (NMN)	CARD16	NA	367	8	0.365586	0.00050723	5.96816	2.39937e-09	6.76537e-06	NA	0.194444	NA	NA	NA	0.388889	0.406709	0.38434	NA	NA	NA	0.428571	0.161836	0.372748	0.52479
nicotinamide ribonucleotide (NMN)	MUC16	NA	367	8	0.363219	0.000525332	5.96774	2.4056e-09	6.78093e-06	NA	0.138889	NA	NA	NA	0.351852	0.482879	0.485801	NA	NA	NA	0.4	0.198068	0.380631	0.357742
quinolinate	EXO1	NA	517	10	0.609004	0.000333811	5.9661	2.42996e-09	6.83846e-06	0.802403	NA	NA	NA	0.57672	0.637143	0.605581	0.556701	0.54067	NA	NA	0.619753	0.656642	0.597826	0.608302
nicotinamide adenine dinucleotide (NAD+)	TIGIT	NA	550	12	0.3888	0.000347416	5.96594	2.43227e-09	6.84295e-06	0.524272	0.313725	0.406907	NA	0.469987	0.387268	NA	NA	0.342424	0.541667	0.478846	0.336694	0.258721	0.484277	0.302273
nicotinamide ribonucleotide (NMN)	CCR7	NA	367	8	0.374654	0.000441436	5.96589	2.43299e-09	6.84396e-06	NA	0.37963	NA	NA	NA	0.415344	0.396925	0.422112	NA	NA	NA	0.37551	0.227053	0.439752	0.346301
N-acetylalanine	TLN2	NA	513	11	0.397368	0.000296114	5.96422	2.45807e-09	6.9084e-06	0.347531	0.339869	NA	NA	0.406593	0.420635	NA	NA	0.465657	0.485714	0.496355	0.464646	0.294253	0.284034	0.377074
N-formylmethionine	DNAH7	NA	454	9	0.382432	0.000388864	5.96199	2.49181e-09	6.98465e-06	0.5	0.30719	NA	NA	0.480648	0.396825	NA	NA	0.39899	NA	0.429268	NA	0.302381	0.387755	0.358974
nicotinamide ribonucleotide (NMN)	BTK	NA	367	8	0.367532	0.000493753	5.9615	2.49927e-09	7.00041e-06	NA	0.361111	NA	NA	NA	0.537037	0.368973	0.361456	NA	NA	NA	0.336735	0.2657	0.351914	0.347826
quinolinate	UHRF1	3	517	10	0.608899	0.000333783	5.96062	2.5129e-09	7.02929e-06	0.711615	NA	NA	NA	0.552381	0.757143	0.57089	0.563388	0.538278	NA	NA	0.567901	0.631579	0.625453	0.624151
nicotinamide ribonucleotide (NMN)	ADA2	3	367	8	0.378831	0.00041326	5.96046	2.51536e-09	7.0341e-06	NA	0.361111	NA	NA	NA	0.428571	0.407407	0.389578	NA	NA	NA	0.336735	0.301932	0.379505	0.415713
5-methylthioadenosine (MTA)	MIEN1	NA	523	11	0.6086	0.000332133	5.95902	2.53748e-09	7.07887e-06	0.703638	0.601307	0.580793	NA	0.491803	0.698413	NA	NA	0.410334	NA	0.526984	0.665323	0.71954	0.629579	0.705882
flavin adenine dinucleotide (FAD)	NDUFA9	2	513	11	0.610227	0.000342173	5.9589	2.53939e-09	7.08231e-06	0.763754	0.627451	NA	NA	0.596296	0.698413	NA	NA	0.49697	0.544928	0.502469	0.589474	0.645238	0.663024	0.660334
5-methylthioadenosine (MTA)	LRRC32	NA	523	11	0.391915	0.00032901	5.95881	2.54081e-09	7.08446e-06	0.313221	0.30719	0.460366	NA	0.511898	0.232804	NA	NA	0.379939	NA	0.473016	0.47379	0.317241	0.482135	0.323529
nicotinamide ribonucleotide (NMN)	PDE4B	3	367	8	0.376137	0.000432173	5.95816	2.55086e-09	7.11144e-06	NA	0.361111	NA	NA	NA	0.325397	0.422781	0.421836	NA	NA	NA	0.489796	0.227053	0.352477	0.392067
glutamate	SGSH	7	624	13	0.406099	0.000248432	5.95752	2.56096e-09	7.13229e-06	0.474863	0.294118	0.422556	0.452425	0.459016	0.31746	NA	NA	0.385238	0.390313	0.427839	0.425403	0.551724	0.39801	0.276018
5-methylthioadenosine (MTA)	COL3A1	NA	523	11	0.39458	0.000313184	5.95691	2.57048e-09	7.15043e-06	0.425022	0.333333	0.434451	NA	0.530936	0.31746	NA	NA	0.328267	NA	0.454212	0.372984	0.291954	0.49299	0.364253
cytidine 5'-diphosphocholine	FOSB	NA	550	12	0.393465	0.000320045	5.95507	2.59957e-09	7.20399e-06	0.331633	0.372549	0.397898	NA	0.424643	0.427245	NA	NA	0.468687	0.465714	0.320635	0.411628	0.369186	0.295575	0.390601
methionine	FPGS	2	624	13	0.589777	0.000227366	5.95393	2.61775e-09	7.24594e-06	0.45216	0.686275	0.668168	0.473158	0.540455	0.60582	NA	NA	0.543434	0.660969	0.5221	0.633065	0.65977	0.579828	0.65083
nicotinamide ribonucleotide (NMN)	BCL11B	NA	367	8	0.370877	0.00047056	5.95246	2.64148e-09	7.30102e-06	NA	0.25	NA	NA	NA	0.291005	0.389937	0.482217	NA	NA	NA	0.395918	0.321256	0.393018	0.405797
nicotinamide adenine dinucleotide (NAD+)	SASH3	NA	550	12	0.393901	0.000317738	5.9522	2.64565e-09	7.31041e-06	0.483279	0.379085	0.435435	NA	0.547254	0.350133	NA	NA	0.327273	0.275	0.502079	0.346774	0.276163	0.44724	0.337879
5-methylthioadenosine (MTA)	SNED1	NA	523	11	0.394767	0.00031258	5.95209	2.64748e-09	7.31247e-06	0.252884	0.267974	0.428354	NA	0.438921	0.367725	NA	NA	0.472138	NA	0.482295	0.389113	0.409195	0.434645	0.340121
indolelactate	CERS4	NA	407	8	0.381736	0.000394909	5.9512	2.66182e-09	7.34231e-06	NA	NA	NA	NA	0.466951	0.320106	NA	NA	0.396825	NA	0.451553	0.310421	0.383333	0.37217	0.38914
5-methylthioadenosine (MTA)	AQP1	5	523	11	0.395433	0.000308817	5.95036	2.67549e-09	7.37255e-06	0.301686	0.30719	0.382622	NA	0.444738	0.309524	NA	NA	0.344478	NA	0.450305	0.397177	0.416092	0.490276	0.463801
nicotinamide adenine dinucleotide (NAD+)	CCR7	NA	550	12	0.38988	0.000342578	5.9496	2.68807e-09	7.40184e-06	0.455232	0.313725	0.37988	NA	0.557471	0.387268	NA	NA	0.359596	0.391667	0.502079	0.389113	0.226744	0.424878	0.324242
cytidine 5'-diphosphocholine	S1PR1	NA	550	12	0.387994	0.000354569	5.94829	2.70954e-09	7.4502e-06	0.405896	0.267974	0.384384	NA	0.553675	0.321981	NA	NA	0.450505	0.56	0.426129	0.293023	0.293605	0.288496	0.31433
nicotinamide adenine dinucleotide (NAD+)	IL12RB1	NA	550	12	0.389677	0.000343999	5.94821	2.71092e-09	7.45183e-06	0.508091	0.333333	0.501502	NA	0.351852	0.374005	NA	NA	0.342424	0.583333	0.460015	0.336694	0.296512	0.462614	0.307576
flavin adenine dinucleotide (FAD)	TGFB1I1	NA	513	11	0.392439	0.000327026	5.94789	2.71627e-09	7.46008e-06	0.202805	0.372549	NA	NA	0.472487	0.457672	NA	NA	0.372727	0.478261	0.437037	0.4	0.37619	0.369308	0.286474
N-acetylalanine	CFAP57	NA	513	11	0.395983	0.000306022	5.94605	2.74698e-09	7.52489e-06	0.484568	0.346405	NA	NA	0.410256	0.396825	NA	NA	0.450505	0.394286	0.407991	0.474747	0.335632	0.309362	0.357466
quinolinate	RHEBL1	NA	517	10	0.609374	0.000338407	5.94561	2.75434e-09	7.53961e-06	0.682243	NA	NA	NA	0.53545	0.694286	0.488688	0.587907	0.54067	NA	NA	0.595062	0.686717	0.665308	0.65283
uracil	EXO1	NA	624	13	0.600779	0.000287359	5.94509	2.76304e-09	7.55584e-06	0.702186	0.732026	0.528963	0.471374	0.540984	0.661376	NA	NA	0.573737	0.652422	0.585348	0.584677	0.509217	0.632745	0.559335
quinolinate	FCRLA	NA	517	10	0.612688	0.000359304	5.94493	2.76578e-09	7.56033e-06	0.588785	NA	NA	NA	0.526984	0.685714	0.646305	0.544441	0.641148	NA	NA	0.555556	0.701754	0.588768	0.62566
urate	CTSK	4	550	12	0.600291	0.000284622	5.94465	2.77051e-09	7.56973e-06	0.590487	0.562092	0.59009	NA	0.512793	0.621693	NA	NA	0.526263	0.655271	0.56801	0.58871	0.655172	0.601538	0.731523
nicotinamide ribonucleotide (NMN)	C16orf54	NA	367	8	0.382454	0.000391063	5.94408	2.7801e-09	7.58833e-06	NA	0.342593	NA	NA	NA	0.39418	0.455625	0.410532	NA	NA	NA	0.365306	0.335749	0.366554	0.369947
5-methylthioadenosine (MTA)	SYNPO2	NA	523	11	0.391177	0.000335293	5.94306	2.79756e-09	7.62724e-06	0.27063	0.300654	0.417683	NA	0.399788	0.275132	NA	NA	0.536981	NA	0.439316	0.389113	0.388506	0.486658	0.347662
kynurenine	BTN2A2	NA	550	12	0.595128	0.00025622	5.94293	2.79977e-09	7.62997e-06	0.664481	0.581699	0.634586	NA	0.476467	0.60582	NA	NA	0.574317	0.578348	0.579976	0.582661	0.689655	0.557214	0.617647
nicotinamide adenine dinucleotide (NAD+)	CCDC88A	NA	550	12	0.383	0.000387857	5.94086	2.83525e-09	7.69793e-06	0.505933	0.352941	0.415916	NA	0.385057	0.32626	NA	NA	0.344444	0.266667	0.478112	0.453629	0.264535	0.526904	0.280303
cytidine 5'-monophosphate (5'-CMP)	C1orf43	NA	522	11	0.597719	0.000270676	5.93955	2.85801e-09	7.75024e-06	0.653659	0.568627	0.624625	NA	0.560847	NA	NA	NA	0.561616	0.601173	0.533952	0.578629	0.6	0.646314	0.650758
quinolinate	SIRPD	NA	517	10	0.609831	0.000342043	5.9386	2.87465e-09	7.78557e-06	0.675567	NA	NA	NA	0.545503	0.602857	0.522624	0.628309	0.617225	NA	NA	0.641975	0.701754	0.543025	0.592453
nicotinamide ribonucleotide (NMN)	LSP1	NA	367	8	0.371799	0.000466072	5.93834	2.87926e-09	7.79417e-06	NA	0.425926	NA	NA	NA	0.428571	0.46471	0.382685	NA	NA	NA	0.338776	0.205314	0.395833	0.344012
cytidine 5'-diphosphocholine	F2R	NA	550	12	0.393798	0.000319953	5.93733	2.89694e-09	7.83424e-06	0.38322	0.333333	0.357357	NA	0.466949	0.380805	NA	NA	0.413131	0.554286	0.485958	0.3	0.218023	0.411504	0.374422
nicotinamide ribonucleotide (NMN)	CRB3	NA	367	8	0.629588	0.000476371	5.93735	2.89673e-09	7.83424e-06	NA	0.574074	NA	NA	NA	0.777778	0.521314	0.523573	NA	NA	NA	0.606122	0.772947	0.539414	0.697941
cytidine 5'-diphosphocholine	CMAHP	NA	550	12	0.389206	0.000348241	5.93712	2.90065e-09	7.84091e-06	0.400227	0.215686	0.402402	NA	0.501851	0.309598	NA	NA	0.408081	0.514286	0.42149	0.423256	0.273256	0.425664	0.352851
nicotinamide ribonucleotide (NMN)	CR1	NA	367	8	0.370486	0.000475885	5.93698	2.90326e-09	7.84465e-06	NA	0.296296	NA	NA	NA	0.47619	0.371768	0.405845	NA	NA	NA	0.332653	0.355072	0.440878	0.273837
quinolinate	GTSF1	NA	517	10	0.614379	0.000371184	5.93681	2.90621e-09	7.8492e-06	0.715621	NA	NA	NA	0.428571	0.745714	0.531674	0.541098	0.533493	NA	NA	0.669136	0.739348	0.672554	0.636981
nicotinamide ribonucleotide (NMN)	MCOLN2	NA	367	8	0.372455	0.000461859	5.93482	2.94169e-09	7.91866e-06	NA	0.268519	NA	NA	NA	0.510582	0.356394	0.421009	NA	NA	NA	0.332653	0.248792	0.426802	0.385965
nicotinamide ribonucleotide (NMN)	IL12RB2	NA	367	8	0.37762	0.000425377	5.93365	2.96273e-09	7.96803e-06	NA	0.324074	NA	NA	NA	0.359788	0.348707	0.365316	NA	NA	NA	0.410204	0.36715	0.451577	0.391304
nicotinamide adenine dinucleotide (NAD+)	TMC8	NA	550	12	0.393622	0.000321531	5.93254	2.98277e-09	8.00212e-06	0.431499	0.379085	0.459459	NA	0.418263	0.35809	NA	NA	0.366667	0.641667	0.469552	0.364919	0.296512	0.407407	0.299242
nicotinamide adenine dinucleotide (NAD+)	HAPLN3	NA	550	12	0.387776	0.00035784	5.93253	2.98297e-09	8.00212e-06	0.459547	0.326797	0.42042	NA	0.45977	0.30504	NA	NA	0.454545	0.366667	0.493519	0.292339	0.313953	0.475891	0.327273
5-methylthioadenosine (MTA)	SUSD6	NA	523	11	0.393118	0.00032461	5.93233	2.98669e-09	8.00969e-06	0.417924	0.24183	0.32622	NA	0.482813	0.373016	NA	NA	0.365755	NA	0.52967	0.328629	0.514943	0.41972	0.325038
quinolinate	RNASE2	NA	517	10	0.610366	0.000346125	5.93222	2.98862e-09	8.0117e-06	0.722296	NA	NA	NA	0.574603	0.7	0.537707	0.590415	0.590909	NA	NA	0.62963	0.659148	0.562047	0.608302
thymine	SPC24	NA	562	12	0.60548	0.000316295	5.93094	3.01207e-09	8.06539e-06	0.774105	0.514493	NA	NA	0.588983	0.48	0.587814	0.580016	0.586096	0.621053	NA	0.622222	0.666667	0.575246	0.759553
2-hydroxyglutarate	C14orf28	NA	597	12	0.409735	0.000231632	5.93086	3.01353e-09	8.06818e-06	0.427969	0.352941	0.454955	0.491852	0.460074	0.386243	NA	NA	0.439628	NA	0.470574	0.4375	0.331034	0.365898	0.295849
quinolinate	VSIG4	NA	517	10	0.616301	0.000384613	5.93025	3.02483e-09	8.08933e-06	0.492657	NA	NA	NA	0.569841	0.78	0.506787	0.60769	0.645933	NA	NA	0.671605	0.666667	0.595562	0.580377
putrescine	CENPF	NA	499	10	0.6059	0.000319009	5.92917	3.04471e-09	8.12653e-06	0.624429	0.718954	0.572072	0.532395	0.559259	NA	NA	NA	0.590909	0.636364	0.484249	0.665323	NA	NA	0.689069
5-methylthioadenosine (MTA)	NAV3	NA	523	11	0.391886	0.000332633	5.92788	3.06878e-09	8.18388e-06	0.312334	0.339869	0.402439	NA	0.467478	0.301587	NA	NA	0.420466	NA	0.479121	0.3125	0.337931	0.480778	0.418552
succinylcarnitine	SEC14L1	NA	451	10	0.394094	0.000319184	5.92789	3.0685e-09	8.18388e-06	0.371308	0.300654	NA	NA	NA	0.388889	NA	NA	0.47678	0.415873	0.398779	0.325103	0.351981	0.477241	0.431943
quinolinate	KCNN4	NA	517	10	0.611174	0.000351914	5.9263	3.09844e-09	8.25374e-06	0.696929	NA	NA	NA	0.486243	0.722857	0.509804	0.5528	0.606459	NA	NA	0.582716	0.73183	0.646286	0.633962
quinolinate	GPR183	NA	517	10	0.604505	0.000311082	5.92514	3.12027e-09	8.30142e-06	0.666222	NA	NA	NA	0.522222	0.645714	0.590498	0.539983	0.59689	NA	NA	0.545679	0.716792	0.63587	0.621887
N-formylmethionine	B4GAT1	NA	454	9	0.380078	0.000409875	5.92343	3.15288e-09	8.37764e-06	0.464387	0.339869	NA	NA	0.461746	0.486772	NA	NA	0.360606	NA	0.445296	NA	0.321429	0.358534	0.28356
3-(4-hydroxyphenyl)lactate	LRRC75B	NA	513	11	0.394304	0.000318419	5.92323	3.15682e-09	8.38578e-06	0.484245	0.418301	NA	NA	0.513485	0.380952	NA	NA	0.429727	0.330484	0.404198	0.284274	0.466667	0.297151	0.328054
thymine	KLHDC1	NA	562	12	0.395047	0.000314142	5.92148	3.19063e-09	8.45435e-06	0.264463	0.326087	NA	NA	0.506886	0.501333	0.339068	0.448531	0.388235	0.319298	NA	0.375758	0.35641	0.48992	0.334576
uracil	BUB1	NA	624	13	0.603039	0.00030289	5.92053	3.20897e-09	8.49469e-06	0.728415	0.666667	0.5625	0.466603	0.507668	0.669312	NA	NA	0.545455	0.703704	0.563126	0.582661	0.580645	0.63365	0.549509
nicotinamide ribonucleotide (NMN)	GNB4	NA	367	8	0.373804	0.00045439	5.92012	3.21713e-09	8.50564e-06	NA	0.444444	NA	NA	NA	0.412698	0.342418	0.389578	NA	NA	NA	0.353061	0.333333	0.401464	0.338673
5-methylthioadenosine (MTA)	COL12A1	NA	523	11	0.395088	0.00031413	5.91928	3.23347e-09	8.53956e-06	0.479148	0.27451	0.39939	NA	0.509254	0.338624	NA	NA	0.338399	NA	0.503297	0.34879	0.388506	0.466757	0.323529
quinolinate	NCAPH	NA	517	10	0.607125	0.000327525	5.91928	3.23354e-09	8.53956e-06	0.799733	NA	NA	NA	0.498942	0.705714	0.54902	0.53051	0.559809	NA	NA	0.582716	0.689223	0.612319	0.656604
urate	NDUFS3	3	550	12	0.398938	0.000291619	5.91809	3.25706e-09	8.58976e-06	0.36468	0.496732	0.466967	NA	0.504264	0.415344	NA	NA	0.431313	0.378917	0.482784	0.314516	0.314943	0.342831	0.276018
5-methylthioadenosine (MTA)	POSTN	NA	523	11	0.388952	0.000352148	5.91761	3.26651e-09	8.60912e-06	0.463177	0.248366	0.460366	NA	0.515071	0.37037	NA	NA	0.315096	NA	0.442002	0.346774	0.250575	0.521031	0.365762
nicotinamide ribonucleotide (NMN)	IL23A	NA	367	8	0.375126	0.000445531	5.91605	3.29766e-09	8.67279e-06	NA	0.324074	NA	NA	NA	0.375661	0.365479	0.37083	NA	NA	NA	0.342857	0.388889	0.46509	0.369184
cytidine 5'-diphosphocholine	EMCN	NA	550	12	0.391562	0.000335975	5.916	3.2987e-09	8.67343e-06	0.352608	0.326797	0.373874	NA	0.479112	0.334365	NA	NA	0.442424	0.554286	0.386813	0.288372	0.340116	0.424779	0.375193
histamine	SIGLEC6	NA	645	13	0.605216	0.000316523	5.91395	3.33992e-09	8.7625e-06	0.613774	0.75817	0.524024	NA	0.563102	0.735192	0.650805	0.707317	NA	0.490028	0.575336	0.480249	0.473389	0.648387	0.615268
nicotinamide ribonucleotide (NMN)	CXCL13	NA	367	8	0.369024	0.000491103	5.91026	3.41577e-09	8.91814e-06	NA	0.222222	NA	NA	NA	0.391534	0.502446	0.349049	NA	NA	NA	0.338776	0.2657	0.438063	0.404272
cytidine 5'-diphosphocholine	ROBO4	NA	550	12	0.394627	0.00031802	5.90881	3.44588e-09	8.9746e-06	0.389456	0.339869	0.343844	NA	0.528292	0.405573	NA	NA	0.361616	0.542857	0.418315	0.34186	0.302326	0.439823	0.3151
fumarate	KIAA1549L	NA	624	13	0.407839	0.000243318	5.90828	3.45703e-09	9.00128e-06	0.464345	0.424837	0.387387	0.42799	0.343733	0.338624	NA	NA	0.406471	0.524217	0.475214	0.441532	0.381609	0.357304	0.330317
isoleucine	APCDD1L	NA	624	13	0.586779	0.000215742	5.9081	3.46073e-09	9.00834e-06	0.578142	0.633987	0.537538	0.521659	0.480698	0.526455	NA	NA	0.59454	0.678063	0.524786	0.625	0.634483	0.663953	0.602564
glucose	CKS2	NA	764	15	0.410491	0.000229568	5.90759	3.47154e-09	9.03279e-06	0.352459	0.333333	0.462121	0.410152	0.5097	0.383152	0.324948	0.477975	0.509606	0.504274	0.432234	0.415323	0.335632	0.349616	0.364253
succinylcarnitine	STK10	NA	451	10	0.395647	0.000312042	5.90744	3.47473e-09	9.03985e-06	0.514768	0.287582	NA	NA	NA	0.385965	NA	NA	0.479876	0.342857	0.473748	0.386831	0.258741	0.438161	0.384736
cytidine 5'-diphosphocholine	JAM3	NA	550	12	0.394301	0.000320209	5.90683	3.48752e-09	9.06694e-06	0.374717	0.313725	0.340841	NA	0.504495	0.473684	NA	NA	0.427273	0.474286	0.417094	0.304651	0.290698	0.397345	0.38829
quinolinate	TCIRG1	3	517	10	0.604938	0.000315716	5.90586	3.5082e-09	9.11199e-06	0.708945	NA	NA	NA	0.530688	0.585714	0.596531	0.589022	0.631579	NA	NA	0.501235	0.649123	0.660779	0.643019
quinolinate	ARL4C	NA	517	10	0.606733	0.000326909	5.90315	3.56625e-09	9.23756e-06	0.630174	NA	NA	NA	0.56455	0.734286	0.573906	0.563945	0.527512	NA	NA	0.607407	0.679198	0.648551	0.554717
nicotinamide ribonucleotide (NMN)	APOBEC3F	NA	367	8	0.376935	0.000434717	5.90245	3.58133e-09	9.26779e-06	NA	0.388889	NA	NA	NA	0.272487	0.380154	0.502619	NA	NA	NA	0.393878	0.285024	0.444257	0.357742
nicotinamide adenine dinucleotide (NAD+)	CD84	NA	550	12	0.387194	0.000365553	5.90004	3.63405e-09	9.37492e-06	0.510248	0.470588	0.436937	NA	0.414432	0.37931	NA	NA	0.329293	0.3	0.49034	0.33871	0.258721	0.356394	0.331061
quinolinate	AKR1C1	4	517	10	0.387893	0.000361158	5.89907	3.65559e-09	9.42282e-06	0.385848	NA	NA	NA	0.517989	0.482857	0.328808	0.405684	0.447368	NA	NA	0.333333	0.280702	0.304348	0.383396
2'-deoxyinosine	LEPR	NA	501	11	0.390652	0.000343614	5.89894	3.65837e-09	9.42744e-06	NA	0.22449	NA	NA	0.50411	0.470899	0.351161	0.444048	0.385859	0.357576	NA	0.382775	0.37381	0.423823	0.365948
caprate (10:0)	PTGIS	4	526	11	0.603617	0.000308584	5.89853	3.66746e-09	9.44574e-06	NA	0.72549	NA	0.534074	0.590693	0.505291	NA	NA	0.622851	0.578348	0.74443	0.639113	0.657471	0.547264	0.504525
5-methylthioadenosine (MTA)	CCN1	NA	523	11	0.389764	0.00034947	5.89682	3.70585e-09	9.53301e-06	0.31677	0.418301	0.4375	NA	0.452142	0.259259	NA	NA	0.350557	NA	0.435653	0.504032	0.312644	0.464043	0.307692
nicotinamide adenine dinucleotide (NAD+)	FERMT3	NA	550	12	0.391735	0.000337252	5.89537	3.73839e-09	9.59828e-06	0.522114	0.392157	0.537538	NA	0.50447	0.355438	NA	NA	0.310101	0.491667	0.459036	0.308468	0.252907	0.390636	0.293182
nicotinamide adenine dinucleotide (NAD+)	PDCD1LG2	NA	550	12	0.38811	0.000360408	5.89376	3.77504e-09	9.67572e-06	0.566343	0.313725	0.384384	NA	0.470626	0.355438	NA	NA	0.435354	0.491667	0.496209	0.324597	0.19186	0.415793	0.342424
kynurenine	STAT1	NA	550	12	0.600323	0.000289773	5.89345	3.78217e-09	9.69008e-06	0.717486	0.620915	0.548872	NA	0.525648	0.60582	NA	NA	0.62184	0.700855	0.602686	0.510081	0.632184	0.513795	0.605581
nicotinamide ribonucleotide (NMN)	CTSS	4	367	8	0.374412	0.000454278	5.89232	3.80809e-09	9.74467e-06	NA	0.277778	NA	NA	NA	0.452381	0.416492	0.399504	NA	NA	NA	0.346939	0.227053	0.423986	0.421815
nicotinamide ribonucleotide (NMN)	CCR5	NA	367	8	0.381164	0.000406793	5.89196	3.81632e-09	9.76048e-06	NA	0.333333	NA	NA	NA	0.441799	0.368274	0.390405	NA	NA	NA	0.342857	0.306763	0.404279	0.446987
quinolinate	HELB	NA	517	10	0.608336	0.00033816	5.89129	3.83195e-09	9.78995e-06	0.71028	NA	NA	NA	0.578307	0.694286	0.540724	0.577041	0.558612	NA	NA	0.562963	0.671679	0.597826	0.643774
flavin adenine dinucleotide (FAD)	F13A1	4	513	11	0.393263	0.000328293	5.89095	3.83974e-09	9.80722e-06	0.285868	0.392157	NA	NA	0.503704	0.333333	NA	NA	0.355556	0.426087	0.539259	0.410526	0.333333	0.333789	0.357143
nicotinamide ribonucleotide (NMN)	ARID5A	NA	367	8	0.378556	0.000425091	5.89026	3.8558e-09	9.84295e-06	NA	0.453704	NA	NA	NA	0.351852	0.499651	0.382685	NA	NA	NA	0.373469	0.272947	0.363739	0.344012
cytidine	CDA	1	550	12	0.392984	0.000330096	5.89019	3.85742e-09	9.84579e-06	0.407895	0.457516	0.486486	NA	0.390523	0.31746	NA	NA	0.418831	0.293023	0.460073	0.390947	0.25463	0.394392	0.404223
quinolinate	BIRC3	NA	517	10	0.613822	0.00037362	5.88859	3.89506e-09	9.92191e-06	0.718291	NA	NA	NA	0.468254	0.731429	0.537707	0.608526	0.618421	NA	NA	0.545679	0.756892	0.571558	0.649811
quinolinate	FCRL2	NA	517	10	0.606333	0.000326083	5.88849	3.8974e-09	9.92653e-06	0.572764	NA	NA	NA	0.50582	0.694286	0.677225	0.555308	0.586124	NA	NA	0.555556	0.699248	0.572011	0.615094
quinolinate	PATL2	NA	517	10	0.603263	0.000307752	5.88633	3.94858e-09	1.00247e-05	0.682243	NA	NA	NA	0.528042	0.722857	0.566365	0.554193	0.618421	NA	NA	0.617284	0.626566	0.580616	0.597736
5-methylthioadenosine (MTA)	BST1	4	523	11	0.394225	0.000323142	5.88416	4.00081e-09	1.0133e-05	0.42236	0.339869	0.381098	NA	0.500264	0.415344	NA	NA	0.369807	NA	0.416117	0.28629	0.314943	0.535957	0.358974
5-methylthioadenosine (MTA)	RASSF2	NA	523	11	0.396852	0.000307354	5.88355	4.01562e-09	1.01624e-05	0.464951	0.444444	0.434451	NA	0.390799	0.312169	NA	NA	0.343465	NA	0.471306	0.389113	0.344828	0.401628	0.393665
thymine	ESCO2	3	562	12	0.606323	0.000326801	5.88148	4.06626e-09	1.0266e-05	0.711662	0.478261	NA	NA	0.600636	0.546667	0.616487	0.610486	0.6	0.515789	NA	0.539394	0.761538	0.62963	0.708295
adenine	NDUFA5	4	597	12	0.59963	0.000287055	5.88039	4.09298e-09	1.03211e-05	0.608815	0.718954	0.528529	0.662829	0.494976	0.637566	NA	NA	0.606673	NA	0.497924	0.558468	0.726437	0.624604	0.573152
nicotinamide adenine dinucleotide (NAD+)	CD4	NA	550	12	0.393788	0.000326403	5.87892	4.12952e-09	1.03981e-05	0.524272	0.346405	0.496997	NA	0.465517	0.355438	NA	NA	0.358586	0.25	0.502079	0.336694	0.302326	0.407407	0.341667
cytidine 5'-diphosphocholine	MLF2	NA	550	12	0.610157	0.000351165	5.87836	4.14347e-09	1.0425e-05	0.602041	0.673203	0.582583	NA	0.549445	0.758514	NA	NA	0.593939	0.5	0.490354	0.665116	0.671512	0.668142	0.641757
cytidine 5'-diphosphocholine	CDH13	NA	550	12	0.394185	0.000324093	5.87775	4.15889e-09	1.04555e-05	0.451814	0.385621	0.334835	NA	0.549445	0.399381	NA	NA	0.378788	0.397143	0.453724	0.318605	0.252907	0.346018	0.397535
thymine	FOXM1	NA	562	12	0.610458	0.000353289	5.87671	4.18501e-09	1.051e-05	0.825528	0.565217	NA	NA	0.573623	0.402667	0.683871	0.609388	0.635294	0.603509	NA	0.579798	0.625641	0.561181	0.767008
nicotinamide adenine dinucleotide (NAD+)	JAML	NA	550	12	0.389906	0.000350966	5.87666	4.18621e-09	1.05117e-05	0.344121	0.313725	0.411411	NA	0.484674	0.376658	NA	NA	0.308081	0.433333	0.551724	0.40121	0.311047	0.366876	0.368182
nicotinamide ribonucleotide (NMN)	XCR1	NA	367	8	0.386331	0.000374213	5.87603	4.20216e-09	1.05448e-05	NA	0.388889	NA	NA	NA	0.21164	0.41789	0.424318	NA	NA	NA	0.338776	0.304348	0.42286	0.383677
quinolinate	DMXL2	NA	517	10	0.607813	0.000336762	5.87505	4.22722e-09	1.05937e-05	0.744993	NA	NA	NA	0.578307	0.671429	0.550528	0.585678	0.588517	NA	NA	0.688889	0.566416	0.588315	0.606038
flavin adenine dinucleotide (FAD)	NDUFV2	2	513	11	0.615562	0.00038693	5.8749	4.231e-09	1.06004e-05	0.655879	0.607843	NA	NA	0.533862	0.714286	NA	NA	0.576768	0.565217	0.59679	0.494737	0.67381	0.642987	0.725684
nicotinamide ribonucleotide (NMN)	RHOH	NA	367	8	0.369547	0.000493227	5.87395	4.25534e-09	1.06474e-05	NA	0.518519	NA	NA	NA	0.462963	0.39413	0.349049	NA	NA	NA	0.289796	0.207729	0.425113	0.356979
quinolinate	KCNJ10	NA	517	10	0.608605	0.000341983	5.87281	4.28465e-09	1.07049e-05	0.769025	NA	NA	NA	0.593651	0.631429	0.566365	0.574533	0.650718	NA	NA	0.562963	0.511278	0.636322	0.670943
quinolinate	SLC9A9	6	517	10	0.613738	0.000375195	5.87188	4.30883e-09	1.07521e-05	0.543391	NA	NA	NA	0.522222	0.731429	0.655354	0.535804	0.639952	NA	NA	0.6	0.789474	0.50317	0.606792
nicotinamide adenine dinucleotide (NAD+)	IFNG	NA	550	12	0.393325	0.000330214	5.87036	4.34847e-09	1.08235e-05	0.523193	0.320261	0.45045	NA	0.47318	0.350133	NA	NA	0.412121	0.441667	0.439227	0.350806	0.255814	0.467505	0.315152
quinolinate	GLIPR1	4	517	10	0.611447	0.000360725	5.86785	4.41476e-09	1.09568e-05	0.599466	NA	NA	NA	0.548677	0.668571	0.603318	0.591808	0.513158	NA	NA	0.619753	0.73183	0.633605	0.599245
nicotinamide ribonucleotide (NMN)	HLA-DOB	NA	367	8	0.369755	0.000492774	5.86727	4.4303e-09	1.09884e-05	NA	0.305556	NA	NA	NA	0.417989	0.439553	0.373863	NA	NA	NA	0.367347	0.173913	0.414977	0.44241
putrescine	KIFC1	NA	499	10	0.60446	0.000317078	5.86635	4.45491e-09	1.1038e-05	0.597032	0.75817	0.537538	0.531655	0.571958	NA	NA	NA	0.6	0.648094	0.504274	0.665323	NA	NA	0.642105
uracil	ZNF395	NA	624	13	0.401533	0.0002818	5.8657	4.47234e-09	1.1071e-05	0.328962	0.320261	0.411585	0.417939	0.472766	0.441799	NA	NA	0.452525	0.336182	0.46862	0.352823	0.435484	0.309362	0.478458
nicotinamide ribonucleotide (NMN)	TMEM156	NA	367	8	0.374426	0.000458464	5.8647	4.49958e-09	1.1124e-05	NA	0.333333	NA	NA	NA	0.428571	0.433263	0.393714	NA	NA	NA	0.340816	0.231884	0.481419	0.350877
nicotinamide ribonucleotide (NMN)	CD19	NA	367	8	0.373525	0.000465319	5.86314	4.54185e-09	1.12183e-05	NA	0.231481	NA	NA	NA	0.431217	0.468204	0.379928	NA	NA	NA	0.346939	0.321256	0.443694	0.328757
cytidine 5'-diphosphocholine	ERG	NA	550	12	0.391286	0.000343951	5.86188	4.57666e-09	1.12882e-05	0.354875	0.261438	0.415916	NA	0.534109	0.374613	NA	NA	0.418182	0.537143	0.510623	0.255814	0.270349	0.386726	0.318952
nicotinamide ribonucleotide (NMN)	CCR8	NA	367	8	0.377081	0.000439833	5.86103	4.59994e-09	1.13245e-05	NA	0.259259	NA	NA	NA	0.367725	0.431167	0.395644	NA	NA	NA	0.326531	0.248792	0.443131	0.453852
nicotinamide ribonucleotide (NMN)	NAA20	3	367	8	0.621873	0.000432477	5.86037	4.61824e-09	1.13525e-05	NA	0.657407	NA	NA	NA	0.650794	0.621244	0.510891	NA	NA	NA	0.591837	0.702899	0.596284	0.655225
nicotinamide adenine dinucleotide (NAD+)	IFI16	NA	550	12	0.387042	0.000371574	5.85995	4.63011e-09	1.13801e-05	0.39698	0.267974	0.490991	NA	0.484036	0.259947	NA	NA	0.427273	0.325	0.507214	0.372984	0.261628	0.515723	0.325
nicotinamide ribonucleotide (NMN)	MICAL1	NA	367	8	0.379986	0.00041956	5.85914	4.65263e-09	1.14237e-05	NA	0.388889	NA	NA	NA	0.452381	0.378057	0.432865	NA	NA	NA	0.37551	0.335749	0.40991	0.272311
5-methylthioadenosine (MTA)	EVI5	NA	523	11	0.397646	0.000305178	5.85909	4.65412e-09	1.14259e-05	0.36646	0.379085	0.347561	NA	0.484929	0.457672	NA	NA	0.368794	NA	0.468864	0.254032	0.425287	0.48711	0.31825
nicotinamide ribonucleotide (NMN)	CD247	NA	367	8	0.377347	0.000438274	5.85874	4.66385e-09	1.1441e-05	NA	0.296296	NA	NA	NA	0.388889	0.438155	0.407224	NA	NA	NA	0.393878	0.219807	0.394144	0.449275
quinolinate	STX11	NA	517	10	0.611469	0.000362026	5.85848	4.67127e-09	1.14533e-05	0.698264	NA	NA	NA	0.519048	0.494286	0.61463	0.629145	0.63756	NA	NA	0.612346	0.649123	0.664855	0.644528
5-methylthioadenosine (MTA)	PDLIM2	NA	523	11	0.401507	0.000282701	5.85793	4.68676e-09	1.14824e-05	0.497782	0.366013	0.411585	NA	0.462189	0.314815	NA	NA	0.352584	NA	0.440537	0.465726	0.308046	0.416101	0.414027
3-(4-hydroxyphenyl)lactate	DHRS12	NA	513	11	0.402179	0.000278949	5.85691	4.71557e-09	1.15352e-05	0.458264	0.333333	NA	NA	0.489688	0.420635	NA	NA	0.421638	0.407407	0.46963	0.415323	0.278161	0.383537	0.343137
histamine	CDK15	NA	645	13	0.599328	0.000287675	5.85628	4.73356e-09	1.15732e-05	0.669972	0.633987	0.617117	NA	0.438503	0.700348	0.582225	0.659907	NA	0.558405	0.483516	0.573805	0.515406	0.66828	0.611489
quinolinate	RGS19	NA	517	10	0.610748	0.000357734	5.8554	4.75874e-09	1.16213e-05	0.687583	NA	NA	NA	0.508466	0.742857	0.463047	0.524937	0.595694	NA	NA	0.619753	0.684211	0.681612	0.651321
quinolinate	OAS3	NA	517	10	0.612499	0.000369216	5.85478	4.77647e-09	1.16566e-05	0.82243	NA	NA	NA	0.497354	0.705714	0.600302	0.617721	0.606459	NA	NA	0.582716	0.578947	0.586051	0.649057
thymine	BRIP1	NA	562	12	0.606886	0.000333303	5.85466	4.77987e-09	1.1661e-05	0.740129	0.608696	NA	NA	0.551377	0.418667	0.62509	0.64672	0.669519	0.529825	NA	0.547475	0.676923	0.640413	0.689655
2-hydroxyglutarate	MIDEAS	NA	597	12	0.40861	0.000243679	5.85451	4.7843e-09	1.16688e-05	0.381555	0.333333	0.448949	0.482222	0.466949	0.436508	NA	NA	0.431373	NA	0.477656	0.379032	0.372414	0.388512	0.298868
urate	RUNX1	NA	550	12	0.591279	0.00024333	5.85157	4.86961e-09	1.18284e-05	0.553308	0.607843	0.557057	NA	0.478145	0.595238	NA	NA	0.527273	0.717949	0.557021	0.612903	0.54023	0.629127	0.720965
5-methylthioadenosine (MTA)	SSBP1	NA	523	11	0.600835	0.000297154	5.84951	4.93016e-09	1.19435e-05	0.677906	0.771242	0.620427	NA	0.480698	0.571429	NA	NA	0.573455	NA	0.561905	0.637097	0.593103	0.480326	0.678733
quinolinate	GIMAP4	NA	517	10	0.606801	0.000333398	5.84917	4.94034e-09	1.19605e-05	0.680908	NA	NA	NA	0.570899	0.602857	0.631976	0.575648	0.666268	NA	NA	0.577778	0.646617	0.588768	0.578868
2-aminoadipate	TNFRSF19	NA	624	13	0.595099	0.000264365	5.84892	4.94761e-09	1.1972e-05	0.717879	0.718954	0.536842	0.522222	0.560911	0.603175	NA	NA	0.420202	0.58046	0.455189	0.58871	0.728736	0.599276	0.712635
5-methylthioadenosine (MTA)	SPARC	NA	523	11	0.398245	0.000302779	5.84778	4.98179e-09	1.20364e-05	0.423248	0.411765	0.435976	NA	0.472766	0.378307	NA	NA	0.344478	NA	0.439072	0.334677	0.275862	0.418363	0.453243
quinolinate	IL1RN	NA	517	10	0.604192	0.000317534	5.84707	5.00296e-09	1.20737e-05	0.654206	NA	NA	NA	0.597354	0.514286	0.562594	0.611591	0.54067	NA	NA	0.6	0.689223	0.658967	0.628679
uracil	HLF	NA	624	13	0.399774	0.000293826	5.847	5.00518e-09	1.20748e-05	0.285246	0.379085	0.364329	0.460878	0.528821	0.465608	NA	NA	0.421212	0.373219	0.43663	0.370968	0.352535	0.3763	0.416478
nicotinamide ribonucleotide (NMN)	IRF1	NA	367	8	0.377756	0.000437358	5.84533	5.05551e-09	1.2179e-05	NA	0.287037	NA	NA	NA	0.298942	0.419986	0.415771	NA	NA	NA	0.412245	0.268116	0.42455	0.469108
nicotinamide adenine dinucleotide (NAD+)	EVI2A	NA	550	12	0.391534	0.000344384	5.84482	5.07114e-09	1.22089e-05	0.509169	0.385621	0.427928	NA	0.503193	0.381963	NA	NA	0.339394	0.15	0.518953	0.330645	0.287791	0.436758	0.334091
S-methylcysteine	SHROOM2	NA	425	9	0.393571	0.000331614	5.84443	5.08321e-09	1.22302e-05	NA	0.470588	NA	NA	0.387028	0.386243	NA	NA	0.375141	NA	0.398504	0.467742	0.337931	0.389869	0.330317
5-methylthioadenosine (MTA)	EBF3	NA	523	11	0.395819	0.000317838	5.84367	5.10619e-09	1.22762e-05	0.285714	0.339869	0.420732	NA	0.42147	0.383598	NA	NA	0.468085	NA	0.467888	0.389113	0.363218	0.421076	0.3454
nicotinamide ribonucleotide (NMN)	SPI1	NA	367	8	0.384854	0.000388284	5.84353	5.11076e-09	1.22837e-05	NA	0.351852	NA	NA	NA	0.452381	0.430468	0.387097	NA	NA	NA	0.330612	0.42029	0.374437	0.320366
N-acetylalanine	HMGB3	NA	513	11	0.59578	0.000268667	5.84345	5.11321e-09	1.22853e-05	0.667901	0.640523	NA	NA	0.523199	0.619048	NA	NA	0.558586	0.645714	0.417906	0.59798	0.622989	0.653098	0.580694
thymine	PPP1R14B	NA	562	12	0.600504	0.000295961	5.84206	5.15595e-09	1.23693e-05	0.752066	0.724638	NA	NA	0.529661	0.616	0.560573	0.451551	0.664171	0.687719	NA	0.543434	0.530769	0.534459	0.722274
nicotinamide adenine dinucleotide (NAD+)	ARHGAP30	NA	550	12	0.387957	0.000367902	5.84144	5.17517e-09	1.24044e-05	0.522114	0.346405	0.451952	NA	0.449553	0.344828	NA	NA	0.329293	0.441667	0.531915	0.336694	0.276163	0.401817	0.311364
nicotinamide ribonucleotide (NMN)	FES	NA	367	8	0.375496	0.000454445	5.84039	5.20797e-09	1.24721e-05	NA	0.314815	NA	NA	NA	0.367725	0.473096	0.443066	NA	NA	NA	0.391837	0.275362	0.358108	0.350877
nicotinamide ribonucleotide (NMN)	TRPV2	NA	367	8	0.376408	0.00044782	5.84036	5.20882e-09	1.24725e-05	NA	0.435185	NA	NA	NA	0.404762	0.398323	0.378825	NA	NA	NA	0.393878	0.272947	0.38232	0.359268
flavin adenine dinucleotide (FAD)	PCOLCE	NA	513	11	0.388566	0.000364178	5.8393	5.24215e-09	1.25382e-05	0.152104	0.444444	NA	NA	0.496296	0.444444	NA	NA	0.30404	0.385507	0.462963	0.307368	0.454762	0.38388	0.322948
nicotinamide adenine dinucleotide (NAD+)	CHST11	4	550	12	0.390464	0.000352092	5.83751	5.29866e-09	1.26384e-05	0.559871	0.339869	0.415916	NA	0.38825	0.395225	NA	NA	0.370707	0.175	0.477867	0.368952	0.354651	0.459119	0.333333
choline	CDK5	NA	523	11	0.39886	0.000300183	5.83753	5.29795e-09	1.26384e-05	0.353005	0.267974	0.414414	NA	0.442623	0.494709	NA	NA	0.471717	NA	0.467643	0.322581	0.427586	0.354138	0.36727
flavin adenine dinucleotide (FAD)	CASTOR1	NA	513	11	0.394668	0.000325579	5.8376	5.29592e-09	1.26384e-05	0.476807	0.267974	NA	NA	0.448677	0.37037	NA	NA	0.427273	0.478261	0.48963	0.315789	0.361905	0.419854	0.316869
nicotinamide ribonucleotide (NMN)	RCSD1	NA	367	8	0.380046	0.00042227	5.8374	5.30207e-09	1.26418e-05	NA	0.296296	NA	NA	NA	0.412698	0.420685	0.383237	NA	NA	NA	0.442857	0.280193	0.357545	0.411899
5-methylthioadenosine (MTA)	PTGER2	NA	523	11	0.397888	0.000306005	5.83731	5.30506e-09	1.26473e-05	0.405501	0.352941	0.405488	NA	0.463776	0.283069	NA	NA	0.39311	NA	0.442491	0.461694	0.324138	0.487562	0.355204
malate	S1PR2	NA	624	13	0.406194	0.000258263	5.83714	5.31051e-09	1.26556e-05	0.427869	0.333333	0.298799	0.44535	0.459545	0.396825	NA	NA	0.467139	0.356125	0.482295	0.502016	0.468966	0.371325	0.267722
nicotinamide ribonucleotide (NMN)	STK17B	NA	367	8	0.369804	0.000497543	5.83691	5.31783e-09	1.26698e-05	NA	0.314815	NA	NA	NA	0.457672	0.410203	0.385443	NA	NA	NA	0.302041	0.217391	0.463964	0.398169
quinolinate	UBASH3B	NA	517	10	0.604812	0.00032254	5.83606	5.34486e-09	1.27199e-05	0.687583	NA	NA	NA	0.532275	0.6	0.653092	0.60769	0.450957	NA	NA	0.666667	0.558897	0.731431	0.593962
malate	UBTD1	NA	624	13	0.413685	0.00021879	5.83544	5.36498e-09	1.27534e-05	0.429508	0.30719	0.348348	0.389033	0.437864	0.465608	NA	NA	0.437816	0.424501	0.474481	0.467742	0.409195	0.422886	0.360483
nicotinamide adenine dinucleotide (NAD+)	PTPN7	NA	550	12	0.392918	0.000336731	5.83548	5.3635e-09	1.27534e-05	0.491909	0.359477	0.48048	NA	0.461047	0.344828	NA	NA	0.362626	0.583333	0.458792	0.356855	0.252907	0.453529	0.282576
nicotinamide adenine dinucleotide (NAD+)	CD3E	NA	550	12	0.392719	0.000338018	5.83516	5.37387e-09	1.27714e-05	0.454153	0.326797	0.507508	NA	0.426564	0.366048	NA	NA	0.407071	0.416667	0.458792	0.350806	0.284884	0.410203	0.334091
N-formylmethionine	CYP4A11	NA	454	9	0.383063	0.000401811	5.83368	5.42176e-09	1.28679e-05	0.316239	0.366013	NA	NA	0.113411	0.269841	NA	NA	0.518182	NA	0.499303	NA	0.297619	0.365028	0.354449
cytidine 5'-diphosphocholine	MMRN2	NA	550	12	0.396411	0.000315368	5.83318	5.43797e-09	1.28996e-05	0.334467	0.333333	0.424925	NA	0.512956	0.346749	NA	NA	0.520202	0.485714	0.412454	0.290698	0.369186	0.313274	0.339753
cytidine 5'-diphosphocholine	RBMS3	NA	550	12	0.395595	0.000320461	5.83221	5.46976e-09	1.29592e-05	0.306689	0.287582	0.438438	NA	0.554733	0.414861	NA	NA	0.418182	0.462857	0.418803	0.337209	0.261628	0.412389	0.399846
quinolinate	CCNA2	NA	517	10	0.604162	0.000318979	5.83212	5.47272e-09	1.29631e-05	0.838451	NA	NA	NA	0.480423	0.674286	0.577677	0.556144	0.580144	NA	NA	0.654321	0.619048	0.554348	0.656604
N-formylmethionine	STK32B	NA	454	9	0.381188	0.000415133	5.83134	5.49842e-09	1.30067e-05	0.229345	0.352941	NA	NA	0.526553	0.338624	NA	NA	0.520202	NA	0.44669	NA	0.338095	0.340445	0.319005
5-methylthioadenosine (MTA)	ATP6V1F	4	523	11	0.604259	0.000319674	5.83121	5.50281e-09	1.30096e-05	0.593611	0.764706	0.580793	NA	0.498149	0.650794	NA	NA	0.478217	NA	0.512332	0.655242	0.728736	0.635459	0.553544
quinolinate	HPS5	NA	517	10	0.604657	0.000322122	5.83118	5.50377e-09	1.30103e-05	0.671562	NA	NA	NA	0.532804	0.594286	0.517345	0.604625	0.595694	NA	NA	0.62716	0.626566	0.666214	0.647547
cytidine 5'-diphosphocholine	EBF3	NA	550	12	0.391811	0.000344301	5.8306	5.52281e-09	1.30456e-05	0.353175	0.254902	0.366366	NA	0.477525	0.377709	NA	NA	0.464646	0.494286	0.428083	0.367442	0.343023	0.414159	0.345917
glucose	GAB1	NA	764	15	0.587527	0.000225416	5.82978	5.55019e-09	1.30891e-05	0.518033	0.640523	0.565152	0.560948	0.564962	0.714674	0.612159	0.55814	0.573306	0.680912	0.526984	0.491935	0.577011	0.573044	0.661388
5-methylthioadenosine (MTA)	MRTFB	NA	523	11	0.395181	0.000323282	5.82972	5.55221e-09	1.30923e-05	0.320319	0.287582	0.384146	NA	0.500264	0.357143	NA	NA	0.509625	NA	0.466422	0.229839	0.503448	0.428313	0.325038
5-methylthioadenosine (MTA)	PODN	NA	523	11	0.395104	0.000323864	5.82878	5.5833e-09	1.31412e-05	0.297249	0.27451	0.4375	NA	0.469064	0.314815	NA	NA	0.397163	NA	0.460073	0.417339	0.406897	0.47716	0.350679
cytidine 5'-diphosphocholine	CXCL12	NA	550	12	0.392097	0.000342826	5.82768	5.62045e-09	1.32009e-05	0.337868	0.254902	0.43994	NA	0.524061	0.417957	NA	NA	0.418182	0.462857	0.383639	0.325581	0.299419	0.497345	0.362866
flavin adenine dinucleotide (FAD)	SOCS3	NA	513	11	0.387693	0.000371408	5.82748	5.62692e-09	1.32128e-05	0.341963	0.385621	NA	NA	0.492593	0.298942	NA	NA	0.429293	0.365217	0.473086	0.389474	0.37619	0.357468	0.329027
thymine	PGM5	3	562	12	0.396832	0.000313483	5.82691	5.64625e-09	1.32468e-05	0.152433	0.398551	NA	NA	0.443856	0.488	0.313978	0.41916	0.409626	0.459649	NA	0.416162	0.371795	0.448195	0.344828
nicotinamide ribonucleotide (NMN)	CNN2	NA	367	8	0.374677	0.000462677	5.8263	5.66699e-09	1.3284e-05	NA	0.351852	NA	NA	NA	0.293651	0.4703	0.46209	NA	NA	NA	0.293878	0.403382	0.447072	0.279176
5-methylthioadenosine (MTA)	LUM	NA	523	11	0.397388	0.00031018	5.82626	5.66829e-09	1.32854e-05	0.355812	0.320261	0.41311	NA	0.482285	0.296296	NA	NA	0.326241	NA	0.47033	0.417339	0.374713	0.527815	0.365008
quinolinate	JCHAIN	NA	517	10	0.609818	0.000355303	5.82605	5.67559e-09	1.32927e-05	0.523364	NA	NA	NA	0.465079	0.674286	0.682504	0.527445	0.697368	NA	NA	0.604938	0.776942	0.57337	0.561509
nicotinamide ribonucleotide (NMN)	MYD88	NA	367	8	0.378096	0.000437831	5.82593	5.67964e-09	1.32989e-05	NA	0.351852	NA	NA	NA	0.351852	0.436758	0.463744	NA	NA	NA	0.397959	0.248792	0.466216	0.307399
5-methylthioadenosine (MTA)	MRPL12	NA	523	11	0.600179	0.000295702	5.8257	5.68744e-09	1.33106e-05	0.716948	0.588235	0.559451	NA	0.490746	0.558201	NA	NA	0.578521	NA	0.527473	0.683468	0.678161	0.614654	0.651584
cytidine 5'-diphosphocholine	MYADM	NA	550	12	0.393712	0.000332896	5.82546	5.69542e-09	1.33211e-05	0.387188	0.30719	0.423423	NA	0.514543	0.411765	NA	NA	0.457576	0.38	0.364103	0.327907	0.270349	0.49823	0.395994
thymine	KLF9	NA	562	12	0.398473	0.000303884	5.82408	5.74296e-09	1.34158e-05	0.314968	0.362319	NA	NA	0.433263	0.472	0.362724	0.431787	0.4	0.4	NA	0.393939	0.446154	0.429911	0.281454
nicotinamide adenine dinucleotide (NAD+)	FCRL5	NA	550	12	0.386735	0.000378247	5.82379	5.75263e-09	1.34351e-05	0.450917	0.235294	0.436937	NA	0.479566	0.360743	NA	NA	0.415152	0.291667	0.483981	0.334677	0.331395	0.48847	0.331061
quinolinate	ARRB2	NA	517	10	0.60806	0.00034434	5.8233	5.76965e-09	1.34682e-05	0.630174	NA	NA	NA	0.588889	0.705714	0.547511	0.542491	0.663876	NA	NA	0.666667	0.483709	0.679348	0.596981
adenosine 5'-monophosphate (AMP)	SCARF2	3	461	10	0.380464	0.000421412	5.823	5.78004e-09	1.34908e-05	0.2975	0.411765	NA	NA	0.451084	0.28836	NA	NA	0.39697	0.461538	0.475458	0.278226	0.380952	0.307345	NA
cytidine 5'-diphosphocholine	RPS6KA2	NA	550	12	0.395094	0.000324671	5.82207	5.81218e-09	1.35476e-05	0.36678	0.287582	0.423423	NA	0.57853	0.396285	NA	NA	0.414141	0.454286	0.45641	0.253488	0.430233	0.3	0.3151
5-methylthioadenosine (MTA)	F13A1	5	523	11	0.388477	0.000366941	5.8219	5.81815e-09	1.35521e-05	0.310559	0.254902	0.484756	NA	0.50661	0.412698	NA	NA	0.35461	NA	0.46569	0.358871	0.301149	0.442786	0.3454
nicotinamide ribonucleotide (NMN)	IGFLR1	NA	367	8	0.377265	0.000444432	5.8219	5.81826e-09	1.35521e-05	NA	0.259259	NA	NA	NA	0.44709	0.484976	0.364489	NA	NA	NA	0.330612	0.258454	0.449324	0.39283
cytidine 5'-diphosphocholine	ABCG2	3	550	12	0.39801	0.000306912	5.82174	5.82389e-09	1.35616e-05	0.372449	0.300654	0.460961	NA	0.499736	0.424149	NA	NA	0.444444	0.431429	0.38315	0.346512	0.383721	0.343363	0.347458
nicotinamide adenine dinucleotide (NAD+)	MYO1F	NA	550	12	0.394738	0.000327075	5.82033	5.87306e-09	1.36611e-05	0.456311	0.352941	0.421922	NA	0.47765	0.334218	NA	NA	0.320202	0.466667	0.52629	0.395161	0.354651	0.39972	0.312121
nicotinamide adenine dinucleotide (NAD+)	SIGLEC10	NA	550	12	0.3978	0.000308393	5.81969	5.89574e-09	1.36904e-05	0.516721	0.333333	0.433934	NA	0.442529	0.371353	NA	NA	0.315152	0.4	0.487161	0.419355	0.322674	0.519916	0.301515
quinolinate	POLQ	4	517	10	0.607127	0.00033902	5.81818	5.94901e-09	1.37973e-05	0.795728	NA	NA	NA	0.498942	0.76	0.560332	0.533296	0.546651	NA	NA	0.632099	0.639098	0.588315	0.636226
phytosphingosine	KIF3B	NA	333	8	0.637711	0.000560317	5.81771	5.96596e-09	1.38265e-05	0.658402	0.713333	NA	NA	NA	0.557333	NA	NA	0.470726	NA	NA	0.605556	0.744828	0.657621	0.673454
phenyllactate (PLA)	S100A2	NA	329	8	0.637565	0.000559126	5.81773	5.96533e-09	1.38265e-05	NA	0.704545	NA	NA	0.465884	0.769022	NA	NA	0.603061	0.625	NA	NA	0.583333	0.583685	0.724904
thymine	PSMD14	NA	562	12	0.605587	0.000329412	5.81756	5.97138e-09	1.38374e-05	0.780533	0.688406	NA	NA	0.578919	0.610667	0.605735	0.587153	0.549733	0.526316	NA	0.549495	0.707692	0.48992	0.675676
glycerol 3-phosphate (G3P)	PAIP2B	NA	624	13	0.591551	0.000247671	5.81733	5.97962e-09	1.38514e-05	0.509836	0.607843	0.490991	0.613788	0.580116	0.69496	NA	NA	0.562626	0.692308	0.504762	0.540323	0.673563	0.636364	0.587481
nicotinamide ribonucleotide (NMN)	BCL2A1	NA	367	8	0.378039	0.000439641	5.81663	6.00455e-09	1.38956e-05	NA	0.351852	NA	NA	NA	0.470899	0.445143	0.396471	NA	NA	NA	0.357143	0.241546	0.453266	0.305873
5-methylthioadenosine (MTA)	SEMA5A	NA	523	11	0.402502	0.000281186	5.81434	6.08724e-09	1.40394e-05	0.325643	0.346405	0.42378	NA	0.478583	0.314815	NA	NA	0.397163	NA	0.412454	0.362903	0.377011	0.498417	0.456259
5-methylthioadenosine (MTA)	DCN	NA	523	11	0.393579	0.000335048	5.814	6.09961e-09	1.40575e-05	0.28394	0.313725	0.435976	NA	0.517715	0.280423	NA	NA	0.303951	NA	0.465446	0.417339	0.383908	0.50294	0.37632
flavin adenine dinucleotide (FAD)	CTSK	4	513	11	0.39232	0.000343029	5.81395	6.10171e-09	1.40607e-05	0.229773	0.366013	NA	NA	0.48254	0.359788	NA	NA	0.349495	0.472464	0.451358	0.376842	0.369048	0.416211	0.360942
uracil	GARS1	3	624	13	0.591022	0.000245176	5.81307	6.13392e-09	1.41178e-05	0.738251	0.594771	0.527439	0.423664	0.547329	0.751323	NA	NA	0.583838	0.626781	0.540415	0.516129	0.525346	0.600633	0.605442
cytidine 5'-diphosphocholine	ESAM	NA	550	12	0.395825	0.000321171	5.81293	6.13877e-09	1.41273e-05	0.421202	0.346405	0.384384	NA	0.547858	0.371517	NA	NA	0.414141	0.437143	0.427595	0.306977	0.31686	0.314159	0.386749
nicotinamide adenine dinucleotide (NAD+)	SPN	NA	550	12	0.392605	0.000341433	5.81205	6.17118e-09	1.41915e-05	0.467098	0.359477	0.456456	NA	0.405492	0.331565	NA	NA	0.39798	0.416667	0.522866	0.358871	0.319767	0.380154	0.325758
nicotinamide ribonucleotide (NMN)	NDUFA4	3	367	8	0.627931	0.000484505	5.81203	6.17196e-09	1.41916e-05	NA	0.768519	NA	NA	NA	0.716931	0.555556	0.580369	NA	NA	NA	0.518367	0.661836	0.651464	0.6209
caprate (10:0)	MSRB3	NA	526	11	0.600855	0.000301169	5.81154	6.19009e-09	1.42295e-05	NA	0.633987	NA	0.532963	0.570598	0.550265	NA	NA	0.652174	0.552707	0.736492	0.659274	0.636782	0.549525	0.541478
quinolinate	MACROD1	4	517	10	0.393562	0.000335444	5.81145	6.19335e-09	1.42319e-05	0.459279	NA	NA	NA	0.466138	0.382857	0.363499	0.416829	0.51555	NA	NA	0.412346	0.218045	0.336957	0.406038
uracil	FANCA	NA	624	13	0.595043	0.000267551	5.81054	6.22708e-09	1.42976e-05	0.703279	0.627451	0.60061	0.478053	0.517715	0.571429	NA	NA	0.557576	0.595442	0.577045	0.618952	0.633641	0.622343	0.560847
thymine	RACGAP1	NA	562	12	0.61235	0.000373953	5.80982	6.25403e-09	1.43498e-05	0.800735	0.594203	NA	NA	0.603284	0.453333	0.686022	0.622838	0.597861	0.564912	NA	0.505051	0.674359	0.576653	0.763281
N-acetylalanine	ATAD2	NA	513	11	0.610761	0.000363474	5.80964	6.26086e-09	1.43572e-05	0.671605	0.72549	NA	NA	0.539072	0.526455	NA	NA	0.568687	0.565714	0.486439	0.668687	0.583908	0.719584	0.642534
cytidine 5'-diphosphocholine	MSRB3	NA	550	12	0.397441	0.000311672	5.80934	6.27178e-09	1.43744e-05	0.363379	0.372549	0.327327	NA	0.56055	0.390093	NA	NA	0.426263	0.482857	0.422222	0.248837	0.244186	0.486726	0.430663
flavin adenine dinucleotide (FAD)	MMP2	NA	513	11	0.394025	0.000332966	5.80771	6.33345e-09	1.44843e-05	0.23301	0.379085	NA	NA	0.479894	0.388889	NA	NA	0.350505	0.469565	0.448148	0.391579	0.409524	0.3898	0.316869
phenyllactate (PLA)	LAMB3	NA	329	8	0.632409	0.000519833	5.80745	6.34332e-09	1.45033e-05	NA	0.530303	NA	NA	0.619956	0.684783	NA	NA	0.57449	0.633333	NA	NA	0.678241	0.651195	0.670498
N-acetylalanine	MND1	NA	513	11	0.603551	0.00031794	5.80739	6.34533e-09	1.45043e-05	0.666049	0.679739	NA	NA	0.528083	0.661376	NA	NA	0.59899	0.648571	0.450277	0.618182	0.616092	0.598824	0.551282
cytidine 5'-diphosphocholine	SERPINE1	NA	550	12	0.395571	0.000323487	5.8062	6.39062e-09	1.45904e-05	0.414399	0.431373	0.355856	NA	0.446325	0.390093	NA	NA	0.382828	0.445714	0.391209	0.45814	0.218023	0.352212	0.410632
nicotinamide adenine dinucleotide (NAD+)	CD8A	NA	550	12	0.391715	0.000347828	5.80614	6.39289e-09	1.45921e-05	0.454153	0.281046	0.471471	NA	0.41507	0.392573	NA	NA	0.294949	0.525	0.477378	0.356855	0.343023	0.473795	0.351515
uracil	DLGAP5	NA	624	13	0.604391	0.000323274	5.80598	6.39895e-09	1.45955e-05	0.725137	0.712418	0.579268	0.478053	0.509783	0.582011	NA	NA	0.567677	0.752137	0.561416	0.558468	0.552995	0.688376	0.516251
cytidine 5'-diphosphocholine	CTSG	4	550	12	0.391773	0.000347658	5.80444	6.45832e-09	1.46974e-05	0.371882	0.287582	0.381381	NA	0.539397	0.343653	NA	NA	0.49798	0.377143	0.401221	0.313953	0.241279	0.411504	0.429122
nicotinamide ribonucleotide (NMN)	CHMP2A	NA	367	8	0.622325	0.000444168	5.80421	6.46687e-09	1.47082e-05	NA	0.703704	NA	NA	NA	0.65873	0.51782	0.520816	NA	NA	NA	0.604082	0.657005	0.660473	0.692601
nicotinamide adenine dinucleotide (NAD+)	RASSF5	NA	550	12	0.396601	0.000317422	5.80361	6.49031e-09	1.47509e-05	0.572816	0.398693	0.414414	NA	0.500639	0.318302	NA	NA	0.420202	0.258333	0.488628	0.346774	0.287791	0.40601	0.334848
nicotinamide ribonucleotide (NMN)	IPCEF1	NA	367	8	0.381813	0.000414908	5.80223	6.54372e-09	1.48439e-05	NA	0.231481	NA	NA	NA	0.412698	0.378057	0.405845	NA	NA	NA	0.428571	0.323671	0.42455	0.408085
nicotinamide ribonucleotide (NMN)	ZNF280B	NA	367	8	0.375667	0.000459188	5.80219	6.54561e-09	1.48464e-05	NA	0.277778	NA	NA	NA	0.335979	0.429769	0.471188	NA	NA	NA	0.32449	0.294686	0.535473	0.327994
urate	GLI3	NA	550	12	0.591687	0.000249839	5.80064	6.60626e-09	1.49466e-05	0.603609	0.660131	0.614114	NA	0.450426	0.600529	NA	NA	0.518182	0.623932	0.560928	0.512097	0.627586	0.609227	0.721719
5-methylthioadenosine (MTA)	SNRPF	NA	523	11	0.603991	0.00032155	5.79925	6.66129e-09	1.50478e-05	0.689441	0.738562	0.652439	NA	0.516658	0.544974	NA	NA	0.528875	NA	0.555067	0.701613	0.611494	0.49299	0.651584
nicotinamide adenine dinucleotide (NAD+)	POU2AF1	NA	550	12	0.378114	0.000441826	5.79865	6.68515e-09	1.50838e-05	0.429342	0.169935	0.489489	NA	0.420817	0.411141	NA	NA	0.356566	0.566667	0.453167	0.336694	0.281977	0.480084	0.306061
dihomo-linoleate (20:2n6)	ECRG4	NA	513	11	0.398792	0.000304634	5.79863	6.68601e-09	1.5084e-05	0.324044	0.235294	NA	NA	0.400846	0.428571	NA	NA	0.41456	0.410256	0.456899	0.459677	0.337931	0.473541	0.421569
nicotinamide adenine dinucleotide (NAD+)	DLG3	NA	550	12	0.613953	0.000386286	5.79788	6.71579e-09	1.5129e-05	0.551241	0.745098	0.654655	NA	0.408046	0.742706	NA	NA	0.521212	0.641667	0.531181	0.637097	0.75	0.574423	0.587121
pelargonate (9:0)	SPRED1	NA	364	8	0.619527	0.000425112	5.79715	6.74495e-09	1.5181e-05	NA	0.673203	0.62585	NA	0.484884	NA	NA	NA	0.624242	0.62963	0.693179	0.66129	NA	NA	0.558824
cytidine 5'-diphosphocholine	THBD	NA	550	12	0.393077	0.000340496	5.79448	6.85332e-09	1.5365e-05	0.38322	0.281046	0.354354	NA	0.5156	0.328173	NA	NA	0.390909	0.462857	0.390476	0.3	0.337209	0.487611	0.493837
2-aminoadipate	DNALI1	NA	624	13	0.591424	0.000248987	5.79389	6.87741e-09	1.5399e-05	0.665938	0.653595	0.557895	0.551111	0.556674	0.507937	NA	NA	0.534343	0.534483	0.454945	0.677419	0.687356	0.676617	0.633282
cytidine 5'-diphosphocholine	SPARCL1	NA	550	12	0.395326	0.000326431	5.79352	6.89267e-09	1.54205e-05	0.344104	0.30719	0.342342	NA	0.474881	0.386997	NA	NA	0.439394	0.531429	0.409524	0.288372	0.531977	0.245133	0.379815
5-methylthioadenosine (MTA)	CLEC14A	NA	523	11	0.395509	0.00032537	5.79281	6.92201e-09	1.54743e-05	0.397516	0.333333	0.452744	NA	0.478583	0.404762	NA	NA	0.431611	NA	0.45812	0.306452	0.36092	0.325192	0.398944
quinolinate	ADPGK	4	517	10	0.603794	0.000321486	5.78884	7.08757e-09	1.57695e-05	0.793057	NA	NA	NA	0.592063	0.717143	0.567119	0.571468	0.568182	NA	NA	0.62716	0.483709	0.626359	0.597736
nicotinamide ribonucleotide (NMN)	ITGB2	NA	367	8	0.382554	0.000411636	5.78872	7.09252e-09	1.57782e-05	NA	0.351852	NA	NA	NA	0.47619	0.390636	0.395368	NA	NA	NA	0.328571	0.297101	0.381194	0.424867
nicotinamide ribonucleotide (NMN)	NFKBIZ	NA	367	8	0.385809	0.000389193	5.78827	7.1117e-09	1.58065e-05	NA	0.398148	NA	NA	NA	0.346561	0.490566	0.395919	NA	NA	NA	0.395918	0.362319	0.405968	0.295957
N-acetyl-aspartyl-glutamate (NAAG)	TGIF2	NA	653	13	0.598796	0.00029139	5.78765	7.13761e-09	1.58401e-05	0.553801	0.594771	NA	NA	0.617251	0.519894	0.655348	0.519669	0.705051	0.674923	0.531328	0.591667	0.785908	0.58	0.474419
nicotinamide ribonucleotide (NMN)	RIPOR2	NA	367	8	0.372798	0.000483543	5.78464	7.26669e-09	1.60666e-05	NA	0.324074	NA	NA	NA	0.335979	0.393431	0.363386	NA	NA	NA	0.485714	0.205314	0.427928	0.43402
thymine	SHE	NA	562	12	0.394973	0.00032969	5.78429	7.28206e-09	1.60865e-05	0.304867	0.449275	NA	NA	0.447564	0.434667	0.415771	0.356849	0.411765	0.231579	NA	0.375758	0.494872	0.428504	0.328052
4-hydroxyphenylpyruvate	NCF2	NA	390	9	0.6146	0.000392526	5.7843	7.2813e-09	1.60865e-05	0.547619	0.630435	NA	NA	0.592593	0.586777	NA	NA	0.677005	0.692063	NA	NA	0.524155	0.639428	0.636434
5-methylthioadenosine (MTA)	MCTP1	NA	523	11	0.388859	0.000369387	5.78272	7.35045e-09	1.62142e-05	0.344277	0.405229	0.422256	NA	0.517715	0.283069	NA	NA	0.477204	NA	0.476435	0.260081	0.294253	0.488919	0.286576
nicotinamide adenine dinucleotide (NAD+)	ZBP1	NA	550	12	0.392305	0.000347047	5.781	7.42588e-09	1.63483e-05	0.533981	0.30719	0.465465	NA	0.512771	0.342175	NA	NA	0.39596	0.4	0.464906	0.360887	0.276163	0.440252	0.288636
nicotinamide adenine dinucleotide (NAD+)	TNC	NA	550	12	0.392939	0.000343028	5.78051	7.44724e-09	1.63821e-05	0.294498	0.372549	0.351351	NA	0.49106	0.355438	NA	NA	0.430303	0.441667	0.470286	0.298387	0.34593	0.468903	0.408333
taurine	SLC6A6	1	550	12	0.597589	0.000285022	5.78045	7.44997e-09	1.63862e-05	0.556042	0.660131	0.615038	NA	0.535167	0.574074	NA	NA	0.771486	0.675214	0.547985	0.506048	0.616092	0.56445	0.553544
guanidinoacetate	STRA6	4	475	10	0.390935	0.000356081	5.7798	7.47908e-09	1.64218e-05	NA	NA	0.488722	NA	0.448231	0.44709	0.46711	0.369595	NA	0.384615	NA	0.387755	0.342529	0.329715	0.279789
nicotinamide ribonucleotide (NMN)	SRGN	NA	367	8	0.37129	0.000495923	5.7797	7.48337e-09	1.64232e-05	NA	0.351852	NA	NA	NA	0.410053	0.425577	0.386821	NA	NA	NA	0.379592	0.210145	0.385135	0.408848
quinolinate	SLC37A2	NA	517	10	0.608886	0.000354974	5.77927	7.50269e-09	1.64585e-05	0.579439	NA	NA	NA	0.515873	0.794286	0.550528	0.589858	0.600478	NA	NA	0.701235	0.551378	0.607337	0.604528
urate	ATP8B2	3	550	12	0.600728	0.000303864	5.77842	7.54044e-09	1.65221e-05	0.582832	0.705882	0.605105	NA	0.502665	0.653439	NA	NA	0.525253	0.578348	0.50232	0.633065	0.565517	0.657169	0.701357
UDP-glucuronate	COX7A1	4	415	8	0.384529	0.000399329	5.77841	7.54094e-09	1.65221e-05	0.393069	0.346405	0.358859	NA	0.451459	NA	0.477863	0.348637	0.323013	NA	NA	NA	NA	NA	0.382779
5-methylthioadenosine (MTA)	MFSD14A	NA	523	11	0.401752	0.000289234	5.77697	7.60585e-09	1.66333e-05	0.414374	0.320261	0.455793	NA	0.482813	0.410053	NA	NA	0.430598	NA	0.463492	0.304435	0.337931	0.407056	0.392911
flavin adenine dinucleotide (FAD)	ARID5A	NA	513	11	0.390714	0.000357887	5.77687	7.61038e-09	1.66396e-05	0.377562	0.30719	NA	NA	0.508466	0.351852	NA	NA	0.412121	0.428986	0.48716	0.376842	0.316667	0.382514	0.334347
quinolinate	CTSW	4	517	10	0.610574	0.000366673	5.77447	7.71964e-09	1.68277e-05	0.696929	NA	NA	NA	0.522751	0.78	0.506787	0.591251	0.647129	NA	NA	0.666667	0.641604	0.554348	0.576604
nicotinamide ribonucleotide (NMN)	TNFRSF9	NA	367	8	0.373749	0.000478072	5.77414	7.73457e-09	1.68464e-05	NA	0.361111	NA	NA	NA	0.444444	0.365479	0.385443	NA	NA	NA	0.34898	0.224638	0.412725	0.441648
phosphoethanolamine	CDKN1B	NA	550	12	0.596455	0.000279122	5.77332	7.7723e-09	1.69e-05	0.61694	0.718954	0.525526	NA	0.593337	0.674603	NA	NA	0.591919	0.615385	0.512332	0.602823	0.609195	0.616463	0.486425
quinolinate	KIF15	NA	517	10	0.604148	0.000325534	5.77233	7.81843e-09	1.6977e-05	0.799733	NA	NA	NA	0.501058	0.64	0.586727	0.48788	0.589713	NA	NA	0.646914	0.646617	0.611866	0.657358
5-methylthioadenosine (MTA)	AEBP1	NA	523	11	0.397772	0.000313712	5.77168	7.84846e-09	1.70364e-05	0.420586	0.326797	0.425305	NA	0.492332	0.375661	NA	NA	0.33536	NA	0.424908	0.433468	0.349425	0.445952	0.350679
kynurenine	GZMB	NA	550	12	0.601509	0.000309384	5.77107	7.8772e-09	1.70851e-05	0.691803	0.653595	0.609023	NA	0.540455	0.671958	NA	NA	0.581395	0.621083	0.598046	0.506048	0.682759	0.530981	0.534691
succinylcarnitine	ADAM19	NA	451	10	0.385643	0.000392672	5.77095	7.88265e-09	1.70923e-05	0.489451	0.196078	NA	NA	NA	0.415205	NA	NA	0.428277	0.333333	0.514286	0.419753	0.307692	0.364138	0.38631
nicotinamide ribonucleotide (NMN)	SLAMF8	NA	367	8	0.378267	0.000445075	5.77019	7.91809e-09	1.71543e-05	NA	0.314815	NA	NA	NA	0.473545	0.392034	0.401434	NA	NA	NA	0.338776	0.328502	0.421171	0.340961
phosphoethanolamine	MBTD1	NA	550	12	0.597936	0.000288101	5.7699	7.93197e-09	1.71728e-05	0.593443	0.784314	0.605105	NA	0.600212	0.619048	NA	NA	0.450505	0.598291	0.5663	0.631048	0.616092	0.622343	0.496229
quinolinate	CHIT1	6	517	10	0.600227	0.000301738	5.7699	7.93205e-09	1.71728e-05	0.65287	NA	NA	NA	0.481481	0.728571	0.519608	0.52438	0.57177	NA	NA	0.654321	0.674185	0.61413	0.630189
quinolinate	TNF	NA	517	10	0.606645	0.000341731	5.76895	7.97665e-09	1.72596e-05	0.638184	NA	NA	NA	0.480952	0.728571	0.470588	0.563667	0.669856	NA	NA	0.634568	0.606516	0.65625	0.652075
N-formylmethionine	RALB	NA	454	9	0.375663	0.00046479	5.76729	8.0558e-09	1.73992e-05	0.531339	0.333333	NA	NA	0.546355	0.349206	NA	NA	0.452525	NA	0.4	NA	0.22381	0.30102	0.405732
cytidine 5'-diphosphocholine	KLF7	NA	550	12	0.390712	0.000359248	5.76602	8.11643e-09	1.7496e-05	0.467687	0.222222	0.354354	NA	0.505553	0.417957	NA	NA	0.412121	0.451429	0.398291	0.325581	0.337209	0.248673	0.459938
5-methylthioadenosine (MTA)	STARD8	5	523	11	0.39896	0.00030712	5.76551	8.14091e-09	1.75343e-05	0.387755	0.385621	0.42378	NA	0.479112	0.388889	NA	NA	0.342452	NA	0.446154	0.304435	0.335632	0.434645	0.452489
thymine	FANCD2	NA	562	12	0.601639	0.000310851	5.7648	8.17537e-09	1.75956e-05	0.77686	0.594203	NA	NA	0.600106	0.498667	0.659498	0.638485	0.567914	0.505263	NA	0.541414	0.682051	0.60572	0.605778
nicotinamide adenine dinucleotide (NAD+)	DPYD	1	550	12	0.38545	0.000394922	5.76421	8.20414e-09	1.76415e-05	0.330097	0.372549	0.444444	NA	0.439974	0.312997	NA	NA	0.343434	0.35	0.52091	0.318548	0.369186	0.424878	0.363636
nicotinamide ribonucleotide (NMN)	PCED1B	NA	367	8	0.380015	0.000433347	5.76378	8.22485e-09	1.76741e-05	NA	0.481481	NA	NA	NA	0.375661	0.426275	0.375517	NA	NA	NA	0.273469	0.374396	0.378941	0.383677
nicotinamide ribonucleotide (NMN)	NLRC5	NA	367	8	0.370605	0.000504054	5.76341	8.24313e-09	1.77074e-05	NA	0.157407	NA	NA	NA	0.462963	0.375961	0.369451	NA	NA	NA	0.395918	0.379227	0.341216	0.411899
5-methylthioadenosine (MTA)	ECM2	NA	523	11	0.395437	0.000329162	5.76333	8.24697e-09	1.77136e-05	0.275954	0.352941	0.443598	NA	0.479112	0.325397	NA	NA	0.39311	NA	0.461783	0.407258	0.328736	0.491633	0.340875
nicotinamide ribonucleotide (NMN)	AIF1	NA	367	8	0.375955	0.000463283	5.7631	8.25849e-09	1.77344e-05	NA	0.361111	NA	NA	NA	0.497354	0.434661	0.376344	NA	NA	NA	0.336735	0.219807	0.413851	0.361556
nicotinamide ribonucleotide (NMN)	CYTIP	NA	367	8	0.376915	0.000456197	5.76274	8.2761e-09	1.77562e-05	NA	0.259259	NA	NA	NA	0.439153	0.365479	0.372484	NA	NA	NA	0.340816	0.444444	0.38795	0.374523
5-methylthioadenosine (MTA)	TSPAN2	NA	523	11	0.401742	0.00029094	5.7606	8.38148e-09	1.79398e-05	0.286602	0.418301	0.396341	NA	0.500264	0.357143	NA	NA	0.443769	NA	0.431258	0.368952	0.337931	0.437359	0.395173
nicotinamide ribonucleotide (NMN)	PATL2	NA	367	8	0.380332	0.000431545	5.76055	8.384e-09	1.79412e-05	NA	0.231481	NA	NA	NA	0.402116	0.420685	0.448029	NA	NA	NA	0.367347	0.292271	0.400338	0.431732
urate	SLC9A3R1	NA	550	12	0.403973	0.000277962	5.75971	8.42602e-09	1.80149e-05	0.438491	0.437908	0.435435	NA	0.429638	0.322751	NA	NA	0.473737	0.441595	0.459585	0.306452	0.411494	0.353234	0.337104
histamine	GCSAML	NA	645	13	0.597366	0.000285784	5.75952	8.43531e-09	1.80267e-05	0.626997	0.732026	0.570571	NA	0.529412	0.74216	0.547236	0.523979	NA	0.626781	0.537729	0.519751	0.492997	0.584946	0.645503
phenyllactate (PLA)	MYBL2	NA	329	8	0.629671	0.000506888	5.75952	8.43518e-09	1.80267e-05	NA	0.689394	NA	NA	0.578136	0.657609	NA	NA	0.538776	0.558333	NA	NA	0.597222	0.684951	0.682759
thymine	ORC1	NA	562	12	0.604158	0.000327086	5.75921	8.45068e-09	1.80554e-05	0.762167	0.623188	NA	NA	0.584216	0.405333	0.639427	0.625034	0.594652	0.6	NA	0.60404	0.661538	0.544773	0.686859
N-formylmethionine	ABLIM3	NA	454	9	0.371032	0.00050148	5.75909	8.45661e-09	1.8062e-05	0.354701	0.359477	NA	NA	0.513051	0.455026	NA	NA	0.382828	NA	0.52439	NA	0.238095	0.289425	0.308446
nicotinamide ribonucleotide (NMN)	PLTP	3	367	8	0.378568	0.000444674	5.75855	8.48412e-09	1.81066e-05	NA	0.361111	NA	NA	NA	0.436508	0.385045	0.414116	NA	NA	NA	0.367347	0.350242	0.407095	0.305111
guanidinoacetate	GIPC2	NA	475	10	0.614932	0.000398456	5.7577	8.52656e-09	1.8189e-05	NA	NA	0.52782	NA	0.34076	0.547619	0.583149	0.624897	NA	0.676923	NA	0.600583	0.636782	0.691542	0.764706
thymine	TRIP13	NA	562	12	0.609772	0.000363648	5.75639	8.59325e-09	1.82944e-05	0.801653	0.731884	NA	NA	0.518008	0.442667	0.671685	0.591271	0.554011	0.578947	NA	0.567677	0.641026	0.558368	0.774464
5-methylthioadenosine (MTA)	MRPS12	NA	523	11	0.605891	0.00033847	5.75572	8.62744e-09	1.83415e-05	0.696539	0.601307	0.597561	NA	0.436277	0.703704	NA	NA	0.504559	NA	0.596093	0.58871	0.742529	0.543193	0.692308
quinolinate	P2RX7	NA	517	10	0.609702	0.000363272	5.75573	8.62693e-09	1.83415e-05	0.663551	NA	NA	NA	0.577249	0.794286	0.50905	0.575926	0.651914	NA	NA	0.595062	0.671679	0.557971	0.550943
nicotinamide ribonucleotide (NMN)	ATP5MC2	3	367	8	0.620998	0.000442139	5.75437	8.69657e-09	1.84607e-05	NA	0.722222	NA	NA	NA	0.645503	0.491265	0.591674	NA	NA	NA	0.581633	0.63285	0.646396	0.694889
2-hydroxyglutarate	SRSF5	NA	597	12	0.40788	0.000256284	5.75429	8.70055e-09	1.8465e-05	0.371308	0.30719	0.466967	0.503333	0.487044	0.42328	NA	NA	0.428277	NA	0.417582	0.40121	0.372414	0.360923	0.347925
nicotinamide ribonucleotide (NMN)	SH3BP1	4	367	8	0.380546	0.00043103	5.75372	8.73019e-09	1.84985e-05	NA	0.287037	NA	NA	NA	0.362434	0.372467	0.486628	NA	NA	NA	0.322449	0.461353	0.382883	0.342487
nicotinamide ribonucleotide (NMN)	PLA2G2D	4	367	8	0.373137	0.000486198	5.75347	8.7428e-09	1.85175e-05	NA	0.333333	NA	NA	NA	0.415344	0.444444	0.42349	NA	NA	NA	0.269388	0.217391	0.443131	0.397407
2'-deoxyguanosine	WDR4	NA	422	10	0.623613	0.000461773	5.75239	8.79907e-09	1.86083e-05	0.724227	0.794872	NA	NA	0.643478	0.588859	NA	NA	0.579373	0.609907	NA	0.612245	0.531328	0.541038	0.748485
quinolinate	SP140L	NA	517	10	0.608715	0.000357256	5.75176	8.83189e-09	1.86626e-05	0.750334	NA	NA	NA	0.549206	0.714286	0.475113	0.583449	0.543062	NA	NA	0.664198	0.684211	0.580163	0.633962
succinate	PIK3CG	3	550	12	0.399328	0.000306401	5.75128	8.85722e-09	1.87005e-05	0.421311	0.320261	0.411411	NA	0.441565	0.407407	NA	NA	0.419192	0.304843	0.419536	0.324597	0.533333	0.445952	0.338612
nicotinamide adenine dinucleotide (NAD+)	GIMAP4	NA	550	12	0.390473	0.00036274	5.75075	8.88465e-09	1.8745e-05	0.435814	0.372549	0.423423	NA	0.44636	0.31565	NA	NA	0.315152	0.4	0.503791	0.40121	0.215116	0.51153	0.384091
nicotinamide ribonucleotide (NMN)	CD180	NA	367	8	0.374767	0.000474366	5.74994	8.92756e-09	1.88126e-05	NA	0.37963	NA	NA	NA	0.502646	0.352201	0.379377	NA	NA	NA	0.387755	0.251208	0.442005	0.311976
guanine	TMEM176A	NA	663	13	0.412509	0.000231562	5.74948	8.95162e-09	1.88528e-05	0.469399	0.359477	0.351767	NA	0.47964	0.484127	0.420685	0.384995	0.473577	NA	0.447863	0.433107	0.308046	0.496156	0.251885
5-methylthioadenosine (MTA)	SEC23A	NA	523	11	0.404317	0.000276957	5.74949	8.95154e-09	1.88528e-05	0.475599	0.385621	0.373476	NA	0.480169	0.357143	NA	NA	0.406282	NA	0.445421	0.292339	0.337931	0.523745	0.391403
nicotinamide ribonucleotide (NMN)	DPEP2	4	367	8	0.383821	0.000408409	5.74882	8.98704e-09	1.89054e-05	NA	0.407407	NA	NA	NA	0.412698	0.456324	0.411084	NA	NA	NA	0.381633	0.263285	0.356419	0.376812
nicotinamide ribonucleotide (NMN)	TMSB4X	NA	367	8	0.386304	0.000391202	5.74835	9.01204e-09	1.8934e-05	NA	0.37963	NA	NA	NA	0.439153	0.389238	0.422112	NA	NA	NA	0.383673	0.258454	0.400901	0.411137
quinolinate	SDS	4	517	10	0.604741	0.000332031	5.74812	9.02408e-09	1.89509e-05	0.691589	NA	NA	NA	0.591005	0.705714	0.475113	0.569239	0.539474	NA	NA	0.651852	0.62406	0.610507	0.64
caprate (10:0)	GLT8D2	3	526	11	0.601428	0.000311375	5.74797	9.03215e-09	1.89609e-05	NA	0.666667	NA	0.53037	0.588577	0.515873	NA	NA	0.635996	0.512821	0.739565	0.618952	0.655172	0.560832	0.597285
quinolinate	CSK	NA	517	10	0.608247	0.00035467	5.74781	9.04076e-09	1.89717e-05	0.787717	NA	NA	NA	0.47619	0.72	0.543741	0.532739	0.62799	NA	NA	0.62716	0.56391	0.644475	0.671698
putrescine	PRC1	NA	499	10	0.606659	0.000344347	5.74779	9.04156e-09	1.89717e-05	0.651826	0.745098	0.57958	0.526472	0.545503	NA	NA	NA	0.592929	0.642229	0.531136	0.602823	NA	NA	0.662348
2-aminoadipate	DSEL	NA	624	13	0.589	0.000239784	5.74752	9.0562e-09	1.8986e-05	0.638054	0.51634	0.658647	0.578889	0.565678	0.592593	NA	NA	0.571717	0.623563	0.524054	0.510081	0.71954	0.588422	0.569337
flavin adenine dinucleotide (FAD)	MRPS35	NA	513	11	0.611207	0.000374367	5.74754	9.05522e-09	1.8986e-05	0.70658	0.522876	NA	NA	0.521693	0.740741	NA	NA	0.541414	0.562319	0.569877	0.627368	0.654762	0.648452	0.674772
guanine	PDZK1IP1	NA	663	13	0.412329	0.000232731	5.74685	9.09234e-09	1.90499e-05	0.520765	0.333333	0.393241	NA	0.395029	0.439153	0.375262	0.402519	0.392276	NA	0.54188	0.435374	0.344828	0.400724	0.302413
glycochenodeoxycholate	IL5RA	NA	485	10	0.618729	0.000426836	5.74681	9.0942e-09	1.90499e-05	0.597484	0.639456	NA	NA	0.570975	0.700483	0.585604	0.573344	NA	0.71261	NA	NA	0.627907	0.67189	0.503771
5-methylthioadenosine (MTA)	MRGPRF	NA	523	11	0.400557	0.000299522	5.74591	9.14295e-09	1.91226e-05	0.254658	0.359477	0.405488	NA	0.482813	0.306878	NA	NA	0.39615	NA	0.439805	0.391129	0.425287	0.504749	0.38009
quinolinate	LMNB1	NA	517	10	0.605096	0.000334604	5.74541	9.16987e-09	1.91641e-05	0.797063	NA	NA	NA	0.45291	0.64	0.582956	0.512678	0.558612	NA	NA	0.619753	0.654135	0.68433	0.662642
laurate (12:0)	TMSB10	NA	513	11	0.400889	0.000297595	5.74527	9.17743e-09	1.91715e-05	0.350273	0.254902	NA	NA	0.506904	0.380952	NA	NA	0.468687	0.347578	0.450192	0.354839	0.377011	0.464043	0.457014
4-hydroxyphenylpyruvate	EVI2A	NA	390	9	0.611514	0.000376957	5.74361	9.26795e-09	1.93211e-05	0.557915	0.550725	NA	NA	0.576628	0.53719	NA	NA	0.652406	0.736508	NA	NA	0.628019	0.645429	0.611628
5-methylthioadenosine (MTA)	MS4A2	NA	523	11	0.397433	0.000318954	5.74309	9.29656e-09	1.93545e-05	0.284827	0.300654	0.352134	NA	0.425701	0.328042	NA	NA	0.487335	NA	0.472772	0.344758	0.308046	0.492085	0.487179
nicotinamide ribonucleotide (NMN)	STK10	NA	367	8	0.379185	0.000442575	5.74285	9.3096e-09	1.93732e-05	NA	0.388889	NA	NA	NA	0.436508	0.38225	0.427075	NA	NA	NA	0.412245	0.304348	0.338401	0.335622
allantoin	LRPPRC	NA	416	8	0.384962	0.000401477	5.74132	9.39434e-09	1.95069e-05	NA	NA	0.419355	NA	0.373626	0.349462	0.352941	0.421008	NA	NA	NA	NA	0.405797	0.365094	0.392157
5-methylthioadenosine (MTA)	RFTN2	NA	523	11	0.398229	0.000314255	5.74095	9.41477e-09	1.95408e-05	0.285714	0.45098	0.375	NA	0.464833	0.383598	NA	NA	0.39615	NA	0.463492	0.360887	0.37931	0.439168	0.337858
cytidine 5'-diphosphocholine	SASH1	NA	550	12	0.398573	0.00031222	5.74018	9.45772e-09	1.96022e-05	0.362245	0.398693	0.352853	NA	0.543099	0.411765	NA	NA	0.426263	0.525714	0.449817	0.24186	0.363372	0.297345	0.331279
nicotinamide adenine dinucleotide (NAD+)	CLEC4A	NA	550	12	0.391584	0.000356802	5.73955	9.49286e-09	1.96515e-05	0.524272	0.346405	0.400901	NA	0.524266	0.355438	NA	NA	0.328283	0.283333	0.50966	0.383065	0.229651	0.430468	0.373485
quinolinate	STK4	NA	517	10	0.607376	0.000349998	5.73952	9.4943e-09	1.96523e-05	0.748999	NA	NA	NA	0.507407	0.694286	0.607843	0.548621	0.511962	NA	NA	0.654321	0.724311	0.567029	0.605283
betaine	ARAP2	NA	523	11	0.598576	0.000295009	5.73924	9.51017e-09	1.96766e-05	0.579781	0.72549	0.629129	NA	0.649383	0.555556	NA	NA	0.563195	NA	0.565812	0.602041	0.563218	0.585708	0.598039
nicotinamide ribonucleotide (NMN)	STK4	NA	367	8	0.380661	0.0004324	5.73903	9.52218e-09	1.96929e-05	NA	0.351852	NA	NA	NA	0.391534	0.431866	0.430659	NA	NA	NA	0.35102	0.26087	0.471284	0.356217
5-methylthioadenosine (MTA)	KIAA0040	NA	523	11	0.393163	0.000346554	5.73898	9.52505e-09	1.96967e-05	0.398403	0.248366	0.419207	NA	0.531465	0.333333	NA	NA	0.403242	NA	0.399756	0.324597	0.574713	0.367255	0.322021
nicotinamide ribonucleotide (NMN)	CHCHD2	NA	367	8	0.6236	0.000464027	5.73782	9.59024e-09	1.9795e-05	NA	0.666667	NA	NA	NA	0.71164	0.524808	0.54177	NA	NA	NA	0.587755	0.695652	0.626689	0.653699
thymine	KIF11	NA	562	12	0.610018	0.000367736	5.73715	9.62824e-09	1.98583e-05	0.793388	0.521739	NA	NA	0.581568	0.421333	0.674552	0.618446	0.640642	0.526316	NA	0.577778	0.692308	0.62963	0.716682
nicotinamide adenine dinucleotide (NAD+)	IL16	NA	550	12	0.391103	0.000360505	5.73537	9.73009e-09	2.0012e-05	0.389428	0.333333	0.474474	NA	0.523627	0.350133	NA	NA	0.389899	0.333333	0.502079	0.370968	0.241279	0.424878	0.318182
cytidine 5'-diphosphocholine	KLF2	NA	550	12	0.388191	0.000380202	5.73415	9.80044e-09	2.01285e-05	0.392857	0.248366	0.412913	NA	0.528821	0.340557	NA	NA	0.424242	0.477143	0.33602	0.413953	0.412791	0.333628	0.307396
N-formylmethionine	PROS1	NA	454	9	0.38465	0.000404716	5.73379	9.82086e-09	2.01581e-05	0.216524	0.431373	NA	NA	0.526553	0.378307	NA	NA	0.456566	NA	0.491638	NA	0.230952	0.408627	0.302413
guanidinoacetate	LIMK1	NA	475	10	0.392974	0.000348459	5.73344	9.84163e-09	2.01891e-05	NA	NA	0.381955	NA	0.567497	0.407407	0.4915	0.391077	NA	0.311538	NA	0.51895	0.358621	0.358661	0.269231
quinolinate	IFI44L	NA	517	10	0.607542	0.000351849	5.73322	9.85413e-09	2.02104e-05	0.805073	NA	NA	NA	0.501058	0.662857	0.616139	0.612427	0.59689	NA	NA	0.558025	0.598997	0.579257	0.655094
cytidine 5'-diphosphocholine	CNRIP1	NA	550	12	0.390813	0.000362792	5.73248	9.89699e-09	2.02808e-05	0.417234	0.281046	0.321321	NA	0.567425	0.386997	NA	NA	0.40101	0.528571	0.415873	0.34186	0.226744	0.390265	0.365177
UDP-glucuronate	SNRPF	NA	415	8	0.625675	0.000480666	5.73226	9.91004e-09	2.02988e-05	0.724752	0.764706	0.59009	NA	0.595756	NA	0.643511	0.602488	0.525284	NA	NA	NA	NA	NA	0.602728
5-methylthioadenosine (MTA)	ZCCHC24	NA	523	11	0.398369	0.000314382	5.73192	9.93027e-09	2.03337e-05	0.30701	0.326797	0.460366	NA	0.485986	0.407407	NA	NA	0.333333	NA	0.468864	0.28629	0.409195	0.465853	0.392157
nicotinamide ribonucleotide (NMN)	SERPINB9	NA	367	8	0.374735	0.000477642	5.73165	9.94568e-09	2.03587e-05	NA	0.305556	NA	NA	NA	0.402116	0.419287	0.418528	NA	NA	NA	0.391837	0.2343	0.42455	0.381388
histamine	CMA1	3	645	13	0.598601	0.000296046	5.73064	1.00054e-08	2.0459e-05	0.700275	0.69281	0.525526	NA	0.548663	0.675958	0.56823	0.581255	NA	0.478632	0.570452	0.665281	0.641457	0.533333	0.605442
N-acetylalanine	NDC80	NA	513	11	0.605035	0.000336092	5.72932	1.00833e-08	2.05851e-05	0.664198	0.699346	NA	NA	0.541514	0.582011	NA	NA	0.579798	0.66	0.577719	0.646465	0.427586	0.680687	0.592006
betaine	TLR3	NA	523	11	0.597652	0.000290503	5.72934	1.00824e-08	2.05851e-05	0.561202	0.673203	0.600601	NA	0.592593	0.550265	NA	NA	0.523761	NA	0.507448	0.65102	0.629885	0.584351	0.701357
alanine	PARP11	3	624	13	0.408479	0.0002552	5.72904	1.01003e-08	2.0611e-05	0.45847	0.294118	0.427928	0.451409	0.504495	0.375661	NA	NA	0.458586	0.299145	0.54652	0.326613	0.4	0.414744	0.343137
quinolinate	RGS1	NA	517	10	0.610716	0.000373471	5.72904	1.00999e-08	2.0611e-05	0.691589	NA	NA	NA	0.497354	0.811429	0.593514	0.548899	0.550239	NA	NA	0.518519	0.79198	0.603714	0.553962
nicotinamide adenine dinucleotide (NAD+)	RCSD1	NA	550	12	0.394546	0.000338857	5.72868	1.01215e-08	2.06453e-05	0.433657	0.437908	0.429429	NA	0.53129	0.32626	NA	NA	0.334343	0.4	0.478846	0.372984	0.241279	0.441649	0.334848
thymine	BLM	NA	562	12	0.604115	0.000330367	5.72815	1.0153e-08	2.0694e-05	0.802571	0.615942	NA	NA	0.576271	0.488	0.686738	0.631348	0.562567	0.512281	NA	0.567677	0.648718	0.607126	0.616962
cytidine 5'-diphosphocholine	POPDC2	NA	550	12	0.399873	0.000305655	5.7271	1.02165e-08	2.07878e-05	0.393424	0.320261	0.366366	NA	0.437335	0.433437	NA	NA	0.472727	0.474286	0.405128	0.481395	0.287791	0.348673	0.342065
nicotinamide ribonucleotide (NMN)	DOK2	NA	367	8	0.37887	0.000447377	5.72684	1.02318e-08	2.08123e-05	NA	0.333333	NA	NA	NA	0.439153	0.458421	0.411635	NA	NA	NA	0.353061	0.258454	0.435248	0.330282
quinolinate	HLA-DQB1	NA	517	10	0.60218	0.000318433	5.72606	1.02788e-08	2.08901e-05	0.695594	NA	NA	NA	0.546032	0.714286	0.628205	0.56506	0.549043	NA	NA	0.624691	0.661654	0.484149	0.621887
adenylosuccinate	MPST	3	438	9	0.610953	0.000375525	5.72556	1.03091e-08	2.09315e-05	NA	0.623188	0.650075	NA	0.573262	NA	0.570609	0.543841	NA	NA	NA	0.593301	0.645485	0.602434	0.690008
5-methylthioadenosine (MTA)	CYCS	NA	523	11	0.602847	0.000322772	5.72459	1.03682e-08	2.10259e-05	0.622893	0.771242	0.599085	NA	0.472237	0.597884	NA	NA	0.546099	NA	0.491819	0.582661	0.662069	0.650384	0.650075
ribitol	AKR1B1	2	486	10	0.614888	0.000402777	5.72458	1.0369e-08	2.10259e-05	0.491409	0.631579	NA	NA	0.556319	0.753968	NA	NA	0.572765	NA	0.507407	0.747984	0.574713	0.658824	0.611702
quinolinate	JPT1	NA	517	10	0.603735	0.00032837	5.72457	1.03699e-08	2.10259e-05	0.771696	NA	NA	NA	0.462434	0.671429	0.570136	0.536361	0.55622	NA	NA	0.619753	0.706767	0.644928	0.605283
nicotinamide adenine dinucleotide (NAD+)	TNFRSF9	NA	550	12	0.395927	0.000330551	5.72424	1.03897e-08	2.10615e-05	0.593312	0.320261	0.411411	NA	0.462963	0.363395	NA	NA	0.379798	0.325	0.521643	0.350806	0.264535	0.415793	0.375
quinolinate	TRANK1	NA	517	10	0.609627	0.000366782	5.7242	1.0392e-08	2.10625e-05	0.627503	NA	NA	NA	0.506878	0.731429	0.548265	0.559766	0.642344	NA	NA	0.654321	0.576441	0.642663	0.633962
1-palmitoylglycerol (1-monopalmitin)	CCNE1	NA	441	9	0.60615	0.000343913	5.72396	1.04066e-08	2.10841e-05	0.664165	0.777778	NA	NA	0.568254	0.603175	NA	NA	NA	NA	0.482759	0.655242	0.599078	0.576729	0.542706
nicotinamide ribonucleotide (NMN)	ITPRIPL1	NA	367	8	0.379693	0.000441778	5.72386	1.0413e-08	2.1093e-05	NA	0.259259	NA	NA	NA	0.37037	0.443746	0.417149	NA	NA	NA	0.410204	0.333333	0.380631	0.382151
5-methylthioadenosine (MTA)	COL5A2	NA	523	11	0.398847	0.000312429	5.72273	1.04824e-08	2.12178e-05	0.477374	0.339869	0.422256	NA	0.530936	0.357143	NA	NA	0.344478	NA	0.452503	0.366935	0.271264	0.467662	0.380845
1-stearoyl-GPI (18:0)	HMGB3	NA	513	11	0.600591	0.000309022	5.72223	1.05132e-08	2.12712e-05	0.689076	0.581699	NA	NA	0.49762	0.582011	NA	NA	0.529828	0.615385	0.52674	0.602823	0.728736	0.564903	0.691554
nicotinamide ribonucleotide (NMN)	SOCS3	NA	367	8	0.38134	0.000430036	5.72207	1.05234e-08	2.12873e-05	NA	0.398148	NA	NA	NA	0.298942	0.468204	0.410256	NA	NA	NA	0.371429	0.425121	0.362613	0.318078
uracil	KIF4A	NA	624	13	0.600759	0.000310168	5.7212	1.05774e-08	2.13602e-05	0.728415	0.633987	0.547256	0.474237	0.517715	0.626984	NA	NA	0.571717	0.695157	0.576557	0.594758	0.5553	0.648575	0.563114
quinolinate	ADGRE5	NA	517	10	0.601244	0.000313225	5.72057	1.06167e-08	2.14259e-05	0.732977	NA	NA	NA	0.531746	0.637143	0.636501	0.56311	0.576555	NA	NA	0.562963	0.641604	0.550725	0.655094
nicotinamide adenine dinucleotide (NAD+)	PPP1R18	NA	550	12	0.392171	0.000355307	5.7205	1.06213e-08	2.14306e-05	0.498382	0.392157	0.393393	NA	0.475096	0.262599	NA	NA	0.347475	0.4	0.495231	0.389113	0.334302	0.44724	0.345455
quinolinate	SPIB	NA	517	10	0.611257	0.000378417	5.71927	1.0698e-08	2.15581e-05	0.676903	NA	NA	NA	0.516931	0.668571	0.537707	0.524659	0.505981	NA	NA	0.57037	0.789474	0.661685	0.689057
nicotinamide adenine dinucleotide (NAD+)	GPSM3	NA	550	12	0.393876	0.000344323	5.71911	1.07081e-08	2.157e-05	0.456311	0.379085	0.539039	NA	0.449553	0.318302	NA	NA	0.345455	0.341667	0.488139	0.387097	0.287791	0.400419	0.315909
5-methylthioadenosine (MTA)	SEM1	NA	523	11	0.599306	0.000301586	5.71834	1.0757e-08	2.16517e-05	0.779947	0.653595	0.57622	NA	0.551031	0.589947	NA	NA	0.568389	NA	0.46569	0.717742	0.602299	0.516056	0.644796
glucose	POLR3GL	2	764	15	0.583715	0.00021435	5.71796	1.07811e-08	2.16852e-05	0.54918	0.69281	0.574242	0.512783	0.547913	0.576087	0.619846	0.572367	0.50455	0.62963	0.4884	0.679435	0.710345	0.499322	0.604072
thymine	RAD54L	NA	562	12	0.601456	0.000314832	5.71795	1.07816e-08	2.16852e-05	0.758494	0.57971	NA	NA	0.602754	0.458667	0.646595	0.632171	0.635294	0.519298	NA	0.634343	0.617949	0.567276	0.61137
5-methylthioadenosine (MTA)	LTBP2	NA	523	11	0.397765	0.000319701	5.71779	1.07919e-08	2.16991e-05	0.289264	0.300654	0.397866	NA	0.467478	0.404762	NA	NA	0.316109	NA	0.42735	0.40121	0.526437	0.468114	0.331825
nicotinamide ribonucleotide (NMN)	FNBP1	NA	367	8	0.375948	0.000470748	5.71752	1.08088e-08	2.17239e-05	NA	0.37963	NA	NA	NA	0.21164	0.489168	0.383237	NA	NA	NA	0.342857	0.405797	0.413851	0.388253
nicotinamide adenine dinucleotide (NAD+)	HLA-DPB1	NA	550	12	0.397429	0.000321849	5.71739	1.08174e-08	2.17342e-05	0.455232	0.333333	0.46997	NA	0.411877	0.400531	NA	NA	0.355556	0.408333	0.516997	0.342742	0.293605	0.385744	0.40303
nicotinamide adenine dinucleotide (NAD+)	SERPINF1	NA	550	12	0.39429	0.000341862	5.71732	1.0822e-08	2.17411e-05	0.263215	0.444444	0.384384	NA	0.454662	0.374005	NA	NA	0.387879	0.525	0.473221	0.324597	0.313953	0.445143	0.373485
cytidine 5'-diphosphocholine	PMP22	NA	550	12	0.396826	0.000325709	5.71684	1.08524e-08	2.17931e-05	0.358277	0.392157	0.372372	NA	0.534638	0.371517	NA	NA	0.389899	0.448571	0.38486	0.362791	0.27907	0.427434	0.419877
urate	NLRP1	NA	550	12	0.602577	0.000321958	5.71677	1.0857e-08	2.17988e-05	0.585019	0.601307	0.657658	NA	0.390192	0.71164	NA	NA	0.572727	0.666667	0.560195	0.586694	0.648276	0.631389	0.622172
flavin adenine dinucleotide (FAD)	SDHB	1	513	11	0.612185	0.000385177	5.71618	1.08943e-08	2.18588e-05	0.72384	0.712418	NA	NA	0.531217	0.669312	NA	NA	0.609091	0.628986	0.546914	0.547368	0.571429	0.585155	0.663374
nicotinamide ribonucleotide (NMN)	ALDH1L1	2	367	8	0.610554	0.000374083	5.71597	1.09083e-08	2.1873e-05	NA	0.638889	NA	NA	NA	0.624339	0.595388	0.478632	NA	NA	NA	0.620408	0.673913	0.56982	0.68955
creatinine	SCN3A	NA	624	13	0.58728	0.000233228	5.71509	1.09645e-08	2.19605e-05	0.628415	0.673203	0.543544	0.636532	0.447382	0.611111	NA	NA	0.570707	0.538462	0.574603	0.538306	0.611494	0.600181	0.659879
guanidinoacetate	TINAG	NA	475	10	0.604393	0.000333655	5.71509	1.09646e-08	2.19605e-05	NA	NA	0.566917	NA	0.444299	0.380952	0.526977	0.622418	NA	0.573077	NA	0.556851	0.652874	0.63772	0.69457
nicotinamide ribonucleotide (NMN)	GPSM3	NA	367	8	0.382397	0.000423484	5.71481	1.09826e-08	2.19896e-05	NA	0.398148	NA	NA	NA	0.399471	0.456324	0.428729	NA	NA	NA	0.365306	0.282609	0.344595	0.375286
nicotinamide ribonucleotide (NMN)	IKBKE	NA	367	8	0.372889	0.00049473	5.71477	1.09852e-08	2.19912e-05	NA	0.435185	NA	NA	NA	0.428571	0.360587	0.487455	NA	NA	NA	0.289796	0.23913	0.458333	0.31045
quinolinate	IFI35	NA	517	10	0.604423	0.000334136	5.7126	1.11264e-08	2.22097e-05	0.734312	NA	NA	NA	0.520635	0.662857	0.534691	0.592366	0.638756	NA	NA	0.644444	0.636591	0.572011	0.600755
quinolinate	UTS2	NA	517	10	0.60612	0.000345141	5.71213	1.11569e-08	2.22473e-05	0.660881	NA	NA	NA	0.540212	0.688571	0.636501	0.556701	0.482057	NA	NA	0.62716	0.679198	0.647192	0.571321
nicotinamide ribonucleotide (NMN)	FAM30A	NA	367	8	0.38016	0.00044026	5.71148	1.11997e-08	2.23187e-05	NA	0.314815	NA	NA	NA	0.388889	0.484277	0.398677	NA	NA	NA	0.318367	0.323671	0.439189	0.338673
putrescine	DLGAP5	NA	499	10	0.603366	0.000327546	5.71139	1.12057e-08	2.23235e-05	0.621005	0.764706	0.533033	0.529063	0.544974	NA	NA	NA	0.606061	0.615836	0.513065	0.675403	NA	NA	0.642105
nicotinamide ribonucleotide (NMN)	SLC28A3	3	367	8	0.373963	0.000487003	5.71128	1.12127e-08	2.23353e-05	NA	0.287037	NA	NA	NA	0.470899	0.382949	0.447477	NA	NA	NA	0.340816	0.342995	0.38964	0.299008
thymine	SYNPO2	NA	562	12	0.398871	0.000313606	5.7106	1.12579e-08	2.24087e-05	0.263545	0.311594	NA	NA	0.379237	0.477333	0.425806	0.370025	0.40107	0.392982	NA	0.418182	0.474359	0.485701	0.318733
cytidine 5'-diphosphocholine	STX12	NA	550	12	0.393013	0.000351186	5.70904	1.13617e-08	2.25616e-05	0.402494	0.352941	0.489489	NA	0.474352	0.408669	NA	NA	0.39596	0.48	0.488889	0.246512	0.22093	0.330973	0.337442
nicotinamide adenine dinucleotide (NAD+)	EOMES	NA	550	12	0.393096	0.000350758	5.70808	1.1426e-08	2.26479e-05	0.454153	0.346405	0.471471	NA	0.406769	0.371353	NA	NA	0.344444	0.5	0.498899	0.346774	0.328488	0.424878	0.320455
nicotinamide ribonucleotide (NMN)	GZMA	NA	367	8	0.378114	0.000455967	5.70807	1.14268e-08	2.26479e-05	NA	0.305556	NA	NA	NA	0.391534	0.348008	0.417425	NA	NA	NA	0.369388	0.263285	0.393581	0.510297
histamine	SYNPO2	NA	645	13	0.599103	0.000301465	5.70779	1.14453e-08	2.26752e-05	0.666116	0.745098	0.659159	NA	0.551337	0.651568	0.69979	0.63442	NA	0.430199	0.564103	0.517672	0.537815	0.560753	0.565382
quinolinate	ACP2	3	517	10	0.60472	0.000336708	5.70697	1.15008e-08	2.27598e-05	0.799733	NA	NA	NA	0.567196	0.6	0.56184	0.532182	0.665072	NA	NA	0.545679	0.646617	0.621377	0.620377
2-aminoadipate	CC2D2A	NA	624	13	0.594618	0.000274944	5.70627	1.15482e-08	2.28388e-05	0.623838	0.575163	0.61203	0.522963	0.588983	0.626984	NA	NA	0.534343	0.594828	0.454457	0.522177	0.731034	0.634555	0.713405
2-aminoadipate	AASS	2	624	13	0.593891	0.000270793	5.70562	1.15921e-08	2.29041e-05	0.699836	0.614379	0.604511	0.576667	0.571504	0.531746	NA	NA	0.582828	0.462644	0.441026	0.715726	0.705747	0.668476	0.544684
kynurenine	IRF1-AS1	NA	550	12	0.595086	0.000277741	5.70554	1.15976e-08	2.29102e-05	0.529508	0.54902	0.58797	NA	0.50238	0.693122	NA	NA	0.691608	0.586895	0.582173	0.506048	0.622989	0.599276	0.690045
creatinine	BNIP3	NA	624	13	0.406839	0.000266638	5.70521	1.162e-08	2.29402e-05	0.435519	0.431373	0.418919	0.472768	0.488102	0.346561	NA	NA	0.429293	0.307692	0.401221	0.477823	0.390805	0.397558	0.289593
nicotinamide adenine dinucleotide (NAD+)	MYO1G	NA	550	12	0.390555	0.000368008	5.70514	1.16251e-08	2.2943e-05	0.583603	0.320261	0.43994	NA	0.46424	0.310345	NA	NA	0.372727	0.383333	0.485693	0.385081	0.34593	0.386443	0.295455
nicotinamide ribonucleotide (NMN)	CLEC2B	NA	367	8	0.373833	0.000489087	5.70499	1.16353e-08	2.29594e-05	NA	0.416667	NA	NA	NA	0.39418	0.362683	0.384615	NA	NA	NA	0.402041	0.236715	0.436937	0.375286
flavin adenine dinucleotide (FAD)	MTCH2	NA	513	11	0.606323	0.000347418	5.70429	1.16828e-08	2.30354e-05	0.696872	0.647059	NA	NA	0.555026	0.669312	NA	NA	0.539394	0.565217	0.528148	0.581053	0.607143	0.645719	0.679331
nicotinamide ribonucleotide (NMN)	NLRC3	NA	367	8	0.380226	0.000440896	5.70419	1.16896e-08	2.30441e-05	NA	0.407407	NA	NA	NA	0.335979	0.460517	0.415495	NA	NA	NA	0.357143	0.289855	0.378941	0.398169
nicotinamide ribonucleotide (NMN)	MTX2	NA	367	8	0.619278	0.000437291	5.70392	1.17084e-08	2.30739e-05	NA	0.583333	NA	NA	NA	0.574074	0.544375	0.586159	NA	NA	NA	0.618367	0.71256	0.658221	0.678871
thymine	DKC1	NA	562	12	0.605186	0.000340176	5.70306	1.17674e-08	2.31807e-05	0.81359	0.644928	NA	NA	0.576271	0.52	0.711111	0.664288	0.526203	0.529825	NA	0.581818	0.528205	0.563057	0.674744
creatinine	HTR2A	NA	624	13	0.588725	0.000242114	5.70213	1.18321e-08	2.32712e-05	0.559016	0.588235	0.578078	0.698407	0.470122	0.621693	NA	NA	0.556566	0.552707	0.544322	0.558468	0.604598	0.571235	0.650075
adenylosuccinate	CNRIP1	NA	438	9	0.37399	0.000488346	5.70218	1.18282e-08	2.32712e-05	NA	0.275362	0.27451	NA	0.464706	NA	0.45233	0.344468	NA	NA	NA	0.456938	0.404682	0.322515	0.346971
nicotinamide adenine dinucleotide (NAD+)	RRN3P2	NA	550	12	0.392281	0.000356955	5.70144	1.18797e-08	2.33534e-05	0.38835	0.326797	0.387387	NA	0.514049	0.435013	NA	NA	0.444444	0.358333	0.47102	0.427419	0.244186	0.358491	0.301515
quinolinate	NFKBIE	NA	517	10	0.604809	0.000337944	5.70135	1.18859e-08	2.33585e-05	0.757009	NA	NA	NA	0.516931	0.68	0.557315	0.586514	0.673445	NA	NA	0.592593	0.598997	0.541214	0.645283
5-methylthioadenosine (MTA)	RIN2	NA	523	11	0.397775	0.000321512	5.7011	1.1904e-08	2.33844e-05	0.393966	0.267974	0.370427	NA	0.510841	0.478836	NA	NA	0.379939	NA	0.471062	0.225806	0.510345	0.355948	0.403469
UDP-glucuronate	IFFO1	NA	415	8	0.377445	0.000462154	5.70081	1.19238e-08	2.34123e-05	0.351485	0.300654	0.355856	NA	0.472679	NA	0.434351	0.365818	0.303406	NA	NA	NA	NA	NA	0.428815
nicotinamide ribonucleotide (NMN)	KCNAB2	NA	367	8	0.378344	0.000455463	5.7004	1.19524e-08	2.34505e-05	NA	0.314815	NA	NA	NA	0.404762	0.540881	0.483595	NA	NA	NA	0.287755	0.275362	0.391329	0.301297
adenine	NDUFS3	4	597	12	0.600537	0.000311189	5.6992	1.20369e-08	2.35797e-05	0.620523	0.575163	0.567568	0.571546	0.463776	0.616402	NA	NA	0.561173	NA	0.525031	0.719758	0.777011	0.574853	0.625943
quinolinate	UBA7	3	517	10	0.607406	0.000355276	5.69832	1.20993e-08	2.36688e-05	0.567423	NA	NA	NA	0.565079	0.691429	0.465309	0.539983	0.629187	NA	NA	0.683951	0.699248	0.613678	0.618868
quinolinate	ADAM19	NA	517	10	0.606067	0.000346466	5.69834	1.20983e-08	2.36688e-05	0.731642	NA	NA	NA	0.524339	0.717143	0.533183	0.59348	0.549043	NA	NA	0.548148	0.696742	0.60779	0.626415
adenylosuccinate	COL16A1	NA	438	9	0.375121	0.000480317	5.69804	1.21191e-08	2.37042e-05	NA	0.318841	0.260935	NA	0.396257	NA	0.499642	0.394224	NA	NA	NA	0.399522	0.41806	0.376268	0.326515
5-methylthioadenosine (MTA)	UXT	NA	523	11	0.599174	0.000303016	5.69725	1.21753e-08	2.37947e-05	0.544809	0.686275	0.589939	NA	0.621893	0.669312	NA	NA	0.470111	NA	0.52674	0.768145	0.666667	0.448666	0.585219
kynurenine	PARP14	3	550	12	0.598044	0.000296155	5.6972	1.2179e-08	2.37968e-05	0.703825	0.542484	0.622556	NA	0.517187	0.60582	NA	NA	0.644085	0.672365	0.569719	0.514113	0.657471	0.490728	0.636501
palmitoyl sphingomyelin (d18:1/16:0)	SULF1	NA	452	10	0.605821	0.000345035	5.69694	1.21976e-08	2.38268e-05	NA	0.529412	NA	NA	0.548916	0.624339	NA	NA	0.626263	0.632479	0.560928	0.592742	0.701149	0.599276	0.642534
quinolinate	RUNX2	NA	517	10	0.608777	0.000364632	5.69654	1.22264e-08	2.38675e-05	0.546061	NA	NA	NA	0.542328	0.748571	0.648567	0.54667	0.55622	NA	NA	0.545679	0.699248	0.634058	0.586415
cytidine 5'-diphosphocholine	LRRC32	NA	550	12	0.398128	0.000319883	5.69589	1.22733e-08	2.39345e-05	0.410998	0.300654	0.396396	NA	0.451613	0.343653	NA	NA	0.444444	0.537143	0.389255	0.346512	0.252907	0.526549	0.391371
nicotinamide ribonucleotide (NMN)	WASL	NA	367	8	0.626717	0.000494928	5.6959	1.22725e-08	2.39345e-05	NA	0.481481	NA	NA	NA	0.603175	0.619147	0.608216	NA	NA	NA	0.616327	0.729469	0.546734	0.754386
choline	NDUFA1	3	523	11	0.408634	0.000257352	5.69538	1.23098e-08	2.39926e-05	0.398361	0.392157	0.490991	NA	0.524061	0.42328	NA	NA	0.359596	NA	0.488156	0.324597	0.324138	0.381275	0.38537
phosphoethanolamine	ETNK1	1	550	12	0.600638	0.000312255	5.69519	1.23233e-08	2.40123e-05	0.564481	0.75817	0.570571	NA	0.557906	0.703704	NA	NA	0.60404	0.595442	0.521368	0.572581	0.544828	0.670737	0.550528
urate	NDUFA7	NA	550	12	0.402669	0.000292084	5.69502	1.23355e-08	2.40288e-05	0.444505	0.424837	0.405405	NA	0.504264	0.383598	NA	NA	0.481818	0.42735	0.444933	0.324597	0.374713	0.311624	0.304676
quinolinate	EMILIN2	NA	517	10	0.602012	0.000320872	5.69486	1.23473e-08	2.40396e-05	0.510013	NA	NA	NA	0.51746	0.674286	0.601056	0.617442	0.557416	NA	NA	0.577778	0.609023	0.653986	0.643019
cytidine 5'-monophosphate (5'-CMP)	MLEC	NA	522	11	0.593398	0.000268996	5.6946	1.23661e-08	2.40712e-05	0.603659	0.568627	0.543544	NA	0.528042	NA	NA	NA	0.646465	0.607038	0.555447	0.58871	0.563218	0.644505	0.678788
palmitoyl sphingomyelin (d18:1/16:0)	IFITM3	NA	452	10	0.598837	0.000301241	5.69461	1.23651e-08	2.40712e-05	NA	0.660131	NA	NA	0.523533	0.62963	NA	NA	0.611111	0.626781	0.546764	0.635081	0.645977	0.595658	0.518854
5-methylthioadenosine (MTA)	BOLA3	NA	523	11	0.597823	0.000295112	5.69437	1.23832e-08	2.40989e-05	0.782609	0.699346	0.614329	NA	0.506081	0.52381	NA	NA	0.462006	NA	0.536996	0.645161	0.634483	0.59204	0.653846
nicotinamide ribonucleotide (NMN)	SAMD3	NA	367	8	0.377796	0.000460585	5.69418	1.23968e-08	2.41136e-05	NA	0.277778	NA	NA	NA	0.457672	0.389937	0.390405	NA	NA	NA	0.381633	0.243961	0.462838	0.395881
uracil	CHEK1	NA	624	13	0.595326	0.000280284	5.69395	1.24133e-08	2.41359e-05	0.698907	0.647059	0.550305	0.437977	0.497091	0.637566	NA	NA	0.550505	0.717949	0.552137	0.568548	0.536866	0.632745	0.618292
putrescine	TRIP13	NA	499	10	0.60718	0.000354374	5.69354	1.24429e-08	2.41737e-05	0.615868	0.75817	0.528529	0.514254	0.593122	NA	NA	NA	0.538384	0.630499	0.461294	0.758065	NA	NA	0.689069
quinolinate	PIK3R6	3	517	10	0.603427	0.000330032	5.69317	1.24699e-08	2.42088e-05	0.599466	NA	NA	NA	0.565608	0.762857	0.546003	0.588465	0.55622	NA	NA	0.54321	0.606516	0.598279	0.656604
thymine	RAD51	NA	562	12	0.601298	0.000316591	5.69314	1.24725e-08	2.42114e-05	0.79247	0.528986	NA	NA	0.534958	0.509333	0.605735	0.593192	0.62246	0.564912	NA	0.543434	0.753846	0.555556	0.705499
nicotinamide adenine dinucleotide (NAD+)	CCL8	NA	550	12	0.396305	0.000331791	5.6928	1.24976e-08	2.42454e-05	0.475728	0.437908	0.403904	NA	0.505109	0.28382	NA	NA	0.319192	0.541667	0.473465	0.322581	0.299419	0.484277	0.368939
5-methylthioadenosine (MTA)	CTSK	4	523	11	0.398509	0.000317911	5.69214	1.25457e-08	2.43263e-05	0.359361	0.267974	0.426829	NA	0.492332	0.365079	NA	NA	0.311044	NA	0.468132	0.487903	0.324138	0.513795	0.3454
nicotinamide adenine dinucleotide (NAD+)	SNX20	NA	550	12	0.391682	0.000362297	5.69071	1.26513e-08	2.4501e-05	0.481122	0.313725	0.48048	NA	0.45977	0.376658	NA	NA	0.308081	0.566667	0.507704	0.308468	0.299419	0.452131	0.313636
uracil	NUF2	NA	624	13	0.604858	0.000339529	5.69068	1.26538e-08	2.45033e-05	0.694536	0.79085	0.525915	0.474237	0.50661	0.558201	NA	NA	0.564646	0.695157	0.6	0.641129	0.511521	0.677069	0.547997
5-methylthioadenosine (MTA)	KLF2	NA	523	11	0.401059	0.000302303	5.69054	1.2664e-08	2.45186e-05	0.36646	0.333333	0.442073	NA	0.444209	0.404762	NA	NA	0.366768	NA	0.387057	0.481855	0.413793	0.430122	0.3273
5-methylthioadenosine (MTA)	ITGA8	NA	523	11	0.39729	0.000326061	5.68805	1.28495e-08	2.47937e-05	0.350488	0.346405	0.417683	NA	0.521946	0.320106	NA	NA	0.394124	NA	0.466178	0.360887	0.324138	0.505654	0.33635
quinolinate	APOL6	NA	517	10	0.605269	0.000342633	5.68702	1.29276e-08	2.49019e-05	0.775701	NA	NA	NA	0.567725	0.637143	0.518854	0.557816	0.602871	NA	NA	0.674074	0.598997	0.61413	0.61434
urate	NFATC4	NA	550	12	0.594404	0.000275586	5.6867	1.29518e-08	2.49435e-05	0.668671	0.653595	0.602102	NA	0.518657	0.653439	NA	NA	0.538384	0.621083	0.531624	0.540323	0.508046	0.604704	0.693816
glucose	TEK	NA	764	15	0.584337	0.000220006	5.68596	1.3008e-08	2.50366e-05	0.613661	0.633987	0.556061	0.538348	0.53204	0.600543	0.69392	0.619425	0.535895	0.586895	0.515018	0.485887	0.666667	0.577567	0.606335
nicotinamide ribonucleotide (NMN)	NDUFA6	3	367	8	0.621595	0.000457349	5.68579	1.30208e-08	2.50537e-05	NA	0.537037	NA	NA	NA	0.65873	0.577918	0.602151	NA	NA	NA	0.585714	0.690821	0.655968	0.64836
quinolinate	MSL3	NA	517	10	0.606236	0.000349137	5.68558	1.30367e-08	2.50792e-05	0.803738	NA	NA	NA	0.546561	0.705714	0.531674	0.578713	0.507177	NA	NA	0.565432	0.716792	0.57654	0.636981
5-methylthioadenosine (MTA)	MAMDC2	NA	523	11	0.401768	0.000298521	5.68544	1.30475e-08	2.50948e-05	0.273292	0.352941	0.393293	NA	0.467478	0.314815	NA	NA	0.430598	NA	0.468864	0.375	0.450575	0.446404	0.386124
5-methylthioadenosine (MTA)	FSTL1	NA	523	11	0.399306	0.000313717	5.68506	1.3077e-08	2.51363e-05	0.307897	0.366013	0.440549	NA	0.517715	0.322751	NA	NA	0.352584	NA	0.493529	0.330645	0.328736	0.471732	0.42006
nicotinamide ribonucleotide (NMN)	PDCD1	NA	367	8	0.375751	0.000477702	5.68479	1.30973e-08	2.51678e-05	NA	0.268519	NA	NA	NA	0.428571	0.472397	0.413565	NA	NA	NA	0.357143	0.229469	0.385135	0.410374
quinolinate	RELT	NA	517	10	0.604727	0.000339408	5.68458	1.31132e-08	2.51881e-05	0.659546	NA	NA	NA	0.466667	0.654286	0.499246	0.564781	0.636364	NA	NA	0.604938	0.639098	0.693841	0.66566
4-hydroxyphenylpyruvate	SGSM1	NA	390	9	0.37947	0.000449584	5.68447	1.31221e-08	2.52001e-05	0.400257	0.282609	NA	NA	0.480843	0.333333	NA	NA	0.42246	0.444444	NA	NA	0.333333	0.388273	0.341085
kynurenine	C1RL-AS1	NA	550	12	0.590654	0.000254361	5.68412	1.31484e-08	2.52313e-05	0.595082	0.653595	0.506767	NA	0.556848	0.701058	NA	NA	0.505561	0.603989	0.580708	0.58871	0.63908	0.534147	0.626697
quinolinate	CDC7	NA	517	10	0.600188	0.000310791	5.68303	1.32329e-08	2.53617e-05	0.783712	NA	NA	NA	0.549735	0.582857	0.561086	0.517972	0.553828	NA	NA	0.609877	0.699248	0.615942	0.634717
cytidine 5'-diphosphocholine	SYNPO2	NA	550	12	0.397461	0.000325567	5.6829	1.32434e-08	2.53767e-05	0.28288	0.294118	0.391892	NA	0.489688	0.380805	NA	NA	0.430303	0.514286	0.413675	0.286047	0.375	0.539823	0.411402
3-(4-hydroxyphenyl)lactate	CDCP1	NA	513	11	0.603703	0.000333112	5.68195	1.33168e-08	2.54792e-05	0.535655	0.647059	NA	NA	0.554733	0.560847	NA	NA	0.583418	0.675214	0.442222	0.75	0.567816	0.594301	0.731523
N-acetylaspartate (NAA)	PRKCD	NA	550	12	0.594046	0.000274008	5.68142	1.33581e-08	2.55405e-05	0.6659	0.673203	0.567568	NA	0.470557	0.589947	NA	NA	0.648129	0.475783	0.530891	0.610887	0.701149	0.59457	0.606335
2'-deoxyguanosine	ANG	NA	422	10	0.371199	0.000513964	5.68138	1.3361e-08	2.55405e-05	0.274914	0.222222	NA	NA	0.393043	0.339523	NA	NA	0.480283	0.402477	NA	0.295918	0.418546	0.470283	0.345455
phytosphingosine	LINC00461	NA	333	8	0.383432	0.000421045	5.68089	1.33997e-08	2.55976e-05	0.460055	0.18	NA	NA	NA	0.234667	NA	NA	0.347775	NA	NA	0.247222	0.225287	0.485753	0.315234
guanidinoacetate	SEMA3A	NA	475	10	0.392403	0.000358871	5.67975	1.34893e-08	2.57222e-05	NA	NA	0.383459	NA	0.429882	0.42328	0.422025	0.356926	NA	0.35	NA	0.399417	0.413793	0.427861	0.332579
nicotinamide ribonucleotide (NMN)	CYRIA	NA	367	8	0.378306	0.000459074	5.67972	1.34912e-08	2.57222e-05	NA	0.333333	NA	NA	NA	0.375661	0.484976	0.385167	NA	NA	NA	0.473469	0.241546	0.329955	0.372235
thymine	RFC4	NA	562	12	0.599707	0.000308248	5.67907	1.3543e-08	2.58054e-05	0.75023	0.615942	NA	NA	0.575742	0.496	0.64086	0.620368	0.606417	0.501754	NA	0.555556	0.64359	0.56962	0.681267
5-methylthioadenosine (MTA)	COL15A1	NA	523	11	0.394424	0.000345774	5.67763	1.3657e-08	2.59681e-05	0.393966	0.333333	0.419207	NA	0.471708	0.354497	NA	NA	0.483283	NA	0.474237	0.262097	0.34023	0.449118	0.351433
cytidine 5'-diphosphocholine	UFSP2	NA	550	12	0.400166	0.000309196	5.67756	1.36627e-08	2.59738e-05	0.410431	0.267974	0.453453	NA	0.47964	0.427245	NA	NA	0.349495	0.402857	0.466911	0.293023	0.421512	0.40885	0.413713
glucose	DPT	NA	764	15	0.579683	0.000196982	5.67746	1.3671e-08	2.59791e-05	0.604372	0.653595	0.584848	0.562431	0.519694	0.660326	0.656184	0.586047	0.453994	0.612536	0.582906	0.520161	0.627586	0.501131	0.570136
leucine	CYB5D1	3	624	13	0.414944	0.00022446	5.6772	1.36917e-08	2.60081e-05	0.471038	0.424837	0.433934	0.424602	0.482285	0.420635	NA	NA	0.390909	0.390313	0.461783	0.391129	0.321839	0.394844	0.383861
nicotinamide ribonucleotide (NMN)	COX6C	4	367	8	0.622136	0.000462825	5.67721	1.3691e-08	2.60081e-05	NA	0.777778	NA	NA	NA	0.695767	0.570929	0.552247	NA	NA	NA	0.522449	0.637681	0.661036	0.616323
5-oxoproline	ESRRA	NA	624	13	0.414676	0.000225944	5.67636	1.37594e-08	2.61133e-05	0.518579	0.437908	0.457958	0.427087	0.443681	0.346561	NA	NA	0.391304	0.37037	0.519658	0.346774	0.36092	0.388512	0.377828
nicotinamide ribonucleotide (NMN)	PLK3	NA	367	8	0.375688	0.000479821	5.67508	1.38622e-08	2.62684e-05	NA	0.222222	NA	NA	NA	0.373016	0.441649	0.456576	NA	NA	NA	0.418367	0.44686	0.311937	0.277651
nicotinamide adenine dinucleotide (NAD+)	CMKLR1	NA	550	12	0.396012	0.000335768	5.67495	1.38732e-08	2.62846e-05	0.446602	0.464052	0.462462	NA	0.453384	0.33687	NA	NA	0.372727	0.466667	0.467841	0.298387	0.276163	0.428372	0.343939
succinylcarnitine	KLHL5	NA	451	10	0.389427	0.000379647	5.67493	1.38745e-08	2.62846e-05	0.417119	0.27451	NA	NA	NA	0.47076	NA	NA	0.421053	0.390476	0.4779	0.339506	0.244755	0.47908	0.381589
5-methylthioadenosine (MTA)	ABL2	NA	523	11	0.400849	0.000305426	5.67341	1.39986e-08	2.6455e-05	0.533274	0.366013	0.449695	NA	0.508197	0.328042	NA	NA	0.357649	NA	0.473993	0.302419	0.317241	0.415649	0.402715
thymine	CHAF1B	NA	562	12	0.596923	0.000291872	5.67322	1.40139e-08	2.64774e-05	0.674013	0.601449	NA	NA	0.540784	0.522667	0.646595	0.59182	0.562567	0.624561	NA	0.541414	0.620513	0.554618	0.745573
nicotinamide adenine dinucleotide (NAD+)	IL21R	NA	550	12	0.397904	0.000323984	5.67214	1.41024e-08	2.66129e-05	0.584682	0.352941	0.427928	NA	0.526181	0.371353	NA	NA	0.285859	0.425	0.528247	0.342742	0.252907	0.492662	0.312879
quinolinate	TRIM14	NA	517	10	0.609483	0.00037258	5.672	1.4114e-08	2.66323e-05	0.723632	NA	NA	NA	0.548148	0.771429	0.592006	0.526052	0.598086	NA	NA	0.637037	0.669173	0.569746	0.548679
nicotinamide adenine dinucleotide (NAD+)	CASP1	NA	550	12	0.39237	0.000360146	5.67144	1.41601e-08	2.67034e-05	0.521036	0.372549	0.501502	NA	0.416986	0.31565	NA	NA	0.39697	0.216667	0.494253	0.344758	0.215116	0.44724	0.393939
nicotinamide adenine dinucleotide (NAD+)	C1QA	NA	550	12	0.39983	0.00031199	5.6711	1.41882e-08	2.67495e-05	0.476807	0.379085	0.412913	NA	0.476373	0.387268	NA	NA	0.326263	0.316667	0.508682	0.336694	0.328488	0.479385	0.374242
quinolinate	GAPT	NA	517	10	0.607012	0.00035607	5.67105	1.41926e-08	2.67514e-05	0.674232	NA	NA	NA	0.485185	0.745714	0.673454	0.552522	0.494019	NA	NA	0.701235	0.686717	0.573822	0.547925
N-acetylalanine	PARPBP	NA	513	11	0.60533	0.000345003	5.67076	1.42162e-08	2.67879e-05	0.677778	0.647059	NA	NA	0.505495	0.568783	NA	NA	0.60101	0.62	0.548556	0.561616	0.664368	0.648123	0.603318
docosapentaenoate (n3 DPA; 22:5n3)	CCNE1	NA	513	11	0.593525	0.000272054	5.67022	1.42612e-08	2.68478e-05	0.708197	0.620915	NA	NA	0.554204	0.574074	NA	NA	0.616785	0.549858	0.493529	0.620968	0.613793	0.515152	0.662896
quinolinate	ABCG2	3	517	10	0.40219	0.000297553	5.67021	1.42621e-08	2.68478e-05	0.251001	NA	NA	NA	0.503704	0.314286	0.423831	0.354138	0.389952	NA	NA	0.4	0.453634	0.391757	0.446038
adenosine 3'-monophosphate (3'-AMP)	RAP2C	NA	562	12	0.594451	0.000277516	5.66971	1.43041e-08	2.69082e-05	0.628511	0.607843	NA	NA	0.533372	0.62069	0.593728	0.466118	0.538384	0.623932	NA	0.673387	0.613445	0.602302	0.663043
quinolinate	BAZ1A	NA	517	10	0.600471	0.000314037	5.66956	1.43168e-08	2.69243e-05	0.714286	NA	NA	NA	0.548148	0.582857	0.560332	0.551964	0.553828	NA	NA	0.590123	0.73183	0.61413	0.622642
quinolinate	STK10	NA	517	10	0.605799	0.000348267	5.66926	1.43413e-08	2.69597e-05	0.682243	NA	NA	NA	0.50582	0.711429	0.618401	0.551686	0.574163	NA	NA	0.609877	0.654135	0.600543	0.605283
thymine	FEN1	NA	562	12	0.600901	0.000316799	5.66897	1.43657e-08	2.69922e-05	0.71809	0.572464	NA	NA	0.559322	0.482667	0.672401	0.59182	0.653476	0.508772	NA	0.585859	0.615385	0.561181	0.743709
5-methylthioadenosine (MTA)	CDH5	NA	523	11	0.402363	0.000296691	5.66844	1.44105e-08	2.70656e-05	0.360248	0.379085	0.448171	NA	0.482813	0.407407	NA	NA	0.394124	NA	0.449328	0.320565	0.411494	0.370873	0.384615
2'-deoxyinosine	CPED1	NA	501	11	0.401505	0.000302115	5.66668	1.45594e-08	2.72861e-05	NA	0.319728	NA	NA	0.510137	0.410053	0.336383	0.363138	0.416162	0.384848	NA	0.399522	0.316667	0.495845	0.458398
5-methylthioadenosine (MTA)	TAGLN	NA	523	11	0.404536	0.000283842	5.6663	1.4591e-08	2.73292e-05	0.341615	0.464052	0.408537	NA	0.418297	0.34127	NA	NA	0.339412	NA	0.43956	0.465726	0.37931	0.486205	0.342383
adenine	SPR	4	597	12	0.599768	0.000310191	5.66471	1.47277e-08	2.75447e-05	0.665978	0.666667	0.584084	0.540296	0.452671	0.600529	NA	NA	0.54095	NA	0.600244	0.637097	0.721839	0.578471	0.594268
piperine	CLK4	NA	458	9	0.611392	0.000386725	5.66438	1.47556e-08	2.75751e-05	NA	0.626667	NA	NA	NA	0.591398	0.646843	0.596221	NA	NA	0.652795	0.57551	0.57971	0.607816	0.644444
5-methylthioadenosine (MTA)	NDUFA7	NA	523	11	0.601765	0.000322873	5.66346	1.48353e-08	2.77076e-05	0.604259	0.575163	0.632622	NA	0.5156	0.703704	NA	NA	0.522796	NA	0.589744	0.655242	0.696552	0.511533	0.616893
thymine	PLSCR4	NA	562	12	0.393876	0.000351129	5.66341	1.48393e-08	2.77106e-05	0.197429	0.304348	NA	NA	0.413136	0.442667	0.409319	0.413121	0.571123	0.273684	NA	0.381818	0.510256	0.424285	0.273066
quinolinate	ST8SIA4	6	517	10	0.60439	0.000339758	5.66334	1.48454e-08	2.7713e-05	0.803738	NA	NA	NA	0.512698	0.697143	0.641026	0.601839	0.550239	NA	NA	0.525926	0.691729	0.586504	0.546415
5-methylthioadenosine (MTA)	ELMO1	NA	523	11	0.39767	0.000326494	5.66322	1.48561e-08	2.77248e-05	0.408163	0.379085	0.367378	NA	0.475939	0.452381	NA	NA	0.400203	NA	0.440049	0.346774	0.351724	0.420172	0.334087
nicotinamide ribonucleotide (NMN)	SAMHD1	NA	367	8	0.381827	0.000435517	5.6626	1.49094e-08	2.77861e-05	NA	0.388889	NA	NA	NA	0.441799	0.393431	0.410256	NA	NA	NA	0.387755	0.275362	0.418919	0.341724
nicotinamide ribonucleotide (NMN)	ACOT4	2	367	8	0.615812	0.000418391	5.6619	1.49704e-08	2.78562e-05	NA	0.62963	NA	NA	NA	0.695767	0.589797	0.491591	NA	NA	NA	0.5	0.756039	0.644144	0.636918
urate	ATP5F1C	3	550	12	0.399613	0.000314472	5.66089	1.5059e-08	2.79846e-05	0.378349	0.235294	0.492492	NA	0.583156	0.402116	NA	NA	0.485859	0.42735	0.491575	0.330645	0.344828	0.339665	0.278281
histamine	MEOX2	NA	645	13	0.593946	0.000275504	5.65996	1.5141e-08	2.8083e-05	0.672727	0.738562	0.627628	NA	0.560963	0.644599	0.63401	0.617429	NA	0.527066	0.523321	0.54262	0.543417	0.558065	0.529101
nicotinamide adenine dinucleotide (NAD+)	CD28	NA	550	12	0.389816	0.000378986	5.65988	1.51479e-08	2.80878e-05	0.469256	0.333333	0.474474	NA	0.423372	0.3687	NA	NA	0.468687	0.433333	0.477134	0.322581	0.241279	0.361985	0.329545
nicotinamide ribonucleotide (NMN)	PANK1	2	367	8	0.617991	0.000434634	5.6596	1.51728e-08	2.81257e-05	NA	0.648148	NA	NA	NA	0.574074	0.496157	0.608768	NA	NA	NA	0.587755	0.705314	0.664414	0.682685
quinolinate	CLEC4E	NA	517	10	0.61402	0.000405892	5.65946	1.51847e-08	2.81449e-05	0.837116	NA	NA	NA	0.569841	0.737143	0.677979	0.641126	0.69378	NA	NA	0.449383	0.634085	0.51404	0.516226
quinolinate	DPEP2	5	517	10	0.602355	0.000327123	5.65918	1.52094e-08	2.81806e-05	0.580774	NA	NA	NA	0.52381	0.74	0.542232	0.576205	0.557416	NA	NA	0.649383	0.686717	0.57337	0.598491
cytidine 5'-diphosphocholine	ETS1	NA	550	12	0.398763	0.000320029	5.65906	1.52206e-08	2.8195e-05	0.504535	0.405229	0.40991	NA	0.476467	0.328173	NA	NA	0.368687	0.474286	0.417582	0.267442	0.287791	0.429204	0.380586
3-(4-hydroxyphenyl)lactate	TM7SF2	4	513	11	0.405373	0.000279645	5.65864	1.52578e-08	2.82501e-05	0.437811	0.405229	NA	NA	0.451084	0.484127	NA	NA	0.41456	0.319088	0.43037	0.383065	0.347126	0.375396	0.410256
nicotinamide ribonucleotide (NMN)	SERPINI2	NA	367	8	0.394653	0.000346647	5.65819	1.52977e-08	2.83102e-05	NA	0.240741	NA	NA	NA	0.174603	0.414396	0.489109	NA	NA	NA	0.291837	0.23913	0.479167	0.366895
2'-deoxyinosine	E2F7	NA	501	11	0.598514	0.000303263	5.65706	1.53992e-08	2.84595e-05	NA	0.693878	NA	NA	0.582466	0.457672	0.61506	0.657981	0.656566	0.557576	NA	0.610048	0.528571	0.590028	0.634052
nicotinamide adenine dinucleotide (NAD+)	IL2RA	NA	550	12	0.396608	0.000334185	5.65578	1.55143e-08	2.86361e-05	0.592233	0.320261	0.358859	NA	0.563857	0.387268	NA	NA	0.394949	0.3	0.503302	0.326613	0.27907	0.46471	0.320455
nicotinamide ribonucleotide (NMN)	SHISAL2A	NA	367	8	0.377919	0.000465981	5.6554	1.55484e-08	2.86851e-05	NA	0.277778	NA	NA	NA	0.492063	0.375961	0.37276	NA	NA	NA	0.414286	0.263285	0.421734	0.377574
5-methylthioadenosine (MTA)	SORBS3	NA	523	11	0.402908	0.000294764	5.65516	1.55698e-08	2.87163e-05	0.338066	0.320261	0.414634	NA	0.433104	0.291005	NA	NA	0.491388	NA	0.505739	0.389113	0.381609	0.463139	0.373303
nicotinamide ribonucleotide (NMN)	CD84	NA	367	8	0.376621	0.000475995	5.65509	1.55761e-08	2.87166e-05	NA	0.416667	NA	NA	NA	0.481481	0.385744	0.394541	NA	NA	NA	0.353061	0.21256	0.365991	0.405034
kynurenine	B2M	NA	550	12	0.595261	0.000283776	5.65495	1.55889e-08	2.87264e-05	0.689617	0.555556	0.463158	NA	0.521417	0.558201	NA	NA	0.597573	0.623932	0.646886	0.554435	0.602299	0.65943	0.666667
nicotinamide adenine dinucleotide (NAD+)	CCL13	NA	550	12	0.388265	0.000390509	5.65426	1.56523e-08	2.88208e-05	0.386192	0.300654	0.417417	NA	0.480843	0.384615	NA	NA	0.459596	0.316667	0.392517	0.34879	0.31686	0.410203	0.388636
urate	PTGIS	5	550	12	0.592028	0.000264915	5.65414	1.56625e-08	2.88341e-05	0.581739	0.581699	0.623123	NA	0.507463	0.600529	NA	NA	0.549495	0.609687	0.546032	0.620968	0.632184	0.600181	0.652338
nicotinamide ribonucleotide (NMN)	ITGAL	NA	367	8	0.37706	0.000472933	5.65319	1.57501e-08	2.89617e-05	NA	0.444444	NA	NA	NA	0.386243	0.473795	0.355666	NA	NA	NA	0.353061	0.205314	0.399775	0.413425
4-hydroxyphenylpyruvate	EVI2B	NA	390	9	0.61071	0.000383546	5.65298	1.57694e-08	2.89888e-05	0.573359	0.594203	NA	NA	0.526181	0.559229	NA	NA	0.659893	0.660317	NA	NA	0.661836	0.628809	0.620155
nicotinamide adenine dinucleotide (NAD+)	HLA-DOA	NA	550	12	0.401005	0.000306673	5.65294	1.57726e-08	2.89919e-05	0.539374	0.346405	0.444444	NA	0.395275	0.384615	NA	NA	0.373737	0.416667	0.525556	0.302419	0.30814	0.371069	0.44697
kynurenine	EPSTI1	NA	550	12	0.599462	0.000309607	5.65262	1.58016e-08	2.90369e-05	0.687432	0.581699	0.547368	NA	0.479112	0.650794	NA	NA	0.642063	0.669516	0.582906	0.477823	0.698851	0.544098	0.633484
5-methylthioadenosine (MTA)	HPGDS	4	523	11	0.400862	0.000307635	5.65226	1.58347e-08	2.90781e-05	0.289264	0.411765	0.344512	NA	0.454786	0.399471	NA	NA	0.472138	NA	0.516972	0.320565	0.328736	0.430122	0.38914
cytidine 5'-diphosphocholine	SELP	NA	550	12	0.385603	0.000409668	5.65197	1.58615e-08	2.91174e-05	0.377551	0.202614	0.385886	NA	0.395029	0.309598	NA	NA	0.483838	0.594286	0.431258	0.251163	0.395349	0.475221	0.335901
5-methylthioadenosine (MTA)	SSC5D	NA	523	11	0.404793	0.000283787	5.65159	1.58973e-08	2.9162e-05	0.370009	0.326797	0.41311	NA	0.487573	0.325397	NA	NA	0.425532	NA	0.404884	0.415323	0.377011	0.490276	0.393665
choline	COX6B1	4	523	11	0.402136	0.000299861	5.65146	1.5909e-08	2.91779e-05	0.333333	0.411765	0.501502	NA	0.547858	0.481481	NA	NA	0.385859	NA	0.454701	0.308468	0.321839	0.308005	0.368024
quinolinate	ALOX5AP	NA	517	10	0.602937	0.000331812	5.651	1.5952e-08	2.92396e-05	0.698264	NA	NA	NA	0.446032	0.7	0.595023	0.62998	0.566986	NA	NA	0.669136	0.641604	0.61096	0.54717
nicotinamide ribonucleotide (NMN)	SP100	NA	367	8	0.377349	0.000471146	5.65059	1.599e-08	2.92953e-05	NA	0.361111	NA	NA	NA	0.269841	0.47659	0.407499	NA	NA	NA	0.434694	0.231884	0.441441	0.393593
allantoin	EIF1AX	NA	416	8	0.389424	0.00038298	5.65029	1.60173e-08	2.93313e-05	NA	NA	0.400922	NA	0.445742	0.448925	0.341176	0.430672	NA	NA	NA	NA	0.352657	0.372881	0.332579
nicotinamide ribonucleotide (NMN)	SPIB	NA	367	8	0.38289	0.000429587	5.65025	1.60214e-08	2.93318e-05	NA	0.287037	NA	NA	NA	0.428571	0.41789	0.427626	NA	NA	NA	0.420408	0.253623	0.453266	0.350877
caprate (10:0)	MRC1	NA	526	11	0.601068	0.000320075	5.64923	1.6117e-08	2.94628e-05	NA	0.575163	NA	0.498889	0.552089	0.555556	NA	NA	0.658241	0.575499	0.674008	0.685484	0.648276	0.622343	0.569382
creatinine	TMED5	NA	624	13	0.413394	0.00023516	5.64764	1.62669e-08	2.96855e-05	0.398361	0.51634	0.376877	0.429048	0.397144	0.436508	NA	NA	0.418182	0.504274	0.437851	0.467742	0.326437	0.377205	0.292609
5-methylthioadenosine (MTA)	ARHGAP20	NA	523	11	0.396858	0.000333537	5.64757	1.62728e-08	2.96907e-05	0.282165	0.352941	0.42378	NA	0.454257	0.544974	NA	NA	0.43465	NA	0.433944	0.266129	0.34023	0.4455	0.339367
guanidinoacetate	LEF1	NA	475	10	0.389135	0.000385368	5.64751	1.62792e-08	2.96966e-05	NA	NA	0.461654	NA	0.317169	0.444444	0.49963	0.383916	NA	0.276923	NA	0.431487	0.404598	0.317956	0.301659
nicotinamide ribonucleotide (NMN)	RUBCNL	NA	367	8	0.378547	0.000462495	5.64749	1.62811e-08	2.96973e-05	NA	0.361111	NA	NA	NA	0.47619	0.418588	0.443617	NA	NA	NA	0.330612	0.23913	0.446509	0.311213
cytidine 5'-diphosphocholine	KLF9	NA	550	12	0.388966	0.000386627	5.64689	1.63377e-08	2.97805e-05	0.358277	0.24183	0.427928	NA	0.545743	0.464396	NA	NA	0.353535	0.442857	0.36801	0.32093	0.415698	0.354867	0.359014
nicotinamide ribonucleotide (NMN)	PTGER4	NA	367	8	0.376295	0.000479926	5.64679	1.63474e-08	2.97925e-05	NA	0.37037	NA	NA	NA	0.412698	0.326345	0.428453	NA	NA	NA	0.32449	0.304348	0.428491	0.418764
adenine	GEM	NA	597	12	0.397079	0.000332266	5.64625	1.63984e-08	2.98676e-05	0.321625	0.457516	0.366366	0.537829	0.443681	0.296296	NA	NA	0.349848	NA	0.412454	0.516129	0.294253	0.417006	0.413273
2'-deoxyinosine	CKAP2L	NA	501	11	0.60232	0.00032846	5.6457	1.64507e-08	2.99377e-05	NA	0.741497	NA	NA	0.561644	0.497354	0.674877	0.642074	0.631313	0.493939	NA	0.578947	0.616667	0.549861	0.633282
glycerol 3-phosphate (G3P)	ALDH3A2	2	624	13	0.589562	0.000251691	5.64531	1.64883e-08	2.99948e-05	0.538251	0.496732	0.465465	0.594514	0.52036	0.67374	NA	NA	0.578788	0.643875	0.480586	0.574597	0.708046	0.642696	0.74736
uracil	CENPF	NA	624	13	0.598221	0.000302813	5.64438	1.65775e-08	3.01138e-05	0.72623	0.69281	0.522866	0.468511	0.490217	0.603175	NA	NA	0.59899	0.700855	0.582418	0.544355	0.543779	0.6436	0.582011
putrescine	CDC45	NA	499	10	0.602092	0.000327201	5.64397	1.66172e-08	3.01725e-05	0.607306	0.718954	0.587087	0.549796	0.58836	NA	NA	NA	0.633333	0.618768	0.507204	0.602823	NA	NA	0.614575
nicotinamide ribonucleotide (NMN)	GZMK	NA	367	8	0.379224	0.000458219	5.64213	1.67959e-08	3.04398e-05	NA	0.324074	NA	NA	NA	0.425926	0.357093	0.398125	NA	NA	NA	0.365306	0.246377	0.389077	0.505721
putrescine	PCLAF	NA	499	10	0.600136	0.000314997	5.64203	1.68057e-08	3.0451e-05	0.648973	0.69281	0.602102	0.543873	0.57672	NA	NA	NA	0.60303	0.59824	0.487179	0.629032	NA	NA	0.62834
flavin adenine dinucleotide (FAD)	HIC1	NA	513	11	0.393946	0.000353374	5.6417	1.68384e-08	3.04946e-05	0.175836	0.418301	NA	NA	0.480952	0.333333	NA	NA	0.379798	0.466667	0.47037	0.387368	0.435714	0.392987	0.287994
caprate (10:0)	FERMT2	NA	526	11	0.597918	0.000301236	5.64168	1.68402e-08	3.0495e-05	NA	0.686275	NA	0.486667	0.549445	0.634921	NA	NA	0.617796	0.612536	0.741357	0.639113	0.549425	0.524197	0.546003
nicotinamide adenine dinucleotide (NAD+)	MS4A6A	NA	550	12	0.399901	0.000314835	5.64144	1.68632e-08	3.0531e-05	0.449838	0.366013	0.397898	NA	0.463602	0.374005	NA	NA	0.354545	0.383333	0.535339	0.366935	0.30814	0.429071	0.381061
cytidine 5'-monophosphate (5'-CMP)	COL13A1	NA	522	11	0.400736	0.000309761	5.63997	1.70081e-08	3.07373e-05	0.439634	0.359477	0.525526	NA	0.504762	NA	NA	NA	0.349495	0.319648	0.42257	0.362903	0.43908	0.364993	0.318939
cytidine 5'-diphosphocholine	ECM2	NA	550	12	0.396703	0.00033552	5.63937	1.70672e-08	3.08066e-05	0.387755	0.281046	0.342342	NA	0.486515	0.436533	NA	NA	0.453535	0.4	0.413187	0.372093	0.296512	0.525664	0.403698
caprate (10:0)	SWAP70	NA	526	11	0.587024	0.000238273	5.63771	1.7233e-08	3.10705e-05	NA	0.620915	NA	0.497407	0.472766	0.600529	NA	NA	0.586451	0.641026	0.653009	0.671371	0.563218	0.60199	0.555053
5-methylthioadenosine (MTA)	EGR3	NA	523	11	0.398078	0.000326839	5.63771	1.72329e-08	3.10705e-05	0.300799	0.339869	0.496951	NA	0.417768	0.272487	NA	NA	0.423506	NA	0.400977	0.415323	0.367816	0.501583	0.401961
4-hydroxyphenylpyruvate	PLEK	NA	390	9	0.615823	0.000422088	5.63759	1.72446e-08	3.10826e-05	0.583012	0.586957	NA	NA	0.639847	0.539945	NA	NA	0.714439	0.612698	NA	NA	0.637681	0.597876	0.627907
5-methylthioadenosine (MTA)	CD34	NA	523	11	0.396732	0.000335578	5.6373	1.7274e-08	3.11325e-05	0.322981	0.359477	0.397866	NA	0.485986	0.375661	NA	NA	0.47923	NA	0.457875	0.274194	0.328736	0.415649	0.432881
flavin adenine dinucleotide (FAD)	MRPL48	NA	513	11	0.611481	0.000391115	5.63701	1.73026e-08	3.11762e-05	0.793959	0.647059	NA	NA	0.543386	0.693122	NA	NA	0.476768	0.571014	0.544444	0.585263	0.7	0.620674	0.644377
quinolinate	HPSE	8	517	10	0.608124	0.000367936	5.63686	1.7318e-08	3.11941e-05	0.779706	NA	NA	NA	0.560847	0.702857	0.565611	0.601839	0.55622	NA	NA	0.683951	0.506266	0.606884	0.620377
flavin adenine dinucleotide (FAD)	ATP5F1B	3	513	11	0.608829	0.000372865	5.63595	1.74092e-08	3.13228e-05	0.690399	0.594771	NA	NA	0.572487	0.708995	NA	NA	0.642424	0.518841	0.495309	0.555789	0.630952	0.650729	0.673252
N-acetylalanine	MCM4	NA	513	11	0.603322	0.00033609	5.63591	1.7414e-08	3.13285e-05	0.644444	0.686275	NA	NA	0.450549	0.664021	NA	NA	0.565657	0.628571	0.50977	0.642424	0.6	0.613749	0.605581
N-acetylalanine	C5orf34	NA	513	11	0.601144	0.00032225	5.63433	1.75736e-08	3.1565e-05	0.641975	0.69281	NA	NA	0.568376	0.584656	NA	NA	0.59697	0.568571	0.559347	0.450505	0.63908	0.611036	0.693816
nicotinamide ribonucleotide (NMN)	BLK	NA	367	8	0.379767	0.000455496	5.63355	1.76535e-08	3.16936e-05	NA	0.342593	NA	NA	NA	0.333333	0.479385	0.395368	NA	NA	NA	0.37551	0.304348	0.464527	0.334859
5-methylthioadenosine (MTA)	C19orf53	NA	523	11	0.601275	0.00032335	5.63202	1.78112e-08	3.19015e-05	0.726708	0.607843	0.38872	NA	0.527234	0.671958	NA	NA	0.531915	NA	0.542613	0.721774	0.666667	0.553596	0.721719
guanidinoacetate	MAP7	NA	475	10	0.61097	0.000388266	5.63173	1.78409e-08	3.19367e-05	NA	NA	0.526316	NA	0.429882	0.521164	0.59867	0.571743	NA	0.742308	NA	0.673469	0.655172	0.648575	0.687783
uracil	EZH1	4	624	13	0.410699	0.000251529	5.63071	1.79472e-08	3.20907e-05	0.373224	0.24183	0.4375	0.408397	0.509783	0.484127	NA	NA	0.40101	0.404558	0.475702	0.379032	0.428571	0.456355	0.331822
N-formylmethionine	TEX9	NA	454	9	0.389	0.000388633	5.63058	1.79602e-08	3.21109e-05	0.434473	0.359477	NA	NA	0.50495	0.346561	NA	NA	0.354545	NA	0.444251	NA	0.414286	0.408163	0.325792
nicotinamide ribonucleotide (NMN)	LAIR1	NA	367	8	0.37968	0.000456665	5.63041	1.79782e-08	3.21398e-05	NA	0.398148	NA	NA	NA	0.515873	0.373166	0.398952	NA	NA	NA	0.342857	0.309179	0.372185	0.327994
quinolinate	BLK	NA	517	10	0.605677	0.000352328	5.62996	1.80254e-08	3.22063e-05	0.64219	NA	NA	NA	0.487831	0.66	0.616893	0.511284	0.572967	NA	NA	0.68642	0.706767	0.603261	0.613585
uracil	MND1	NA	624	13	0.596812	0.000295737	5.62958	1.80651e-08	3.22591e-05	0.728962	0.660131	0.471037	0.500954	0.488102	0.716931	NA	NA	0.532323	0.643875	0.55873	0.612903	0.603687	0.666214	0.518519
uracil	PPP1R14B	NA	624	13	0.592876	0.000272181	5.62956	1.80669e-08	3.22593e-05	0.656831	0.72549	0.530488	0.541985	0.52459	0.679894	NA	NA	0.49697	0.535613	0.542369	0.709677	0.511521	0.599276	0.62585
5-methylthioadenosine (MTA)	HIPK3	NA	523	11	0.399948	0.000315916	5.6291	1.81157e-08	3.23313e-05	0.356699	0.300654	0.429878	NA	0.473823	0.362434	NA	NA	0.408308	NA	0.466178	0.318548	0.494253	0.430122	0.337858
cytidine 5'-diphosphocholine	H2AW	NA	550	12	0.596295	0.000293038	5.62524	1.85252e-08	3.28865e-05	0.679705	0.614379	0.566066	NA	0.571655	0.544892	NA	NA	0.553535	0.597143	0.557509	0.567442	0.651163	0.543363	0.687211
2-hydroxyglutarate	PRDM11	NA	597	12	0.402424	0.000300923	5.62488	1.8564e-08	3.29368e-05	0.412297	0.405229	0.493994	0.464444	0.429402	0.433862	NA	NA	0.431373	NA	0.547985	0.280242	0.303448	0.337856	0.287547
nicotinamide ribonucleotide (NMN)	SLC2A6	3	367	8	0.380432	0.000451991	5.62406	1.86525e-08	3.30477e-05	NA	0.407407	NA	NA	NA	0.417989	0.477289	0.409705	NA	NA	NA	0.45102	0.263285	0.35473	0.259344
trans-4-hydroxyproline	ROR2	NA	443	9	0.602724	0.000333627	5.62397	1.86616e-08	3.30578e-05	0.546779	NA	NA	NA	0.550771	0.600529	NA	NA	0.588473	0.618234	0.553991	0.728723	0.586207	0.66531	NA
glucose	STEAP4	NA	764	15	0.58723	0.000240592	5.62375	1.86855e-08	3.30816e-05	0.571038	0.640523	0.54697	0.614302	0.47913	0.641304	0.730259	0.611218	0.591507	0.584046	0.485714	0.493952	0.721839	0.501583	0.588235
nicotinamide ribonucleotide (NMN)	SIGLEC7	NA	367	8	0.385034	0.000418	5.62318	1.8747e-08	3.31627e-05	NA	0.398148	NA	NA	NA	0.497354	0.432565	0.418252	NA	NA	NA	0.334694	0.2657	0.447635	0.294432
5-methylthioadenosine (MTA)	HSPG2	5	523	11	0.401024	0.000309874	5.62258	1.88123e-08	3.32523e-05	0.346939	0.313725	0.387195	NA	0.473823	0.444444	NA	NA	0.478217	NA	0.452503	0.278226	0.397701	0.440525	0.372549
phenyllactate (PLA)	CBX7	NA	329	8	0.374834	0.000495681	5.62191	1.88858e-08	3.33586e-05	NA	0.280303	NA	NA	0.4292	0.399457	NA	NA	0.47449	0.316667	NA	NA	0.402778	0.344585	0.312644
nicotinamide adenine dinucleotide (NAD+)	CIITA	NA	550	12	0.39369	0.000357612	5.62168	1.89104e-08	3.33968e-05	0.477886	0.281046	0.445946	NA	0.429119	0.35809	NA	NA	0.386869	0.35	0.485449	0.342742	0.401163	0.420685	0.368939
nicotinamide adenine dinucleotide (NAD+)	ADGRE2	NA	550	12	0.398247	0.00032765	5.62137	1.89445e-08	3.34468e-05	0.583603	0.366013	0.382883	NA	0.469349	0.302387	NA	NA	0.353535	0.475	0.48765	0.358871	0.366279	0.467505	0.332576
isoleucine	CYB5D1	3	624	13	0.414265	0.000232645	5.62099	1.89871e-08	3.35002e-05	0.495082	0.411765	0.417417	0.50722	0.482813	0.410053	NA	NA	0.351871	0.387464	0.488645	0.427419	0.264368	0.355495	0.381599
flavin adenine dinucleotide (FAD)	CRISPLD2	NA	513	11	0.395323	0.000346851	5.62058	1.90318e-08	3.35574e-05	0.183387	0.346405	NA	NA	0.473545	0.301587	NA	NA	0.366667	0.481159	0.426914	0.488421	0.345238	0.481785	0.351064
flavin adenine dinucleotide (FAD)	UQCRFS1	2	513	11	0.608137	0.000370202	5.62022	1.90713e-08	3.36119e-05	0.682848	0.575163	NA	NA	0.567196	0.730159	NA	NA	0.538384	0.568116	0.569877	0.570526	0.604762	0.6398	0.677052
cytidine 5'-diphosphocholine	ELK3	NA	550	12	0.394909	0.000349735	5.61948	1.91529e-08	3.37235e-05	0.454082	0.261438	0.40991	NA	0.551031	0.396285	NA	NA	0.442424	0.425714	0.443468	0.239535	0.276163	0.466372	0.355162
5-methylthioadenosine (MTA)	TOMM40	NA	523	11	0.599786	0.000315352	5.61916	1.91887e-08	3.37684e-05	0.731145	0.620915	0.625	NA	0.419884	0.724868	NA	NA	0.507599	NA	0.524298	0.641129	0.616092	0.594754	0.647059
nicotinamide ribonucleotide (NMN)	C1QA	NA	367	8	0.385099	0.000418153	5.61898	1.92086e-08	3.37971e-05	NA	0.324074	NA	NA	NA	0.505291	0.445143	0.37662	NA	NA	NA	0.330612	0.292271	0.399775	0.385202
5-methylthioadenosine (MTA)	NRP2	NA	523	11	0.398555	0.000325963	5.61885	1.92233e-08	3.38137e-05	0.486247	0.45098	0.379573	NA	0.496034	0.309524	NA	NA	0.383992	NA	0.437118	0.241935	0.354023	0.514699	0.359729
5-methylthioadenosine (MTA)	ZNF469	NA	523	11	0.403046	0.000297748	5.6188	1.92294e-08	3.3818e-05	0.47205	0.411765	0.410061	NA	0.484929	0.314815	NA	NA	0.347518	NA	0.410256	0.328629	0.429885	0.464043	0.382353
2-hydroxyglutarate	TBC1D15	NA	597	12	0.411329	0.000249105	5.61814	1.93023e-08	3.3919e-05	0.426763	0.405229	0.352853	0.467037	0.568482	0.402116	NA	NA	0.465428	NA	0.469109	0.340726	0.413793	0.347354	0.276981
5-methylthioadenosine (MTA)	BUD23	4	523	11	0.596408	0.000294539	5.61746	1.9378e-08	3.40229e-05	0.645963	0.653595	0.591463	NA	0.513485	0.685185	NA	NA	0.511651	NA	0.547741	0.639113	0.611494	0.581637	0.602564
choline	SEM1	NA	523	11	0.404937	0.000286388	5.61736	1.93897e-08	3.4034e-05	0.34918	0.418301	0.402402	NA	0.52036	0.489418	NA	NA	0.4	NA	0.416117	0.3125	0.347126	0.383085	0.415535
thymine	FANCI	NA	562	12	0.603128	0.000337112	5.61684	1.94487e-08	3.41124e-05	0.77686	0.514493	NA	NA	0.584216	0.464	0.6681	0.621466	0.57861	0.540351	NA	0.551515	0.705128	0.593999	0.712954
putrescine	CCNE1	NA	499	10	0.596249	0.000293712	5.61609	1.95328e-08	3.42315e-05	0.574772	0.627451	0.633634	0.565346	0.572487	NA	NA	NA	0.528283	0.662757	0.520391	0.625	NA	NA	0.661538
kynurenine	THBS4	NA	550	12	0.411482	0.00024843	5.61607	1.95352e-08	3.42327e-05	0.361749	0.313725	0.503759	NA	0.493919	0.365079	NA	NA	0.442872	0.361823	0.465934	0.403226	0.443678	0.377205	0.399698
flavin adenine dinucleotide (FAD)	PHB	NA	513	11	0.6031	0.000337059	5.61572	1.95745e-08	3.42826e-05	0.7411	0.562092	NA	NA	0.592063	0.71164	NA	NA	0.465657	0.597101	0.531358	0.591579	0.611905	0.656648	0.640578
phenyllactate (PLA)	H2BC10	NA	329	8	0.627315	0.000513994	5.61568	1.95794e-08	3.42879e-05	NA	0.689394	NA	NA	0.506236	0.467391	NA	NA	0.678571	0.783333	NA	NA	0.409722	0.67323	0.548659
cytidine 5'-diphosphocholine	PEAR1	NA	550	12	0.395383	0.000347112	5.61523	1.96301e-08	3.43609e-05	0.37585	0.267974	0.357357	NA	0.52935	0.458204	NA	NA	0.452525	0.488571	0.427106	0.332558	0.284884	0.415044	0.335131
nicotinamide ribonucleotide (NMN)	SLC25A4	2	367	8	0.627121	0.000512594	5.61477	1.96821e-08	3.4433e-05	NA	0.601852	NA	NA	NA	0.626984	0.545772	0.54949	NA	NA	NA	0.608163	0.758454	0.635698	0.692601
uracil	PCLAF	NA	624	13	0.59133	0.00026473	5.61323	1.98583e-08	3.46611e-05	0.688525	0.54902	0.53811	0.483779	0.517715	0.719577	NA	NA	0.540404	0.643875	0.588278	0.592742	0.550691	0.636816	0.571429
nicotinamide adenine dinucleotide (NAD+)	THEMIS2	NA	550	12	0.396757	0.00033835	5.61277	1.99118e-08	3.47231e-05	0.515642	0.431373	0.463964	NA	0.457216	0.339523	NA	NA	0.285859	0.4	0.489851	0.395161	0.322674	0.343816	0.351515
5-methylthioadenosine (MTA)	MYLK	4	523	11	0.403951	0.000292851	5.61268	1.99217e-08	3.47372e-05	0.313221	0.339869	0.397866	NA	0.511898	0.365079	NA	NA	0.407295	NA	0.443712	0.360887	0.356322	0.460877	0.446456
nicotinamide ribonucleotide (NMN)	IL15RA	NA	367	8	0.382104	0.000441245	5.61252	1.99404e-08	3.47604e-05	NA	0.259259	NA	NA	NA	0.373016	0.445143	0.399504	NA	NA	NA	0.393878	0.321256	0.385135	0.437834
glutathione, reduced (GSH)	CNRIP1	NA	690	14	0.408791	0.000264134	5.6121	1.99884e-08	3.48185e-05	0.470766	0.385621	0.36036	NA	0.396825	0.444444	0.445143	0.406486	0.393939	0.439024	0.44591	0.371882	0.28254	0.503001	0.409091
nicotinamide ribonucleotide (NMN)	CCL4	NA	367	8	0.380382	0.000454375	5.61163	2.00424e-08	3.48943e-05	NA	0.314815	NA	NA	NA	0.444444	0.366177	0.403364	NA	NA	NA	0.363265	0.282609	0.411599	0.437071
nicotinamide adenine dinucleotide (NAD+)	STK10	NA	550	12	0.386756	0.00040727	5.61141	2.0068e-08	3.49284e-05	0.434736	0.405229	0.521021	NA	0.43742	0.318302	NA	NA	0.356566	0.408333	0.496698	0.364919	0.241279	0.365479	0.29697
5-methylthioadenosine (MTA)	LHFPL6	NA	523	11	0.398579	0.000326795	5.61035	2.01923e-08	3.51031e-05	0.258208	0.359477	0.446646	NA	0.519831	0.330688	NA	NA	0.389058	NA	0.464469	0.445565	0.296552	0.465853	0.350679
nicotinamide adenine dinucleotide (NAD+)	RGS18	NA	550	12	0.392648	0.000366171	5.61006	2.02258e-08	3.51516e-05	0.451996	0.385621	0.432432	NA	0.450192	0.387268	NA	NA	0.305051	0.3	0.503057	0.346774	0.322674	0.426974	0.37197
uracil	HMMR	NA	624	13	0.599148	0.000312349	5.61003	2.0229e-08	3.51539e-05	0.743716	0.686275	0.512195	0.492366	0.530407	0.621693	NA	NA	0.50404	0.720798	0.561416	0.580645	0.559908	0.633198	0.579743
pelargonate (9:0)	UBR1	2	364	8	0.612175	0.000399866	5.60967	2.02711e-08	3.5211e-05	NA	0.686275	0.659864	NA	0.463372	NA	NA	NA	0.630303	0.649573	0.647362	0.649194	NA	NA	0.509804
cytidine 5'-diphosphocholine	SPIRE2	NA	550	12	0.601828	0.000329507	5.60964	2.02747e-08	3.52142e-05	0.637188	0.601307	0.576577	NA	0.546272	0.622291	NA	NA	0.525253	0.642857	0.574847	0.676744	0.639535	0.630973	0.586287
nicotinamide ribonucleotide (NMN)	ARPC2	NA	367	8	0.388609	0.000394421	5.6088	2.03737e-08	3.53314e-05	NA	0.407407	NA	NA	NA	0.378307	0.397624	0.470085	NA	NA	NA	0.37551	0.297101	0.489302	0.311976
nicotinamide ribonucleotide (NMN)	TLR10	NA	367	8	0.378727	0.000467517	5.60873	2.03815e-08	3.53415e-05	NA	0.324074	NA	NA	NA	0.407407	0.384347	0.415219	NA	NA	NA	0.367347	0.246377	0.48705	0.393593
4-hydroxyphenylpyruvate	PLAUR	NA	390	9	0.61451	0.000416873	5.60841	2.04193e-08	3.5387e-05	0.580438	0.644928	NA	NA	0.577905	0.523416	NA	NA	0.726203	0.603175	NA	NA	0.557971	0.588181	0.720155
nicotinamide ribonucleotide (NMN)	CXCL11	NA	367	8	0.379009	0.000465479	5.60794	2.0475e-08	3.54586e-05	NA	0.305556	NA	NA	NA	0.407407	0.377358	0.384891	NA	NA	NA	0.363265	0.280193	0.380631	0.504958
nicotinamide ribonucleotide (NMN)	FKBP11	NA	367	8	0.379658	0.000460549	5.60762	2.05128e-08	3.55013e-05	NA	0.324074	NA	NA	NA	0.291005	0.549266	0.410532	NA	NA	NA	0.385714	0.357488	0.405968	0.29672
nicotinamide adenine dinucleotide (NAD+)	PRF1	NA	550	12	0.390642	0.000380457	5.60656	2.06391e-08	3.56648e-05	0.526429	0.313725	0.432432	NA	0.490421	0.27321	NA	NA	0.328283	0.533333	0.510883	0.381048	0.290698	0.403913	0.358333
cytidine 5'-diphosphocholine	CSRNP1	NA	550	12	0.404539	0.000289977	5.60589	2.07184e-08	3.57685e-05	0.367347	0.346405	0.372372	NA	0.519831	0.417957	NA	NA	0.489899	0.448571	0.359707	0.374419	0.44186	0.322124	0.355932
nicotinamide adenine dinucleotide (NAD+)	MRPL32	NA	550	12	0.600602	0.000322067	5.60576	2.07348e-08	3.57912e-05	0.665588	0.705882	0.576577	NA	0.569604	0.676393	NA	NA	0.532323	0.708333	0.586941	0.528226	0.56686	0.626136	0.568182
thymine	LSM2	NA	562	12	0.60377	0.000342711	5.60544	2.07732e-08	3.58412e-05	0.673095	0.847826	NA	NA	0.516419	0.530667	0.639427	0.619819	0.603209	0.610526	NA	0.549495	0.620513	0.515706	0.571295
nicotinamide ribonucleotide (NMN)	IFI44	NA	367	8	0.388806	0.000393513	5.60533	2.07861e-08	3.58571e-05	NA	0.37037	NA	NA	NA	0.351852	0.379455	0.385718	NA	NA	NA	0.42449	0.31401	0.436374	0.44775
histamine	LHFPL6	NA	645	13	0.593113	0.000275957	5.60516	2.08067e-08	3.58859e-05	0.676033	0.647059	0.554054	NA	0.580749	0.696864	0.653604	0.618526	NA	0.492877	0.544811	0.503119	0.543417	0.622581	0.59486
pelargonate (9:0)	CDS2	3	364	8	0.609041	0.000378503	5.60475	2.08559e-08	3.59513e-05	NA	0.640523	0.585034	NA	0.504651	NA	NA	NA	0.643434	0.615385	0.623423	0.699597	NA	NA	0.551282
laurate (12:0)	FERMT2	NA	513	11	0.5973	0.00030148	5.60384	2.0966e-08	3.6115e-05	0.613661	0.69281	NA	NA	0.466053	0.579365	NA	NA	0.531313	0.555556	0.734443	0.637097	0.62069	0.548621	0.588989
nicotinamide adenine dinucleotide (NAD+)	FLI1	NA	550	12	0.388903	0.000393081	5.60353	2.10027e-08	3.61652e-05	0.331176	0.372549	0.421922	NA	0.411877	0.307692	NA	NA	0.356566	0.508333	0.483248	0.489919	0.223837	0.438854	0.354545
acetylcarnitine	GLB1L	4	550	12	0.593949	0.000281105	5.60349	2.10081e-08	3.61711e-05	0.543716	0.620915	0.524024	NA	0.542041	0.690476	NA	NA	0.535895	0.675214	0.455433	0.653226	0.583908	0.56445	0.742836
flavin adenine dinucleotide (FAD)	MYL9	NA	513	11	0.397578	0.000334107	5.6034	2.10183e-08	3.61822e-05	0.15534	0.359477	NA	NA	0.474603	0.39418	NA	NA	0.360606	0.469565	0.427407	0.431579	0.37381	0.429872	0.379179
dihomo-linoleate (20:2n6)	ZNF781	NA	513	11	0.399344	0.000322747	5.60286	2.10842e-08	3.62694e-05	0.365574	0.254902	NA	NA	0.440508	0.28836	NA	NA	0.552073	0.267806	0.499634	0.445565	0.393103	0.447309	0.428356
nicotinamide ribonucleotide (NMN)	CD28	NA	367	8	0.375403	0.000494567	5.60268	2.11059e-08	3.62936e-05	NA	0.277778	NA	NA	NA	0.428571	0.55276	0.429832	NA	NA	NA	0.342857	0.21256	0.374437	0.342487
5-methylthioadenosine (MTA)	XYLT1	6	523	11	0.395643	0.000346959	5.60248	2.11303e-08	3.63224e-05	0.377995	0.27451	0.420732	NA	0.456901	0.330688	NA	NA	0.417427	NA	0.505495	0.284274	0.45977	0.4654	0.3454
nicotinamide ribonucleotide (NMN)	PCNX2	NA	367	8	0.381917	0.000444317	5.60195	2.1195e-08	3.64073e-05	NA	0.398148	NA	NA	NA	0.346561	0.413697	0.488834	NA	NA	NA	0.344898	0.311594	0.418919	0.338673
adenine	MSRB3	NA	597	12	0.405099	0.000287012	5.60172	2.12233e-08	3.64395e-05	0.381543	0.437908	0.451952	0.46875	0.472766	0.433862	NA	NA	0.375126	NA	0.413187	0.324597	0.324138	0.401176	0.405732
adenine	ADAMTS4	NA	597	12	0.406998	0.000275725	5.60083	2.13326e-08	3.65811e-05	0.402204	0.379085	0.334835	0.501645	0.467478	0.388889	NA	NA	0.512639	NA	0.389011	0.393145	0.321839	0.421981	0.418552
cytidine 5'-diphosphocholine	NOSTRIN	NA	550	12	0.391924	0.000372413	5.60036	2.13911e-08	3.66616e-05	0.367914	0.20915	0.498498	NA	0.469064	0.318885	NA	NA	0.446465	0.454286	0.44591	0.404651	0.305233	0.342478	0.381356
quinolinate	UNC93B1	NA	517	10	0.599863	0.000317965	5.60033	2.13942e-08	3.66625e-05	0.719626	NA	NA	NA	0.515344	0.611429	0.590498	0.543884	0.587321	NA	NA	0.609877	0.601504	0.682065	0.607547
malate	HIBCH	3	624	13	0.589216	0.000253797	5.60013	2.14188e-08	3.66957e-05	0.512568	0.588235	0.642643	0.496851	0.585405	0.534392	NA	NA	0.560162	0.626781	0.48083	0.610887	0.691954	0.633198	0.699095
glucose	LCAT	3	764	15	0.58117	0.000210116	5.59971	2.14706e-08	3.67647e-05	0.602186	0.653595	0.563636	0.59133	0.533216	0.608696	0.607966	0.53461	0.508595	0.512821	0.546032	0.582661	0.645977	0.613297	0.611614
nicotinamide ribonucleotide (NMN)	COX7A2	4	367	8	0.624017	0.000490566	5.59927	2.15259e-08	3.68232e-05	NA	0.648148	NA	NA	NA	0.767196	0.538784	0.543424	NA	NA	NA	0.581633	0.618357	0.641329	0.665904
cytidine 5'-diphosphocholine	GIMAP8	NA	550	12	0.396071	0.000344566	5.59885	2.15777e-08	3.6895e-05	0.495465	0.326797	0.372372	NA	0.539926	0.309598	NA	NA	0.373737	0.571429	0.459829	0.290698	0.229651	0.360177	0.342065
nicotinamide ribonucleotide (NMN)	GBP1	NA	367	8	0.376057	0.000490135	5.5984	2.16341e-08	3.6977e-05	NA	0.259259	NA	NA	NA	0.280423	0.452131	0.394265	NA	NA	NA	0.391837	0.2657	0.434685	0.49733
2'-deoxyguanosine	GTSE1	NA	422	10	0.626464	0.000510495	5.59719	2.17848e-08	3.71791e-05	0.859107	0.777778	NA	NA	0.626087	0.506631	NA	NA	0.628918	0.637771	NA	0.559184	0.548872	0.545283	0.745455
2-aminoadipate	DYNC2H1	NA	624	13	0.596348	0.000296329	5.597	2.18092e-08	3.72107e-05	0.682887	0.699346	0.625564	0.524815	0.57839	0.65873	NA	NA	0.514141	0.508621	0.442247	0.471774	0.721839	0.651289	0.677966
N-formylmethionine	NEDD9	NA	454	9	0.38745	0.000404402	5.59679	2.18353e-08	3.72357e-05	0.226496	0.405229	NA	NA	0.368137	0.39418	NA	NA	0.349495	NA	0.528571	NA	0.335714	0.445733	0.36727
creatinine	ROR2	NA	624	13	0.585065	0.000231113	5.59549	2.19995e-08	3.74548e-05	0.623497	0.601307	0.587087	0.453872	0.561079	0.563492	NA	NA	0.567677	0.612536	0.574115	0.596774	0.57931	0.616011	0.670437
allantoin	DUSP26	NA	416	8	0.608806	0.000378296	5.59419	2.21658e-08	3.76764e-05	NA	NA	0.663594	NA	0.510989	0.663978	0.526203	0.527731	NA	NA	NA	NA	0.591787	0.628951	0.659125
quinolinate	CARMIL2	NA	517	10	0.604596	0.00034961	5.594	2.21891e-08	3.77068e-05	0.70227	NA	NA	NA	0.524339	0.777143	0.470588	0.493174	0.55622	NA	NA	0.646914	0.654135	0.651721	0.636981
choline	ATP6V1F	3	523	11	0.39866	0.000328204	5.59381	2.22134e-08	3.77414e-05	0.467213	0.281046	0.429429	NA	0.555262	0.481481	NA	NA	0.359596	NA	0.50232	0.278226	0.28046	0.320669	0.422323
uracil	CDK1	NA	624	13	0.598797	0.000311975	5.59352	2.22517e-08	3.77863e-05	0.723497	0.705882	0.547256	0.477099	0.503437	0.65873	NA	NA	0.525253	0.700855	0.601954	0.554435	0.511521	0.658978	0.544218
cytidine 5'-diphosphocholine	CALHM5	NA	550	12	0.390729	0.000381893	5.59159	2.25006e-08	3.80933e-05	0.463719	0.366013	0.483483	NA	0.52459	0.303406	NA	NA	0.420202	0.414286	0.442735	0.167442	0.255814	0.428319	0.362096
quinolinate	USP30	6	517	10	0.395024	0.000352533	5.591	2.25771e-08	3.819e-05	0.372497	NA	NA	NA	0.468783	0.482857	0.411011	0.429925	0.42823	NA	NA	0.424691	0.243108	0.313406	0.368302
glycerophosphorylcholine (GPC)	OGDHL	5	550	12	0.591176	0.00026596	5.59079	2.26034e-08	3.82144e-05	0.503279	0.614379	0.602102	NA	0.510841	0.701058	NA	NA	0.572727	0.641026	0.49011	0.546371	0.712644	0.568521	0.591252
N-acetylaspartate (NAA)	CRYZ	4	550	12	0.40076	0.000315197	5.5898	2.2733e-08	3.83742e-05	0.497412	0.457516	0.366366	NA	0.395756	0.470899	NA	NA	0.317492	0.527066	0.504029	0.375	0.234483	0.310407	0.358974
nicotinamide ribonucleotide (NMN)	TMEM106C	NA	367	8	0.618681	0.000450788	5.58979	2.2735e-08	3.83742e-05	NA	0.62037	NA	NA	NA	0.645503	0.581412	0.55721	NA	NA	NA	0.532653	0.731884	0.60473	0.679634
nicotinamide adenine dinucleotide (NAD+)	ANKRD44	NA	550	12	0.394963	0.000353137	5.58948	2.27751e-08	3.8418e-05	0.450917	0.418301	0.426426	NA	0.462324	0.29443	NA	NA	0.364646	0.241667	0.507704	0.366935	0.299419	0.474493	0.373485
pelargonate (9:0)	PARVA	NA	364	8	0.616218	0.000432324	5.58942	2.27827e-08	3.84274e-05	NA	0.647059	0.477891	NA	0.536047	NA	NA	NA	0.676768	0.646724	0.706564	0.689516	NA	NA	0.531674
flavin adenine dinucleotide (FAD)	CCN2	3	513	11	0.393129	0.000365611	5.5892	2.28116e-08	3.84693e-05	0.170442	0.385621	NA	NA	0.52963	0.34127	NA	NA	0.411111	0.449275	0.454568	0.376842	0.359524	0.400729	0.333587
cytidine 5'-diphosphocholine	EMP1	NA	550	12	0.397177	0.000338458	5.58907	2.28288e-08	3.84904e-05	0.435374	0.352941	0.406907	NA	0.487573	0.393189	NA	NA	0.518182	0.44	0.337241	0.248837	0.328488	0.378761	0.393683
quinolinate	UCP2	6	517	10	0.608038	0.000373753	5.58835	2.29234e-08	3.86203e-05	0.579439	NA	NA	NA	0.512169	0.62	0.638763	0.516578	0.521531	NA	NA	0.679012	0.691729	0.632699	0.682264
5-methylthioadenosine (MTA)	CNST	NA	523	11	0.405483	0.000286133	5.58761	2.30219e-08	3.87456e-05	0.515528	0.294118	0.463415	NA	0.4844	0.380952	NA	NA	0.431611	NA	0.484249	0.34879	0.358621	0.395296	0.340121
5-methylthioadenosine (MTA)	ENTPD1	4	523	11	0.398867	0.000327854	5.58538	2.33189e-08	3.91723e-05	0.421473	0.359477	0.400915	NA	0.475939	0.542328	NA	NA	0.273556	NA	0.4442	0.27621	0.303448	0.495251	0.399698
flavin adenine dinucleotide (FAD)	PODN	NA	513	11	0.399144	0.000326064	5.58535	2.33227e-08	3.91752e-05	0.166127	0.346405	NA	NA	0.480423	0.351852	NA	NA	0.358586	0.397101	0.455062	0.437895	0.404762	0.452641	0.424772
nicotinamide adenine dinucleotide (NAD+)	LSP1	NA	550	12	0.39743	0.000337327	5.58464	2.34185e-08	3.93084e-05	0.314995	0.496732	0.424925	NA	0.480843	0.331565	NA	NA	0.393939	0.591667	0.487894	0.364919	0.258721	0.360587	0.322727
putrescine	CKS2	NA	499	10	0.604349	0.000349206	5.58403	2.35005e-08	3.94182e-05	0.61016	0.777778	0.564565	0.559052	0.538095	NA	NA	NA	0.617172	0.568915	0.476679	0.659274	NA	NA	0.684211
nicotinamide adenine dinucleotide (NAD+)	RNF166	NA	550	12	0.396036	0.000346693	5.58357	2.3563e-08	3.94848e-05	0.436893	0.313725	0.391892	NA	0.400383	0.381963	NA	NA	0.426263	0.566667	0.469552	0.415323	0.412791	0.365479	0.294697
caprate (10:0)	UACA	NA	526	11	0.593296	0.000279293	5.58252	2.37053e-08	3.96883e-05	NA	0.647059	NA	0.55963	0.586991	0.537037	NA	NA	0.644085	0.527066	0.728553	0.639113	0.595402	0.529172	0.538462
nicotinamide ribonucleotide (NMN)	CYBB	NA	367	8	0.379717	0.000464506	5.58094	2.39226e-08	3.99958e-05	NA	0.314815	NA	NA	NA	0.486772	0.371069	0.400331	NA	NA	NA	0.35102	0.26087	0.443131	0.395118
4-hydroxyphenylpyruvate	CFL1	NA	390	9	0.612545	0.000406695	5.58074	2.39501e-08	4.003e-05	0.563063	0.65942	NA	NA	0.557471	0.630854	NA	NA	0.604278	0.619048	NA	NA	0.615942	0.608957	0.645736
nicotinamide ribonucleotide (NMN)	GMFG	NA	367	8	0.381706	0.000449315	5.58068	2.39574e-08	4.00365e-05	NA	0.361111	NA	NA	NA	0.42328	0.380853	0.404467	NA	NA	NA	0.487755	0.21256	0.345158	0.418002
isobutyrylcarnitine	CERS4	NA	513	11	0.40208	0.000307882	5.58056	2.39747e-08	4.00584e-05	0.433583	0.320261	NA	NA	0.492823	0.400531	NA	NA	0.432323	0.359195	0.410745	0.405242	0.357647	0.438263	0.349593
5-methylthioadenosine (MTA)	NID2	NA	523	11	0.394776	0.000355576	5.5802	2.40244e-08	4.01237e-05	0.448092	0.437908	0.378049	NA	0.464833	0.362434	NA	NA	0.383992	NA	0.479121	0.284274	0.275862	0.445047	0.399698
adenylosuccinate	LUM	NA	438	9	0.3744	0.000506713	5.57966	2.40987e-08	4.01985e-05	NA	0.23913	0.307692	NA	0.468984	NA	0.495341	0.374739	NA	NA	NA	0.349282	0.341137	0.413793	0.371361
nicotinamide ribonucleotide (NMN)	JAK2	NA	367	8	0.383962	0.000432509	5.57961	2.4106e-08	4.01986e-05	NA	0.277778	NA	NA	NA	0.375661	0.381551	0.416322	NA	NA	NA	0.45102	0.345411	0.413288	0.381388
guanidinoacetate	DBN1	NA	475	10	0.397954	0.000334533	5.57928	2.41522e-08	4.02524e-05	NA	NA	0.514286	NA	0.374836	0.391534	0.468588	0.330763	NA	0.35	NA	0.460641	0.418391	0.34464	0.324284
ornithine	ARG2	1	550	12	0.597554	0.000305817	5.57845	2.42671e-08	4.04051e-05	0.57377	0.555556	0.441441	NA	0.562136	0.753968	NA	NA	0.644085	0.558405	0.570696	0.669355	0.51954	0.682044	0.638009
nicotinamide adenine dinucleotide (NAD+)	ZAP70	NA	550	12	0.394328	0.000358962	5.57747	2.44046e-08	4.05968e-05	0.476807	0.320261	0.405405	NA	0.439974	0.328912	NA	NA	0.431313	0.558333	0.434581	0.409274	0.343023	0.426275	0.310606
quinolinate	PARP12	4	517	10	0.604598	0.000352109	5.57423	2.48627e-08	4.11842e-05	0.831776	NA	NA	NA	0.529101	0.691429	0.57089	0.597381	0.589713	NA	NA	0.558025	0.546366	0.627264	0.626415
4-hydroxyphenylpyruvate	CD53	NA	390	9	0.611923	0.000403266	5.57343	2.49769e-08	4.13482e-05	0.619048	0.644928	NA	NA	0.578544	0.553719	NA	NA	0.696257	0.552381	NA	NA	0.630435	0.625115	0.602326
laurate (12:0)	NDUFA1	3	513	11	0.40016	0.000320934	5.5731	2.50248e-08	4.14095e-05	0.374317	0.339869	NA	NA	0.505178	0.47619	NA	NA	0.457576	0.373219	0.352625	0.229839	0.441379	0.456807	0.39819
kynurenine	RTP4	NA	550	12	0.597364	0.000305297	5.57231	2.5138e-08	4.15716e-05	0.62623	0.673203	0.506767	NA	0.525119	0.539683	NA	NA	0.670374	0.706553	0.571673	0.522177	0.54023	0.628223	0.659879
succinylcarnitine	PTPRE	NA	451	10	0.389235	0.000395221	5.57164	2.52347e-08	4.17097e-05	0.452682	0.222222	NA	NA	NA	0.426901	NA	NA	0.407637	0.307937	0.49475	0.376543	0.361305	0.385747	0.451613
quinolinate	P2RX1	NA	517	10	0.605928	0.000361505	5.57128	2.52871e-08	4.17891e-05	0.64753	NA	NA	NA	0.533862	0.711429	0.678733	0.559487	0.583732	NA	NA	0.511111	0.704261	0.514493	0.641509
nicotinamide ribonucleotide (NMN)	SIT1	NA	367	8	0.37899	0.000471798	5.57111	2.53121e-08	4.18232e-05	NA	0.324074	NA	NA	NA	0.380952	0.485674	0.444996	NA	NA	NA	0.357143	0.188406	0.398649	0.426392
nicotinamide adenine dinucleotide (NAD+)	TNFAIP3	NA	550	12	0.391476	0.000379488	5.57093	2.5339e-08	4.18458e-05	0.480043	0.30719	0.364865	NA	0.468072	0.312997	NA	NA	0.376768	0.408333	0.517486	0.393145	0.334302	0.480783	0.334091
5-methylthioadenosine (MTA)	LAYN	NA	523	11	0.404929	0.00029133	5.57	2.54737e-08	4.20173e-05	0.423248	0.379085	0.371951	NA	0.464833	0.436508	NA	NA	0.407295	NA	0.471551	0.340726	0.347126	0.408865	0.406486
5-methylthioadenosine (MTA)	DCHS1	NA	523	11	0.404171	0.000296019	5.56974	2.55118e-08	4.20654e-05	0.349601	0.385621	0.442073	NA	0.483871	0.378307	NA	NA	0.455927	NA	0.494017	0.284274	0.390805	0.372682	0.38537
pelargonate (9:0)	PEAK1	NA	364	8	0.613797	0.00041749	5.5694	2.55616e-08	4.21367e-05	NA	0.620915	0.568027	NA	0.50814	NA	NA	NA	0.592929	0.581197	0.732561	0.715726	NA	NA	0.581448
adenosine 5'-monophosphate (AMP)	LRRC32	NA	461	10	0.384151	0.000432687	5.56936	2.55671e-08	4.21421e-05	0.309167	0.352941	NA	NA	0.468006	0.267196	NA	NA	0.406061	0.52381	0.475946	0.346774	0.301587	0.346893	NA
histamine	FAM98A	NA	645	13	0.407664	0.000274905	5.56906	2.56123e-08	4.2213e-05	0.326722	0.333333	0.378378	NA	0.479144	0.466899	0.40098	0.431625	NA	0.356125	0.44591	0.451143	0.422969	0.413978	0.408919
thymine	RANBP1	NA	562	12	0.598908	0.000315525	5.56818	2.57418e-08	4.24007e-05	0.815427	0.688406	NA	NA	0.585275	0.592	0.589247	0.58633	0.582888	0.568421	NA	0.521212	0.497436	0.571027	0.683131
N-formylmethionine	BNIP3L	NA	454	9	0.38208	0.00044858	5.56758	2.58305e-08	4.251e-05	0.304843	0.405229	NA	NA	0.651665	0.328042	NA	NA	0.426263	NA	0.466202	NA	0.238095	0.373377	0.325792
thymine	ASF1B	NA	562	12	0.597993	0.00030986	5.56687	2.59357e-08	4.26426e-05	0.783287	0.536232	NA	NA	0.588983	0.466667	0.633692	0.533901	0.603209	0.533333	NA	0.624242	0.671795	0.579466	0.700839
adenosine	ZNF439	NA	550	12	0.593055	0.000279427	5.56682	2.59432e-08	4.26512e-05	0.516129	0.679739	0.534535	NA	0.518773	0.671958	NA	NA	0.653535	0.514881	0.635653	0.481855	0.691954	0.579376	0.638009
alpha-hydroxyisovalerate	TMEM45A	NA	452	10	0.610303	0.000392618	5.56674	2.59552e-08	4.26562e-05	NA	0.515152	NA	NA	0.502392	0.642857	NA	NA	0.572727	0.853535	0.565596	0.596349	0.708046	0.562641	0.677225
5-methylthioadenosine (MTA)	RIPOR2	NA	523	11	0.400139	0.000321824	5.56658	2.59782e-08	4.26625e-05	0.451642	0.352941	0.42378	NA	0.472237	0.335979	NA	NA	0.397163	NA	0.431746	0.439516	0.377011	0.459521	0.276772
cytidine 5'-diphosphocholine	EXOSC4	NA	550	12	0.600686	0.000327222	5.56606	2.60563e-08	4.27559e-05	0.632086	0.72549	0.521021	NA	0.53834	0.560372	NA	NA	0.566667	0.554286	0.573382	0.676744	0.651163	0.590265	0.634052
glycine	PSD3	NA	624	13	0.409405	0.00026493	5.56595	2.60728e-08	4.27793e-05	0.444809	0.366013	0.429429	0.491852	0.494447	0.431217	NA	NA	0.440849	0.330484	0.474481	0.40121	0.268966	0.404794	0.337858
flavin adenine dinucleotide (FAD)	MYADM	NA	513	11	0.40036	0.000320562	5.56514	2.6195e-08	4.2927e-05	0.27616	0.411765	NA	NA	0.468254	0.338624	NA	NA	0.372727	0.446377	0.440247	0.509474	0.347619	0.382058	0.353343
2'-deoxyguanosine	LEPR	NA	422	10	0.379501	0.000468841	5.56507	2.62048e-08	4.29294e-05	0.323883	0.282051	NA	NA	0.48087	0.496021	NA	NA	0.344793	0.281734	NA	0.389796	0.388471	0.415566	0.381818
cytidine 5'-diphosphocholine	AHNAK	NA	550	12	0.387108	0.000411554	5.56483	2.62414e-08	4.29856e-05	0.303288	0.169935	0.445946	NA	0.50238	0.321981	NA	NA	0.442424	0.434286	0.50232	0.213953	0.479651	0.39823	0.411402
cytidine 5'-diphosphocholine	NDUFA1	4	550	12	0.595976	0.000297535	5.5641	2.63506e-08	4.31033e-05	0.639456	0.673203	0.57958	NA	0.554733	0.588235	NA	NA	0.476768	0.554286	0.522833	0.751163	0.732558	0.484956	0.594761
5-methylthioadenosine (MTA)	PREX2	NA	523	11	0.403824	0.00029882	5.56368	2.64142e-08	4.3161e-05	0.291925	0.30719	0.408537	NA	0.531465	0.354497	NA	NA	0.534954	NA	0.442735	0.330645	0.317241	0.476707	0.396682
UDP-glucuronate	GALNT15	3	415	8	0.391886	0.000377615	5.56364	2.64206e-08	4.31678e-05	0.363366	0.385621	0.36036	NA	0.397878	NA	0.457252	0.386552	0.373581	NA	NA	NA	NA	NA	0.40324
quinolinate	ARHGAP4	NA	517	10	0.602772	0.000341241	5.56345	2.64487e-08	4.32063e-05	0.616822	NA	NA	NA	0.547619	0.791429	0.491704	0.587907	0.572967	NA	NA	0.587654	0.516291	0.67029	0.646038
adenine	CCN2	4	597	12	0.403786	0.00029911	5.56316	2.64932e-08	4.32456e-05	0.357438	0.51634	0.369369	0.434211	0.444738	0.359788	NA	NA	0.418605	NA	0.453724	0.324597	0.393103	0.422433	0.359729
2'-deoxyinosine	ABCA6	NA	501	11	0.390609	0.000386655	5.56314	2.64961e-08	4.32465e-05	NA	0.142857	NA	NA	0.461918	0.298942	0.313863	0.422655	0.417172	0.4	NA	0.397129	0.416667	0.483841	0.530817
[truncated: 20,621 more rows]

## Sheet: table_S2
Supplementary Table 2 Summary of differential abundance results for pathways considered in tumor vs. normal analysis
omics	dataset	pathway	numOfTotalItemsInPathway	numOfItemsMeasured	numOfItemsUp	numOfItemsDown
gene	BRCA1	Alanine, aspartate and glutamate metabolism	37	35	8	12
gene	GBM	Alanine, aspartate and glutamate metabolism	37	37	7	17
gene	COAD	Alanine, aspartate and glutamate metabolism	37	36	12	12
gene	PDAC	Alanine, aspartate and glutamate metabolism	37	36	5	9
gene	PRAD	Alanine, aspartate and glutamate metabolism	37	36	10	4
gene	ccRCC3	Alanine, aspartate and glutamate metabolism	37	37	10	17
gene	ccRCC4	Alanine, aspartate and glutamate metabolism	37	37	9	14
metabolite	BRCA1	Alanine, aspartate and glutamate metabolism	28	11	4	2
metabolite	GBM	Alanine, aspartate and glutamate metabolism	28	6	1	2
metabolite	COAD	Alanine, aspartate and glutamate metabolism	28	11	3	3
metabolite	PDAC	Alanine, aspartate and glutamate metabolism	28	13	2	0
metabolite	PRAD	Alanine, aspartate and glutamate metabolism	28	12	0	1
metabolite	ccRCC3	Alanine, aspartate and glutamate metabolism	28	15	7	7
metabolite	ccRCC4	Alanine, aspartate and glutamate metabolism	28	17	5	5
gene	BRCA1	alpha-Linolenic acid metabolism	25	21	5	6
gene	GBM	alpha-Linolenic acid metabolism	25	25	4	7
gene	COAD	alpha-Linolenic acid metabolism	25	23	3	9
gene	PDAC	alpha-Linolenic acid metabolism	25	22	3	10
gene	PRAD	alpha-Linolenic acid metabolism	25	23	1	2
gene	ccRCC3	alpha-Linolenic acid metabolism	25	23	9	10
gene	ccRCC4	alpha-Linolenic acid metabolism	25	23	7	9
metabolite	BRCA1	alpha-Linolenic acid metabolism	44	2	0	0
metabolite	GBM	alpha-Linolenic acid metabolism	44	34	0	27
metabolite	COAD	alpha-Linolenic acid metabolism	44	0	0	0
metabolite	PDAC	alpha-Linolenic acid metabolism	44	2	0	0
metabolite	PRAD	alpha-Linolenic acid metabolism	44	1	0	0
metabolite	ccRCC3	alpha-Linolenic acid metabolism	44	2	2	0
metabolite	ccRCC4	alpha-Linolenic acid metabolism	44	2	0	0
gene	BRCA1	Amino sugar and nucleotide sugar metabolism	48	47	25	6
gene	GBM	Amino sugar and nucleotide sugar metabolism	48	48	22	8
gene	COAD	Amino sugar and nucleotide sugar metabolism	48	48	15	17
gene	PDAC	Amino sugar and nucleotide sugar metabolism	48	47	16	7
gene	PRAD	Amino sugar and nucleotide sugar metabolism	48	47	13	3
gene	ccRCC3	Amino sugar and nucleotide sugar metabolism	48	48	21	13
gene	ccRCC4	Amino sugar and nucleotide sugar metabolism	48	48	21	10
metabolite	BRCA1	Amino sugar and nucleotide sugar metabolism	108	9	6	0
metabolite	GBM	Amino sugar and nucleotide sugar metabolism	108	4	2	0
metabolite	COAD	Amino sugar and nucleotide sugar metabolism	108	13	4	2
metabolite	PDAC	Amino sugar and nucleotide sugar metabolism	108	7	0	0
metabolite	PRAD	Amino sugar and nucleotide sugar metabolism	108	9	1	2
metabolite	ccRCC3	Amino sugar and nucleotide sugar metabolism	108	10	7	1
metabolite	ccRCC4	Amino sugar and nucleotide sugar metabolism	108	13	9	1
gene	BRCA1	Arachidonic acid metabolism	63	60	9	17
gene	GBM	Arachidonic acid metabolism	63	63	12	18
gene	COAD	Arachidonic acid metabolism	63	61	12	23
gene	PDAC	Arachidonic acid metabolism	63	60	16	23
gene	PRAD	Arachidonic acid metabolism	63	59	7	10
gene	ccRCC3	Arachidonic acid metabolism	63	60	20	22
gene	ccRCC4	Arachidonic acid metabolism	63	60	17	22
metabolite	BRCA1	Arachidonic acid metabolism	75	1	1	0
metabolite	GBM	Arachidonic acid metabolism	75	34	0	27
metabolite	COAD	Arachidonic acid metabolism	75	0	0	0
metabolite	PDAC	Arachidonic acid metabolism	75	3	0	0
metabolite	PRAD	Arachidonic acid metabolism	75	1	0	0
metabolite	ccRCC3	Arachidonic acid metabolism	75	2	1	1
metabolite	ccRCC4	Arachidonic acid metabolism	75	5	0	2
gene	BRCA1	Arginine and proline metabolism	51	47	19	13
gene	GBM	Arginine and proline metabolism	51	50	14	17
gene	COAD	Arginine and proline metabolism	51	49	18	14
gene	PDAC	Arginine and proline metabolism	51	48	8	16
gene	PRAD	Arginine and proline metabolism	51	50	11	5
gene	ccRCC3	Arginine and proline metabolism	51	50	14	29
gene	ccRCC4	Arginine and proline metabolism	51	50	10	24
metabolite	BRCA1	Arginine and proline metabolism	78	12	4	4
metabolite	GBM	Arginine and proline metabolism	78	5	1	2
metabolite	COAD	Arginine and proline metabolism	78	15	6	3
metabolite	PDAC	Arginine and proline metabolism	78	14	0	1
metabolite	PRAD	Arginine and proline metabolism	78	17	1	2
metabolite	ccRCC3	Arginine and proline metabolism	78	19	7	9
metabolite	ccRCC4	Arginine and proline metabolism	78	21	9	5
gene	BRCA1	Arginine biosynthesis	22	19	3	9
gene	GBM	Arginine biosynthesis	22	22	2	11
gene	COAD	Arginine biosynthesis	22	21	6	8
gene	PDAC	Arginine biosynthesis	22	22	2	9
gene	PRAD	Arginine biosynthesis	22	21	3	0
gene	ccRCC3	Arginine biosynthesis	22	21	4	13
[truncated: 806 more rows]

## Sheet: table_S3
Supplementary Table 3 Association of DF gene/metabolite scores across KEGG pathways in tumor vs. Normal analysis. P-values were estimated from Spearman’s rank correlation test and were corrected for multiple testing using the Benjamini-Hochberg method.
[truncated: 64 more rows]

[truncated: 3 more sheets: table_S4, table_S5, table_S6]
