# Supplementary material for: A multimodal atlas of tumour metabolism reveals the architecture of gene–metabolite covariation
Source: Nat Metab. 2023 Jun 19;5(6):1029–44. doi: 10.1038/s42255-023-00817-8 (PMC10290959; doi:10.1038/s42255-023-00817-8)
Supplement: Source Data Figs. 1–6 — Statistical source data. [file 42255_2023_817_MOESM3_ESM.xlsx]

## Sheet: fig. 1
Fig. 1A	key	value	tissue	cohort	OldName	Color
	BRCA1_Tumor	61	Tumor	BRCA1	BRCA_Terunuma	#e5b6a5
	BRCA2_Tumor	18	Tumor	BRCA2	BRCA_Tang	#c3c1a4
	ccRCC1_Tumor	32	Tumor	ccRCC1	RC12	#e5e3c0
	ccRCC2_Tumor	30	Tumor	ccRCC2	RC18	#bbe1b9
	ccRCC3_Tumor	67	Tumor	ccRCC3	RC18_2	#88beab
	ccRCC4_Tumor	52	Tumor	ccRCC4	RC20	#97b1ab
	COAD_Tumor	37	Tumor	COAD	COAD	#abc5bf
	DLBCL_Tumor	62	Tumor	DLBCL	DLBCL	#abe7e1
	GBM_Tumor	74	Tumor	GBM	CPTAC_GBM	#c6e6e7
	HCC_Tumor	54	Tumor	HCC	LiCa1	#8fcde1
	HurthleCC_Tumor	28	Tumor	HurthleCC	HCC	#88aee1
	ICC_Tumor	86	Tumor	ICC	LiCa2	#a6b7d3
	OV_Tumor	45	Tumor	OV	OV	#d2d5ed
	PDAC_Tumor	27	Tumor	PDAC	PDAC	#c8b7de
	PRAD_Tumor	91	Tumor	PRAD	PRAD	#e6bbcc
	BRCA1_Normal	47	Normal	BRCA1	BRCA_Terunuma	#e5b6a5
	ccRCC3_Normal	47	Normal	ccRCC3	RC18_2	#88beab
	ccRCC4_Normal	24	Normal	ccRCC4	RC20	#97b1ab
	COAD_Normal	39	Normal	COAD	COAD	#abc5bf
	GBM_Normal	6	Normal	GBM	CPTAC_GBM	#c6e6e7
	HurthleCC_Normal	3	Normal	HurthleCC	HCC	#88aee1
	PDAC_Normal	12	Normal	PDAC	PDAC	#c8b7de
	PRAD_Normal	46	Normal	PRAD	PRAD	#e6bbcc

## Sheet: fig. 2
Fig. 2A	metabolite	gene	distance	n_met	n_dataset	concordance	variance	abs_zscore	p.value	padj	BRCA1_Tumor	BRCA2_Tumor	COAD_Tumor	GBM_Tumor	DLBCL_Tumor	HurthleCC_Tumor	HCC_Tumor	ICC_Tumor	OV_Tumor	PDAC_Tumor	PRAD_Tumor	ccRCC1_Tumor	ccRCC2_Tumor	ccRCC3_Tumor	ccRCC4_Tumor	repl	label	var
	quinolinate	SLAMF7	NA	517	10	0.374378	0.000259959	11.6099	3.67019e-31	6.35312e-25	0.794393	NA	NA	NA	0.587302	0.76	0.706637	0.587629	0.747608	NA	NA	0.681481	0.789474	0.65625	0.649811	significant	NA	2
	quinolinate	CTLA4	NA	517	10	0.374982	0.000274054	11.3256	9.79628e-30	1.33237e-23	0.791722	NA	NA	NA	0.597354	0.817143	0.676471	0.583728	0.726077	NA	NA	0.607407	0.789474	0.674366	0.683019	significant	NA	2
	quinolinate	PLEK	NA	517	10	0.375152	0.000282173	11.1666	5.9437e-29	6.28748e-23	0.787717	NA	NA	NA	0.509524	0.76	0.698341	0.62998	0.705742	NA	NA	0.716049	0.746867	0.69837	0.703396	significant	NA	2
	quinolinate	SLAMF8	NA	517	10	0.38211	0.00029324	11.157	6.61979e-29	6.6341e-23	0.782377	NA	NA	NA	0.587302	0.814286	0.689291	0.660072	0.727273	NA	NA	0.676543	0.681704	0.682971	0.675472	significant	NA	2
	quinolinate	GBP5	NA	517	10	0.367376	0.00027708	11.0352	2.58609e-28	2.34486e-22	0.855808	NA	NA	NA	0.605291	0.78	0.679487	0.668431	0.688995	NA	NA	0.624691	0.726817	0.639946	0.670943	significant	NA	2
	quinolinate	JAK3	NA	517	10	0.367773	0.000285098	10.8906	1.27757e-27	9.73053e-22	0.715621	NA	NA	NA	0.569841	0.762857	0.677225	0.633603	0.666268	NA	NA	0.718519	0.756892	0.697011	0.676981	significant	NA	2
	quinolinate	BIN2	NA	517	10	0.361971	0.000282614	10.7658	4.99201e-27	3.52049e-21	0.75968	NA	NA	NA	0.597354	0.808571	0.680241	0.609641	0.702153	NA	NA	0.728395	0.701754	0.664402	0.629434	significant	NA	2
	histamine	TPSAB1	4	645	13	0.349336	0.000265845	10.7127	8.873e-27	5.82592e-21	0.733884	0.777778	0.725225	NA	0.607487	0.815331	0.729881	0.759934	NA	0.595442	0.587302	0.590437	0.557423	0.589785	0.699924	significant	NA	2
	quinolinate	CD80	NA	517	10	0.366072	0.000294094	10.6732	1.35914e-26	8.34824e-21	0.811749	NA	NA	NA	0.502116	0.814286	0.662896	0.662023	0.667464	NA	NA	0.696296	0.716792	0.686141	0.700377	significant	NA	2
	quinolinate	FYB1	NA	517	10	0.371678	0.000303498	10.6674	1.4461e-26	8.60481e-21	0.76502	NA	NA	NA	0.575132	0.871429	0.695324	0.612427	0.666268	NA	NA	0.688889	0.749373	0.661685	0.64	significant	NA	2
	quinolinate	TNFRSF9	NA	517	10	0.34881	0.000275287	10.5115	7.64513e-26	3.63929e-20	0.8251	NA	NA	NA	0.559259	0.788571	0.645551	0.64224	0.657895	NA	NA	0.671605	0.734336	0.632246	0.685283	significant	NA	2
	quinolinate	ICOS	NA	517	10	0.345407	0.000270256	10.5054	8.15525e-26	3.78744e-20	0.794393	NA	NA	NA	0.580952	0.774286	0.71267	0.581499	0.654306	NA	NA	0.649383	0.719298	0.673913	0.666415	significant	NA	2
	quinolinate	TNFSF13B	NA	517	10	0.366494	0.000305332	10.487	9.9142e-26	4.4947e-20	0.790387	NA	NA	NA	0.604233	0.771429	0.599548	0.628309	0.705742	NA	NA	0.654321	0.746867	0.705163	0.695094	significant	NA	2
	quinolinate	NCKAP1L	NA	517	10	0.35236	0.000282827	10.476	1.11336e-25	4.81809e-20	0.773031	NA	NA	NA	0.540212	0.768571	0.657617	0.595709	0.72488	NA	NA	0.696296	0.754386	0.686141	0.647547	significant	NA	2
	quinolinate	SNX20	NA	517	10	0.35426	0.000289455	10.4112	2.20371e-25	8.56346e-20	0.692924	NA	NA	NA	0.559259	0.777143	0.662896	0.593759	0.72488	NA	NA	0.706173	0.784461	0.65942	0.650566	significant	NA	2
	quinolinate	CD53	NA	517	10	0.358495	0.000301592	10.3215	5.63313e-25	2.02379e-19	0.797063	NA	NA	NA	0.459788	0.754286	0.695324	0.635832	0.67823	NA	NA	0.733333	0.764411	0.705163	0.664906	significant	NA	2
	quinolinate	PTPN22	NA	517	10	0.351938	0.000290791	10.3192	5.77166e-25	2.03516e-19	0.814419	NA	NA	NA	0.565079	0.797143	0.713424	0.602675	0.673445	NA	NA	0.676543	0.739348	0.660779	0.617358	significant	NA	2
	quinolinate	FCER1G	NA	517	10	0.354456	0.000298777	10.2532	1.14519e-24	3.82555e-19	0.793057	NA	NA	NA	0.601587	0.777143	0.599548	0.651156	0.649522	NA	NA	0.703704	0.699248	0.709692	0.661887	significant	NA	2
	quinolinate	CD2	NA	517	10	0.339812	0.00027474	10.2506	1.17654e-24	3.86253e-19	0.734312	NA	NA	NA	0.567196	0.788571	0.708145	0.589579	0.723684	NA	NA	0.649383	0.714286	0.643569	0.64	significant	NA	2
	quinolinate	SLA	NA	517	10	0.350623	0.000293739	10.2289	1.47174e-24	4.67059e-19	0.771696	NA	NA	NA	0.586772	0.697143	0.686275	0.65032	0.642344	NA	NA	0.666667	0.769424	0.689764	0.65434	significant	NA	2
	quinolinate	LILRB4	NA	517	10	0.353567	0.000299539	10.2145	1.70829e-24	5.16314e-19	0.798398	NA	NA	NA	0.56455	0.808571	0.606335	0.654221	0.672249	NA	NA	0.666667	0.696742	0.687953	0.689811	significant	NA	2
	quinolinate	PTPN7	NA	517	10	0.348905	0.000291912	10.2106	1.77742e-24	5.28811e-19	0.77036	NA	NA	NA	0.572487	0.788571	0.601056	0.602396	0.716507	NA	NA	0.646914	0.804511	0.666667	0.649811	significant	NA	2
	quinolinate	GPR65	NA	517	10	0.345833	0.000289026	10.1711	2.66851e-24	7.58379e-19	0.791722	NA	NA	NA	0.584127	0.78	0.668929	0.623015	0.623206	NA	NA	0.688889	0.779449	0.639946	0.633962	significant	NA	2
	quinolinate	MYO1F	NA	517	10	0.345673	0.000289923	10.1507	3.29155e-24	9.0833e-19	0.70761	NA	NA	NA	0.577249	0.8	0.659879	0.616328	0.683014	NA	NA	0.68642	0.689223	0.688406	0.656604	significant	NA	2
	quinolinate	IKZF1	NA	517	10	0.343854	0.000287426	10.141	3.63344e-24	9.60898e-19	0.722296	NA	NA	NA	0.557672	0.765714	0.715686	0.602396	0.671053	NA	NA	0.68642	0.746867	0.673913	0.627925	significant	NA	2
	quinolinate	IL10RA	NA	517	10	0.32738	0.000264435	10.0661	7.79941e-24	1.96193e-18	0.695594	NA	NA	NA	0.578836	0.794286	0.644042	0.582056	0.66866	NA	NA	0.68642	0.756892	0.650815	0.621887	significant	NA	2
	quinolinate	WDFY4	NA	517	10	0.350463	0.000304156	10.0476	9.41006e-24	2.32698e-18	0.696929	NA	NA	NA	0.494709	0.797143	0.696833	0.587072	0.7189	NA	NA	0.753086	0.744361	0.654891	0.661887	significant	NA	2
	quinolinate	CYTH4	NA	517	10	0.348977	0.000305051	9.99035	1.6799e-23	3.86956e-18	0.660881	NA	NA	NA	0.559259	0.768571	0.618401	0.617721	0.69378	NA	NA	0.735802	0.802005	0.669384	0.642264	significant	NA	2
	histamine	MS4A2	NA	645	13	0.329155	0.000272764	9.965	2.16882e-23	4.91627e-18	0.744353	0.718954	0.722222	NA	0.562032	0.839721	0.716585	0.775281	NA	0.581197	0.581441	0.534304	0.596639	0.61828	0.659108	significant	NA	2
	quinolinate	ADAMDEC1	NA	517	10	0.345446	0.000302487	9.93109	3.04913e-23	6.67342e-18	0.853138	NA	NA	NA	0.56455	0.78	0.680241	0.601003	0.742823	NA	NA	0.649383	0.704261	0.622736	0.653585	significant	NA	2
	quinolinate	CD48	NA	517	10	0.34407	0.000300845	9.9185	3.4593e-23	7.40099e-18	0.775701	NA	NA	NA	0.5	0.78	0.739819	0.60156	0.72488	NA	NA	0.683951	0.756892	0.632246	0.619623	significant	NA	2
	histamine	CPA3	3	645	13	0.337274	0.000289253	9.91549	3.56508e-23	7.54255e-18	0.73719	0.784314	0.738739	NA	0.570053	0.801394	0.706788	0.775555	NA	0.521368	0.6	0.561331	0.577031	0.641398	0.68254	significant	NA	2
	quinolinate	TIGIT	NA	517	10	0.324302	0.000268798	9.89023	4.58995e-23	9.60413e-18	0.799733	NA	NA	NA	0.567725	0.774286	0.616139	0.606854	0.666268	NA	NA	0.651852	0.774436	0.625	0.636226	significant	NA	2
	quinolinate	IL2RG	NA	517	10	0.348413	0.000316257	9.7959	1.17244e-22	2.18869e-17	0.726302	NA	NA	NA	0.525397	0.808571	0.678733	0.551407	0.711722	NA	NA	0.646914	0.809524	0.685688	0.653585	significant	NA	2
	quinolinate	EVI2A	NA	517	10	0.328899	0.000286329	9.71851	2.51423e-22	4.47418e-17	0.723632	NA	NA	NA	0.571429	0.777143	0.618401	0.621622	0.601675	NA	NA	0.720988	0.749373	0.68433	0.626415	significant	NA	2
	quinolinate	SP140	NA	517	10	0.349951	0.000324385	9.71507	2.6006e-22	4.58502e-17	0.735648	NA	NA	NA	0.515344	0.814286	0.665158	0.60156	0.69378	NA	NA	0.666667	0.789474	0.679801	0.647547	significant	NA	2
	quinolinate	CD3D	NA	517	10	0.330072	0.000288678	9.7134	2.64365e-22	4.61816e-17	0.738318	NA	NA	NA	0.557672	0.757143	0.671192	0.583728	0.717703	NA	NA	0.62963	0.761905	0.654438	0.640755	significant	NA	2
	quinolinate	CTSS	4	517	10	0.326354	0.000284179	9.67972	3.67707e-22	6.30769e-17	0.82777	NA	NA	NA	0.538095	0.737143	0.61086	0.613541	0.667464	NA	NA	0.708642	0.719298	0.678895	0.644528	significant	NA	2
	quinolinate	NAGK	3	517	10	0.329335	0.000290056	9.66867	4.09682e-22	6.90335e-17	0.858478	NA	NA	NA	0.633333	0.671429	0.607843	0.574255	0.624402	NA	NA	0.735802	0.724311	0.688406	0.651321	significant	NA	2
	quinolinate	CALHM6	NA	517	10	0.337414	0.00030604	9.64372	5.22583e-22	8.5708e-17	0.778371	NA	NA	NA	0.61164	0.805714	0.596531	0.620228	0.70933	NA	NA	0.669136	0.684211	0.611413	0.68	significant	NA	2
	quinolinate	MNDA	NA	517	10	0.327006	0.000287498	9.64293	5.26642e-22	8.5708e-17	0.696929	NA	NA	NA	0.586772	0.774286	0.659879	0.612148	0.649522	NA	NA	0.701235	0.689223	0.683424	0.618113	significant	NA	2
	quinolinate	LAIR1	NA	517	10	0.343931	0.000318415	9.63707	5.5758e-22	8.85525e-17	0.76769	NA	NA	NA	0.593651	0.791429	0.598793	0.645584	0.672249	NA	NA	0.688889	0.656642	0.696558	0.671698	significant	NA	2
	quinolinate	ITGAL	NA	517	10	0.333692	0.000299743	9.63698	5.58072e-22	8.85525e-17	0.753004	NA	NA	NA	0.551852	0.785714	0.639517	0.578434	0.714115	NA	NA	0.683951	0.761905	0.648551	0.630189	significant	NA	2
	quinolinate	CXCL9	NA	517	10	0.339314	0.000310486	9.62832	6.07169e-22	9.47636e-17	0.781041	NA	NA	NA	0.601587	0.751429	0.665158	0.594037	0.769139	NA	NA	0.587654	0.696742	0.62183	0.702642	significant	NA	2
	quinolinate	AIM2	NA	517	10	0.355859	0.000344553	9.58563	9.18969e-22	1.39985e-16	0.82243	NA	NA	NA	0.440741	0.814286	0.667421	0.64224	0.700957	NA	NA	0.659259	0.784461	0.659873	0.69434	significant	NA	2
	quinolinate	HCK	NA	517	10	0.316957	0.000274214	9.57029	1.06605e-21	1.59833e-16	0.730307	NA	NA	NA	0.543386	0.757143	0.634238	0.636389	0.65311	NA	NA	0.674074	0.674185	0.682971	0.652075	significant	NA	2
	quinolinate	PARP15	4	517	10	0.322991	0.000285093	9.56459	1.12643e-21	1.67565e-16	0.730307	NA	NA	NA	0.531746	0.771429	0.736802	0.553079	0.677033	NA	NA	0.679012	0.699248	0.641304	0.658113	significant	NA	2
	quinolinate	NLRC4	NA	517	10	0.32415	0.000287402	9.5603	1.17412e-21	1.73307e-16	0.70227	NA	NA	NA	0.619577	0.794286	0.580694	0.650878	0.624402	NA	NA	0.693827	0.721805	0.633152	0.635472	significant	NA	2
	quinolinate	STAT1	NA	517	10	0.3366	0.000310594	9.54966	1.30117e-21	1.90389e-16	0.88518	NA	NA	NA	0.565608	0.651429	0.671946	0.631931	0.744019	NA	NA	0.654321	0.636591	0.665308	0.709434	significant	NA	2
	quinolinate	TNIP3	NA	517	10	0.331603	0.000302015	9.54058	1.42036e-21	2.03348e-16	0.814419	NA	NA	NA	0.582011	0.708571	0.710407	0.613263	0.629187	NA	NA	0.661728	0.789474	0.601449	0.646038	significant	NA	2
	quinolinate	CYBB	NA	517	10	0.335755	0.000309913	9.53613	1.48268e-21	2.10685e-16	0.813084	NA	NA	NA	0.508466	0.771429	0.64178	0.613541	0.661483	NA	NA	0.738272	0.716792	0.638134	0.686038	significant	NA	2
	quinolinate	IL2RB	NA	517	10	0.325778	0.000294647	9.48945	2.32259e-21	3.18163e-16	0.798398	NA	NA	NA	0.55291	0.785714	0.586727	0.614377	0.708134	NA	NA	0.683951	0.676692	0.658062	0.661132	significant	NA	2
	quinolinate	CD4	NA	517	10	0.334727	0.00031181	9.47798	2.59257e-21	3.42815e-16	0.757009	NA	NA	NA	0.569312	0.808571	0.65083	0.564503	0.671053	NA	NA	0.681481	0.64411	0.714221	0.676981	significant	NA	2
	quinolinate	CXCL10	NA	517	10	0.326937	0.000300093	9.43639	3.85847e-21	4.83352e-16	0.797063	NA	NA	NA	0.636508	0.762857	0.647059	0.627751	0.747608	NA	NA	0.602469	0.639098	0.58288	0.676981	significant	NA	2
	quinolinate	BTK	NA	517	10	0.329505	0.000305204	9.43053	4.08006e-21	5.07769e-16	0.750334	NA	NA	NA	0.47037	0.765714	0.679487	0.591808	0.66866	NA	NA	0.725926	0.739348	0.706975	0.628679	significant	NA	2
	quinolinate	CD84	NA	517	10	0.335814	0.000317796	9.41877	4.56414e-21	5.57091e-16	0.766355	NA	NA	NA	0.526455	0.794286	0.648567	0.586793	0.643541	NA	NA	0.693827	0.736842	0.70471	0.65283	significant	NA	2
	quinolinate	PTAFR	NA	517	10	0.339235	0.000327747	9.36917	7.3108e-21	8.55534e-16	0.659546	NA	NA	NA	0.517989	0.805714	0.613122	0.679576	0.632775	NA	NA	0.698765	0.746867	0.685236	0.666415	significant	NA	2
	quinolinate	TYROBP	NA	517	10	0.32302	0.000297424	9.36506	7.60037e-21	8.82435e-16	0.686248	NA	NA	NA	0.592593	0.76	0.551282	0.616328	0.650718	NA	NA	0.65679	0.741855	0.726449	0.65283	significant	NA	2
	quinolinate	TLR8	NA	517	10	0.326198	0.000303353	9.36435	7.65229e-21	8.83078e-16	0.801068	NA	NA	NA	0.598413	0.754286	0.670437	0.653385	0.633971	NA	NA	0.703704	0.64411	0.641304	0.621887	significant	NA	2
	quinolinate	SELPLG	NA	517	10	0.320536	0.000293667	9.35233	8.57388e-21	9.8347e-16	0.730307	NA	NA	NA	0.508466	0.777143	0.647059	0.61995	0.684211	NA	NA	0.65679	0.711779	0.694746	0.630943	significant	NA	2
	quinolinate	GZMB	NA	517	10	0.324609	0.000301616	9.3455	9.14522e-21	1.04272e-15	0.813084	NA	NA	NA	0.57619	0.722857	0.648567	0.677905	0.738038	NA	NA	0.585185	0.661654	0.629982	0.660377	significant	NA	2
	quinolinate	SAMSN1	NA	517	10	0.338248	0.000327755	9.34181	9.4698e-21	1.07331e-15	0.811749	NA	NA	NA	0.524868	0.78	0.642534	0.612705	0.635167	NA	NA	0.646914	0.769424	0.690217	0.669434	significant	NA	2
	quinolinate	PLA2G2D	4	517	10	0.334728	0.000321159	9.33903	9.72201e-21	1.09537e-15	0.740988	NA	NA	NA	0.545503	0.811429	0.585973	0.580385	0.67823	NA	NA	0.609877	0.776942	0.680254	0.70717	significant	NA	2
	quinolinate	IL2RA	NA	517	10	0.323533	0.000300331	9.33444	1.01528e-20	1.13052e-15	0.763685	NA	NA	NA	0.541799	0.782857	0.665913	0.658401	0.599282	NA	NA	0.654321	0.721805	0.634511	0.661132	significant	NA	2
	quinolinate	SIRPG	NA	517	10	0.31856	0.000291836	9.32377	1.12281e-20	1.243e-15	0.754339	NA	NA	NA	0.549206	0.765714	0.680241	0.562831	0.736842	NA	NA	0.639506	0.749373	0.625453	0.61283	significant	NA	2
	quinolinate	CCR5	NA	517	10	0.324259	0.000302825	9.31678	1.19923e-20	1.31993e-15	0.720961	NA	NA	NA	0.565608	0.771429	0.690045	0.608526	0.650718	NA	NA	0.679012	0.679198	0.644022	0.661132	significant	NA	2
	quinolinate	LILRB1	NA	517	10	0.328624	0.000311322	9.31244	1.24923e-20	1.36706e-15	0.786382	NA	NA	NA	0.495238	0.765714	0.628959	0.637503	0.679426	NA	NA	0.696296	0.759398	0.627264	0.663396	significant	NA	2
	quinolinate	ARHGAP30	NA	517	10	0.325881	0.000306944	9.30035	1.39984e-20	1.49744e-15	0.782377	NA	NA	NA	0.539683	0.737143	0.628205	0.602675	0.641148	NA	NA	0.725926	0.739348	0.683877	0.639245	significant	NA	2
	quinolinate	ARHGAP9	NA	517	10	0.325649	0.000306733	9.29693	1.44557e-20	1.53773e-15	0.746328	NA	NA	NA	0.515344	0.822857	0.61991	0.601003	0.669856	NA	NA	0.659259	0.741855	0.682971	0.636981	significant	NA	2
	quinolinate	LCP2	NA	517	10	0.327282	0.000310915	9.28051	1.68663e-20	1.76458e-15	0.736983	NA	NA	NA	0.559259	0.774286	0.668175	0.62803	0.662679	NA	NA	0.634568	0.671679	0.681159	0.667925	significant	NA	2
	quinolinate	DOCK2	NA	517	10	0.335813	0.000328017	9.27084	1.84692e-20	1.90093e-15	0.748999	NA	NA	NA	0.465079	0.785714	0.661388	0.603232	0.686603	NA	NA	0.720988	0.759398	0.68433	0.643019	significant	NA	2
	quinolinate	IL12RB1	NA	517	10	0.322877	0.000303888	9.26084	2.02839e-20	2.0544e-15	0.738318	NA	NA	NA	0.553439	0.777143	0.610106	0.597938	0.669856	NA	NA	0.683951	0.734336	0.673007	0.64	significant	NA	2
	quinolinate	TRAT1	NA	517	10	0.326649	0.00031138	9.25563	2.1298e-20	2.1457e-15	0.708945	NA	NA	NA	0.555026	0.808571	0.726244	0.545277	0.684211	NA	NA	0.651852	0.769424	0.622736	0.615849	significant	NA	2
	quinolinate	CORO1A	NA	517	10	0.3185	0.0002965	9.24841	2.27857e-20	2.2835e-15	0.718291	NA	NA	NA	0.487831	0.768571	0.717949	0.602396	0.67823	NA	NA	0.671605	0.724311	0.64221	0.641509	significant	NA	2
	quinolinate	CSF2RB	NA	517	10	0.327214	0.000313725	9.23692	2.53687e-20	2.51587e-15	0.686248	NA	NA	NA	0.556085	0.742857	0.608597	0.637225	0.679426	NA	NA	0.614815	0.789474	0.666214	0.676226	significant	NA	2
	quinolinate	CD86	NA	517	10	0.315802	0.000292526	9.23213	2.65299e-20	2.6174e-15	0.826435	NA	NA	NA	0.503175	0.751429	0.63273	0.640011	0.63756	NA	NA	0.664198	0.701754	0.697464	0.632453	significant	NA	2
	quinolinate	LST1	NA	517	10	0.309894	0.000281922	9.22825	2.75099e-20	2.70009e-15	0.723632	NA	NA	NA	0.574603	0.737143	0.624434	0.604347	0.699761	NA	NA	0.661728	0.714286	0.65308	0.615849	significant	NA	2
	quinolinate	SH2D1A	NA	517	10	0.313386	0.000289053	9.2164	3.07252e-20	3.00021e-15	0.716956	NA	NA	NA	0.560847	0.745714	0.697587	0.572304	0.697368	NA	NA	0.639506	0.754386	0.615036	0.62566	significant	NA	2
	quinolinate	CXCL13	NA	517	10	0.322848	0.000308645	9.18839	3.98781e-20	3.83496e-15	0.715621	NA	NA	NA	0.508466	0.774286	0.586727	0.594316	0.72488	NA	NA	0.641975	0.746867	0.64221	0.729811	significant	NA	2
	quinolinate	C1QC	NA	517	10	0.320353	0.000304106	9.18515	4.10957e-20	3.93219e-15	0.70227	NA	NA	NA	0.591005	0.78	0.575415	0.618835	0.679426	NA	NA	0.666667	0.646617	0.705616	0.667925	significant	NA	2
	quinolinate	SASH3	NA	517	10	0.315699	0.000298807	9.13161	6.7487e-20	6.17801e-15	0.723632	NA	NA	NA	0.491005	0.771429	0.599548	0.586236	0.729665	NA	NA	0.706173	0.724311	0.659873	0.658113	significant	NA	2
	quinolinate	LILRB2	NA	517	10	0.321786	0.000311876	9.1106	8.19249e-20	7.31289e-15	0.773031	NA	NA	NA	0.637037	0.734286	0.636501	0.616049	0.679426	NA	NA	0.65679	0.649123	0.654438	0.643774	significant	NA	2
	quinolinate	ITGB2	NA	517	10	0.326304	0.000321505	9.09911	9.10738e-20	7.95479e-15	0.750334	NA	NA	NA	0.537037	0.785714	0.630468	0.628309	0.667464	NA	NA	0.730864	0.641604	0.701087	0.630189	significant	NA	2
	quinolinate	ITK	NA	517	10	0.310991	0.000292746	9.08807	1.00809e-19	8.72502e-15	0.731642	NA	NA	NA	0.540741	0.78	0.733786	0.560323	0.649522	NA	NA	0.634568	0.719298	0.643116	0.624151	significant	NA	2
	quinolinate	LCK	NA	517	10	0.311542	0.000294205	9.08158	1.07011e-19	9.2199e-15	0.726302	NA	NA	NA	0.513757	0.765714	0.659879	0.566453	0.745215	NA	NA	0.664198	0.729323	0.632246	0.628679	significant	NA	2
	quinolinate	ZBP1	NA	517	10	0.315193	0.000302259	9.06478	1.24853e-19	1.07087e-14	0.714286	NA	NA	NA	0.531746	0.742857	0.590498	0.588743	0.727273	NA	NA	0.634568	0.796992	0.663949	0.640755	significant	NA	2
	quinolinate	TRAF3IP3	NA	517	10	0.311733	0.00029772	9.03334	1.66509e-19	1.40912e-14	0.691589	NA	NA	NA	0.556614	0.782857	0.653092	0.588465	0.651914	NA	NA	0.666667	0.761905	0.64221	0.606792	significant	NA	2
	quinolinate	CCR1	NA	517	10	0.320946	0.00031578	9.03047	1.70935e-19	1.44017e-14	0.782377	NA	NA	NA	0.55291	0.717143	0.620664	0.654221	0.66866	NA	NA	0.693827	0.656642	0.680254	0.659623	significant	NA	2
	quinolinate	FGD2	NA	517	10	0.315174	0.000304601	9.02931	1.72761e-19	1.4485e-14	0.664887	NA	NA	NA	0.553968	0.782857	0.642534	0.592923	0.611244	NA	NA	0.698765	0.734336	0.674819	0.641509	significant	NA	2
	quinolinate	EVI2B	NA	517	10	0.321604	0.000317498	9.02446	1.80583e-19	1.49017e-14	0.724967	NA	NA	NA	0.486243	0.768571	0.656109	0.607969	0.642344	NA	NA	0.718519	0.77193	0.662591	0.634717	significant	NA	2
	quinolinate	CCR7	NA	517	10	0.313745	0.000302177	9.02436	1.80743e-19	1.49017e-14	0.656876	NA	NA	NA	0.552381	0.714286	0.720965	0.558651	0.679426	NA	NA	0.651852	0.729323	0.64538	0.677736	significant	NA	2
	quinolinate	IL21R	NA	517	10	0.329863	0.000335111	9.00967	2.06669e-19	1.68892e-14	0.813084	NA	NA	NA	0.524339	0.768571	0.591252	0.607969	0.706938	NA	NA	0.612346	0.83208	0.629982	0.666415	significant	NA	2
	quinolinate	SIGLEC10	NA	517	10	0.321112	0.000318305	8.99923	2.27311e-19	1.84181e-14	0.789052	NA	NA	NA	0.531746	0.78	0.630468	0.643355	0.706938	NA	NA	0.622222	0.701754	0.673913	0.61434	significant	NA	2
	quinolinate	GAB3	NA	517	10	0.314827	0.000306087	8.99745	2.3102e-19	1.86393e-14	0.643525	NA	NA	NA	0.60582	0.685714	0.643288	0.598495	0.757177	NA	NA	0.733333	0.701754	0.612319	0.620377	significant	NA	2
	quinolinate	VAV1	NA	517	10	0.32331	0.000324922	8.96808	3.01729e-19	2.39385e-14	0.746328	NA	NA	NA	0.502116	0.782857	0.656109	0.607412	0.632775	NA	NA	0.720988	0.729323	0.666214	0.646038	significant	NA	2
	quinolinate	NCF1	NA	517	10	0.326736	0.000331942	8.96677	3.05333e-19	2.4042e-14	0.724967	NA	NA	NA	0.437037	0.82	0.666667	0.655057	0.687799	NA	NA	0.696296	0.721805	0.625453	0.66566	significant	NA	2
	quinolinate	NCF4	NA	517	10	0.318384	0.000315227	8.96624	3.06822e-19	2.4042e-14	0.65287	NA	NA	NA	0.527513	0.791429	0.616893	0.604347	0.697368	NA	NA	0.632099	0.81203	0.644475	0.633208	significant	NA	2
	quinolinate	HCST	3	517	10	0.318851	0.000316971	8.95463	3.40874e-19	2.63846e-14	0.675567	NA	NA	NA	0.513757	0.782857	0.658371	0.606576	0.663876	NA	NA	0.649383	0.746867	0.662591	0.661887	significant	NA	2
	quinolinate	CD300LF	NA	517	10	0.30963	0.000301517	8.91575	4.84533e-19	3.69041e-14	0.686248	NA	NA	NA	0.579894	0.794286	0.553544	0.651714	0.666268	NA	NA	0.649383	0.689223	0.661685	0.643774	significant	NA	2
	quinolinate	IKBKE	NA	517	10	0.304216	0.000291285	8.91235	4.996e-19	3.79001e-14	0.757009	NA	NA	NA	0.54709	0.657143	0.695324	0.608805	0.577751	NA	NA	0.666667	0.75188	0.673913	0.651321	significant	NA	2
	quinolinate	DAPP1	NA	517	10	0.33652	0.000357821	8.89505	5.83917e-19	4.36016e-14	0.777036	NA	NA	NA	0.441799	0.797143	0.755656	0.604904	0.549043	NA	NA	0.71358	0.799499	0.67029	0.658113	significant	NA	2
	quinolinate	C1QB	NA	517	10	0.323704	0.000332827	8.87173	7.20199e-19	5.29473e-14	0.718291	NA	NA	NA	0.592593	0.78	0.555053	0.611312	0.688995	NA	NA	0.683951	0.649123	0.714221	0.667925	significant	NA	2
	quinolinate	PARVG	NA	517	10	0.310458	0.000306291	8.86965	7.33738e-19	5.35294e-14	0.690254	NA	NA	NA	0.542328	0.8	0.638763	0.577598	0.638756	NA	NA	0.669136	0.724311	0.677989	0.631698	significant	NA	2
	quinolinate	FERMT3	NA	517	10	0.324146	0.000334465	8.86207	7.85418e-19	5.70055e-14	0.75968	NA	NA	NA	0.471958	0.794286	0.643288	0.567289	0.704545	NA	NA	0.691358	0.681704	0.699275	0.689057	significant	NA	2
	quinolinate	CCL5	NA	517	10	0.312381	0.000310779	8.8599	8.0084e-19	5.75429e-14	0.758344	NA	NA	NA	0.558201	0.771429	0.66365	0.570911	0.746411	NA	NA	0.639506	0.701754	0.612772	0.624906	significant	NA	2
	nicotinamide ribonucleotide (NMN)	SP140	NA	367	8	-0.349348	0.000392043	8.82189	1.12541e-18	7.82082e-14	NA	0.268519	NA	NA	NA	0.415344	0.353599	0.319548	NA	NA	NA	0.293878	0.195652	0.407095	0.339436	significant	NA	2
	nicotinamide ribonucleotide (NMN)	SLA	NA	367	8	-0.34614	0.000385522	8.81448	1.20245e-18	8.26569e-14	NA	0.277778	NA	NA	NA	0.333333	0.375961	0.352633	NA	NA	NA	0.35102	0.188406	0.356419	0.362319	significant	NA	2
	quinolinate	CD37	NA	517	10	0.316398	0.000322475	8.80957	1.25624e-18	8.55875e-14	0.671562	NA	NA	NA	0.491534	0.805714	0.727753	0.608247	0.674641	NA	NA	0.651852	0.706767	0.650362	0.62566	significant	NA	2
	quinolinate	AIF1	NA	517	10	0.311329	0.000312207	8.80984	1.25322e-18	8.55875e-14	0.659546	NA	NA	NA	0.599471	0.74	0.529412	0.594037	0.67823	NA	NA	0.716049	0.729323	0.695199	0.637736	significant	NA	2
	quinolinate	C1orf162	NA	517	10	0.305971	0.000301586	8.80937	1.25857e-18	8.55875e-14	0.676903	NA	NA	NA	0.593122	0.734286	0.600302	0.625244	0.645933	NA	NA	0.651852	0.749373	0.658514	0.619623	significant	NA	2
	nicotinamide ribonucleotide (NMN)	ZBP1	NA	367	8	-0.344228	0.000382057	8.80547	1.30306e-18	8.82981e-14	NA	0.25	NA	NA	NA	0.380952	0.415793	0.327268	NA	NA	NA	0.306122	0.224638	0.381757	0.315789	significant	NA	2
	quinolinate	NCF2	NA	517	10	0.304372	0.000298778	8.80443	1.31525e-18	8.88078e-14	0.791722	NA	NA	NA	0.574074	0.754286	0.575415	0.665645	0.645933	NA	NA	0.698765	0.598997	0.667572	0.638491	significant	NA	2
	quinolinate	CCR2	NA	517	10	0.30357	0.000298427	8.78638	1.54453e-18	1.02472e-13	0.714286	NA	NA	NA	0.560847	0.674286	0.702866	0.59543	0.702153	NA	NA	0.671605	0.701754	0.64538	0.607547	significant	NA	2
	quinolinate	RAC2	NA	517	10	0.313102	0.000320798	8.74059	2.31892e-18	1.49171e-13	0.727637	NA	NA	NA	0.521693	0.808571	0.658371	0.594316	0.659091	NA	NA	0.65679	0.781955	0.622736	0.602264	significant	NA	2
	quinolinate	THEMIS	NA	517	10	0.31044	0.000315819	8.7343	2.4516e-18	1.56124e-13	0.695594	NA	NA	NA	0.574603	0.771429	0.69457	0.591251	0.698565	NA	NA	0.624691	0.706767	0.606431	0.630943	significant	NA	2
	quinolinate	C1QA	NA	517	10	0.315991	0.000328846	8.7126	2.96985e-18	1.86017e-13	0.698264	NA	NA	NA	0.587302	0.771429	0.516591	0.586514	0.715311	NA	NA	0.691358	0.686717	0.708786	0.658868	significant	NA	2
	quinolinate	HK3	3	517	10	0.317503	0.000333193	8.69702	3.40715e-18	2.09588e-13	0.76502	NA	NA	NA	0.596296	0.785714	0.499246	0.617999	0.742823	NA	NA	0.691358	0.641604	0.682971	0.644528	significant	NA	2
	quinolinate	BCL2A1	NA	517	10	0.317386	0.00033296	8.69685	3.41222e-18	2.09588e-13	0.801068	NA	NA	NA	0.452381	0.754286	0.66365	0.679298	0.647129	NA	NA	0.57037	0.774436	0.638134	0.692075	significant	NA	2
	nicotinamide ribonucleotide (NMN)	LAX1	NA	367	8	-0.351611	0.000408715	8.69604	3.43665e-18	2.1041e-13	NA	0.268519	NA	NA	NA	0.388889	0.374563	0.311277	NA	NA	NA	0.318367	0.188406	0.384572	0.345538	significant	NA	2
	quinolinate	IL18BP	4	517	10	0.312888	0.000324499	8.68465	3.79926e-18	2.29436e-13	0.691589	NA	NA	NA	0.582011	0.768571	0.677979	0.560602	0.745215	NA	NA	0.651852	0.704261	0.597826	0.633962	significant	NA	2
	quinolinate	SELL	NA	517	10	0.294478	0.000289814	8.64894	5.19784e-18	3.02668e-13	0.70494	NA	NA	NA	0.51746	0.694286	0.673454	0.592923	0.611244	NA	NA	0.659259	0.714286	0.682518	0.664906	significant	NA	2
	quinolinate	SIGLEC1	NA	517	10	0.309876	0.000321015	8.64759	5.25984e-18	3.04417e-13	0.712951	NA	NA	NA	0.575132	0.785714	0.573906	0.667038	0.656699	NA	NA	0.68642	0.614035	0.668931	0.651321	significant	NA	2
	quinolinate	SAMD9L	NA	517	10	0.296566	0.000294304	8.64358	5.4477e-18	3.1244e-13	0.818425	NA	NA	NA	0.548148	0.68	0.62368	0.623851	0.645933	NA	NA	0.65679	0.729323	0.637681	0.629434	significant	NA	2
	quinolinate	CLEC4A	NA	517	10	0.296889	0.000295433	8.63644	5.79894e-18	3.29607e-13	0.754339	NA	NA	NA	0.542328	0.76	0.678733	0.61382	0.650718	NA	NA	0.723457	0.699248	0.563859	0.592453	significant	NA	2
	quinolinate	CD96	NA	517	10	0.305763	0.000314339	8.62296	6.52448e-18	3.68645e-13	0.753004	NA	NA	NA	0.527513	0.774286	0.680995	0.572862	0.659091	NA	NA	0.646914	0.736842	0.627264	0.629434	significant	NA	2
	quinolinate	GRAP2	NA	517	10	0.299015	0.000301367	8.61223	7.16531e-18	4.02464e-13	0.666222	NA	NA	NA	0.577778	0.785714	0.646305	0.562831	0.704545	NA	NA	0.65679	0.716792	0.591033	0.624906	significant	NA	2
	quinolinate	CD226	NA	517	10	0.307222	0.000319067	8.59967	7.99476e-18	4.45114e-13	0.791722	NA	NA	NA	0.512698	0.717143	0.693062	0.588465	0.69378	NA	NA	0.671605	0.684211	0.619565	0.666415	significant	NA	2
	quinolinate	GZMA	NA	517	10	0.298755	0.000301793	8.59866	8.06543e-18	4.46438e-13	0.716956	NA	NA	NA	0.571429	0.731429	0.688537	0.56506	0.739234	NA	NA	0.674074	0.674185	0.601449	0.602264	significant	NA	2
	kynurenine	TAP2	NA	550	12	0.269064	0.00024563	8.58391	9.1705e-18	4.97483e-13	0.723497	0.640523	0.693233	NA	0.498149	0.703704	NA	NA	0.639029	0.712251	0.628083	0.5625	0.641379	0.563546	0.611614	significant	NA	2
	quinolinate	KLHL6	NA	517	10	0.314587	0.000335973	8.58142	9.37089e-18	5.06909e-13	0.755674	NA	NA	NA	0.444974	0.8	0.690045	0.595709	0.654306	NA	NA	0.681481	0.769424	0.646739	0.622642	significant	NA	2
	quinolinate	IFNG	NA	517	10	0.298608	0.000303169	8.57489	9.91836e-18	5.3199e-13	0.719626	NA	NA	NA	0.599471	0.751429	0.57994	0.592366	0.657895	NA	NA	0.659259	0.746867	0.631341	0.611321	significant	NA	2
	quinolinate	PRKCB	NA	517	10	0.299786	0.000306246	8.56537	1.0773e-17	5.68708e-13	0.682243	NA	NA	NA	0.58254	0.631429	0.690045	0.590972	0.632775	NA	NA	0.676543	0.759398	0.648098	0.637736	significant	NA	2
	quinolinate	GPR84	NA	517	10	0.296427	0.00029945	8.56495	1.0812e-17	5.68708e-13	0.674232	NA	NA	NA	0.619577	0.725714	0.577677	0.616049	0.659091	NA	NA	0.644444	0.736842	0.603714	0.651321	significant	NA	2
	nicotinamide ribonucleotide (NMN)	CD27	NA	367	8	-0.338081	0.000389958	8.56017	1.12697e-17	5.89528e-13	NA	0.324074	NA	NA	NA	0.322751	0.356394	0.304659	NA	NA	NA	0.334694	0.231884	0.376126	0.398169	significant	NA	2
	quinolinate	PTPRC	NA	517	10	0.307793	0.000323457	8.55698	1.15861e-17	6.04414e-13	0.738318	NA	NA	NA	0.457672	0.745714	0.692308	0.591808	0.669856	NA	NA	0.68642	0.73183	0.654438	0.647547	significant	NA	2
	quinolinate	LCP1	NA	517	10	0.306406	0.000320652	8.55561	1.17251e-17	6.08333e-13	0.773031	NA	NA	NA	0.460317	0.631429	0.699849	0.618278	0.647129	NA	NA	0.706173	0.741855	0.670743	0.673208	significant	NA	2
	quinolinate	NKG7	NA	517	10	0.307337	0.00032353	8.54336	1.3038e-17	6.69158e-13	0.751669	NA	NA	NA	0.579365	0.748571	0.604827	0.623572	0.764354	NA	NA	0.651852	0.66416	0.588768	0.64	significant	NA	2
	quinolinate	LAX1	NA	517	10	0.307203	0.000323505	8.53995	1.34275e-17	6.85452e-13	0.736983	NA	NA	NA	0.54127	0.728571	0.690045	0.587072	0.651914	NA	NA	0.622222	0.79198	0.644475	0.606038	significant	NA	2
	quinolinate	EOMES	NA	517	10	0.304945	0.000319154	8.53477	1.40437e-17	7.11189e-13	0.70494	NA	NA	NA	0.550265	0.794286	0.630468	0.55085	0.754785	NA	NA	0.666667	0.689223	0.616848	0.630189	significant	NA	2
	quinolinate	CD27	NA	517	10	0.29776	0.000304614	8.53025	1.46033e-17	7.37568e-13	0.70494	NA	NA	NA	0.550265	0.711429	0.679487	0.588186	0.65311	NA	NA	0.646914	0.774436	0.642663	0.590189	significant	NA	2
	quinolinate	BATF	NA	517	10	0.305518	0.00032165	8.51756	1.62948e-17	8.07995e-13	0.603471	NA	NA	NA	0.508995	0.754286	0.541478	0.555865	0.703349	NA	NA	0.683951	0.764411	0.724638	0.683019	significant	NA	2
	quinolinate	TYMP	4	517	10	0.312954	0.000337625	8.51594	1.6524e-17	8.17232e-13	0.810414	NA	NA	NA	0.566667	0.754286	0.522624	0.645584	0.740431	NA	NA	0.617284	0.696742	0.634058	0.676226	significant	NA	2
	quinolinate	SPI1	NA	517	10	0.308699	0.000329063	8.50876	1.75799e-17	8.67201e-13	0.664887	NA	NA	NA	0.524868	0.757143	0.588989	0.626916	0.691388	NA	NA	0.71358	0.591479	0.730072	0.675472	significant	NA	2
	quinolinate	CD38	4	517	10	0.327636	0.000372132	8.49207	2.02993e-17	9.76062e-13	0.8251	NA	NA	NA	0.520106	0.571429	0.702866	0.613541	0.741627	NA	NA	0.666667	0.794486	0.664402	0.65283	significant	NA	2
	quinolinate	TIFAB	NA	517	10	0.302667	0.000318229	8.48332	2.18865e-17	1.04973e-12	0.76769	NA	NA	NA	0.596296	0.791429	0.578431	0.564781	0.63756	NA	NA	0.676543	0.674185	0.631793	0.656604	significant	NA	2
	quinolinate	C3AR1	NA	517	10	0.304203	0.000321614	8.48136	2.22575e-17	1.06484e-12	0.724967	NA	NA	NA	0.574074	0.78	0.576169	0.625801	0.650718	NA	NA	0.681481	0.631579	0.695199	0.633208	significant	NA	2
	quinolinate	FPR3	NA	517	10	0.293445	0.000299411	8.47935	2.26446e-17	1.08065e-12	0.797063	NA	NA	NA	0.538624	0.717143	0.595023	0.637503	0.654306	NA	NA	0.679012	0.631579	0.682518	0.631698	significant	NA	2
	thymine	CENPA	NA	562	12	0.277641	0.000268552	8.47108	2.4313e-17	1.14875e-12	0.787879	0.630435	NA	NA	0.613347	0.565333	0.637276	0.606094	0.609626	0.642105	NA	0.660606	0.692308	0.586498	0.708295	significant	NA	2
	quinolinate	AOAH	5	517	10	0.303405	0.000320826	8.46952	2.46406e-17	1.16134e-12	0.740988	NA	NA	NA	0.574074	0.791429	0.651584	0.550571	0.746411	NA	NA	0.676543	0.684211	0.57654	0.612075	significant	NA	2
	quinolinate	STAT2	NA	517	10	0.289064	0.000291388	8.46698	2.51837e-17	1.1826e-12	0.793057	NA	NA	NA	0.548677	0.665714	0.590498	0.580942	0.661483	NA	NA	0.671605	0.721805	0.659873	0.652075	significant	NA	2
	nicotinamide ribonucleotide (NMN)	FMNL1	NA	367	8	-0.324383	0.00036783	8.45676	2.74916e-17	1.27676e-12	NA	0.194444	NA	NA	NA	0.407407	0.380154	0.360904	NA	NA	NA	0.320408	0.338164	0.379505	0.283753	significant	NA	2
	quinolinate	JAML	NA	517	10	0.301064	0.000317492	8.44818	2.95887e-17	1.36417e-12	0.634179	NA	NA	NA	0.622222	0.794286	0.726244	0.572862	0.675837	NA	NA	0.639506	0.684211	0.595109	0.573585	significant	NA	2
	quinolinate	GPR171	NA	517	10	0.296788	0.000308916	8.44298	3.09343e-17	1.41933e-12	0.793057	NA	NA	NA	0.551852	0.768571	0.735294	0.583449	0.655502	NA	NA	0.57037	0.684211	0.608243	0.624906	significant	NA	2
	quinolinate	MAN2B1	7	517	10	0.295341	0.000306175	8.43935	3.19115e-17	1.46065e-12	0.711615	NA	NA	NA	0.598413	0.757143	0.671946	0.561159	0.63756	NA	NA	0.639506	0.571429	0.688859	0.676981	significant	NA	2
	quinolinate	ITGAX	NA	517	10	0.296217	0.000308863	8.42746	3.53255e-17	1.59898e-12	0.739653	NA	NA	NA	0.509524	0.8	0.634992	0.631652	0.629187	NA	NA	0.654321	0.64411	0.637681	0.664151	significant	NA	2
	quinolinate	SIGLEC7	NA	517	10	0.288841	0.000294512	8.41545	3.91387e-17	1.75765e-12	0.726302	NA	NA	NA	0.571958	0.754286	0.548265	0.602675	0.649522	NA	NA	0.683951	0.669173	0.663496	0.636226	significant	NA	2
	quinolinate	LAPTM5	NA	517	10	0.305682	0.00033078	8.40369	4.32672e-17	1.91149e-12	0.76769	NA	NA	NA	0.412698	0.78	0.633484	0.638897	0.641148	NA	NA	0.654321	0.721805	0.701087	0.660377	significant	NA	2
	thymine	UBE2C	4	562	12	0.288482	0.000296867	8.3716	5.68421e-17	2.46546e-12	0.817264	0.710145	NA	NA	0.575212	0.554667	0.637993	0.579742	0.681283	0.663158	NA	0.579798	0.687179	0.592593	0.758621	significant	NA	2
	quinolinate	CXCR6	NA	517	10	0.298076	0.00031716	8.36869	5.8262e-17	2.51558e-12	0.785047	NA	NA	NA	0.571958	0.765714	0.675716	0.544441	0.67823	NA	NA	0.666667	0.691729	0.620018	0.594717	significant	NA	2
	quinolinate	IGSF6	NA	517	10	0.292698	0.000306328	8.36172	6.18084e-17	2.65067e-12	0.797063	NA	NA	NA	0.583069	0.78	0.61991	0.580663	0.644737	NA	NA	0.711111	0.654135	0.600543	0.603774	significant	NA	2
	quinolinate	SLAMF6	NA	517	10	0.305092	0.000333784	8.34965	6.8467e-17	2.91001e-12	0.753004	NA	NA	NA	0.508995	0.785714	0.728507	0.569518	0.529904	NA	NA	0.664198	0.794486	0.647192	0.616604	significant	NA	2
	quinolinate	PIM2	NA	517	10	0.29788	0.000318416	8.34669	7.02041e-17	2.96399e-12	0.682243	NA	NA	NA	0.555026	0.7	0.732278	0.586793	0.692584	NA	NA	0.614815	0.75188	0.630435	0.583396	significant	NA	2
	quinolinate	CCR8	NA	517	10	0.275769	0.000273195	8.34215	7.29502e-17	3.06634e-12	0.738318	NA	NA	NA	0.537037	0.68	0.601056	0.586236	0.503589	NA	NA	0.691358	0.684211	0.65625	0.710189	significant	NA	2
	quinolinate	HCLS1	NA	517	10	0.305121	0.000335289	8.33169	7.96991e-17	3.32798e-12	0.734312	NA	NA	NA	0.515873	0.797143	0.649321	0.609641	0.607656	NA	NA	0.664198	0.761905	0.644475	0.607547	significant	NA	2
	thymine	CENPF	NA	562	12	0.291973	0.000307326	8.32746	8.2594e-17	3.41887e-12	0.770432	0.637681	NA	NA	0.566737	0.6	0.658065	0.641504	0.672727	0.568421	NA	0.606061	0.741026	0.580403	0.776328	significant	NA	2
	quinolinate	IRF4	NA	517	10	0.299905	0.000325419	8.31251	9.37016e-17	3.83695e-12	0.706275	NA	NA	NA	0.53545	0.668571	0.657617	0.585121	0.638756	NA	NA	0.644444	0.824561	0.661232	0.626415	significant	NA	2
	quinolinate	IKZF3	NA	517	10	0.300471	0.000327014	8.30787	9.74329e-17	3.98118e-12	0.76502	NA	NA	NA	0.469841	0.791429	0.718703	0.544999	0.601675	NA	NA	0.669136	0.776942	0.634058	0.623396	significant	NA	2
	quinolinate	CD3G	NA	517	10	0.298489	0.000324542	8.28444	1.18664e-16	4.77692e-12	0.736983	NA	NA	NA	0.564021	0.731429	0.707391	0.592366	0.553828	NA	NA	0.649383	0.73183	0.63904	0.641509	significant	NA	2
	quinolinate	CHST11	5	517	10	0.284237	0.000294333	8.28383	1.19279e-16	4.78668e-12	0.728972	NA	NA	NA	0.559788	0.751429	0.621418	0.641683	0.639952	NA	NA	0.609877	0.656642	0.686141	0.579623	significant	NA	2
	quinolinate	LAG3	NA	517	10	0.303207	0.000335111	8.28161	1.21521e-16	4.86112e-12	0.660881	NA	NA	NA	0.621693	0.757143	0.536953	0.59543	0.694976	NA	NA	0.624691	0.661654	0.676178	0.695094	significant	NA	2
	nicotinamide ribonucleotide (NMN)	ARHGAP9	NA	367	8	-0.308217	0.00034632	8.28108	1.22065e-16	4.87263e-12	NA	0.296296	NA	NA	NA	0.431217	0.387142	0.34188	NA	NA	NA	0.326531	0.263285	0.36768	0.337147	significant	NA	2
	thymine	KIF14	NA	562	12	0.285645	0.000298706	8.2637	1.41229e-16	5.48806e-12	0.768595	0.652174	NA	NA	0.552436	0.573333	0.680287	0.61927	0.678075	0.561404	NA	0.618182	0.741026	0.592593	0.741845	significant	NA	2
	quinolinate	CXCL11	NA	517	10	0.292534	0.000313429	8.26182	1.43464e-16	5.55225e-12	0.782377	NA	NA	NA	0.592063	0.748571	0.618401	0.603789	0.680622	NA	NA	0.592593	0.681704	0.594656	0.653585	significant	NA	2
	quinolinate	CST7	NA	517	10	0.292346	0.000313222	8.25926	1.4658e-16	5.64987e-12	0.688919	NA	NA	NA	0.569841	0.742857	0.688537	0.556144	0.699761	NA	NA	0.666667	0.674185	0.618659	0.607547	significant	NA	2
	quinolinate	FMNL1	NA	517	10	0.290516	0.000309773	8.25312	1.54308e-16	5.92376e-12	0.750334	NA	NA	NA	0.530688	0.771429	0.620664	0.625522	0.58134	NA	NA	0.659259	0.679198	0.65625	0.645283	significant	NA	2
	quinolinate	CD3E	NA	517	10	0.285566	0.000299573	8.24945	1.59131e-16	6.09665e-12	0.720961	NA	NA	NA	0.541799	0.771429	0.677979	0.553357	0.611244	NA	NA	0.622222	0.711779	0.644022	0.630189	significant	NA	2
	quinolinate	P2RY10	NA	517	10	0.294222	0.000318191	8.24709	1.62301e-16	6.20559e-12	0.703605	NA	NA	NA	0.552381	0.76	0.686275	0.573976	0.617225	NA	NA	0.619753	0.774436	0.61413	0.617358	significant	NA	2
	thymine	RRM2	3	562	12	0.278941	0.00028635	8.24202	1.69326e-16	6.43543e-12	0.799816	0.630435	NA	NA	0.590042	0.552	0.685305	0.63272	0.595722	0.607018	NA	0.640404	0.679487	0.591186	0.746505	significant	NA	2
	quinolinate	TRPM2	5	517	10	0.301685	0.000335173	8.23928	1.73252e-16	6.54544e-12	0.659546	NA	NA	NA	0.592063	0.831429	0.485671	0.594595	0.62799	NA	NA	0.674074	0.724311	0.672101	0.663396	significant	NA	2
	nicotinamide ribonucleotide (NMN)	JAK3	NA	367	8	-0.32459	0.000388599	8.23293	1.82684e-16	6.84744e-12	NA	0.277778	NA	NA	NA	0.399471	0.353599	0.33995	NA	NA	NA	0.328571	0.282609	0.375563	0.329519	significant	NA	2
	quinolinate	ZAP70	NA	517	10	0.280078	0.000289494	8.23055	1.86358e-16	6.97143e-12	0.722296	NA	NA	NA	0.601587	0.74	0.59276	0.55085	0.711722	NA	NA	0.604938	0.681704	0.638134	0.618113	significant	NA	2
	nicotinamide ribonucleotide (NMN)	AIM2	NA	367	8	-0.327811	0.000398711	8.20852	2.23923e-16	8.19951e-12	NA	0.342593	NA	NA	NA	0.404762	0.368973	0.321202	NA	NA	NA	0.257143	0.205314	0.467905	0.335622	significant	NA	2
	quinolinate	TLR6	NA	517	10	0.292268	0.000317593	8.20003	2.40328e-16	8.74972e-12	0.774366	NA	NA	NA	0.533862	0.748571	0.564857	0.625801	0.648325	NA	NA	0.659259	0.749373	0.629076	0.619623	significant	NA	2
	quinolinate	HLA-DOA	NA	517	10	0.283022	0.000298062	8.19665	2.4718e-16	8.94785e-12	0.716956	NA	NA	NA	0.56455	0.745714	0.631222	0.568403	0.665072	NA	NA	0.666667	0.684211	0.627717	0.609811	significant	NA	2
	quinolinate	PIK3R5	3	517	10	0.294023	0.000324752	8.15784	3.41081e-16	1.20047e-11	0.660881	NA	NA	NA	0.550265	0.8	0.604827	0.623572	0.61244	NA	NA	0.688889	0.656642	0.673007	0.621887	significant	NA	2
	quinolinate	LY96	NA	517	10	0.289986	0.000316705	8.14743	3.71746e-16	1.29169e-11	0.70227	NA	NA	NA	0.538095	0.702857	0.600302	0.603511	0.595694	NA	NA	0.671605	0.759398	0.685236	0.634717	significant	NA	2
	quinolinate	CD5	NA	517	10	0.278528	0.000292215	8.14679	3.73704e-16	1.29377e-11	0.679573	NA	NA	NA	0.512169	0.754286	0.642534	0.530789	0.723684	NA	NA	0.639506	0.719298	0.596467	0.649057	significant	NA	2
	quinolinate	PLCB2	4	517	10	0.301302	0.000342018	8.14604	3.76024e-16	1.29944e-11	0.684913	NA	NA	NA	0.568783	0.814286	0.645551	0.562552	0.626794	NA	NA	0.681481	0.651629	0.672554	0.633962	significant	NA	2
	quinolinate	HAPLN3	NA	517	10	0.282851	0.000301848	8.14019	3.94665e-16	1.35647e-11	0.664887	NA	NA	NA	0.571958	0.711429	0.594268	0.64224	0.5	NA	NA	0.639506	0.689223	0.695199	0.704151	significant	NA	2
	quinolinate	TNFSF8	NA	517	10	0.290356	0.000318742	8.13169	4.23358e-16	1.44466e-11	0.658211	NA	NA	NA	0.567196	0.734286	0.670437	0.575091	0.576555	NA	NA	0.701235	0.744361	0.645833	0.604528	significant	NA	2
	quinolinate	ADGRE2	NA	517	10	0.295784	0.000331075	8.12796	4.36579e-16	1.48711e-11	0.846462	NA	NA	NA	0.58836	0.717143	0.633484	0.640011	0.661483	NA	NA	0.587654	0.676692	0.616848	0.626415	significant	NA	2
	quinolinate	RHOH	NA	517	10	0.293288	0.000326684	8.11334	4.92485e-16	1.66562e-11	0.504673	NA	NA	NA	0.448148	0.74	0.689291	0.606297	0.703349	NA	NA	0.632099	0.804511	0.658514	0.628679	significant	NA	2
	quinolinate	CLEC7A	NA	517	10	0.287144	0.000313132	8.11346	4.91985e-16	1.66562e-11	0.738318	NA	NA	NA	0.592593	0.78	0.641026	0.647256	0.578947	NA	NA	0.669136	0.62406	0.633605	0.591698	significant	NA	2
	nicotinamide ribonucleotide (NMN)	NCF4	NA	367	8	-0.315582	0.000378215	8.11358	4.9149e-16	1.66562e-11	NA	0.296296	NA	NA	NA	0.441799	0.39413	0.363937	NA	NA	NA	0.320408	0.198068	0.396396	0.314264	significant	NA	2
	thymine	IQGAP3	NA	562	12	0.269557	0.000276045	8.11205	4.97713e-16	1.67734e-11	0.753903	0.608696	NA	NA	0.575212	0.578667	0.622939	0.601153	0.671658	0.645614	NA	0.614141	0.664103	0.590248	0.765144	significant	NA	2
	ophthalmate	GGT1	NA	550	12	-0.299149	0.00034037	8.10741	5.17102e-16	1.73456e-11	0.307692	0.27451	0.465465	NA	0.37553	0.319328	NA	NA	0.348837	0.426829	0.468864	0.187135	0.130435	0.102375	0.525	significant	NA	2
	quinolinate	SLAMF1	NA	517	10	0.294078	0.000328936	8.10731	5.1754e-16	1.73456e-11	0.728972	NA	NA	NA	0.46455	0.757143	0.697587	0.583728	0.666268	NA	NA	0.6	0.756892	0.643116	0.636981	significant	NA	2
	nicotinamide ribonucleotide (NMN)	THEMIS2	NA	367	8	-0.314074	0.000375269	8.10645	5.21222e-16	1.73528e-11	NA	0.25	NA	NA	NA	0.39418	0.433962	0.334988	NA	NA	NA	0.338776	0.272947	0.351351	0.335622	significant	NA	2
	quinolinate	FPR1	NA	517	10	0.288337	0.000316563	8.1029	5.36665e-16	1.78026e-11	0.738318	NA	NA	NA	0.592593	0.691429	0.630468	0.645862	0.62201	NA	NA	0.602469	0.704261	0.665761	0.601509	significant	NA	2
	quinolinate	MS4A6A	NA	517	10	0.289342	0.000319509	8.09357	5.79415e-16	1.90877e-11	0.648865	NA	NA	NA	0.599471	0.777143	0.57994	0.562552	0.643541	NA	NA	0.683951	0.656642	0.682518	0.629434	significant	NA	2
	quinolinate	UBASH3A	NA	517	10	0.290724	0.000322656	8.09248	5.84636e-16	1.92264e-11	0.678238	NA	NA	NA	0.556614	0.822857	0.621418	0.551407	0.736842	NA	NA	0.612346	0.679198	0.620018	0.618868	significant	NA	2
	quinolinate	TLR2	NA	517	10	0.298252	0.000339775	8.09016	5.95841e-16	1.95611e-11	0.718291	NA	NA	NA	0.587302	0.722857	0.577677	0.638897	0.691388	NA	NA	0.711111	0.614035	0.663043	0.624151	significant	NA	2
	quinolinate	PIK3CD	3	517	10	0.29468	0.000331749	8.0894	5.996e-16	1.96169e-11	0.727637	NA	NA	NA	0.514815	0.76	0.625189	0.607969	0.661483	NA	NA	0.679012	0.73183	0.602355	0.635472	significant	NA	2
	quinolinate	SLA2	NA	517	10	0.287233	0.000316658	8.07066	6.99194e-16	2.26034e-11	0.802403	NA	NA	NA	0.561905	0.782857	0.613122	0.55698	0.632775	NA	NA	0.654321	0.701754	0.614583	0.624151	significant	NA	2
	quinolinate	THEMIS2	NA	517	10	0.290482	0.000323879	8.07044	7.00464e-16	2.26061e-11	0.744993	NA	NA	NA	0.535979	0.777143	0.599548	0.628866	0.683014	NA	NA	0.592593	0.739348	0.625453	0.597736	significant	NA	2
	quinolinate	GVINP1	NA	517	10	0.279634	0.000300428	8.06657	7.22997e-16	2.32153e-11	0.740988	NA	NA	NA	0.52328	0.694286	0.68552	0.584843	0.644737	NA	NA	0.609877	0.761905	0.603714	0.623396	significant	NA	2
	quinolinate	GZMK	NA	517	10	0.288002	0.000319735	8.05322	8.06439e-16	2.56352e-11	0.726302	NA	NA	NA	0.559788	0.765714	0.68552	0.530789	0.687799	NA	NA	0.646914	0.711779	0.596467	0.604528	significant	NA	2
	quinolinate	PARP14	4	517	10	0.28087	0.00030409	8.05331	8.05861e-16	2.56352e-11	0.802403	NA	NA	NA	0.545503	0.674286	0.604827	0.644748	0.672249	NA	NA	0.646914	0.711779	0.558424	0.65283	significant	NA	2
	quinolinate	DEF6	NA	517	10	0.282026	0.000307012	8.04789	8.4235e-16	2.66876e-11	0.636849	NA	NA	NA	0.544974	0.722857	0.628205	0.553079	0.673445	NA	NA	0.669136	0.709273	0.666214	0.626415	significant	NA	2
	quinolinate	CMKLR1	NA	517	10	0.289388	0.000323675	8.04259	8.79608e-16	2.77756e-11	0.708945	NA	NA	NA	0.574074	0.68	0.612368	0.605183	0.691388	NA	NA	0.671605	0.641604	0.657156	0.65434	significant	NA	2
	histamine	CTSG	3	645	13	0.263635	0.000268694	8.04164	8.86455e-16	2.79455e-11	0.674931	0.764706	0.714715	NA	0.571658	0.756098	0.618614	0.573034	NA	0.529915	0.589255	0.592516	0.619048	0.602688	0.609221	significant	NA	2
	quinolinate	CD247	NA	517	10	0.293778	0.000333951	8.038	9.13133e-16	2.86442e-11	0.738318	NA	NA	NA	0.53545	0.777143	0.573152	0.546113	0.696172	NA	NA	0.693827	0.744361	0.632699	0.617358	significant	NA	2
	quinolinate	OAS2	NA	517	10	0.294915	0.000336733	8.03571	9.30381e-16	2.90894e-11	0.890521	NA	NA	NA	0.556085	0.708571	0.616139	0.621064	0.605263	NA	NA	0.592593	0.711779	0.658062	0.649811	significant	NA	2
	quinolinate	WIPF1	NA	517	10	0.281493	0.000306851	8.03478	9.37465e-16	2.9215e-11	0.690254	NA	NA	NA	0.530159	0.725714	0.653846	0.59766	0.624402	NA	NA	0.619753	0.739348	0.657609	0.609057	significant	NA	2
	quinolinate	ADCY7	3	517	10	0.297193	0.000342529	8.02897	9.82929e-16	3.05319e-11	0.740988	NA	NA	NA	0.520635	0.811429	0.677979	0.619114	0.479665	NA	NA	0.738272	0.646617	0.674366	0.638491	significant	NA	2
	quinolinate	SECTM1	NA	517	10	0.293897	0.000335555	8.02201	1.04031e-15	3.22092e-11	0.731642	NA	NA	NA	0.619048	0.734286	0.562594	0.628587	0.667464	NA	NA	0.585185	0.619048	0.697464	0.664151	significant	NA	2
	quinolinate	WAS	NA	517	10	0.294487	0.000337106	8.0196	1.06093e-15	3.26908e-11	0.691589	NA	NA	NA	0.446032	0.811429	0.596531	0.606297	0.648325	NA	NA	0.664198	0.704261	0.692482	0.657358	significant	NA	2
	thymine	TTK	NA	562	12	0.273858	0.00029332	7.99513	1.29441e-15	3.93094e-11	0.79247	0.644928	NA	NA	0.572564	0.594667	0.653763	0.622289	0.627807	0.57193	NA	0.581818	0.725641	0.58181	0.753029	significant	NA	2
	quinolinate	ALOX5	4	517	10	0.289286	0.000328037	7.98612	1.39251e-15	4.20205e-11	0.636849	NA	NA	NA	0.495767	0.782857	0.560332	0.621343	0.669856	NA	NA	0.723457	0.724311	0.68433	0.575849	significant	NA	2
	5-methylthioadenosine (MTA)	F2R	NA	523	11	-0.267492	0.000280708	7.98275	1.43104e-15	4.29787e-11	0.299024	0.339869	0.449695	NA	0.465891	0.31746	NA	NA	0.390071	NA	0.455922	0.252016	0.282759	0.384894	0.361991	significant	NA	2
	quinolinate	FAM78A	NA	517	10	0.289162	0.000328076	7.98224	1.43705e-15	4.30913e-11	0.758344	NA	NA	NA	0.541799	0.791429	0.631222	0.591808	0.602871	NA	NA	0.68642	0.666667	0.623188	0.634717	significant	NA	2
	quinolinate	PLXNC1	NA	517	10	0.290559	0.00033158	7.9783	1.48361e-15	4.42322e-11	0.596796	NA	NA	NA	0.532275	0.68	0.569382	0.62998	0.599282	NA	NA	0.725926	0.759398	0.697464	0.650566	significant	NA	2
	nicotinamide ribonucleotide (NMN)	MAP4K1	NA	367	8	-0.318747	0.000399496	7.9737	1.53994e-15	4.58157e-11	NA	0.296296	NA	NA	NA	0.388889	0.375961	0.359801	NA	NA	NA	0.32449	0.205314	0.398086	0.36537	significant	NA	2
	quinolinate	MYO1G	NA	517	10	0.299111	0.000351949	7.97191	1.5624e-15	4.63391e-11	0.775701	NA	NA	NA	0.392593	0.757143	0.656863	0.630259	0.655502	NA	NA	0.676543	0.73183	0.667572	0.650566	significant	NA	2
	quinolinate	IGFLR1	NA	517	10	0.303929	0.000363653	7.96889	1.60106e-15	4.72649e-11	0.778371	NA	NA	NA	0.594709	0.78	0.510558	0.54472	0.632775	NA	NA	0.691358	0.764411	0.65625	0.656604	significant	NA	2
	quinolinate	CASP5	NA	517	10	0.288051	0.000327205	7.96213	1.69099e-15	4.93838e-11	0.748999	NA	NA	NA	0.619048	0.757143	0.581448	0.586236	0.569378	NA	NA	0.644444	0.714286	0.624547	0.652075	significant	NA	2
	quinolinate	ANKRD22	NA	517	10	0.299995	0.000355024	7.96076	1.70991e-15	4.97836e-11	0.797063	NA	NA	NA	0.604233	0.82	0.626697	0.557816	0.671053	NA	NA	0.632099	0.62406	0.626812	0.636981	significant	NA	2
	thymine	HJURP	NA	562	12	0.27288	0.000294659	7.94843	1.88895e-15	5.42498e-11	0.77686	0.630435	NA	NA	0.551907	0.546667	0.6681	0.597859	0.677005	0.65614	NA	0.608081	0.682051	0.590248	0.735322	significant	NA	2
	quinolinate	CSF2RA	NA	517	10	0.283756	0.000318845	7.94558	1.93287e-15	5.54277e-11	0.663551	NA	NA	NA	0.522222	0.794286	0.618401	0.579827	0.67823	NA	NA	0.664198	0.679198	0.69067	0.566038	significant	NA	2
	nicotinamide ribonucleotide (NMN)	SIRPG	NA	367	8	-0.325784	0.000420724	7.94147	1.99793e-15	5.67804e-11	NA	0.305556	NA	NA	NA	0.351852	0.326345	0.362283	NA	NA	NA	0.353061	0.193237	0.431869	0.372998	significant	NA	2
	cytidine 5'-diphosphocholine	DLC1	NA	550	12	-0.260752	0.000269719	7.93857	2.04525e-15	5.76945e-11	0.314626	0.326797	0.339339	NA	0.508726	0.334365	NA	NA	0.478788	0.385714	0.375092	0.309302	0.247093	0.395575	0.38829	significant	NA	2
	5-methylthioadenosine (MTA)	ATP5MF	5	523	11	0.263843	0.000276276	7.93678	2.07497e-15	5.84463e-11	0.71606	0.686275	0.628049	NA	0.508726	0.65873	NA	NA	0.585613	NA	0.523077	0.717742	0.701149	0.624604	0.638763	significant	NA	2
	quinolinate	NFAM1	NA	517	10	0.295859	0.000347434	7.9363	2.08294e-15	5.85841e-11	0.632844	NA	NA	NA	0.593651	0.771429	0.5	0.61382	0.744019	NA	NA	0.688889	0.649123	0.633605	0.666415	significant	NA	2
	quinolinate	CEACAM21	NA	517	10	0.288728	0.000331901	7.92419	2.29647e-15	6.36496e-11	0.536716	NA	NA	NA	0.569841	0.845714	0.541478	0.584564	0.574163	NA	NA	0.676543	0.726817	0.70788	0.629434	significant	NA	2
	quinolinate	CCL4	NA	517	10	0.283128	0.000319326	7.922	2.33721e-15	6.44039e-11	0.769025	NA	NA	NA	0.571958	0.765714	0.62368	0.637225	0.614833	NA	NA	0.624691	0.669173	0.600091	0.619623	significant	NA	2
	nicotinamide ribonucleotide (NMN)	GLIPR2	NA	367	8	-0.324355	0.000419091	7.92202	2.3368e-15	6.44039e-11	NA	0.314815	NA	NA	NA	0.333333	0.385744	0.415219	NA	NA	NA	0.291837	0.227053	0.461712	0.280702	significant	NA	2
	quinolinate	TAGAP	NA	517	10	0.282978	0.000319234	7.91895	2.39524e-15	6.5623e-11	0.761015	NA	NA	NA	0.525926	0.774286	0.699095	0.592366	0.654306	NA	NA	0.65679	0.598997	0.638587	0.600755	significant	NA	2
	nicotinamide ribonucleotide (NMN)	MEI1	NA	367	8	-0.330999	0.000438556	7.90286	2.72574e-15	7.39332e-11	NA	0.277778	NA	NA	NA	0.396825	0.404612	0.372484	NA	NA	NA	0.27551	0.219807	0.38964	0.32418	significant	NA	2
	quinolinate	TMC8	NA	517	10	0.286823	0.000329418	7.90151	2.75541e-15	7.46317e-11	0.622163	NA	NA	NA	0.503704	0.794286	0.659125	0.553357	0.671053	NA	NA	0.644444	0.734336	0.638587	0.627925	significant	NA	2
	nicotinamide ribonucleotide (NMN)	FGD2	NA	367	8	-0.313076	0.000393246	7.89383	2.93053e-15	7.85922e-11	NA	0.324074	NA	NA	NA	0.388889	0.403215	0.340778	NA	NA	NA	0.338776	0.253623	0.344032	0.343249	significant	NA	2
	quinolinate	MCOLN2	NA	517	10	0.285696	0.000327651	7.89166	2.98187e-15	7.96327e-11	0.826435	NA	NA	NA	0.524868	0.717143	0.72549	0.514349	0.574163	NA	NA	0.651852	0.729323	0.649909	0.633962	significant	NA	2
	quinolinate	TESPA1	NA	517	10	0.28578	0.00032871	7.88126	3.24092e-15	8.55903e-11	0.660881	NA	NA	NA	0.572487	0.8	0.717195	0.568682	0.553828	NA	NA	0.62716	0.679198	0.644928	0.620377	significant	NA	2
	quinolinate	TRPV2	NA	517	10	0.282534	0.000321776	7.87524	3.40083e-15	8.93178e-11	0.723632	NA	NA	NA	0.51746	0.702857	0.631976	0.65032	0.650718	NA	NA	0.654321	0.666667	0.648551	0.626415	significant	NA	2
	quinolinate	PSTPIP1	NA	517	10	0.292223	0.000344508	7.872	3.49004e-15	9.12832e-11	0.730307	NA	NA	NA	0.561905	0.822857	0.523379	0.549457	0.694976	NA	NA	0.619753	0.741855	0.653986	0.630189	significant	NA	2
	nicotinamide ribonucleotide (NMN)	WAS	NA	367	8	-0.292838	0.000346347	7.8676	3.61504e-15	9.40081e-11	NA	0.342593	NA	NA	NA	0.410053	0.392732	0.353184	NA	NA	NA	0.336735	0.304348	0.355856	0.327231	significant	NA	2
	quinolinate	CD72	NA	517	10	0.289434	0.000339072	7.85912	3.86841e-15	9.9944e-11	0.747664	NA	NA	NA	0.463492	0.691429	0.636501	0.624408	0.686603	NA	NA	0.612346	0.744361	0.654438	0.660377	significant	NA	2
	nicotinamide ribonucleotide (NMN)	CD3G	NA	367	8	-0.306914	0.000381962	7.85193	4.09696e-15	1.04853e-10	NA	0.296296	NA	NA	NA	0.359788	0.334731	0.370554	NA	NA	NA	0.365306	0.21256	0.400338	0.42029	significant	NA	2
	quinolinate	PSMB9	NA	517	10	0.284603	0.000329214	7.84277	4.40712e-15	1.11888e-10	0.851802	NA	NA	NA	0.496825	0.757143	0.572398	0.638897	0.702153	NA	NA	0.664198	0.681704	0.57971	0.624906	significant	NA	2
	quinolinate	HLA-DPB1	NA	517	10	0.28309	0.000326972	7.82779	4.96525e-15	1.24893e-10	0.683578	NA	NA	NA	0.516931	0.754286	0.61991	0.589858	0.690191	NA	NA	0.711111	0.691729	0.608696	0.608302	significant	NA	2
	quinolinate	LY86	NA	517	10	0.283741	0.000328564	7.82675	5.00636e-15	1.25761e-10	0.708945	NA	NA	NA	0.480423	0.768571	0.608597	0.564781	0.623206	NA	NA	0.716049	0.761905	0.65942	0.597736	significant	NA	2
	quinolinate	HLA-DRA	NA	517	10	0.277877	0.000315489	7.82224	5.1892e-15	1.29499e-10	0.813084	NA	NA	NA	0.537566	0.737143	0.570136	0.576762	0.672249	NA	NA	0.676543	0.706767	0.634058	0.590189	significant	NA	2
	nicotinamide ribonucleotide (NMN)	HAPLN3	NA	367	8	-0.30938	0.000391594	7.81707	5.40675e-15	1.3405e-10	NA	0.25	NA	NA	NA	0.380952	0.386443	0.372208	NA	NA	NA	0.32449	0.275362	0.391892	0.355454	significant	NA	2
	quinolinate	CD180	NA	517	10	0.287361	0.000339651	7.79616	6.38169e-15	1.54795e-10	0.718291	NA	NA	NA	0.466138	0.745714	0.664404	0.55085	0.617225	NA	NA	0.745679	0.741855	0.638587	0.62717	significant	NA	2
	nicotinamide ribonucleotide (NMN)	PIK3CD	3	367	8	-0.306251	0.000385761	7.79629	6.37527e-15	1.54795e-10	NA	0.305556	NA	NA	NA	0.367725	0.393431	0.350427	NA	NA	NA	0.359184	0.256039	0.349099	0.376049	significant	NA	2
	quinolinate	SLC15A3	5	517	10	0.283297	0.000330737	7.78881	6.76413e-15	1.62827e-10	0.786382	NA	NA	NA	0.535979	0.745714	0.573906	0.610476	0.666268	NA	NA	0.679012	0.588972	0.686141	0.639245	significant	NA	2
	quinolinate	RASSF5	NA	517	10	0.289451	0.00034579	7.78286	7.0904e-15	1.69705e-10	0.793057	NA	NA	NA	0.574603	0.782857	0.580694	0.559766	0.62799	NA	NA	0.612346	0.764411	0.604167	0.644528	significant	NA	2
	quinolinate	NOD2	NA	517	10	0.284304	0.000334993	7.76668	8.05682e-15	1.90572e-10	0.830441	NA	NA	NA	0.568783	0.765714	0.494721	0.557816	0.631579	NA	NA	0.664198	0.744361	0.665761	0.621132	significant	NA	2
	nicotinamide ribonucleotide (NMN)	IL2RA	NA	367	8	-0.311527	0.000403123	7.75794	8.63186e-15	2.02914e-10	NA	0.268519	NA	NA	NA	0.420635	0.393431	0.354012	NA	NA	NA	0.314286	0.28744	0.420045	0.282227	significant	NA	2
	quinolinate	LTB	NA	517	10	0.288019	0.000345068	7.75244	9.01401e-15	2.10597e-10	0.622163	NA	NA	NA	0.485185	0.754286	0.551282	0.625801	0.706938	NA	NA	0.62716	0.741855	0.68433	0.647547	significant	NA	2
	kynurenine	IRF1	NA	550	12	0.258676	0.000278437	7.75108	9.11155e-15	2.12615e-10	0.702732	0.588235	0.604511	NA	0.529878	0.722222	NA	NA	0.648129	0.703704	0.574847	0.582661	0.696552	0.551787	0.649321	significant	NA	2
	kynurenine	PSMB9	NA	550	12	0.256033	0.000273691	7.73813	1.00888e-14	2.32287e-10	0.689617	0.588235	0.654135	NA	0.460074	0.626984	NA	NA	0.707786	0.7151	0.637363	0.564516	0.671264	0.593849	0.628205	significant	NA	2
	quinolinate	CGAS	NA	517	10	0.274793	0.000315395	7.73656	1.02143e-14	2.34893e-10	0.769025	NA	NA	NA	0.573016	0.694286	0.665913	0.584564	0.67823	NA	NA	0.609877	0.676692	0.608696	0.603019	significant	NA	2
	5-methylthioadenosine (MTA)	STOM	NA	523	11	-0.247671	0.000256456	7.73284	1.05174e-14	2.4128e-10	0.319432	0.352941	0.353659	NA	0.516129	0.328042	NA	NA	0.322188	NA	0.428571	0.268145	0.356322	0.437811	0.427602	significant	NA	2
	thymine	OIP5	NA	562	12	0.267043	0.000298306	7.73073	1.06931e-14	2.44721e-10	0.827365	0.536232	NA	NA	0.507945	0.613333	0.645878	0.669778	0.635294	0.540351	NA	0.668687	0.674359	0.609001	0.746505	significant	NA	2
	kynurenine	ETV7	NA	550	12	0.241415	0.000244287	7.72296	1.13658e-14	2.58255e-10	0.640984	0.607843	0.621053	NA	0.518244	0.65873	NA	NA	0.71183	0.603989	0.5663	0.604839	0.682759	0.63772	0.595777	significant	NA	2
	nicotinamide ribonucleotide (NMN)	NCF1	NA	367	8	-0.296595	0.000368936	7.72074	1.15658e-14	2.62172e-10	NA	0.287037	NA	NA	NA	0.441799	0.367575	0.350703	NA	NA	NA	0.346939	0.282609	0.363176	0.352403	significant	NA	2
	nicotinamide adenine dinucleotide (NAD+)	GPR183	NA	550	12	-0.272355	0.000311322	7.71791	1.18257e-14	2.6711e-10	0.437972	0.30719	0.372372	NA	0.507024	0.318302	NA	NA	0.344444	0.258333	0.458058	0.393145	0.264535	0.34731	0.316667	significant	NA	2
	thymine	UBE2T	4	562	12	0.277773	0.000324623	7.70852	1.2729e-14	2.85145e-10	0.791552	0.746377	NA	NA	0.560381	0.568	0.680287	0.62723	0.649198	0.522807	NA	0.547475	0.7	0.597281	0.754893	significant	NA	2
	thymine	NEK2	NA	562	12	0.270849	0.000308682	7.70799	1.27817e-14	2.85654e-10	0.774105	0.601449	NA	NA	0.569386	0.608	0.678136	0.645347	0.62246	0.557895	NA	0.579798	0.702564	0.595406	0.753029	significant	NA	2
	quinolinate	LAP3	4	517	10	0.272492	0.000312526	7.70691	1.28899e-14	2.87398e-10	0.862483	NA	NA	NA	0.55291	0.64	0.520362	0.619671	0.67823	NA	NA	0.679012	0.626566	0.65308	0.669434	significant	NA	2
	quinolinate	IRF8	NA	517	10	0.286933	0.000347626	7.69474	1.41784e-14	3.11387e-10	0.755674	NA	NA	NA	0.468254	0.754286	0.622926	0.534411	0.604067	NA	NA	0.708642	0.724311	0.695652	0.65434	significant	NA	2
	quinolinate	KCNA3	NA	517	10	0.278382	0.000327572	7.69055	1.46504e-14	3.20642e-10	0.718291	NA	NA	NA	0.578307	0.637143	0.71644	0.568125	0.623206	NA	NA	0.622222	0.73183	0.637681	0.612075	significant	NA	2
	thymine	KIF18A	NA	562	12	0.262573	0.000291702	7.68689	1.50751e-14	3.29183e-10	0.796143	0.615942	NA	NA	0.585805	0.568	0.662366	0.599231	0.623529	0.589474	NA	0.563636	0.741026	0.586967	0.726934	significant	NA	2
	5-methylthioadenosine (MTA)	GIMAP6	NA	523	11	-0.269396	0.000307333	7.68345	1.54857e-14	3.37375e-10	0.411713	0.372549	0.432927	NA	0.485986	0.357143	NA	NA	0.280648	NA	0.416606	0.272177	0.287356	0.370873	0.346154	significant	NA	2
	kynurenine	GBP1	NA	550	12	0.24684	0.000258278	7.67965	1.5953e-14	3.44401e-10	0.648634	0.712418	0.593985	NA	0.539397	0.68254	NA	NA	0.651163	0.678063	0.567277	0.554435	0.691954	0.535504	0.631976	significant	NA	2
	quinolinate	CD6	NA	517	10	0.274654	0.000320617	7.66942	1.72776e-14	3.69645e-10	0.688919	NA	NA	NA	0.571958	0.765714	0.611614	0.543605	0.557416	NA	NA	0.664198	0.701754	0.649457	0.656604	significant	NA	2
	quinolinate	GNB4	NA	517	10	0.27511	0.000321994	7.66572	1.7783e-14	3.78334e-10	0.70227	NA	NA	NA	0.563492	0.68	0.634238	0.597102	0.631579	NA	NA	0.646914	0.656642	0.664402	0.643019	significant	NA	2
	thymine	NCAPH	NA	562	12	0.266044	0.000301583	7.65986	1.86143e-14	3.93818e-10	0.781451	0.557971	NA	NA	0.591102	0.474667	0.693907	0.640681	0.62139	0.65614	NA	0.636364	0.694872	0.61744	0.701771	significant	NA	2
	quinolinate	DOK2	NA	517	10	0.277026	0.000328802	7.63875	2.19332e-14	4.55937e-10	0.691589	NA	NA	NA	0.588889	0.72	0.515837	0.559209	0.699761	NA	NA	0.691358	0.646617	0.66712	0.65434	significant	NA	2
	nicotinamide ribonucleotide (NMN)	CMTM7	NA	367	8	-0.29924	0.000384299	7.6323	2.30602e-14	4.78312e-10	NA	0.324074	NA	NA	NA	0.362434	0.327044	0.415495	NA	NA	NA	0.389796	0.285024	0.355293	0.333333	significant	NA	2
	quinolinate	LAT2	NA	517	10	0.277774	0.000331833	7.62432	2.45326e-14	5.03913e-10	0.606142	NA	NA	NA	0.432275	0.768571	0.579186	0.618278	0.624402	NA	NA	0.740741	0.774436	0.616848	0.646792	significant	NA	2
	quinolinate	XAF1	NA	517	10	0.277523	0.000331233	7.62435	2.45267e-14	5.03913e-10	0.747664	NA	NA	NA	0.512169	0.731429	0.566365	0.646977	0.617225	NA	NA	0.622222	0.706767	0.639493	0.664906	significant	NA	2
	nicotinamide ribonucleotide (NMN)	FCRL5	NA	367	8	-0.323091	0.000449668	7.61814	2.57363e-14	5.26366e-10	NA	0.240741	NA	NA	NA	0.44709	0.369672	0.298594	NA	NA	NA	0.308163	0.294686	0.423986	0.306636	significant	NA	2
	quinolinate	GPR174	NA	517	10	0.291902	0.000367722	7.61109	2.71794e-14	5.5469e-10	0.70227	NA	NA	NA	0.529101	0.785714	0.706637	0.554751	0.5311	NA	NA	0.661728	0.776942	0.629076	0.628679	significant	NA	2
	thymine	MCM4	NA	562	12	0.264595	0.000302199	7.61037	2.73311e-14	5.56626e-10	0.729109	0.695652	NA	NA	0.603814	0.616	0.650179	0.595937	0.614973	0.62807	NA	0.591919	0.589744	0.586498	0.745573	significant	NA	2
	quinolinate	LGALS9	NA	517	10	0.278083	0.00033504	7.59619	3.04971e-14	6.1126e-10	0.774366	NA	NA	NA	0.52381	0.771429	0.565611	0.581778	0.605263	NA	NA	0.632099	0.634085	0.709692	0.670943	significant	NA	2
	quinolinate	SH3BP1	4	517	10	0.272287	0.000321829	7.589	3.22383e-14	6.42104e-10	0.778371	NA	NA	NA	0.572487	0.76	0.576923	0.548899	0.600478	NA	NA	0.716049	0.586466	0.667572	0.649057	significant	NA	2
	quinolinate	MILR1	NA	517	10	0.279939	0.000340276	7.58784	3.25286e-14	6.46535e-10	0.630174	NA	NA	NA	0.480423	0.731429	0.591252	0.629702	0.565789	NA	NA	0.669136	0.784461	0.681159	0.643019	significant	NA	2
	quinolinate	CD163	NA	517	10	0.291625	0.000369676	7.58375	3.35699e-14	6.65149e-10	0.667557	NA	NA	NA	0.58836	0.802857	0.587481	0.625801	0.684211	NA	NA	0.659259	0.62406	0.619112	0.628679	significant	NA	2
	nicotinamide ribonucleotide (NMN)	PTPN7	NA	367	8	-0.317342	0.000438832	7.5744	3.60805e-14	7.09214e-10	NA	0.314815	NA	NA	NA	0.404762	0.390636	0.335815	NA	NA	NA	0.334694	0.173913	0.415541	0.356979	significant	NA	2
	nicotinamide ribonucleotide (NMN)	DAPP1	NA	367	8	-0.324741	0.000459928	7.57116	3.699e-14	7.25365e-10	NA	0.296296	NA	NA	NA	0.428571	0.352201	0.367246	NA	NA	NA	0.32449	0.157005	0.423986	0.344775	significant	NA	2
	nicotinamide adenine dinucleotide (NAD+)	ARHGAP15	NA	550	12	-0.273974	0.000327555	7.56898	3.7616e-14	7.36882e-10	0.391586	0.300654	0.40991	NA	0.439974	0.302387	NA	NA	0.372727	0.3	0.525067	0.3125	0.156977	0.469602	0.345455	significant	NA	2
	quinolinate	MYD88	NA	517	10	0.274044	0.000328032	7.5654	3.86676e-14	7.52835e-10	0.82777	NA	NA	NA	0.588889	0.654286	0.60181	0.596824	0.610048	NA	NA	0.701235	0.679198	0.566576	0.66717	significant	NA	2
	quinolinate	PTPN6	NA	517	10	0.267395	0.000312304	7.56545	3.86522e-14	7.52835e-10	0.730307	NA	NA	NA	0.48254	0.685714	0.585219	0.538869	0.687799	NA	NA	0.706173	0.746867	0.639493	0.624906	significant	NA	2
	quinolinate	IL7R	NA	517	10	0.274884	0.0003305	7.56021	4.0241e-14	7.79565e-10	0.691589	NA	NA	NA	0.519577	0.745714	0.693816	0.55085	0.672249	NA	NA	0.587654	0.681704	0.648551	0.627925	significant	NA	2
	5-methylthioadenosine (MTA)	ERG	NA	523	11	-0.249735	0.000273744	7.54706	4.45183e-14	8.51936e-10	0.314108	0.320261	0.414634	NA	0.479112	0.325397	NA	NA	0.4154	NA	0.469353	0.314516	0.347126	0.374943	0.324284	significant	NA	2
	quinolinate	HLA-DRB1	NA	517	10	0.263611	0.000305233	7.54429	4.54743e-14	8.65879e-10	0.748999	NA	NA	NA	0.498413	0.734286	0.592006	0.590694	0.654306	NA	NA	0.691358	0.684211	0.644022	0.575094	significant	NA	2
	nicotinamide ribonucleotide (NMN)	CELF2	NA	367	8	-0.300169	0.000395909	7.54289	4.59664e-14	8.72632e-10	NA	0.314815	NA	NA	NA	0.365079	0.378756	0.387097	NA	NA	NA	0.279592	0.28744	0.399212	0.380625	significant	NA	2
	nicotinamide ribonucleotide (NMN)	CD80	NA	367	8	-0.302872	0.000403488	7.53899	4.73626e-14	8.94679e-10	NA	0.259259	NA	NA	NA	0.407407	0.374563	0.390957	NA	NA	NA	0.322449	0.253623	0.430743	0.331045	significant	NA	2
	thymine	KIFC1	NA	562	12	0.259488	0.000296187	7.53884	4.74154e-14	8.94788e-10	0.772268	0.601449	NA	NA	0.546081	0.546667	0.675986	0.613505	0.635294	0.614035	NA	0.60202	0.7	0.595874	0.72973	significant	NA	2
	quinolinate	CASP1	NA	517	10	0.27513	0.000333157	7.53674	4.81853e-14	9.06308e-10	0.787717	NA	NA	NA	0.568783	0.714286	0.563348	0.598495	0.599282	NA	NA	0.693827	0.754386	0.632246	0.569057	significant	NA	2
	nicotinamide ribonucleotide (NMN)	SLAMF7	NA	367	8	-0.312626	0.000430523	7.5335	4.9398e-14	9.23961e-10	NA	0.231481	NA	NA	NA	0.44709	0.333333	0.329473	NA	NA	NA	0.334694	0.222222	0.400901	0.42029	significant	NA	2
	5-methylthioadenosine (MTA)	CD93	NA	523	11	-0.258529	0.000294639	7.53069	5.04747e-14	9.42249e-10	0.355812	0.372549	0.414634	NA	0.487573	0.343915	NA	NA	0.295846	NA	0.448352	0.262097	0.335632	0.384441	0.368778	significant	NA	2
	nicotinamide ribonucleotide (NMN)	RAC2	NA	367	8	-0.309327	0.000422805	7.52173	5.40573e-14	9.98821e-10	NA	0.324074	NA	NA	NA	0.39418	0.32355	0.379653	NA	NA	NA	0.326531	0.224638	0.412725	0.376812	significant	NA	2
	quinolinate	CIITA	NA	517	10	0.266485	0.000313846	7.52115	5.42955e-14	1.00082e-09	0.688919	NA	NA	NA	0.492593	0.762857	0.625943	0.596266	0.619617	NA	NA	0.679012	0.681704	0.60462	0.636226	significant	NA	2
	thymine	DEPDC1B	NA	562	12	0.25404	0.000285255	7.52064	5.45078e-14	1.00376e-09	0.790634	0.586957	NA	NA	0.572034	0.597333	0.691039	0.583859	0.671658	0.54386	NA	0.60202	0.6	0.612283	0.737185	significant	NA	2
	thymine	TOP2A	NA	562	12	0.268566	0.00031922	7.51582	5.6555e-14	1.03446e-09	0.804408	0.65942	NA	NA	0.573093	0.544	0.675986	0.584134	0.632086	0.554386	NA	0.587879	0.733333	0.602907	0.745573	significant	NA	2
	thymine	DTL	NA	562	12	0.2462	0.000268351	7.51462	5.70758e-14	1.03899e-09	0.75023	0.586957	NA	NA	0.532309	0.56	0.653047	0.640132	0.637433	0.631579	NA	0.575758	0.689744	0.574308	0.717614	significant	NA	2
	nicotinamide ribonucleotide (NMN)	BIN2	NA	367	8	-0.294485	0.000384372	7.51031	5.89884e-14	1.06972e-09	NA	0.25	NA	NA	NA	0.428571	0.396226	0.35925	NA	NA	NA	0.355102	0.23913	0.388514	0.37376	significant	NA	2
	quinolinate	FGR	NA	517	10	0.268276	0.000319914	7.49955	6.40363e-14	1.15837e-09	0.728972	NA	NA	NA	0.539153	0.748571	0.584465	0.622458	0.639952	NA	NA	0.604938	0.636591	0.685236	0.609057	significant	NA	2
	quinolinate	NLRC5	NA	517	10	0.280159	0.000349036	7.49788	6.48561e-14	1.17055e-09	0.805073	NA	NA	NA	0.519577	0.802857	0.625943	0.62998	0.690191	NA	NA	0.6	0.578947	0.606884	0.646792	significant	NA	2
	quinolinate	CSF3R	NA	517	10	0.269246	0.000322463	7.49685	6.53679e-14	1.17533e-09	0.5247	NA	NA	NA	0.610053	0.762857	0.572398	0.62998	0.657895	NA	NA	0.646914	0.62406	0.647192	0.617358	significant	NA	2
	quinolinate	LYN	NA	517	10	0.275427	0.000337726	7.49366	6.69811e-14	1.20094e-09	0.803738	NA	NA	NA	0.49418	0.708571	0.567873	0.602396	0.61244	NA	NA	0.679012	0.649123	0.699728	0.664151	significant	NA	2
	nicotinamide ribonucleotide (NMN)	DGKA	3	367	8	-0.301651	0.000405625	7.4888	6.9504e-14	1.24149e-09	NA	0.37963	NA	NA	NA	0.357143	0.351502	0.437552	NA	NA	NA	0.336735	0.210145	0.386261	0.342487	significant	NA	2
	quinolinate	FPR2	NA	517	10	0.270496	0.000326274	7.48756	7.01666e-14	1.25098e-09	0.744993	NA	NA	NA	0.606349	0.608571	0.611614	0.697966	0.607656	NA	NA	0.624691	0.629073	0.652174	0.618113	significant	NA	2
	quinolinate	MPEG1	NA	517	10	0.270067	0.000325259	7.48733	7.02911e-14	1.25203e-09	0.671562	NA	NA	NA	0.532804	0.731429	0.592006	0.555865	0.671053	NA	NA	0.733333	0.639098	0.627264	0.647547	significant	NA	2
	thymine	KIF20A	NA	562	12	0.258604	0.000298885	7.47916	7.48012e-14	1.32124e-09	0.787879	0.681159	NA	NA	0.541843	0.56	0.657348	0.584134	0.638503	0.589474	NA	0.573737	0.702564	0.563994	0.765144	significant	NA	2
	5-methylthioadenosine (MTA)	FLI1	NA	523	11	-0.267564	0.000320746	7.46995	8.02267e-14	1.41314e-09	0.416149	0.372549	0.422256	NA	0.490217	0.28836	NA	NA	0.292806	NA	0.443712	0.262097	0.34023	0.412935	0.302413	significant	NA	2
	quinolinate	HLA-DMB	NA	517	10	0.250732	0.000281913	7.46659	8.23011e-14	1.44354e-09	0.750334	NA	NA	NA	0.522751	0.605714	0.580694	0.598217	0.649522	NA	NA	0.661728	0.711779	0.650815	0.609811	significant	NA	2
	quinolinate	PLAC8	NA	517	10	0.267331	0.000320523	7.46602	8.26575e-14	1.44526e-09	0.716956	NA	NA	NA	0.551323	0.645714	0.715686	0.55085	0.58134	NA	NA	0.691358	0.656642	0.645833	0.641509	significant	NA	2
	quinolinate	CRTAM	NA	517	10	0.279423	0.000350223	7.46552	8.2972e-14	1.44943e-09	0.723632	NA	NA	NA	0.555026	0.82	0.637255	0.535804	0.614833	NA	NA	0.654321	0.699248	0.625453	0.600755	significant	NA	2
	quinolinate	STAT4	NA	517	10	0.273921	0.000336896	7.46188	8.52975e-14	1.48869e-09	0.731642	NA	NA	NA	0.513228	0.722857	0.683258	0.5528	0.730861	NA	NA	0.562963	0.729323	0.597373	0.621132	significant	NA	2
	quinolinate	IDO1	4	517	10	0.26735	0.000321739	7.45244	9.16277e-14	1.58034e-09	0.8251	NA	NA	NA	0.62381	0.657143	0.665158	0.665088	0.711722	NA	NA	0.533333	0.666667	0.483243	0.619623	significant	NA	2
	nicotinamide ribonucleotide (NMN)	CD37	NA	367	8	-0.29798	0.000399916	7.45027	9.31513e-14	1.59937e-09	NA	0.333333	NA	NA	NA	0.44709	0.36478	0.372208	NA	NA	NA	0.277551	0.292271	0.402027	0.318841	significant	NA	2
	quinolinate	TAP2	NA	517	10	0.272019	0.000333292	7.45	9.33401e-14	1.60043e-09	0.854473	NA	NA	NA	0.521164	0.762857	0.594268	0.596266	0.607656	NA	NA	0.597531	0.641604	0.620924	0.689057	significant	NA	2
	quinolinate	ADA2	4	517	10	0.269779	0.000327843	7.44982	9.34653e-14	1.60043e-09	0.718291	NA	NA	NA	0.574074	0.762857	0.637255	0.577877	0.543062	NA	NA	0.666667	0.621554	0.65942	0.638491	significant	NA	2
	quinolinate	BTLA	NA	517	10	0.264564	0.000315284	7.44988	9.34216e-14	1.60043e-09	0.696929	NA	NA	NA	0.558201	0.725714	0.675716	0.5528	0.588517	NA	NA	0.676543	0.786967	0.538496	0.588679	significant	NA	2
	quinolinate	PRF1	NA	517	10	0.274589	0.000339682	7.44931	9.38279e-14	1.60088e-09	0.76235	NA	NA	NA	0.581481	0.668571	0.613122	0.609641	0.753589	NA	NA	0.664198	0.591479	0.602808	0.619623	significant	NA	2
	quinolinate	CD52	NA	517	10	0.270688	0.000330224	7.44793	9.48188e-14	1.61201e-09	0.658211	NA	NA	NA	0.459259	0.728571	0.699849	0.562831	0.648325	NA	NA	0.62963	0.734336	0.642663	0.626415	significant	NA	2
	quinolinate	HLA-DPA1	NA	517	10	0.258296	0.000302135	7.42998	1.08612e-13	1.8189e-09	0.747664	NA	NA	NA	0.526455	0.728571	0.559578	0.584564	0.666268	NA	NA	0.679012	0.654135	0.638134	0.598491	significant	NA	2
	kynurenine	HLA-F	NA	550	12	0.242037	0.000265605	7.42565	1.12231e-13	1.87457e-09	0.697268	0.607843	0.574436	NA	0.47065	0.621693	NA	NA	0.672396	0.641026	0.597314	0.550403	0.682759	0.67119	0.665158	significant	NA	2
	quinolinate	HLA-DMA	NA	517	10	0.259358	0.000304973	7.42572	1.12164e-13	1.87457e-09	0.751669	NA	NA	NA	0.532275	0.742857	0.555053	0.590415	0.666268	NA	NA	0.661728	0.674185	0.630888	0.584151	significant	NA	2
	nicotinamide ribonucleotide (NMN)	ADAM8	NA	367	8	-0.298351	0.000403706	7.42445	1.13249e-13	1.88566e-09	NA	0.212963	NA	NA	NA	0.351852	0.451433	0.421009	NA	NA	NA	0.340816	0.292271	0.42286	0.278413	significant	NA	2
	nicotinamide ribonucleotide (NMN)	STAT2	NA	367	8	-0.288182	0.000377053	7.42054	1.16641e-13	1.92458e-09	NA	0.287037	NA	NA	NA	0.346561	0.464011	0.362283	NA	NA	NA	0.328571	0.289855	0.391892	0.356979	significant	NA	2
	quinolinate	ARHGAP15	NA	517	10	0.272833	0.000338182	7.41809	1.18819e-13	1.95544e-09	0.686248	NA	NA	NA	0.537037	0.694286	0.697587	0.548899	0.647129	NA	NA	0.604938	0.744361	0.607337	0.640755	significant	NA	2
	quinolinate	LPXN	NA	517	10	0.270309	0.000332025	7.41729	1.19542e-13	1.96395e-09	0.699599	NA	NA	NA	0.453439	0.682857	0.671946	0.575369	0.708134	NA	NA	0.688889	0.744361	0.620018	0.584151	significant	NA	2
	cytidine 5'-diphosphocholine	EPAS1	NA	550	12	-0.253638	0.000292509	7.41507	1.21565e-13	1.99202e-09	0.396825	0.27451	0.423423	NA	0.499736	0.315789	NA	NA	0.388889	0.488571	0.371917	0.244186	0.296512	0.306195	0.394453	significant	NA	2
	quinolinate	FASLG	NA	517	10	0.263573	0.000316055	7.41292	1.2355e-13	2.01933e-09	0.719626	NA	NA	NA	0.577249	0.745714	0.563348	0.587907	0.61244	NA	NA	0.691358	0.661654	0.610054	0.616604	significant	NA	2
	thymine	EXO1	NA	562	12	0.260861	0.000310123	7.40647	1.29702e-13	2.10722e-09	0.769513	0.652174	NA	NA	0.57786	0.504	0.68172	0.622838	0.59893	0.57193	NA	0.60202	0.717949	0.596343	0.743709	significant	NA	2
	5-methylthioadenosine (MTA)	TIMM17B	NA	523	11	0.24756	0.000279379	7.4055	1.30658e-13	2.12095e-09	0.645075	0.751634	0.588415	NA	0.595452	0.666667	NA	NA	0.514691	NA	0.53895	0.679435	0.687356	0.539123	0.669683	significant	NA	2
	quinolinate	PDCD1LG2	NA	517	10	0.279235	0.000355878	7.401	1.35166e-13	2.18666e-09	0.833111	NA	NA	NA	0.551323	0.725714	0.677225	0.642797	0.606459	NA	NA	0.6	0.699248	0.541214	0.636981	significant	NA	2
	thymine	CDK1	NA	562	12	0.26464	0.000319764	7.39963	1.36559e-13	2.20359e-09	0.807163	0.623188	NA	NA	0.583686	0.522667	0.66595	0.628328	0.611765	0.589474	NA	0.539394	0.753846	0.61744	0.73439	significant	NA	2
	nicotinamide ribonucleotide (NMN)	LILRB1	NA	367	8	-0.297128	0.000403326	7.39751	1.38758e-13	2.23528e-09	NA	0.342593	NA	NA	NA	0.410053	0.375262	0.362007	NA	NA	NA	0.385714	0.210145	0.38232	0.339436	significant	NA	2
	nicotinamide ribonucleotide (NMN)	CORO1A	NA	367	8	-0.298513	0.000407376	7.39495	1.41456e-13	2.27298e-09	NA	0.277778	NA	NA	NA	0.417989	0.343117	0.35539	NA	NA	NA	0.340816	0.248792	0.419482	0.38749	significant	NA	2
	quinolinate	WARS1	3	517	10	0.276191	0.000350475	7.3765	1.62505e-13	2.55591e-09	0.826435	NA	NA	NA	0.550794	0.605714	0.644796	0.639733	0.690191	NA	NA	0.587654	0.619048	0.619565	0.702642	significant	NA	2
	nicotinamide ribonucleotide (NMN)	TMC8	NA	367	8	-0.290121	0.000387146	7.37245	1.6752e-13	2.62531e-09	NA	0.212963	NA	NA	NA	0.439153	0.39972	0.394265	NA	NA	NA	0.334694	0.256039	0.39527	0.364607	significant	NA	2
	quinolinate	PLEKHO1	NA	517	10	0.264853	0.000323323	7.36474	1.7749e-13	2.76564e-09	0.785047	NA	NA	NA	0.515344	0.682857	0.634992	0.602396	0.630383	NA	NA	0.597531	0.669173	0.655344	0.642264	significant	NA	2
	quinolinate	RASAL3	NA	517	10	0.260503	0.000313063	7.36152	1.8183e-13	2.82402e-09	0.630174	NA	NA	NA	0.559788	0.782857	0.593514	0.566453	0.648325	NA	NA	0.602469	0.64411	0.659873	0.624151	significant	NA	2
	quinolinate	CD8A	NA	517	10	0.268662	0.000333505	7.35572	1.89898e-13	2.93236e-09	0.750334	NA	NA	NA	0.567196	0.74	0.620664	0.543048	0.710526	NA	NA	0.62963	0.661654	0.597373	0.61283	significant	NA	2
	nicotinamide ribonucleotide (NMN)	WIPF1	NA	367	8	-0.293785	0.00039881	7.35556	1.90127e-13	2.93236e-09	NA	0.342593	NA	NA	NA	0.285714	0.389937	0.354287	NA	NA	NA	0.416327	0.241546	0.368806	0.419527	significant	NA	2
	nicotinamide ribonucleotide (NMN)	PRKCB	NA	367	8	-0.294973	0.000402745	7.34916	1.99458e-13	3.06282e-09	NA	0.305556	NA	NA	NA	0.388889	0.403913	0.358423	NA	NA	NA	0.346939	0.214976	0.431306	0.362319	significant	NA	2
	quinolinate	UNC13D	NA	517	10	0.265109	0.000325948	7.34212	2.10241e-13	3.20513e-09	0.790387	NA	NA	NA	0.537037	0.76	0.552036	0.555587	0.600478	NA	NA	0.62963	0.749373	0.634511	0.619623	significant	NA	2
	quinolinate	GNA15	NA	517	10	0.269623	0.000337478	7.33845	2.16089e-13	3.28088e-09	0.662216	NA	NA	NA	0.592063	0.691429	0.463801	0.61995	0.66866	NA	NA	0.693827	0.629073	0.682518	0.669434	significant	NA	2
	thymine	ASPM	NA	562	12	0.254428	0.000301113	7.33113	2.28226e-13	3.44075e-09	0.79247	0.608696	NA	NA	0.592161	0.538667	0.64086	0.643975	0.649198	0.547368	NA	0.557576	0.682051	0.60572	0.741845	significant	NA	2
	quinolinate	ITGAM	NA	517	10	0.270244	0.000339858	7.32956	2.30902e-13	3.47782e-09	0.620828	NA	NA	NA	0.530159	0.768571	0.506787	0.612984	0.651914	NA	NA	0.711111	0.696742	0.625906	0.643774	significant	NA	2
	quinolinate	TLR1	NA	517	10	0.265906	0.000329301	7.3266	2.36072e-13	3.54111e-09	0.70227	NA	NA	NA	0.559788	0.694286	0.575415	0.626637	0.601675	NA	NA	0.664198	0.736842	0.615036	0.606792	significant	NA	2
	nicotinamide ribonucleotide (NMN)	SELL	NA	367	8	-0.301307	0.000423062	7.32448	2.39828e-13	3.59009e-09	NA	0.37963	NA	NA	NA	0.441799	0.34102	0.352909	NA	NA	NA	0.32449	0.214976	0.40991	0.344012	significant	NA	2
	quinolinate	SERPINB9	NA	517	10	0.272057	0.000345073	7.32276	2.4292e-13	3.62781e-09	0.675567	NA	NA	NA	0.490476	0.72	0.606335	0.617721	0.517943	NA	NA	0.602469	0.769424	0.695199	0.681509	significant	NA	2
	thymine	KIF18B	NA	562	12	0.255085	0.000303944	7.31574	2.55975e-13	3.79599e-09	0.748393	0.615942	NA	NA	0.568326	0.504	0.646595	0.5888	0.640642	0.659649	NA	0.6	0.7	0.586498	0.754893	significant	NA	2
	5-methylthioadenosine (MTA)	ANTXR2	NA	523	11	-0.246265	0.000284205	7.30395	2.79439e-13	4.10875e-09	0.354037	0.392157	0.381098	NA	0.450026	0.293651	NA	NA	0.340426	NA	0.463248	0.326613	0.333333	0.489371	0.309201	significant	NA	2
	quinolinate	CD200R1	NA	517	10	0.270912	0.00034414	7.30181	2.83932e-13	4.15875e-09	0.620828	NA	NA	NA	0.515344	0.788571	0.647059	0.549457	0.614833	NA	NA	0.659259	0.724311	0.636775	0.61283	significant	NA	2
	thymine	CKAP2L	NA	562	12	0.261365	0.000320351	7.30137	2.84862e-13	4.16916e-09	0.787879	0.536232	NA	NA	0.597458	0.584	0.660932	0.612956	0.675936	0.624561	NA	0.581818	0.646154	0.579934	0.755825	significant	NA	2
	kynurenine	CXCL10	NA	550	12	0.234838	0.000258695	7.30036	2.86991e-13	4.19387e-09	0.677596	0.633987	0.577444	NA	0.613432	0.592593	NA	NA	0.661274	0.712251	0.545788	0.522177	0.655172	0.613297	0.604827	significant	NA	2
	quinolinate	GLIPR2	NA	517	10	0.265351	0.000331518	7.2868	3.17412e-13	4.57346e-09	0.660881	NA	NA	NA	0.542857	0.662857	0.628959	0.61995	0.562201	NA	NA	0.666667	0.704261	0.644475	0.655094	significant	NA	2
	quinolinate	SH2D2A	NA	517	10	0.275444	0.00035743	7.28463	3.22547e-13	4.63171e-09	0.761015	NA	NA	NA	0.58254	0.831429	0.578431	0.560045	0.520335	NA	NA	0.592593	0.699248	0.683424	0.631698	significant	NA	2
	nicotinamide ribonucleotide (NMN)	GBP5	NA	367	8	-0.298008	0.000418764	7.28137	3.30458e-13	4.72748e-09	NA	0.259259	NA	NA	NA	0.388889	0.375262	0.330576	NA	NA	NA	0.344898	0.21256	0.403716	0.466819	significant	NA	2
	thymine	NCAPG	NA	562	12	0.256049	0.000309644	7.27548	3.45189e-13	4.91606e-09	0.795225	0.586957	NA	NA	0.578919	0.573333	0.675986	0.628054	0.626738	0.512281	NA	0.569697	0.710256	0.611346	0.73439	significant	NA	2
	quinolinate	SCML4	NA	517	10	0.264904	0.000331462	7.27515	3.4603e-13	4.92436e-09	0.678238	NA	NA	NA	0.52963	0.785714	0.628205	0.514628	0.649522	NA	NA	0.614815	0.766917	0.610054	0.598491	significant	NA	2
	thymine	NUF2	NA	562	12	0.261575	0.00032369	7.26945	3.60947e-13	5.10138e-09	0.738292	0.702899	NA	NA	0.595339	0.517333	0.663082	0.64123	0.610695	0.568421	NA	0.547475	0.720513	0.611814	0.713886	significant	NA	2
	thymine	MELK	NA	562	12	0.261388	0.000323313	7.26849	3.63516e-13	5.12722e-09	0.790634	0.681159	NA	NA	0.572564	0.517333	0.655197	0.600878	0.636364	0.589474	NA	0.575758	0.702564	0.61744	0.712954	significant	NA	2
	nicotinamide ribonucleotide (NMN)	RUNX3	NA	367	8	-0.301517	0.000430266	7.26798	3.64908e-13	5.13961e-09	NA	0.166667	NA	NA	NA	0.357143	0.415094	0.42928	NA	NA	NA	0.328571	0.258454	0.400901	0.383677	significant	NA	2
	quinolinate	FCGR2A	NA	517	10	0.261416	0.000323848	7.26325	3.77892e-13	5.2908e-09	0.651535	NA	NA	NA	0.572487	0.765714	0.558069	0.633881	0.613636	NA	NA	0.65679	0.656642	0.625453	0.596981	significant	NA	2
	quinolinate	C2	NA	517	10	0.273558	0.000355193	7.25749	3.94336e-13	5.48071e-09	0.753004	NA	NA	NA	0.590476	0.777143	0.482655	0.57119	0.590909	NA	NA	0.622222	0.701754	0.723279	0.620377	significant	NA	2
	nicotinamide ribonucleotide (NMN)	IL12A	NA	367	8	-0.3024	0.000435264	7.2473	4.25169e-13	5.85371e-09	NA	0.231481	NA	NA	NA	0.330688	0.358491	0.39206	NA	NA	NA	0.426531	0.36715	0.29786	0.340198	significant	NA	2
	quinolinate	CSF1R	NA	517	10	0.264526	0.00033322	7.24559	4.30572e-13	5.90249e-09	0.611482	NA	NA	NA	0.603704	0.768571	0.558824	0.583728	0.623206	NA	NA	0.711111	0.646617	0.608243	0.616604	significant	NA	2
	nicotinamide ribonucleotide (NMN)	SLAMF1	NA	367	8	-0.29209	0.000406744	7.24146	4.43881e-13	6.04576e-09	NA	0.296296	NA	NA	NA	0.42328	0.389238	0.354839	NA	NA	NA	0.338776	0.21256	0.423986	0.377574	significant	NA	2
	quinolinate	CLEC12A	NA	517	10	0.265419	0.000335961	7.24031	4.47664e-13	6.0799e-09	0.71028	NA	NA	NA	0.638095	0.765714	0.638009	0.599053	0.566986	NA	NA	0.669136	0.651629	0.580163	0.563774	significant	NA	2
	thymine	TPX2	NA	562	12	0.26257	0.000329215	7.23561	4.63448e-13	6.24968e-09	0.806244	0.652174	NA	NA	0.574682	0.485333	0.653763	0.6028	0.662032	0.578947	NA	0.59596	0.702564	0.58556	0.769804	significant	NA	2
	nicotinamide adenine dinucleotide (NAD+)	KLHL6	NA	550	12	-0.261374	0.000326389	7.23376	4.69795e-13	6.32184e-09	0.466019	0.398693	0.396396	NA	0.350575	0.350133	NA	NA	0.308081	0.491667	0.475666	0.362903	0.273256	0.380853	0.285606	significant	NA	2
	nicotinamide ribonucleotide (NMN)	CD6	NA	367	8	-0.27478	0.000361012	7.23093	4.79686e-13	6.43221e-09	NA	0.259259	NA	NA	NA	0.399471	0.413697	0.393162	NA	NA	NA	0.304082	0.292271	0.408784	0.40122	significant	NA	2
	nicotinamide ribonucleotide (NMN)	TIGIT	NA	367	8	-0.300136	0.000430929	7.2291	4.86193e-13	6.49659e-09	NA	0.259259	NA	NA	NA	0.39418	0.396226	0.358699	NA	NA	NA	0.330612	0.195652	0.429054	0.413425	significant	NA	2
	5-methylthioadenosine (MTA)	GIMAP8	NA	523	11	-0.252823	0.000305897	7.22769	4.91289e-13	6.55548e-09	0.463177	0.372549	0.464939	NA	0.508197	0.362434	NA	NA	0.258359	NA	0.444444	0.28629	0.278161	0.380823	0.322021	significant	NA	2
	quinolinate	IL12RB2	NA	517	10	0.246528	0.000291188	7.22351	5.06609e-13	6.73631e-09	0.805073	NA	NA	NA	0.524868	0.691429	0.723228	0.569797	0.641148	NA	NA	0.582716	0.649123	0.535326	0.627925	significant	NA	2
	nicotinamide ribonucleotide (NMN)	ARHGAP30	NA	367	8	-0.290027	0.000403132	7.22246	5.10568e-13	6.77948e-09	NA	0.268519	NA	NA	NA	0.452381	0.408106	0.375517	NA	NA	NA	0.336735	0.217391	0.372185	0.377574	significant	NA	2
	nicotinamide ribonucleotide (NMN)	CD7	NA	367	8	-0.290912	0.00040595	7.21931	5.22516e-13	6.90921e-09	NA	0.212963	NA	NA	NA	0.335979	0.450035	0.43507	NA	NA	NA	0.355102	0.248792	0.389077	0.363844	significant	NA	2
	nicotinamide adenine dinucleotide (NAD+)	SELPLG	NA	550	12	-0.244427	0.000286714	7.21763	5.29006e-13	6.99018e-09	0.500539	0.359477	0.412913	NA	0.422095	0.38992	NA	NA	0.318182	0.25	0.496209	0.34879	0.27907	0.408106	0.318182	significant	NA	2
	thymine	BUB1	NA	562	12	0.258064	0.000319859	7.21468	5.40594e-13	7.1186e-09	0.786961	0.594203	NA	NA	0.602225	0.533333	0.675986	0.630524	0.590374	0.568421	NA	0.60404	0.694872	0.594468	0.744641	significant	NA	2
	quinolinate	RUBCNL	NA	517	10	0.266484	0.000341244	7.21288	5.47817e-13	7.20873e-09	0.540721	NA	NA	NA	0.575132	0.565714	0.674208	0.563667	0.613636	NA	NA	0.693827	0.761905	0.646739	0.659623	significant	NA	2
	quinolinate	SIGLEC9	NA	517	10	0.270736	0.000352997	7.20493	5.80747e-13	7.57402e-09	0.619493	NA	NA	NA	0.569312	0.78	0.546757	0.627194	0.602871	NA	NA	0.659259	0.654135	0.668931	0.624151	significant	NA	2
	quinolinate	ITGA4	NA	517	10	0.266153	0.000341442	7.20185	5.94018e-13	7.71012e-09	0.71028	NA	NA	NA	0.537566	0.722857	0.689291	0.566453	0.559809	NA	NA	0.644444	0.711779	0.612772	0.630943	significant	NA	2
	5-methylthioadenosine (MTA)	ETS1	NA	523	11	-0.240098	0.000277962	7.20056	5.99672e-13	7.76762e-09	0.440106	0.411765	0.414634	NA	0.437335	0.275132	NA	NA	0.3769	NA	0.41685	0.316532	0.317241	0.428765	0.365008	significant	NA	2
	thymine	AURKB	NA	562	12	0.253392	0.000309728	7.199	6.06537e-13	7.83523e-09	0.772268	0.644928	NA	NA	0.570445	0.472	0.698208	0.5619	0.656684	0.603509	NA	0.606061	0.712821	0.586967	0.716682	significant	NA	2
	nicotinamide adenine dinucleotide (NAD+)	PRKCB	NA	550	12	-0.255334	0.000315559	7.18685	6.6304e-13	8.4279e-09	0.432578	0.326797	0.430931	NA	0.467433	0.339523	NA	NA	0.307071	0.333333	0.498166	0.336694	0.267442	0.44724	0.3	significant	NA	2
	nicotinamide ribonucleotide (NMN)	DOCK2	NA	367	8	-0.294471	0.000419747	7.18651	6.64705e-13	8.44343e-09	NA	0.324074	NA	NA	NA	0.441799	0.389238	0.36118	NA	NA	NA	0.328571	0.210145	0.378378	0.376812	significant	NA	2
	kynurenine	APOL3	NA	550	12	0.236927	0.000271771	7.18595	6.67432e-13	8.47242e-09	0.624044	0.529412	0.550376	NA	0.586462	0.608466	NA	NA	0.698686	0.700855	0.65177	0.552419	0.641379	0.631389	0.643288	significant	NA	2
	nicotinamide ribonucleotide (NMN)	TLR6	NA	367	8	-0.292612	0.000414577	7.18555	6.69389e-13	8.4916e-09	NA	0.268519	NA	NA	NA	0.433862	0.419287	0.398952	NA	NA	NA	0.365306	0.251208	0.411036	0.259344	significant	NA	2
	quinolinate	SAMHD1	NA	517	10	0.263253	0.000335648	7.18459	6.74093e-13	8.53421e-09	0.722296	NA	NA	NA	0.558201	0.66	0.582202	0.616328	0.551435	NA	NA	0.691358	0.649123	0.672554	0.66566	significant	NA	2
	nicotinamide ribonucleotide (NMN)	HCST	3	367	8	-0.285999	0.000396343	7.18287	6.82605e-13	8.63051e-09	NA	0.324074	NA	NA	NA	0.436508	0.368274	0.396195	NA	NA	NA	0.342857	0.195652	0.38795	0.391304	significant	NA	2
	nicotinamide ribonucleotide (NMN)	IL10RA	NA	367	8	-0.288205	0.000402565	7.18213	6.86358e-13	8.6607e-09	NA	0.277778	NA	NA	NA	0.425926	0.409504	0.35732	NA	NA	NA	0.328571	0.224638	0.390766	0.407323	significant	NA	2
	quinolinate	HLA-DPB2	NA	517	10	0.26105	0.000330361	7.18125	6.90782e-13	8.69923e-09	0.75968	NA	NA	NA	0.577778	0.734286	0.628959	0.566453	0.584928	NA	NA	0.666667	0.704261	0.552989	0.621132	significant	NA	2
	5-methylthioadenosine (MTA)	CMAHP	NA	523	11	-0.247878	0.000297927	7.18047	6.94728e-13	8.74143e-09	0.368234	0.313725	0.407012	NA	0.464833	0.240741	NA	NA	0.295846	NA	0.449573	0.451613	0.342529	0.470828	0.322021	significant	NA	2
	nicotinamide ribonucleotide (NMN)	MYO1G	NA	367	8	-0.285118	0.000394176	7.18041	6.95051e-13	8.74143e-09	NA	0.351852	NA	NA	NA	0.386243	0.381551	0.367797	NA	NA	NA	0.357143	0.289855	0.383446	0.340961	significant	NA	2
	quinolinate	CD33	NA	517	10	0.269931	0.000353367	7.17976	6.98358e-13	8.77722e-09	0.542056	NA	NA	NA	0.577778	0.782857	0.54902	0.589301	0.65311	NA	NA	0.703704	0.636591	0.651721	0.631698	significant	NA	2
	nicotinamide ribonucleotide (NMN)	PARVG	NA	367	8	-0.273702	0.000363785	7.17505	7.22816e-13	9.03098e-09	NA	0.342593	NA	NA	NA	0.457672	0.409504	0.382134	NA	NA	NA	0.344898	0.241546	0.349662	0.361556	significant	NA	2
	quinolinate	GBP2	NA	517	10	0.260472	0.000329585	7.17377	7.29596e-13	9.1097e-09	0.70494	NA	NA	NA	0.593122	0.671429	0.5	0.625244	0.672249	NA	NA	0.617284	0.706767	0.602355	0.658868	significant	NA	2
	quinolinate	NPL	4	517	10	0.267258	0.000347388	7.16958	7.52283e-13	9.34395e-09	0.793057	NA	NA	NA	0.561905	0.797143	0.487934	0.620786	0.620813	NA	NA	0.612346	0.716792	0.587862	0.637736	significant	NA	2
	nicotinamide ribonucleotide (NMN)	VAV1	NA	367	8	-0.288601	0.000405101	7.16945	7.52982e-13	9.34655e-09	NA	0.305556	NA	NA	NA	0.462963	0.38225	0.37469	NA	NA	NA	0.308163	0.251208	0.397523	0.349352	significant	NA	2
	quinolinate	HTRA4	NA	517	10	0.261947	0.00033379	7.1688	7.56591e-13	9.38522e-09	0.667557	NA	NA	NA	0.577249	0.785714	0.56184	0.604625	0.611244	NA	NA	0.68642	0.518797	0.617301	0.704906	significant	NA	2
	N-formylmethionine	HNMT	NA	454	9	-0.294455	0.000421849	7.1682	7.59888e-13	9.40162e-09	0.299145	0.27451	NA	NA	0.564356	0.402116	NA	NA	0.363636	NA	0.403484	NA	0.25	0.377551	0.302413	significant	NA	2
	nicotinamide ribonucleotide (NMN)	CD96	NA	367	8	-0.294439	0.000421796	7.16825	7.59615e-13	9.40162e-09	NA	0.296296	NA	NA	NA	0.322751	0.41789	0.383237	NA	NA	NA	0.344898	0.214976	0.425113	0.404272	significant	NA	2
	quinolinate	GPR141	NA	517	10	0.266944	0.000346768	7.16756	7.63471e-13	9.43982e-09	0.748999	NA	NA	NA	0.569312	0.782857	0.626697	0.612148	0.489234	NA	NA	0.679012	0.651629	0.618659	0.624906	significant	NA	2
	quinolinate	RASGRP1	NA	517	10	0.26093	0.000331583	7.16471	7.79493e-13	9.61918e-09	0.739653	NA	NA	NA	0.508995	0.762857	0.696078	0.595988	0.561005	NA	NA	0.644444	0.704261	0.581069	0.590189	significant	NA	2
	quinolinate	EPSTI1	NA	517	10	0.263463	0.000338265	7.16245	7.92505e-13	9.73559e-09	0.813084	NA	NA	NA	0.508466	0.737143	0.645551	0.601003	0.680622	NA	NA	0.619753	0.699248	0.57654	0.565283	significant	NA	2
	5-methylthioadenosine (MTA)	NDUFA1	4	523	11	0.250972	0.000307364	7.15761	8.20936e-13	1.00266e-08	0.760426	0.75817	0.579268	NA	0.556848	0.624339	NA	NA	0.530902	NA	0.502076	0.669355	0.708046	0.59204	0.656863	significant	NA	2
	5-methylthioadenosine (MTA)	NUAK1	NA	523	11	-0.236965	0.000274098	7.1565	8.27606e-13	1.00983e-08	0.377995	0.372549	0.402439	NA	0.474881	0.378307	NA	NA	0.3769	NA	0.455922	0.27621	0.4	0.382632	0.295626	significant	NA	2
	quinolinate	MAP4K1	NA	517	10	0.266328	0.000346369	7.15512	8.35988e-13	1.01909e-08	0.686248	NA	NA	NA	0.426984	0.791429	0.644042	0.560323	0.587321	NA	NA	0.619753	0.784461	0.648551	0.633208	significant	NA	2
	quinolinate	BLM	NA	517	10	0.255207	0.000318402	7.15112	8.60699e-13	1.04586e-08	0.818425	NA	NA	NA	0.512169	0.68	0.659879	0.56506	0.513158	NA	NA	0.644444	0.666667	0.681159	0.643019	significant	NA	2
	nicotinamide ribonucleotide (NMN)	PIM2	NA	367	8	-0.293376	0.000420842	7.15047	8.64808e-13	1.04951e-08	NA	0.333333	NA	NA	NA	0.399471	0.381551	0.316515	NA	NA	NA	0.318367	0.272947	0.451014	0.360793	significant	NA	2
	thymine	ZWINT	NA	562	12	0.25167	0.00030998	7.14716	8.85921e-13	1.07308e-08	0.791552	0.507246	NA	NA	0.596398	0.525333	0.660215	0.637387	0.650267	0.603509	NA	0.59596	0.733333	0.567745	0.714818	significant	NA	2
	nicotinamide adenine dinucleotide (NAD+)	SH2D1A	NA	550	12	-0.258415	0.000326948	7.14575	8.95067e-13	1.08279e-08	0.466019	0.333333	0.456456	NA	0.431673	0.352785	NA	NA	0.292929	0.3	0.485938	0.322581	0.255814	0.44095	0.317424	significant	NA	2
	nicotinamide ribonucleotide (NMN)	TNFSF13B	NA	367	8	-0.287969	0.000406827	7.13855	9.43184e-13	1.13379e-08	NA	0.287037	NA	NA	NA	0.410053	0.424179	0.375241	NA	NA	NA	0.297959	0.243961	0.447635	0.350114	significant	NA	2
	5-methylthioadenosine (MTA)	CNRIP1	NA	523	11	-0.249754	0.000306173	7.13672	9.55811e-13	1.14463e-08	0.323869	0.326797	0.39939	NA	0.520888	0.338624	NA	NA	0.367781	NA	0.443956	0.375	0.262069	0.399819	0.343891	significant	NA	2
	quinolinate	EMB	NA	517	10	0.259102	0.000329556	7.13635	9.58432e-13	1.14705e-08	0.614152	NA	NA	NA	0.528042	0.6	0.719457	0.587072	0.644737	NA	NA	0.703704	0.611529	0.654891	0.641509	significant	NA	2
	quinolinate	LRRC25	NA	517	10	0.267284	0.000350714	7.1362	9.5943e-13	1.14752e-08	0.619493	NA	NA	NA	0.556085	0.745714	0.56184	0.627751	0.605263	NA	NA	0.701235	0.573935	0.69837	0.646038	significant	NA	2
	nicotinamide ribonucleotide (NMN)	MRPS33	NA	367	8	0.30268	0.000450552	7.12986	1.00469e-12	1.19266e-08	NA	0.611111	NA	NA	NA	0.740741	0.602376	0.605459	NA	NA	NA	0.606122	0.707729	0.666104	0.665141	significant	NA	2
	quinolinate	HLA-DQA1	NA	517	10	0.257997	0.000327423	7.12903	1.01077e-12	1.19839e-08	0.64219	NA	NA	NA	0.520106	0.774286	0.662142	0.565896	0.599282	NA	NA	0.676543	0.724311	0.561141	0.600755	significant	NA	2
	thymine	TROAP	NA	562	12	0.244509	0.000294302	7.12636	1.03056e-12	1.21806e-08	0.785124	0.637681	NA	NA	0.570445	0.501333	0.584229	0.590447	0.637433	0.631579	NA	0.59596	0.694872	0.585091	0.751165	significant	NA	2
	quinolinate	INPP5D	4	517	10	0.253149	0.000315618	7.12468	1.04327e-12	1.23007e-08	0.6502	NA	NA	NA	0.522222	0.765714	0.646305	0.544163	0.601675	NA	NA	0.602469	0.719298	0.647192	0.593962	significant	NA	2
	nicotinamide ribonucleotide (NMN)	INPP5D	3	367	8	-0.295563	0.00043041	7.12326	1.05405e-12	1.24121e-08	NA	0.222222	NA	NA	NA	0.404762	0.382949	0.418803	NA	NA	NA	0.355102	0.248792	0.302928	0.426392	significant	NA	2
	quinolinate	CCL22	NA	517	10	0.245067	0.000295952	7.1227	1.0583e-12	1.24467e-08	0.602136	NA	NA	NA	0.513228	0.694286	0.622926	0.558373	0.562201	NA	NA	0.716049	0.686717	0.622736	0.65434	significant	NA	2
	nicotinamide ribonucleotide (NMN)	IKZF1	NA	367	8	-0.290664	0.000416527	7.12099	1.07157e-12	1.25794e-08	NA	0.314815	NA	NA	NA	0.42328	0.38225	0.358974	NA	NA	NA	0.340816	0.224638	0.383446	0.395118	significant	NA	2
	nicotinamide ribonucleotide (NMN)	CD2	NA	367	8	-0.286925	0.000406278	7.1175	1.09903e-12	1.28464e-08	NA	0.305556	NA	NA	NA	0.367725	0.361985	0.358147	NA	NA	NA	0.336735	0.256039	0.398649	0.453852	significant	NA	2
	quinolinate	CARD11	NA	517	10	0.261239	0.000336813	7.11729	1.10071e-12	1.28502e-08	0.700935	NA	NA	NA	0.530159	0.785714	0.607843	0.607133	0.587321	NA	NA	0.654321	0.734336	0.585598	0.57434	significant	NA	2
	thymine	CCNB2	NA	562	12	0.252176	0.000313986	7.11573	1.11323e-12	1.29805e-08	0.814509	0.630435	NA	NA	0.579449	0.509333	0.676703	0.598682	0.626738	0.582456	NA	0.591919	0.705128	0.563057	0.726934	significant	NA	2
	quinolinate	IL21	NA	517	10	0.226858	0.000254258	7.11358	1.13075e-12	1.31365e-08	0.708945	NA	NA	NA	0.573016	0.425714	0.609351	0.537476	0.538278	NA	NA	0.4	0.461153	0.594656	0.621887	significant	NA	2
	nicotinamide adenine dinucleotide (NAD+)	CD69	NA	550	12	-0.259991	0.0003342	7.11092	1.15274e-12	1.33513e-08	0.376483	0.320261	0.427928	NA	0.459132	0.376658	NA	NA	0.388889	0.116667	0.467107	0.354839	0.226744	0.396226	0.354545	significant	NA	2
	quinolinate	CYTIP	NA	517	10	0.268194	0.000355809	7.10904	1.1685e-12	1.35091e-08	0.724967	NA	NA	NA	0.49418	0.78	0.711916	0.56701	0.666268	NA	NA	0.641975	0.553885	0.677536	0.593962	significant	NA	2
	nicotinamide ribonucleotide (NMN)	MZB1	NA	367	8	-0.294536	0.000429264	7.10798	1.1775e-12	1.35966e-08	NA	0.407407	NA	NA	NA	0.404762	0.401817	0.33802	NA	NA	NA	0.271429	0.246377	0.412725	0.360793	significant	NA	2
	cytidine 5'-diphosphocholine	TGFBR2	NA	550	12	-0.252283	0.000315494	7.1017	1.23233e-12	1.41616e-08	0.393991	0.281046	0.408408	NA	0.563194	0.272446	NA	NA	0.379798	0.428571	0.424908	0.190698	0.366279	0.369912	0.358243	significant	NA	2
	quinolinate	CD300C	NA	517	10	0.264017	0.000346486	7.09185	1.32331e-12	1.50342e-08	0.59012	NA	NA	NA	0.58254	0.754286	0.544495	0.618557	0.552632	NA	NA	0.698765	0.654135	0.672101	0.634717	significant	NA	2
	nicotinamide ribonucleotide (NMN)	POU2F2	NA	367	8	-0.280116	0.00039046	7.08794	1.36122e-12	1.53823e-08	NA	0.287037	NA	NA	NA	0.407407	0.438854	0.366694	NA	NA	NA	0.357143	0.285024	0.409347	0.309687	significant	NA	2
	cytidine 5'-diphosphocholine	STOM	NA	550	12	-0.251659	0.000315397	7.08522	1.38827e-12	1.56508e-08	0.400227	0.228758	0.37988	NA	0.569011	0.334365	NA	NA	0.308081	0.465714	0.378022	0.283721	0.34593	0.359292	0.401387	significant	NA	2
	5-methylthioadenosine (MTA)	GASK1B	NA	523	11	-0.261589	0.000340823	7.08476	1.39289e-12	1.5682e-08	0.288376	0.27451	0.327744	NA	0.482813	0.362434	NA	NA	0.363728	NA	0.516239	0.243952	0.418391	0.422886	0.322021	significant	NA	2
	5-methylthioadenosine (MTA)	FILIP1L	NA	523	11	-0.2513	0.000314637	7.08367	1.40385e-12	1.57611e-08	0.259095	0.339869	0.400915	NA	0.402961	0.325397	NA	NA	0.33232	NA	0.439805	0.441532	0.349425	0.455902	0.323529	significant	NA	2
	thymine	AURKA	NA	562	12	0.254766	0.000323555	7.08168	1.42414e-12	1.59607e-08	0.82461	0.73913	NA	NA	0.557733	0.517333	0.643728	0.611858	0.653476	0.582456	NA	0.59596	0.612821	0.53774	0.755825	significant	NA	2
	quinolinate	CD79A	NA	517	10	0.262879	0.000345314	7.07326	1.51337e-12	1.68221e-08	0.64753	NA	NA	NA	0.451852	0.72	0.680241	0.552522	0.656699	NA	NA	0.632099	0.794486	0.607337	0.612075	significant	NA	2
	nicotinamide ribonucleotide (NMN)	RASAL3	NA	367	8	-0.263046	0.000345803	7.07274	1.519e-12	1.68748e-08	NA	0.333333	NA	NA	NA	0.359788	0.387841	0.373311	NA	NA	NA	0.365306	0.371981	0.359797	0.383677	significant	NA	2
	quinolinate	BTN2A2	NA	517	10	0.257159	0.000330685	7.07074	1.54113e-12	1.70708e-08	0.771696	NA	NA	NA	0.526455	0.757143	0.525641	0.59543	0.631579	NA	NA	0.634568	0.716792	0.602355	0.622642	significant	NA	2
	nicotinamide ribonucleotide (NMN)	IRF4	NA	367	8	-0.309929	0.000480393	7.07024	1.54666e-12	1.71222e-08	NA	0.259259	NA	NA	NA	0.515873	0.36478	0.314861	NA	NA	NA	0.293878	0.219807	0.433559	0.341724	significant	NA	2
	nicotinamide ribonucleotide (NMN)	LCK	NA	367	8	-0.298035	0.000444245	7.07011	1.54808e-12	1.71279e-08	NA	0.277778	NA	NA	NA	0.386243	0.377358	0.370554	NA	NA	NA	0.34898	0.195652	0.398649	0.430206	significant	NA	2
	nicotinamide ribonucleotide (NMN)	IKZF3	NA	367	8	-0.294036	0.000433049	7.06482	1.60823e-12	1.77624e-08	NA	0.268519	NA	NA	NA	0.404762	0.373166	0.384064	NA	NA	NA	0.336735	0.21256	0.40259	0.416476	significant	NA	2
	5-methylthioadenosine (MTA)	LMCD1	NA	523	11	-0.245703	0.000302434	7.06422	1.61519e-12	1.7829e-08	0.341615	0.339869	0.347561	NA	0.483871	0.335979	NA	NA	0.405268	NA	0.432967	0.423387	0.347126	0.407056	0.266968	significant	NA	2
	quinolinate	MCUB	NA	517	10	0.255377	0.000326909	7.06216	1.63929e-12	1.80531e-08	0.566088	NA	NA	NA	0.467725	0.685714	0.656109	0.601003	0.602871	NA	NA	0.674074	0.659148	0.715127	0.627925	significant	NA	2
	5-methylthioadenosine (MTA)	SWAP70	NA	523	11	-0.256119	0.000328954	7.06062	1.65756e-12	1.82017e-08	0.305235	0.261438	0.358232	NA	0.471179	0.365079	NA	NA	0.381966	NA	0.494994	0.274194	0.377011	0.426956	0.342383	significant	NA	2
	quinolinate	HLA-DOB	NA	517	10	0.257341	0.000332098	7.06067	1.65704e-12	1.82017e-08	0.736983	NA	NA	NA	0.475132	0.725714	0.617647	0.576205	0.616029	NA	NA	0.562963	0.799499	0.60462	0.645283	significant	NA	2
	nicotinamide adenine dinucleotide (NAD+)	CD96	NA	550	12	-0.250769	0.000315504	7.05896	1.67755e-12	1.83894e-08	0.463862	0.300654	0.430931	NA	0.401022	0.33687	NA	NA	0.361616	0.35	0.476156	0.366935	0.258721	0.426974	0.342424	significant	NA	2
	nicotinamide adenine dinucleotide (NAD+)	DOCK2	NA	550	12	-0.251845	0.000318276	7.05831	1.68543e-12	1.84652e-08	0.484358	0.346405	0.478979	NA	0.438697	0.350133	NA	NA	0.29697	0.325	0.502568	0.314516	0.261628	0.380154	0.316667	significant	NA	2
	nicotinamide ribonucleotide (NMN)	PYHIN1	NA	367	8	-0.290939	0.000424875	7.05735	1.69709e-12	1.85609e-08	NA	0.287037	NA	NA	NA	0.388889	0.377358	0.37662	NA	NA	NA	0.346939	0.207729	0.414977	0.418764	significant	NA	2
	nicotinamide ribonucleotide (NMN)	APOBEC3D	NA	367	8	-0.283348	0.000403115	7.05629	1.71012e-12	1.86926e-08	NA	0.194444	NA	NA	NA	0.378307	0.341719	0.488834	NA	NA	NA	0.326531	0.251208	0.457207	0.388253	significant	NA	2
	nicotinamide ribonucleotide (NMN)	PSTPIP1	NA	367	8	-0.27971	0.000392855	7.05604	1.71315e-12	1.8715e-08	NA	0.287037	NA	NA	NA	0.402116	0.437456	0.402537	NA	NA	NA	0.34898	0.227053	0.381194	0.367658	significant	NA	2
	quinolinate	FOXP3	NA	517	10	0.244357	0.000300122	7.05256	1.75657e-12	1.91344e-08	0.76235	NA	NA	NA	0.54709	0.757143	0.464555	0.554472	0.561005	NA	NA	0.612346	0.671679	0.657609	0.709434	significant	NA	2
	quinolinate	HAVCR2	NA	517	10	0.265021	0.000353129	7.05154	1.76942e-12	1.92334e-08	0.798398	NA	NA	NA	0.572487	0.771429	0.650075	0.651435	0.666268	NA	NA	0.592593	0.641604	0.578804	0.512453	significant	NA	2
	quinolinate	NLRP3	NA	517	10	0.25661	0.000331063	7.05162	1.76848e-12	1.92334e-08	0.514019	NA	NA	NA	0.555556	0.751429	0.634238	0.616328	0.625598	NA	NA	0.649383	0.656642	0.649909	0.580377	significant	NA	2
	thymine	GTSE1	NA	562	12	0.248038	0.000309401	7.05063	1.78108e-12	1.93461e-08	0.825528	0.557971	NA	NA	0.54714	0.496	0.659498	0.599506	0.674866	0.610526	NA	0.577778	0.705128	0.586498	0.750233	significant	NA	2
	nicotinamide ribonucleotide (NMN)	SELPLG	NA	367	8	-0.287741	0.000416992	7.04544	1.84882e-12	1.9968e-08	NA	0.296296	NA	NA	NA	0.47619	0.37666	0.375517	NA	NA	NA	0.332653	0.241546	0.339527	0.382914	significant	NA	2
	3-aminoisobutyrate	SLC6A13	NA	560	11	0.256957	0.000332553	7.04531	1.85047e-12	1.99744e-08	0.482906	0.657895	NA	0.477407	0.485075	0.666667	NA	NA	0.706301	NA	0.491065	0.66129	0.749425	0.658978	0.762661	significant	NA	2
	thymine	CDC25C	NA	562	12	0.24291	0.000297268	7.04436	1.86317e-12	2.01002e-08	0.76584	0.557971	NA	NA	0.538136	0.530667	0.627957	0.632995	0.613904	0.677193	NA	0.567677	0.723077	0.589311	0.72041	significant	NA	2
	thymine	PBK	NA	562	12	0.245936	0.00030486	7.04274	1.88491e-12	2.03232e-08	0.785124	0.623188	NA	NA	0.570445	0.608	0.669534	0.58331	0.526203	0.550877	NA	0.561616	0.702564	0.620253	0.753961	significant	NA	2
	quinolinate	C16orf54	NA	517	10	0.252201	0.00032067	7.04187	1.89683e-12	2.04069e-08	0.515354	NA	NA	NA	0.573545	0.762857	0.620664	0.570632	0.607656	NA	NA	0.646914	0.62406	0.655344	0.630943	significant	NA	2
	kynurenine	PSMB8	NA	550	12	0.230515	0.000268013	7.04031	1.91816e-12	2.05768e-08	0.695082	0.575163	0.53985	NA	0.503966	0.595238	NA	NA	0.67543	0.652422	0.629548	0.596774	0.641379	0.610131	0.666667	significant	NA	2
	quinolinate	RHOG	NA	517	10	0.249068	0.000313043	7.0386	1.94187e-12	2.07726e-08	0.774366	NA	NA	NA	0.480952	0.64	0.580694	0.621343	0.657895	NA	NA	0.637037	0.634085	0.660779	0.653585	significant	NA	2
	cytidine 5'-monophosphate (5'-CMP)	TPRKB	NA	522	11	0.233214	0.000274561	7.03728	1.96032e-12	2.09447e-08	0.641463	0.660131	0.566066	NA	0.573545	NA	NA	NA	0.566667	0.677419	0.543478	0.665323	0.606897	0.65355	0.635606	significant	NA	2
	5-methylthioadenosine (MTA)	TGFBR2	NA	523	11	-0.251717	0.000319863	7.03721	1.96126e-12	2.09447e-08	0.337178	0.379085	0.408537	NA	0.471179	0.298942	NA	NA	0.339412	NA	0.433455	0.272177	0.393103	0.417458	0.348416	significant	NA	2
	nicotinamide ribonucleotide (NMN)	SEPTIN1	NA	367	8	-0.277714	0.000389433	7.03641	1.97261e-12	2.10306e-08	NA	0.425926	NA	NA	NA	0.391534	0.374563	0.358423	NA	NA	NA	0.338776	0.28744	0.336712	0.38749	significant	NA	2
	5-methylthioadenosine (MTA)	ZEB1	NA	523	11	-0.245427	0.000304322	7.03436	2.00176e-12	2.13176e-08	0.346051	0.300654	0.408537	NA	0.499207	0.359788	NA	NA	0.360689	NA	0.463004	0.296371	0.324138	0.428765	0.3454	significant	NA	2
	quinolinate	IRF1	NA	517	10	0.263569	0.000351042	7.03371	2.01115e-12	2.13816e-08	0.76502	NA	NA	NA	0.584656	0.702857	0.538462	0.59543	0.681818	NA	NA	0.604938	0.669173	0.580616	0.679245	significant	NA	2
	nicotinamide ribonucleotide (NMN)	UNC13D	NA	367	8	-0.275477	0.000383677	7.0319	2.03734e-12	2.16083e-08	NA	0.314815	NA	NA	NA	0.404762	0.421384	0.447753	NA	NA	NA	0.322449	0.270531	0.385698	0.313501	significant	NA	2
	quinolinate	ARL11	NA	517	10	0.258813	0.000339126	7.02709	2.10882e-12	2.22389e-08	0.684913	NA	NA	NA	0.493122	0.705714	0.509804	0.603232	0.65311	NA	NA	0.68642	0.699248	0.651268	0.659623	significant	NA	2
	thymine	RAD51AP1	NA	562	12	0.233801	0.000276804	7.02636	2.11988e-12	2.23184e-08	0.759412	0.637681	NA	NA	0.559322	0.472	0.674552	0.62723	0.570053	0.554386	NA	0.587879	0.725641	0.611346	0.692451	significant	NA	2
	5-methylthioadenosine (MTA)	A2M	NA	523	11	-0.242242	0.000297154	7.02633	2.12036e-12	2.23184e-08	0.291038	0.379085	0.443598	NA	0.446325	0.272487	NA	NA	0.453901	NA	0.450549	0.280242	0.308046	0.432384	0.373303	significant	NA	2
	quinolinate	NME8	NA	517	10	0.25354	0.00032564	7.02501	2.14049e-12	2.24682e-08	0.761015	NA	NA	NA	0.585714	0.757143	0.596531	0.588465	0.577751	NA	NA	0.646914	0.674185	0.575181	0.593962	significant	NA	2
	quinolinate	CLECL1	NA	517	10	0.258377	0.000338567	7.02103	2.20234e-12	2.30412e-08	0.540721	NA	NA	NA	0.52328	0.774286	0.66365	0.543884	0.546651	NA	NA	0.669136	0.75188	0.639493	0.607547	significant	NA	2
	5-methylthioadenosine (MTA)	TCF4	NA	523	11	-0.246229	0.000307564	7.02007	2.21752e-12	2.31872e-08	0.356699	0.267974	0.457317	NA	0.508726	0.320106	NA	NA	0.439716	NA	0.455433	0.28629	0.317241	0.402081	0.320513	significant	NA	2
	nicotinamide ribonucleotide (NMN)	THEMIS	NA	367	8	-0.281507	0.000402147	7.01886	2.23685e-12	2.33382e-08	NA	0.351852	NA	NA	NA	0.351852	0.387142	0.38048	NA	NA	NA	0.355102	0.227053	0.432995	0.391304	significant	NA	2
	nicotinamide ribonucleotide (NMN)	CCL5	NA	367	8	-0.294904	0.000441376	7.01855	2.2419e-12	2.3378e-08	NA	0.25	NA	NA	NA	0.34127	0.352201	0.376896	NA	NA	NA	0.32449	0.26087	0.426239	0.464531	significant	NA	2
	quinolinate	DOK3	NA	517	10	0.264812	0.000356419	7.01337	2.32641e-12	2.40094e-08	0.747664	NA	NA	NA	0.507937	0.808571	0.478884	0.581499	0.633971	NA	NA	0.649383	0.716792	0.659873	0.623396	significant	NA	2
	5-methylthioadenosine (MTA)	GNG2	NA	523	11	-0.240565	0.00029452	7.00882	2.40338e-12	2.46567e-08	0.387755	0.411765	0.440549	NA	0.483871	0.298942	NA	NA	0.334347	NA	0.453968	0.336694	0.296552	0.425147	0.308446	significant	NA	2
	quinolinate	FCGR2B	NA	517	10	0.253765	0.000328023	7.00567	2.45806e-12	2.51906e-08	0.558077	NA	NA	NA	0.550265	0.705714	0.621418	0.585957	0.608852	NA	NA	0.666667	0.784461	0.620018	0.553208	significant	NA	2
	quinolinate	CD7	NA	517	10	0.260617	0.00034622	7.0032	2.50188e-12	2.55808e-08	0.623498	NA	NA	NA	0.575661	0.782857	0.493213	0.53664	0.692584	NA	NA	0.567901	0.719298	0.67346	0.643019	significant	NA	2
	nicotinamide ribonucleotide (NMN)	MIXL1	NA	367	8	-0.285782	0.000416318	7.00314	2.50285e-12	2.55808e-08	NA	0.175926	NA	NA	NA	0.296296	0.372467	0.413841	NA	NA	NA	0.291837	0.113527	0.40259	0.337147	significant	NA	2
	nicotinamide ribonucleotide (NMN)	GPR132	NA	367	8	-0.267289	0.000364279	7.00218	2.52004e-12	2.57151e-08	NA	0.351852	NA	NA	NA	0.298942	0.438854	0.406396	NA	NA	NA	0.320408	0.376812	0.411599	0.327994	significant	NA	2
	nicotinamide adenine dinucleotide (NAD+)	PTPRC	NA	550	12	-0.248389	0.000314616	7.00185	2.5261e-12	2.57631e-08	0.468177	0.366013	0.40991	NA	0.434227	0.339523	NA	NA	0.310101	0.308333	0.511372	0.352823	0.255814	0.424878	0.327273	significant	NA	2
	quinolinate	RGS18	NA	517	10	0.252095	0.000324623	6.99591	2.63535e-12	2.66773e-08	0.64219	NA	NA	NA	0.567725	0.714286	0.638009	0.561438	0.616029	NA	NA	0.666667	0.66416	0.599638	0.618113	significant	NA	2
	nicotinamide ribonucleotide (NMN)	KLHL6	NA	367	8	-0.292843	0.000438033	6.99603	2.63311e-12	2.66773e-08	NA	0.351852	NA	NA	NA	0.484127	0.36478	0.351806	NA	NA	NA	0.342857	0.217391	0.359797	0.350114	significant	NA	2
	nicotinamide ribonucleotide (NMN)	SLAMF6	NA	367	8	-0.297849	0.000453128	6.9961	2.63186e-12	2.66773e-08	NA	0.296296	NA	NA	NA	0.425926	0.343117	0.381031	NA	NA	NA	0.355102	0.200483	0.374437	0.411899	significant	NA	2
	nicotinamide adenine dinucleotide (NAD+)	CST7	NA	550	12	-0.254965	0.000332136	6.99507	2.65119e-12	2.68012e-08	0.476807	0.27451	0.39039	NA	0.423372	0.32626	NA	NA	0.321212	0.45	0.460015	0.377016	0.322674	0.375262	0.368939	significant	NA	2
	5-methylthioadenosine (MTA)	RHOJ	NA	523	11	-0.237053	0.000287405	6.99147	2.72026e-12	2.73334e-08	0.290151	0.346405	0.375	NA	0.492332	0.330688	NA	NA	0.405268	NA	0.438584	0.346774	0.351724	0.420624	0.359729	significant	NA	2
	nicotinamide ribonucleotide (NMN)	SNX20	NA	367	8	-0.291484	0.000434839	6.98909	2.76677e-12	2.77568e-08	NA	0.314815	NA	NA	NA	0.441799	0.394829	0.371106	NA	NA	NA	0.310204	0.210145	0.409347	0.371472	significant	NA	2
	quinolinate	PDCD1	NA	517	10	0.254069	0.000330395	6.98882	2.77203e-12	2.77942e-08	0.636849	NA	NA	NA	0.606878	0.731429	0.504525	0.552522	0.538278	NA	NA	0.619753	0.746867	0.660779	0.673962	significant	NA	2
	5-methylthioadenosine (MTA)	ELK3	NA	523	11	-0.236188	0.000285541	6.98865	2.7754e-12	2.77994e-08	0.378882	0.359477	0.402439	NA	0.53834	0.351852	NA	NA	0.326241	NA	0.4779	0.231855	0.374713	0.41791	0.335596	significant	NA	2
	quinolinate	RSAD2	NA	517	10	0.259262	0.000344145	6.98776	2.79305e-12	2.79175e-08	0.814419	NA	NA	NA	0.510053	0.668571	0.61463	0.633045	0.600478	NA	NA	0.604938	0.689223	0.604167	0.664906	significant	NA	2
	5-methylthioadenosine (MTA)	TLL1	NA	523	11	-0.232469	0.000276732	6.98723	2.80373e-12	2.79948e-08	0.331854	0.333333	0.362805	NA	0.420412	0.325397	NA	NA	0.398176	NA	0.486691	0.431452	0.335632	0.431931	0.337858	significant	NA	2
	quinolinate	DGKA	3	517	10	0.25961	0.000345231	6.98613	2.82576e-12	2.8126e-08	0.583445	NA	NA	NA	0.587302	0.722857	0.689291	0.539705	0.465311	NA	NA	0.582716	0.802005	0.651268	0.64	significant	NA	2
	nicotinamide ribonucleotide (NMN)	MRPS36	NA	367	8	0.293741	0.000442134	6.98485	2.85157e-12	2.83387e-08	NA	0.592593	NA	NA	NA	0.777778	0.556953	0.588089	NA	NA	NA	0.655102	0.628019	0.615428	0.739893	significant	NA	2
	quinolinate	CD74	NA	517	10	0.256174	0.00033642	6.98334	2.88236e-12	2.86148e-08	0.663551	NA	NA	NA	0.503704	0.762857	0.559578	0.560602	0.684211	NA	NA	0.659259	0.686717	0.665761	0.582642	significant	NA	2
	5-methylthioadenosine (MTA)	JDP2	NA	523	11	-0.240196	0.000295964	6.98097	2.93156e-12	2.90276e-08	0.355812	0.287582	0.342988	NA	0.469593	0.253968	NA	NA	0.453901	NA	0.432967	0.443548	0.388506	0.410674	0.324284	significant	NA	2
	cytidine 5'-diphosphocholine	VWF	NA	550	12	-0.245976	0.00031045	6.98018	2.94799e-12	2.91481e-08	0.387188	0.300654	0.400901	NA	0.4844	0.294118	NA	NA	0.407071	0.485714	0.406105	0.293023	0.34593	0.317699	0.338983	significant	NA	2
	quinolinate	ZNF831	NA	517	10	0.252302	0.000326651	6.97989	2.95417e-12	2.91756e-08	0.670227	NA	NA	NA	0.526455	0.748571	0.638763	0.563945	0.537081	NA	NA	0.634568	0.716792	0.633152	0.62566	significant	NA	2
	nicotinamide adenine dinucleotide (NAD+)	RUNX3	NA	550	12	-0.249236	0.000318841	6.97902	2.97238e-12	2.93403e-08	0.548004	0.281046	0.474474	NA	0.39272	0.286472	NA	NA	0.379798	0.333333	0.493519	0.370968	0.302326	0.364081	0.312121	significant	NA	2
	quinolinate	MIR155HG	NA	517	10	0.255336	0.000334781	6.97752	3.00433e-12	2.96402e-08	0.648865	NA	NA	NA	0.498413	0.76	0.601056	0.575091	0.63756	NA	NA	0.592593	0.754386	0.556612	0.681509	significant	NA	2
	5-methylthioadenosine (MTA)	MEDAG	NA	523	11	-0.247894	0.000315762	6.97519	3.05461e-12	3.00896e-08	0.210293	0.359477	0.405488	NA	0.445796	0.248677	NA	NA	0.398176	NA	0.489377	0.346774	0.411494	0.439168	0.315234	significant	NA	2
	quinolinate	P2RY13	NA	517	10	0.250382	0.000323037	6.96543	3.27413e-12	3.18482e-08	0.591455	NA	NA	NA	0.602646	0.728571	0.592006	0.555865	0.648325	NA	NA	0.720988	0.616541	0.594203	0.609057	significant	NA	2
	5-methylthioadenosine (MTA)	PPP1R16B	NA	523	11	-0.239512	0.000295781	6.96326	3.32481e-12	3.2267e-08	0.404614	0.379085	0.376524	NA	0.483342	0.314815	NA	NA	0.466059	NA	0.419536	0.270161	0.441379	0.299412	0.335596	significant	NA	2
	thymine	PLK1	NA	562	12	0.255915	0.000338115	6.95879	3.43219e-12	3.32076e-08	0.808999	0.65942	NA	NA	0.56303	0.506667	0.673835	0.595388	0.671658	0.575439	NA	0.589899	0.689744	0.547586	0.748369	significant	NA	2
	quinolinate	MSR1	NA	517	10	0.258605	0.000345336	6.95804	3.4504e-12	3.33162e-08	0.744993	NA	NA	NA	0.549206	0.74	0.521116	0.610755	0.599282	NA	NA	0.696296	0.609023	0.697917	0.600755	significant	NA	2
	nicotinamide ribonucleotide (NMN)	STAT4	NA	367	8	-0.293071	0.000443814	6.95573	3.50729e-12	3.37969e-08	NA	0.240741	NA	NA	NA	0.378307	0.407407	0.395368	NA	NA	NA	0.387755	0.219807	0.398649	0.36537	significant	NA	2
	quinolinate	APOBEC3G	NA	517	10	0.258841	0.000346473	6.95295	3.57731e-12	3.43673e-08	0.773031	NA	NA	NA	0.507407	0.694286	0.603318	0.610198	0.617225	NA	NA	0.661728	0.749373	0.586051	0.596226	significant	NA	2
	nicotinamide ribonucleotide (NMN)	POU2AF1	NA	367	8	-0.306088	0.000484792	6.95085	3.63081e-12	3.47584e-08	NA	0.240741	NA	NA	NA	0.460317	0.395528	0.338572	NA	NA	NA	0.291837	0.275362	0.431869	0.319603	significant	NA	2
	quinolinate	CLEC2D	NA	517	10	0.260582	0.000351372	6.95073	3.63412e-12	3.47662e-08	0.70494	NA	NA	NA	0.485185	0.78	0.679487	0.553357	0.5311	NA	NA	0.661728	0.77193	0.607337	0.592453	significant	NA	2
	quinolinate	TNFAIP3	NA	517	10	0.255844	0.000338736	6.95047	3.64078e-12	3.47839e-08	0.779706	NA	NA	NA	0.538095	0.748571	0.580694	0.528838	0.619617	NA	NA	0.553086	0.684211	0.655797	0.676226	significant	NA	2
	thymine	MCM10	NA	562	12	0.241837	0.00030299	6.94671	3.73902e-12	3.55442e-08	0.791552	0.630435	NA	NA	0.552966	0.448	0.659498	0.597584	0.581818	0.680702	NA	0.610101	0.666667	0.566807	0.774464	significant	NA	2
	nicotinamide ribonucleotide (NMN)	FYB1	NA	367	8	-0.288225	0.000430477	6.94586	3.76151e-12	3.57045e-08	NA	0.25	NA	NA	NA	0.412698	0.372467	0.370003	NA	NA	NA	0.359184	0.173913	0.4375	0.443936	significant	NA	2
	5-methylthioadenosine (MTA)	MSRB3	NA	523	11	-0.233955	0.000283678	6.94526	3.77751e-12	3.58386e-08	0.331854	0.366013	0.405488	NA	0.537282	0.34127	NA	NA	0.340426	NA	0.444444	0.306452	0.298851	0.473089	0.343891	significant	NA	2
	thymine	CDCA7	NA	562	12	0.238397	0.000294572	6.94505	3.78315e-12	3.58563e-08	0.688705	0.652174	NA	NA	0.603284	0.512	0.658065	0.640406	0.64385	0.515789	NA	0.583838	0.687179	0.58556	0.690587	significant	NA	2
	nicotinamide ribonucleotide (NMN)	SP140L	NA	367	8	-0.287716	0.000429558	6.94101	3.89306e-12	3.66971e-08	NA	0.333333	NA	NA	NA	0.375661	0.458421	0.371657	NA	NA	NA	0.338776	0.282609	0.394144	0.289092	significant	NA	2
	nicotinamide adenine dinucleotide (NAD+)	NCF4	NA	550	12	-0.242783	0.000306322	6.93585	4.03796e-12	3.78754e-08	0.435814	0.379085	0.426426	NA	0.500639	0.339523	NA	NA	0.323232	0.175	0.504035	0.381048	0.244186	0.403215	0.32197	significant	NA	2
	5-methylthioadenosine (MTA)	FEZ1	NA	523	11	-0.228184	0.00027076	6.93365	4.10118e-12	3.84495e-08	0.374445	0.326797	0.402439	NA	0.43046	0.296296	NA	NA	0.379939	NA	0.479121	0.34879	0.347126	0.462687	0.386878	significant	NA	2
	quinolinate	GMIP	NA	517	10	0.247169	0.000317799	6.93247	4.13555e-12	3.87336e-08	0.761015	NA	NA	NA	0.562963	0.711429	0.50905	0.522151	0.602871	NA	NA	0.65679	0.656642	0.669384	0.669434	significant	NA	2
	thymine	KIF4A	NA	562	12	0.250711	0.000327337	6.9286	4.25014e-12	3.96561e-08	0.802571	0.572464	NA	NA	0.591631	0.493333	0.673835	0.599506	0.649198	0.54386	NA	0.612121	0.717949	0.556962	0.775396	significant	NA	2
	N-formylmethionine	TSPAN4	NA	454	9	-0.272839	0.000387783	6.92759	4.28085e-12	3.98787e-08	0.319088	0.333333	NA	NA	0.538254	0.375661	NA	NA	0.382828	NA	0.431707	NA	0.245238	0.312152	0.390649	significant	NA	2
	5-methylthioadenosine (MTA)	OLFML1	NA	523	11	-0.234534	0.000286866	6.92368	4.40074e-12	4.08955e-08	0.301686	0.339869	0.42378	NA	0.446325	0.280423	NA	NA	0.348531	NA	0.485714	0.409274	0.31954	0.488919	0.330317	significant	NA	2
	thymine	CDCA3	NA	562	12	0.245581	0.000314659	6.92221	4.44649e-12	4.12602e-08	0.805326	0.688406	NA	NA	0.554025	0.448	0.668817	0.629975	0.597861	0.635088	NA	0.610101	0.646154	0.563526	0.726934	significant	NA	2
	quinolinate	GBP1	NA	517	10	0.257497	0.000346281	6.91875	4.5564e-12	4.21156e-08	0.823765	NA	NA	NA	0.598413	0.645714	0.518854	0.62998	0.632775	NA	NA	0.562963	0.684211	0.599185	0.693585	significant	NA	2
	quinolinate	POU2AF1	NA	517	10	0.258806	0.000350601	6.91095	4.81416e-12	4.40282e-08	0.622163	NA	NA	NA	0.527513	0.674286	0.592006	0.563945	0.669856	NA	NA	0.632099	0.79198	0.620471	0.618868	significant	NA	2
	nicotinamide ribonucleotide (NMN)	CD79A	NA	367	8	-0.304058	0.00048398	6.91056	4.82738e-12	4.4128e-08	NA	0.296296	NA	NA	NA	0.444444	0.401118	0.351254	NA	NA	NA	0.291837	0.224638	0.431306	0.334859	significant	NA	2
	nicotinamide adenine dinucleotide (NAD+)	IL7R	NA	550	12	-0.246363	0.000317865	6.90914	4.87616e-12	4.44672e-08	0.414239	0.333333	0.40991	NA	0.44189	0.38992	NA	NA	0.336364	0.258333	0.471264	0.40121	0.252907	0.389238	0.349242	significant	NA	2
	nicotinamide ribonucleotide (NMN)	CEACAM21	NA	367	8	-0.292901	0.000449357	6.90869	4.89159e-12	4.45865e-08	NA	0.259259	NA	NA	NA	0.431217	0.442348	0.408878	NA	NA	NA	0.295918	0.243961	0.366554	0.345538	significant	NA	2
	thymine	CDC45	NA	562	12	0.247024	0.000320099	6.90346	5.07502e-12	4.59287e-08	0.814509	0.615942	NA	NA	0.571504	0.482667	0.641577	0.64672	0.637433	0.536842	NA	0.620202	0.723077	0.54993	0.726934	significant	NA	2
	thymine	NDC80	NA	562	12	0.246928	0.000319922	6.90268	5.10295e-12	4.61376e-08	0.791552	0.644928	NA	NA	0.582627	0.552	0.659498	0.609388	0.650267	0.610526	NA	0.49899	0.651282	0.636193	0.674744	significant	NA	2
	nicotinamide adenine dinucleotide (NAD+)	GPR18	NA	550	12	-0.244834	0.000315006	6.89734	5.29837e-12	4.74538e-08	0.476807	0.326797	0.48048	NA	0.444444	0.29443	NA	NA	0.323232	0.533333	0.456591	0.346774	0.247093	0.428372	0.321212	significant	NA	2
	nicotinamide ribonucleotide (NMN)	ATP6V1E1	3	367	8	0.275563	0.000399488	6.8935	5.44379e-12	4.86418e-08	NA	0.731481	NA	NA	NA	0.65873	0.531097	0.578439	NA	NA	NA	0.579592	0.698068	0.625563	0.73074	significant	NA	2
	thymine	CDC6	NA	562	12	0.251772	0.0003338	6.89023	5.57015e-12	4.96079e-08	0.844812	0.652174	NA	NA	0.554025	0.464	0.675986	0.562449	0.640642	0.614035	NA	0.59798	0.707692	0.563057	0.753029	significant	NA	2
	nicotinamide ribonucleotide (NMN)	CSF2RB	NA	367	8	-0.285082	0.000428096	6.88922	5.61002e-12	4.98929e-08	NA	0.407407	NA	NA	NA	0.457672	0.389937	0.362559	NA	NA	NA	0.379592	0.198068	0.363739	0.309687	significant	NA	2
	5-methylthioadenosine (MTA)	PMP22	NA	523	11	-0.251596	0.000333458	6.88896	5.62033e-12	4.99613e-08	0.275067	0.254902	0.410061	NA	0.513485	0.320106	NA	NA	0.302938	NA	0.435897	0.4375	0.291954	0.476707	0.352941	significant	NA	2
	quinolinate	ADAM8	NA	517	10	0.253425	0.000338358	6.88861	5.63406e-12	5.00367e-08	0.716956	NA	NA	NA	0.493122	0.745714	0.50905	0.636946	0.660287	NA	NA	0.560494	0.706767	0.649909	0.643774	significant	NA	2
	thymine	CEP55	NA	562	12	0.250151	0.000329735	6.88795	5.66022e-12	5.01988e-08	0.795225	0.594203	NA	NA	0.570975	0.506667	0.670251	0.59978	0.659893	0.596491	NA	0.587879	0.674359	0.595874	0.733458	significant	NA	2
	nicotinamide ribonucleotide (NMN)	MILR1	NA	367	8	-0.284869	0.000427707	6.88719	5.69062e-12	5.03511e-08	NA	0.305556	NA	NA	NA	0.484127	0.419287	0.389854	NA	NA	NA	0.363265	0.200483	0.395833	0.284516	significant	NA	2
	5-methylthioadenosine (MTA)	PLSCR4	NA	523	11	-0.241263	0.000306938	6.88549	5.75878e-12	5.08832e-08	0.238687	0.287582	0.416159	NA	0.462189	0.351852	NA	NA	0.497467	NA	0.442491	0.395161	0.314943	0.385346	0.323529	significant	NA	2
	5-methylthioadenosine (MTA)	LAMA4	NA	523	11	-0.240282	0.000304508	6.88479	5.78713e-12	5.111e-08	0.322094	0.411765	0.402439	NA	0.471708	0.328042	NA	NA	0.371834	NA	0.440293	0.264113	0.333333	0.432836	0.375566	significant	NA	2
	nicotinamide ribonucleotide (NMN)	MOCS2	3	367	8	0.276911	0.000404435	6.88471	5.79071e-12	5.11179e-08	NA	0.666667	NA	NA	NA	0.674603	0.545772	0.565757	NA	NA	NA	0.620408	0.654589	0.655405	0.73913	significant	NA	2
	nicotinamide ribonucleotide (NMN)	CYTH4	NA	367	8	-0.283071	0.000422705	6.88409	5.81587e-12	5.13163e-08	NA	0.361111	NA	NA	NA	0.441799	0.420685	0.366143	NA	NA	NA	0.338776	0.202899	0.388514	0.345538	significant	NA	2
	quinolinate	NABP1	NA	517	10	0.260906	0.000359219	6.88295	5.86269e-12	5.16575e-08	0.769025	NA	NA	NA	0.589947	0.74	0.553544	0.548342	0.546651	NA	NA	0.632099	0.759398	0.608696	0.641509	significant	NA	2
	5-methylthioadenosine (MTA)	ATXN1	NA	523	11	-0.230352	0.000280024	6.88279	5.86913e-12	5.16904e-08	0.395741	0.352941	0.402439	NA	0.4844	0.306878	NA	NA	0.391084	NA	0.481807	0.298387	0.374713	0.459068	0.285068	significant	NA	2
	quinolinate	CD69	NA	517	10	0.250795	0.000332266	6.87932	6.01408e-12	5.28448e-08	0.58478	NA	NA	NA	0.548148	0.748571	0.677225	0.56088	0.576555	NA	NA	0.511111	0.769424	0.648551	0.603019	significant	NA	2
	guanidinoacetate	SLC4A4	4	475	10	0.261981	0.000362922	6.87595	6.15778e-12	5.39332e-08	NA	NA	0.630075	NA	0.42464	0.60582	0.596452	0.654916	NA	0.803846	NA	0.618076	0.581609	0.600633	0.711161	significant	NA	2
	nicotinamide ribonucleotide (NMN)	IL12RB1	NA	367	8	-0.286542	0.000434277	6.87503	6.19749e-12	5.41565e-08	NA	0.296296	NA	NA	NA	0.444444	0.406709	0.377723	NA	NA	NA	0.316327	0.222222	0.38964	0.379863	significant	NA	2
	thymine	CENPL	NA	562	12	0.23373	0.000289154	6.87258	6.30518e-12	5.49714e-08	0.772268	0.673913	NA	NA	0.5625	0.541333	0.628674	0.607466	0.592513	0.505263	NA	0.614141	0.705128	0.563057	0.706431	significant	NA	2
	quinolinate	CYBC1	NA	517	10	0.241653	0.000309163	6.87178	6.34067e-12	5.52555e-08	0.761015	NA	NA	NA	0.493651	0.594286	0.536199	0.635553	0.607656	NA	NA	0.617284	0.73183	0.66712	0.646038	significant	NA	2
	histamine	TPSD1	4	645	13	0.220952	0.000258488	6.87145	6.35532e-12	5.53072e-08	0.651791	0.633987	0.731231	NA	0.517112	0.655052	0.603219	0.688134	NA	0.581197	0.492308	0.519751	0.571429	0.639247	0.581255	significant	NA	2
	nicotinamide ribonucleotide (NMN)	NDUFA7	NA	367	8	0.273965	0.000397435	6.87119	6.36707e-12	5.53589e-08	NA	0.694444	NA	NA	NA	0.772487	0.554857	0.54949	NA	NA	NA	0.602041	0.644928	0.571509	0.714722	significant	NA	2
	thymine	SHCBP1	NA	562	12	0.254457	0.000342978	6.86992	6.42357e-12	5.57737e-08	0.803489	0.702899	NA	NA	0.575212	0.514667	0.686738	0.570409	0.610695	0.6	NA	0.585859	0.65641	0.583685	0.731594	significant	NA	2
	quinolinate	GIMAP2	NA	517	10	0.249304	0.000329436	6.86774	6.5225e-12	5.65296e-08	0.690254	NA	NA	NA	0.55291	0.722857	0.542986	0.573976	0.626794	NA	NA	0.664198	0.704261	0.610054	0.615094	significant	NA	2
	nicotinamide ribonucleotide (NMN)	EOMES	NA	367	8	-0.27628	0.000404737	6.86647	6.58079e-12	5.68279e-08	NA	0.268519	NA	NA	NA	0.39418	0.380154	0.394541	NA	NA	NA	0.357143	0.253623	0.388514	0.427918	significant	NA	2
	quinolinate	TRAF1	NA	517	10	0.256113	0.000347828	6.86625	6.59115e-12	5.68915e-08	0.715621	NA	NA	NA	0.510582	0.742857	0.575415	0.543048	0.644737	NA	NA	0.614815	0.726817	0.625453	0.648302	significant	NA	2
	quinolinate	CD28	NA	517	10	0.253547	0.000341035	6.86481	6.65787e-12	5.73374e-08	0.638184	NA	NA	NA	0.564021	0.76	0.581448	0.528002	0.514354	NA	NA	0.659259	0.721805	0.687953	0.624151	significant	NA	2
	thymine	CENPI	NA	562	12	0.244205	0.000316731	6.86088	6.84394e-12	5.87274e-08	0.785124	0.630435	NA	NA	0.588983	0.485333	0.700358	0.600604	0.564706	0.529825	NA	0.628283	0.7	0.58556	0.739981	significant	NA	2
	nicotinamide ribonucleotide (NMN)	TRAF3IP3	NA	367	8	-0.294009	0.000459542	6.85754	7.00563e-12	5.99797e-08	NA	0.277778	NA	NA	NA	0.433862	0.374563	0.35925	NA	NA	NA	0.332653	0.222222	0.392455	0.408085	significant	NA	2
	quinolinate	PLAUR	NA	517	10	0.250124	0.000332688	6.85656	7.05403e-12	6.02046e-08	0.716956	NA	NA	NA	0.531217	0.705714	0.588235	0.61187	0.65311	NA	NA	0.602469	0.684211	0.62817	0.593208	significant	NA	2
	nicotinamide ribonucleotide (NMN)	MRPL54	NA	367	8	0.290481	0.000448722	6.85645	7.05914e-12	6.02212e-08	NA	0.574074	NA	NA	NA	0.806878	0.611461	0.540392	NA	NA	NA	0.640816	0.683575	0.596847	0.681159	significant	NA	2
	5-methylthioadenosine (MTA)	GAB1	NA	523	11	-0.239981	0.000306346	6.85554	7.10447e-12	6.05808e-08	0.333629	0.294118	0.400915	NA	0.453199	0.28836	NA	NA	0.488349	NA	0.48254	0.342742	0.367816	0.413388	0.291855	significant	NA	2
	quinolinate	P2RX5	NA	517	10	0.255626	0.000347648	6.85496	7.13329e-12	6.07449e-08	0.781041	NA	NA	NA	0.532804	0.731429	0.643288	0.540262	0.511962	NA	NA	0.575309	0.73183	0.65625	0.65434	significant	NA	2
	5-methylthioadenosine (MTA)	COX6B1	5	523	11	0.244629	0.000318776	6.8507	7.34897e-12	6.23863e-08	0.746229	0.660131	0.559451	NA	0.498149	0.645503	NA	NA	0.518744	NA	0.520879	0.677419	0.742529	0.650837	0.675716	significant	NA	2
	nicotinamide adenine dinucleotide (NAD+)	ICOS	NA	550	12	-0.245632	0.000321584	6.84869	7.45307e-12	6.30851e-08	0.521036	0.320261	0.354354	NA	0.46871	0.387268	NA	NA	0.367677	0.183333	0.466129	0.352823	0.284884	0.438854	0.336364	significant	NA	2
	quinolinate	TLR10	NA	517	10	0.251191	0.000336308	6.84867	7.45399e-12	6.30851e-08	0.58745	NA	NA	NA	0.50582	0.694286	0.660633	0.559766	0.589713	NA	NA	0.71358	0.754386	0.55933	0.640755	significant	NA	2
	thymine	GINS2	NA	562	12	0.224507	0.000268957	6.84475	7.66076e-12	6.45439e-08	0.727273	0.57971	NA	NA	0.540784	0.589333	0.634409	0.611309	0.617112	0.607018	NA	0.610101	0.610256	0.562588	0.716682	significant	NA	2
	nicotinamide ribonucleotide (NMN)	CARD11	NA	367	8	-0.261271	0.000364416	6.84326	7.74133e-12	6.49927e-08	NA	0.314815	NA	NA	NA	0.417989	0.405311	0.414116	NA	NA	NA	0.338776	0.282609	0.429617	0.340198	significant	NA	2
	flavin adenine dinucleotide (FAD)	SLC2A3	3	513	11	-0.253895	0.000344166	6.8429	7.76066e-12	6.50975e-08	0.2589	0.287582	NA	NA	0.440212	0.314815	NA	NA	0.384848	0.385507	0.454568	0.488421	0.330952	0.378871	0.322948	significant	NA	2
	quinolinate	HLA-F	NA	517	10	0.24559	0.000322322	6.83968	7.93729e-12	6.64328e-08	0.8251	NA	NA	NA	0.52963	0.728571	0.559578	0.620507	0.69378	NA	NA	0.597531	0.641604	0.566576	0.597736	significant	NA	2
	nicotinamide adenine dinucleotide (NAD+)	LAX1	NA	550	12	-0.263923	0.000372597	6.83641	8.12026e-12	6.76076e-08	0.495146	0.27451	0.43994	NA	0.518519	0.302387	NA	NA	0.351515	0.425	0.477378	0.306452	0.235465	0.408805	0.285606	significant	NA	2
	quinolinate	GPX7	4	517	10	0.237815	0.000302967	6.83144	8.40667e-12	6.95966e-08	0.658211	NA	NA	NA	0.593651	0.571429	0.690045	0.517414	0.575359	NA	NA	0.560494	0.701754	0.649004	0.684528	significant	NA	2
	nicotinamide ribonucleotide (NMN)	ISG20	NA	367	8	-0.287382	0.000442644	6.82971	8.50857e-12	7.02569e-08	NA	0.444444	NA	NA	NA	0.351852	0.421384	0.413841	NA	NA	NA	0.371429	0.202899	0.353604	0.308924	significant	NA	2
	quinolinate	TRAFD1	NA	517	10	0.246103	0.0003248	6.82776	8.62488e-12	7.10018e-08	0.651535	NA	NA	NA	0.583069	0.562857	0.6546	0.612984	0.558612	NA	NA	0.644444	0.659148	0.638134	0.676226	significant	NA	2
	quinolinate	SPN	NA	517	10	0.248555	0.000331326	6.82754	8.63805e-12	7.10488e-08	0.698264	NA	NA	NA	0.57619	0.765714	0.573906	0.563388	0.565789	NA	NA	0.664198	0.666667	0.615036	0.608302	significant	NA	2
	quinolinate	TBXAS1	5	517	10	0.250955	0.00033779	6.82721	8.65843e-12	7.11698e-08	0.663551	NA	NA	NA	0.578836	0.771429	0.572398	0.6219	0.600478	NA	NA	0.671605	0.621554	0.612772	0.576604	significant	NA	2
	quinolinate	LY9	NA	517	10	0.25489	0.000348601	6.82589	8.73814e-12	7.16904e-08	0.666222	NA	NA	NA	0.512698	0.785714	0.605581	0.527724	0.590909	NA	NA	0.646914	0.75188	0.61413	0.617358	significant	NA	2
	thymine	NEIL3	NA	562	12	0.242735	0.000316582	6.82118	9.02947e-12	7.36637e-08	0.774105	0.594203	NA	NA	0.567267	0.568	0.625806	0.588526	0.653476	0.529825	NA	0.579798	0.753846	0.628223	0.655172	significant	NA	2
	nicotinamide ribonucleotide (NMN)	IL2RB	NA	367	8	-0.274452	0.000404852	6.82007	9.09974e-12	7.42051e-08	NA	0.314815	NA	NA	NA	0.37037	0.380154	0.379653	NA	NA	NA	0.353061	0.297101	0.386824	0.405797	significant	NA	2
	nicotinamide ribonucleotide (NMN)	CYBA	NA	367	8	-0.280072	0.000421745	6.8189	9.17375e-12	7.47446e-08	NA	0.25	NA	NA	NA	0.346561	0.338225	0.464571	NA	NA	NA	0.373469	0.268116	0.451014	0.364607	significant	NA	2
	nicotinamide ribonucleotide (NMN)	XAF1	NA	367	8	-0.285157	0.000437999	6.81267	9.58028e-12	7.77574e-08	NA	0.287037	NA	NA	NA	0.322751	0.451433	0.377998	NA	NA	NA	0.37551	0.231884	0.356419	0.426392	significant	NA	2
	thymine	POLQ	4	562	12	0.246447	0.00032728	6.81136	9.66783e-12	7.83678e-08	0.794307	0.594203	NA	NA	0.558263	0.469333	0.672401	0.64672	0.648128	0.582456	NA	0.585859	0.702564	0.58978	0.71575	significant	NA	2
	quinolinate	FCMR	NA	517	10	0.251635	0.000341384	6.80957	9.78927e-12	7.90701e-08	0.612817	NA	NA	NA	0.543915	0.791429	0.664404	0.50404	0.643541	NA	NA	0.562963	0.666667	0.654438	0.617358	significant	NA	2
	thymine	BIRC5	NA	562	12	0.251039	0.00033992	6.80806	9.89209e-12	7.97308e-08	0.826446	0.644928	NA	NA	0.56303	0.525333	0.635125	0.601153	0.678075	0.547368	NA	0.543434	0.715385	0.57759	0.748369	significant	NA	2
	nicotinamide ribonucleotide (NMN)	KCNA3	NA	367	8	-0.288582	0.000449234	6.80773	9.91498e-12	7.976e-08	NA	0.342593	NA	NA	NA	0.383598	0.367575	0.350152	NA	NA	NA	0.383673	0.231884	0.403153	0.380625	significant	NA	2
	nicotinamide ribonucleotide (NMN)	TNIP3	NA	367	8	-0.297219	0.00047654	6.80766	9.92016e-12	7.9768e-08	NA	0.25	NA	NA	NA	0.399471	0.4116	0.390681	NA	NA	NA	0.312245	0.18599	0.412162	0.405797	significant	NA	2
	quinolinate	PSMB10	NA	517	10	0.242214	0.000316494	6.80747	9.9328e-12	7.9836e-08	0.758344	NA	NA	NA	0.530159	0.757143	0.555807	0.566174	0.635167	NA	NA	0.641975	0.659148	0.57654	0.628679	significant	NA	2
	nicotinamide ribonucleotide (NMN)	NOD2	NA	367	8	-0.288529	0.000449114	6.8074	9.93786e-12	7.98429e-08	NA	0.231481	NA	NA	NA	0.407407	0.45283	0.395644	NA	NA	NA	0.355102	0.241546	0.394144	0.328757	significant	NA	2
	quinolinate	VNN2	4	517	10	0.257691	0.000358262	6.80721	9.9512e-12	7.98827e-08	0.714286	NA	NA	NA	0.415344	0.745714	0.584465	0.637225	0.590909	NA	NA	0.649383	0.799499	0.622736	0.601509	significant	NA	2
	thymine	CDCA8	NA	562	12	0.240556	0.000312629	6.80254	1.02792e-11	8.21007e-08	0.790634	0.637681	NA	NA	0.572564	0.498667	0.628674	0.639583	0.586096	0.596491	NA	0.59798	0.669231	0.58556	0.726002	significant	NA	2
	5-methylthioadenosine (MTA)	S1PR1	NA	523	11	-0.241041	0.000313916	6.80227	1.02985e-11	8.21857e-08	0.332742	0.300654	0.435976	NA	0.496563	0.328042	NA	NA	0.407295	NA	0.443468	0.294355	0.365517	0.374039	0.373303	significant	NA	2
	5-methylthioadenosine (MTA)	GSN	NA	523	11	-0.239627	0.000310251	6.80218	1.03045e-11	8.21965e-08	0.232476	0.366013	0.379573	NA	0.443681	0.338624	NA	NA	0.425532	NA	0.458608	0.318548	0.436782	0.383085	0.340875	significant	NA	2
	quinolinate	SP110	NA	517	10	0.248959	0.000334894	6.80212	1.0309e-11	8.21965e-08	0.719626	NA	NA	NA	0.532804	0.634286	0.557315	0.576205	0.63756	NA	NA	0.723457	0.706767	0.630888	0.606792	significant	NA	2
	nicotinamide ribonucleotide (NMN)	JCHAIN	NA	367	8	-0.298408	0.000481505	6.79956	1.04939e-11	8.343e-08	NA	0.351852	NA	NA	NA	0.431217	0.340321	0.330025	NA	NA	NA	0.293878	0.236715	0.420045	0.409611	significant	NA	2
	5-methylthioadenosine (MTA)	MEF2C	NA	523	11	-0.234134	0.000296425	6.79949	1.04988e-11	8.34346e-08	0.364685	0.346405	0.410061	NA	0.537811	0.291005	NA	NA	0.386018	NA	0.462515	0.308468	0.328736	0.406151	0.35822	significant	NA	2
	nicotinamide ribonucleotide (NMN)	CRLF3	NA	367	8	-0.280992	0.000427291	6.79675	1.07003e-11	8.47173e-08	NA	0.240741	NA	NA	NA	0.412698	0.412299	0.422663	NA	NA	NA	0.434694	0.224638	0.394707	0.295957	significant	NA	2
	quinolinate	MZB1	NA	517	10	0.249335	0.000336512	6.796	1.07566e-11	8.51274e-08	0.691589	NA	NA	NA	0.509524	0.76	0.565611	0.534411	0.690191	NA	NA	0.595062	0.776942	0.616395	0.57283	significant	NA	2
	nicotinamide ribonucleotide (NMN)	FERMT3	NA	367	8	-0.276546	0.000414045	6.79537	1.08038e-11	8.5466e-08	NA	0.351852	NA	NA	NA	0.457672	0.394829	0.423766	NA	NA	NA	0.285714	0.272947	0.382883	0.318841	significant	NA	2
	quinolinate	PTGER4	NA	517	10	0.247022	0.000330502	6.79389	1.09147e-11	8.6147e-08	0.542056	NA	NA	NA	0.58254	0.737143	0.634238	0.494288	0.59689	NA	NA	0.65679	0.66416	0.658514	0.636226	significant	NA	2
	cytidine 5'-diphosphocholine	FERMT2	NA	550	12	-0.241876	0.000316945	6.79314	1.09717e-11	8.6451e-08	0.400794	0.294118	0.33033	NA	0.522475	0.318885	NA	NA	0.435354	0.377143	0.407814	0.246512	0.372093	0.435398	0.402157	significant	NA	2
	nicotinamide ribonucleotide (NMN)	IL21R	NA	367	8	-0.287518	0.000447919	6.79258	1.10145e-11	8.67362e-08	NA	0.342593	NA	NA	NA	0.378307	0.389238	0.347395	NA	NA	NA	0.365306	0.219807	0.426802	0.382151	significant	NA	2
	nicotinamide ribonucleotide (NMN)	SLA2	NA	367	8	-0.273837	0.000406998	6.78682	1.14631e-11	8.95653e-08	NA	0.305556	NA	NA	NA	0.367725	0.404612	0.381858	NA	NA	NA	0.342857	0.289855	0.395833	0.399695	significant	NA	2
	quinolinate	GPSM3	NA	517	10	0.258372	0.000362975	6.78074	1.19565e-11	9.26599e-08	0.59012	NA	NA	NA	0.531217	0.777143	0.477376	0.635553	0.663876	NA	NA	0.646914	0.681704	0.666214	0.615094	significant	NA	2
	quinolinate	IL16	NA	517	10	0.25366	0.00035	6.77935	1.20716e-11	9.35136e-08	0.443258	NA	NA	NA	0.534392	0.734286	0.686275	0.555029	0.624402	NA	NA	0.634568	0.789474	0.599185	0.589434	significant	NA	2
	nicotinamide adenine dinucleotide (NAD+)	SAMD3	NA	550	12	-0.243503	0.000322551	6.77914	1.20892e-11	9.3612e-08	0.450917	0.30719	0.432432	NA	0.425287	0.312997	NA	NA	0.358586	0.216667	0.50966	0.403226	0.267442	0.494759	0.306818	significant	NA	2
	quinolinate	SIRPB1	NA	517	10	0.238388	0.000309846	6.77146	1.27491e-11	9.81628e-08	0.75968	NA	NA	NA	0.526984	0.74	0.567873	0.641126	0.526316	NA	NA	0.604938	0.676692	0.561594	0.664906	significant	NA	2
	nicotinamide ribonucleotide (NMN)	PTPRC	NA	367	8	-0.283653	0.000438962	6.76931	1.29401e-11	9.93119e-08	NA	0.333333	NA	NA	NA	0.425926	0.37037	0.36311	NA	NA	NA	0.361224	0.183575	0.403153	0.416476	significant	NA	2
	quinolinate	DTHD1	NA	517	10	0.254059	0.000352173	6.76904	1.29637e-11	9.94134e-08	0.635514	NA	NA	NA	0.560847	0.691429	0.66365	0.565339	0.54067	NA	NA	0.641975	0.749373	0.631341	0.602264	significant	NA	2
	thymine	MAD2L1	NA	562	12	0.234837	0.000300965	6.76828	1.30327e-11	9.98214e-08	0.810836	0.586957	NA	NA	0.56197	0.554667	0.671685	0.607192	0.603209	0.575439	NA	0.525253	0.679487	0.610877	0.709226	significant	NA	2
	quinolinate	KCNAB2	NA	517	10	0.251109	0.000344199	6.76748	1.31045e-11	1.00291e-07	0.716956	NA	NA	NA	0.505291	0.685714	0.485671	0.534132	0.69378	NA	NA	0.681481	0.676692	0.70154	0.649057	significant	NA	2
	5-methylthioadenosine (MTA)	FBN1	NA	523	11	-0.237206	0.000307556	6.7629	1.35256e-11	1.02975e-07	0.367347	0.320261	0.416159	NA	0.481756	0.42328	NA	NA	0.322188	NA	0.456166	0.254032	0.337931	0.458616	0.347662	significant	NA	2
	urate	SLC25A10	3	550	12	-0.220033	0.000264702	6.76207	1.3603e-11	1.03482e-07	0.402406	0.326797	0.354354	NA	0.493603	0.410053	NA	NA	0.446465	0.336182	0.445665	0.326613	0.383908	0.364541	0.38537	significant	NA	2
	quinolinate	CASP4	NA	517	10	0.245922	0.000330845	6.76013	1.37871e-11	1.04715e-07	0.682243	NA	NA	NA	0.542328	0.634286	0.542986	0.592644	0.545455	NA	NA	0.71358	0.701754	0.710145	0.606792	significant	NA	2
	quinolinate	KLRC3	NA	517	10	0.250667	0.00034421	6.75547	1.42372e-11	1.07618e-07	0.706275	NA	NA	NA	0.55873	0.78	0.658371	0.597938	0.522727	NA	NA	0.698765	0.661654	0.56567	0.567547	significant	NA	2
	nicotinamide adenine dinucleotide (NAD+)	WIPF1	NA	550	12	-0.247901	0.000337257	6.74944	1.4842e-11	1.11263e-07	0.473571	0.326797	0.423423	NA	0.380587	0.262599	NA	NA	0.343434	0.358333	0.513328	0.399194	0.322674	0.391335	0.343182	significant	NA	2
	5-methylthioadenosine (MTA)	FEZ2	NA	523	11	-0.233176	0.000298606	6.7469	1.5104e-11	1.12827e-07	0.416149	0.300654	0.355183	NA	0.494976	0.309524	NA	NA	0.343465	NA	0.520879	0.252016	0.393103	0.473541	0.361991	significant	NA	2
	nicotinamide ribonucleotide (NMN)	SPR	3	367	8	0.271399	0.000404624	6.74609	1.51879e-11	1.13232e-07	NA	0.601852	NA	NA	NA	0.634921	0.656883	0.590019	NA	NA	NA	0.604082	0.700483	0.664414	0.630816	significant	NA	2
	quinolinate	CXCR3	NA	517	10	0.240064	0.000316923	6.74249	1.5569e-11	1.15756e-07	0.735648	NA	NA	NA	0.512698	0.677143	0.513575	0.546113	0.667464	NA	NA	0.679012	0.689223	0.603714	0.666415	significant	NA	2
	nicotinamide ribonucleotide (NMN)	SH2D2A	NA	367	8	-0.276886	0.000421644	6.74215	1.56064e-11	1.15853e-07	NA	0.287037	NA	NA	NA	0.396825	0.445842	0.377447	NA	NA	NA	0.336735	0.285024	0.376126	0.361556	significant	NA	2
	quinolinate	HASPIN	NA	517	10	0.241231	0.000320088	6.74168	1.56561e-11	1.16162e-07	0.761015	NA	NA	NA	0.529101	0.731429	0.608597	0.566732	0.479665	NA	NA	0.654321	0.649123	0.638587	0.664906	significant	NA	2
	nicotinamide ribonucleotide (NMN)	PTPN22	NA	367	8	-0.28622	0.000450792	6.74035	1.58011e-11	1.1707e-07	NA	0.259259	NA	NA	NA	0.44709	0.358491	0.42928	NA	NA	NA	0.320408	0.202899	0.408221	0.399695	significant	NA	2
	5-methylthioadenosine (MTA)	MEOX2	NA	523	11	-0.238145	0.000312375	6.7371	1.61575e-11	1.19385e-07	0.288376	0.333333	0.375	NA	0.406134	0.330688	NA	NA	0.43465	NA	0.463004	0.455645	0.356322	0.413388	0.293363	significant	NA	2
	5-methylthioadenosine (MTA)	CALHM5	NA	523	11	-0.237205	0.000310104	6.73505	1.63874e-11	1.2085e-07	0.360248	0.372549	0.371951	NA	0.501322	0.283069	NA	NA	0.470111	NA	0.46105	0.302419	0.291954	0.470375	0.29638	significant	NA	2
	nicotinamide adenine dinucleotide (NAD+)	SAMSN1	NA	550	12	-0.246167	0.000334001	6.73483	1.64123e-11	1.20939e-07	0.527508	0.424837	0.399399	NA	0.417625	0.34748	NA	NA	0.309091	0.25	0.505503	0.322581	0.25	0.433263	0.322727	significant	NA	2
	5-methylthioadenosine (MTA)	SHROOM4	NA	523	11	-0.21897	0.000264292	6.7346	1.64376e-11	1.21079e-07	0.426797	0.372549	0.387195	NA	0.473823	0.373016	NA	NA	0.425532	NA	0.437607	0.272177	0.321839	0.43555	0.379336	significant	NA	2
	cytidine 5'-diphosphocholine	TEK	NA	550	12	-0.255835	0.00036088	6.73362	1.65493e-11	1.21808e-07	0.387188	0.24183	0.363363	NA	0.5156	0.352941	NA	NA	0.439394	0.508571	0.42442	0.211628	0.264535	0.395575	0.318182	significant	NA	2
	quinolinate	ST8SIA1	5	517	10	0.233314	0.000300149	6.73352	1.65604e-11	1.21834e-07	0.692924	NA	NA	NA	0.555556	0.697143	0.61991	0.502368	0.593301	NA	NA	0.62716	0.729323	0.627717	0.581132	significant	NA	2
	nicotinamide ribonucleotide (NMN)	CD72	NA	367	8	-0.285394	0.000449109	6.73348	1.65657e-11	1.21834e-07	NA	0.296296	NA	NA	NA	0.407407	0.380154	0.376068	NA	NA	NA	0.385714	0.258454	0.408784	0.331045	significant	NA	2
	quinolinate	CD14	NA	517	10	0.255084	0.000358801	6.73327	1.65888e-11	1.21945e-07	0.631509	NA	NA	NA	0.595238	0.754286	0.447964	0.578713	0.643541	NA	NA	0.651852	0.709273	0.645833	0.632453	significant	NA	2
	5-methylthioadenosine (MTA)	PECAM1	NA	523	11	-0.239015	0.000315326	6.73001	1.69655e-11	1.24199e-07	0.34339	0.346405	0.407012	NA	0.480169	0.306878	NA	NA	0.363728	NA	0.428327	0.447581	0.317241	0.371777	0.355958	significant	NA	2
	nicotinamide adenine dinucleotide (NAD+)	IKZF1	NA	550	12	-0.237269	0.000310755	6.7298	1.69898e-11	1.24329e-07	0.461704	0.372549	0.426426	NA	0.493614	0.331565	NA	NA	0.326263	0.408333	0.496209	0.334677	0.267442	0.38225	0.324242	significant	NA	2
	quinolinate	SIT1	NA	517	10	0.255282	0.000359888	6.72832	1.71639e-11	1.2541e-07	0.738318	NA	NA	NA	0.507937	0.805714	0.495475	0.521594	0.635167	NA	NA	0.639506	0.756892	0.645833	0.616604	significant	NA	2
	thymine	ESPL1	NA	562	12	0.234309	0.000303218	6.72794	1.72087e-11	1.25601e-07	0.807163	0.557971	NA	NA	0.543432	0.466667	0.665233	0.63025	0.612834	0.550877	NA	0.658586	0.653846	0.589311	0.752097	significant	NA	2
	quinolinate	CD300A	NA	517	10	0.25089	0.000347963	6.72491	1.75701e-11	1.27985e-07	0.671562	NA	NA	NA	0.54709	0.771429	0.586727	0.653385	0.578947	NA	NA	0.632099	0.639098	0.572011	0.635472	significant	NA	2
	thymine	PCLAF	NA	562	12	0.243428	0.000328025	6.72028	1.81372e-11	1.31263e-07	0.758494	0.521739	NA	NA	0.586335	0.541333	0.68172	0.656053	0.627807	0.480702	NA	0.610101	0.707692	0.612752	0.716682	significant	NA	2
	quinolinate	FCRL5	NA	517	10	0.253389	0.000356065	6.71417	1.89135e-11	1.35541e-07	0.696929	NA	NA	NA	0.506349	0.734286	0.649321	0.573697	0.625598	NA	NA	0.575309	0.754386	0.613225	0.592453	significant	NA	2
	quinolinate	HORMAD1	NA	517	10	0.242289	0.000325567	6.71403	1.89315e-11	1.3562e-07	0.711615	NA	NA	NA	0.583069	0.728571	0.556561	0.539983	0.592105	NA	NA	0.703704	0.676692	0.546649	0.637736	significant	NA	2
	thymine	KIF2C	NA	562	12	0.232285	0.000299851	6.70717	1.98432e-11	1.41353e-07	0.757576	0.630435	NA	NA	0.557733	0.517333	0.649462	0.603074	0.613904	0.578947	NA	0.620202	0.651282	0.573371	0.71109	significant	NA	2
	nicotinamide ribonucleotide (NMN)	RNF166	NA	367	8	-0.276242	0.000424094	6.70701	1.98658e-11	1.41461e-07	NA	0.166667	NA	NA	NA	0.357143	0.452131	0.38434	NA	NA	NA	0.402041	0.391304	0.327703	0.347063	significant	NA	2
	quinolinate	DNAJC5B	NA	517	10	0.25801	0.000370281	6.70409	2.02659e-11	1.43879e-07	0.782377	NA	NA	NA	0.405291	0.822857	0.598039	0.581499	0.580144	NA	NA	0.637037	0.744361	0.619565	0.62717	significant	NA	2
	quinolinate	DSE	5	517	10	0.249219	0.000345512	6.70377	2.03113e-11	1.44148e-07	0.626168	NA	NA	NA	0.620635	0.637143	0.599548	0.596545	0.549043	NA	NA	0.701235	0.634085	0.640851	0.644528	significant	NA	2
	kynurenine	GBP4	NA	550	12	0.232968	0.000301995	6.70295	2.04257e-11	1.44802e-07	0.691803	0.51634	0.618045	NA	0.507139	0.539683	NA	NA	0.638018	0.712251	0.56801	0.572581	0.724138	0.65943	0.648567	significant	NA	2
	quinolinate	ADAP2	NA	517	10	0.253743	0.000358247	6.70305	2.04113e-11	1.44802e-07	0.563418	NA	NA	NA	0.582011	0.754286	0.533937	0.567568	0.620813	NA	NA	0.661728	0.696742	0.601902	0.66566	significant	NA	2
	nicotinamide ribonucleotide (NMN)	ZAP70	NA	367	8	-0.254335	0.000359932	6.70294	2.04262e-11	1.44802e-07	NA	0.296296	NA	NA	NA	0.351852	0.440252	0.413565	NA	NA	NA	0.373469	0.299517	0.398086	0.385202	significant	NA	2
	nicotinamide adenine dinucleotide (NAD+)	CD3D	NA	550	12	-0.248016	0.000342339	6.70226	2.05225e-11	1.45376e-07	0.466019	0.320261	0.423423	NA	0.41507	0.350133	NA	NA	0.308081	0.358333	0.497188	0.34879	0.252907	0.462614	0.347727	significant	NA	2
	nicotinamide adenine dinucleotide (NAD+)	LCP2	NA	550	12	-0.241061	0.000323464	6.70169	2.06029e-11	1.45804e-07	0.507012	0.339869	0.412913	NA	0.474457	0.320955	NA	NA	0.294949	0.416667	0.499878	0.385081	0.30814	0.378057	0.299242	significant	NA	2
	quinolinate	NLRC3	NA	517	10	0.250134	0.000348495	6.69954	2.09077e-11	1.47228e-07	0.70761	NA	NA	NA	0.531746	0.771429	0.548265	0.533296	0.706938	NA	NA	0.624691	0.699248	0.605978	0.596981	significant	NA	2
	cytidine 5'-diphosphocholine	ADGRL4	NA	550	12	-0.243235	0.000329724	6.69762	2.11848e-11	1.48947e-07	0.392857	0.313725	0.375375	NA	0.539397	0.343653	NA	NA	0.39798	0.52	0.419048	0.251163	0.223837	0.354867	0.338213	significant	NA	2
	nicotinamide ribonucleotide (NMN)	ICOS	NA	367	8	-0.275213	0.000422304	6.69617	2.13958e-11	1.5006e-07	NA	0.314815	NA	NA	NA	0.410053	0.360587	0.380204	NA	NA	NA	0.353061	0.224638	0.413851	0.429443	significant	NA	2
	nicotinamide ribonucleotide (NMN)	SAMD9L	NA	367	8	-0.284108	0.000450034	6.69623	2.13862e-11	1.5006e-07	NA	0.305556	NA	NA	NA	0.312169	0.357792	0.39013	NA	NA	NA	0.406122	0.176329	0.427365	0.47521	significant	NA	2
	nicotinamide ribonucleotide (NMN)	TRPM2	3	367	8	-0.257652	0.000370369	6.69402	2.17119e-11	1.52048e-07	NA	0.342593	NA	NA	NA	0.468254	0.469602	0.378825	NA	NA	NA	0.346939	0.289855	0.341779	0.311976	significant	NA	2
	quinolinate	PIK3CG	3	517	10	0.248946	0.000346145	6.69032	2.2269e-11	1.55435e-07	0.734312	NA	NA	NA	0.429101	0.642857	0.665913	0.572026	0.657895	NA	NA	0.644444	0.736842	0.622736	0.627925	significant	NA	2
	nicotinamide adenine dinucleotide (NAD+)	STAT4	NA	550	12	-0.244174	0.000333087	6.68944	2.24025e-11	1.56168e-07	0.478964	0.30719	0.495495	NA	0.390805	0.297082	NA	NA	0.319192	0.308333	0.509416	0.429435	0.261628	0.408106	0.315909	significant	NA	2
	5-methylthioadenosine (MTA)	POLR2J	4	523	11	0.216566	0.000262155	6.68779	2.26573e-11	1.57625e-07	0.666371	0.568627	0.603659	NA	0.521417	0.648148	NA	NA	0.596758	NA	0.527473	0.671371	0.648276	0.553143	0.709653	significant	NA	2
	nicotinamide ribonucleotide (NMN)	IL18BP	3	367	8	-0.259289	0.000375958	6.68629	2.28901e-11	1.59012e-07	NA	0.37963	NA	NA	NA	0.375661	0.348008	0.422388	NA	NA	NA	0.387755	0.229469	0.392455	0.427155	significant	NA	2
	thymine	ANLN	NA	562	12	0.236172	0.000312054	6.68473	2.31347e-11	1.60536e-07	0.832874	0.630435	NA	NA	0.595339	0.514667	0.670968	0.54241	0.576471	0.57193	NA	0.545455	0.730769	0.586967	0.726002	significant	NA	2
	nicotinamide adenine dinucleotide (NAD+)	SRGN	NA	550	12	-0.251104	0.000352832	6.68404	2.32444e-11	1.61121e-07	0.488673	0.333333	0.403904	NA	0.485313	0.307692	NA	NA	0.356566	0.325	0.476156	0.336694	0.241279	0.429769	0.337121	significant	NA	2
	nicotinamide ribonucleotide (NMN)	AGAP2	NA	367	8	-0.274689	0.000422512	6.68178	2.36063e-11	1.63273e-07	NA	0.305556	NA	NA	NA	0.312169	0.443746	0.377998	NA	NA	NA	0.367347	0.391304	0.390766	0.299771	significant	NA	2
	nicotinamide ribonucleotide (NMN)	CD3E	NA	367	8	-0.275552	0.000425364	6.68026	2.38516e-11	1.6479e-07	NA	0.342593	NA	NA	NA	0.388889	0.369672	0.379653	NA	NA	NA	0.344898	0.231884	0.39527	0.437834	significant	NA	2
	nicotinamide adenine dinucleotide (NAD+)	CD27	NA	550	12	-0.244068	0.000333738	6.68002	2.38912e-11	1.65004e-07	0.436893	0.294118	0.451952	NA	0.402937	0.342175	NA	NA	0.334343	0.375	0.523844	0.344758	0.305233	0.438155	0.316667	significant	NA	2
	quinolinate	TLR7	NA	517	10	0.241233	0.00032608	6.6795	2.39761e-11	1.6541e-07	0.726302	NA	NA	NA	0.516931	0.742857	0.585973	0.568961	0.563397	NA	NA	0.711111	0.639098	0.618659	0.613585	significant	NA	2
	nicotinamide ribonucleotide (NMN)	SAMSN1	NA	367	8	-0.28558	0.000457119	6.67856	2.413e-11	1.66315e-07	NA	0.342593	NA	NA	NA	0.465608	0.377358	0.359801	NA	NA	NA	0.332653	0.207729	0.436374	0.33791	significant	NA	2
	nicotinamide ribonucleotide (NMN)	AKNA	NA	367	8	-0.268012	0.000402845	6.6766	2.4455e-11	1.67986e-07	NA	0.25	NA	NA	NA	0.335979	0.470999	0.389854	NA	NA	NA	0.322449	0.410628	0.354167	0.355454	significant	NA	2
	uracil	MELK	NA	624	13	0.230462	0.000297942	6.6758	2.45889e-11	1.6872e-07	0.743169	0.699346	0.541159	0.475191	0.489688	0.695767	NA	NA	0.585859	0.706553	0.627106	0.622984	0.523041	0.639982	0.565382	significant	NA	2
	quinolinate	PARP9	4	517	10	0.241628	0.000327529	6.67564	2.46161e-11	1.68748e-07	0.859813	NA	NA	NA	0.560317	0.614286	0.59276	0.611034	0.583732	NA	NA	0.644444	0.526316	0.658062	0.685283	significant	NA	2
	nicotinamide ribonucleotide (NMN)	CD53	NA	367	8	-0.283954	0.000452454	6.67468	2.47766e-11	1.69642e-07	NA	0.342593	NA	NA	NA	0.47619	0.363382	0.36697	NA	NA	NA	0.322449	0.198068	0.391892	0.395881	significant	NA	2
	5-methylthioadenosine (MTA)	CHSY3	5	523	11	-0.239845	0.000322907	6.67364	2.49544e-11	1.70613e-07	0.360248	0.385621	0.442073	NA	0.505553	0.293651	NA	NA	0.339412	NA	0.495482	0.292339	0.305747	0.449118	0.298643	significant	NA	2
	nicotinamide adenine dinucleotide (NAD+)	SLAMF1	NA	550	12	-0.235893	0.000312513	6.67193	2.52469e-11	1.72181e-07	0.434736	0.30719	0.426426	NA	0.403576	0.35809	NA	NA	0.40303	0.391667	0.532159	0.354839	0.244186	0.442348	0.306061	significant	NA	2
	nicotinamide adenine dinucleotide (NAD+)	ITK	NA	550	12	-0.240307	0.000324529	6.66976	2.56221e-11	1.7424e-07	0.430421	0.339869	0.435435	NA	0.457854	0.3687	NA	NA	0.322222	0.341667	0.508437	0.368952	0.25	0.407407	0.318182	significant	NA	2
	5-methylthioadenosine (MTA)	EPAS1	NA	523	11	-0.234378	0.000308708	6.66979	2.56163e-11	1.7424e-07	0.374445	0.346405	0.396341	NA	0.45743	0.338624	NA	NA	0.426545	NA	0.414164	0.308468	0.342529	0.393487	0.405732	significant	NA	2
	nicotinamide ribonucleotide (NMN)	FAM78A	NA	367	8	-0.263134	0.000389303	6.66812	2.59101e-11	1.75572e-07	NA	0.388889	NA	NA	NA	0.412698	0.380853	0.370278	NA	NA	NA	0.357143	0.299517	0.337838	0.397407	significant	NA	2
	5-methylthioadenosine (MTA)	SYNE3	NA	523	11	-0.214096	0.000257882	6.66605	2.62777e-11	1.7762e-07	0.362023	0.424837	0.371951	NA	0.454257	0.415344	NA	NA	0.338399	NA	0.411477	0.294355	0.42069	0.474446	0.338612	significant	NA	2
	quinolinate	CXorf65	NA	517	10	0.248063	0.000346679	6.66145	2.71134e-11	1.82363e-07	0.667557	NA	NA	NA	0.520635	0.725714	0.637255	0.522708	0.583732	NA	NA	0.634568	0.759398	0.57654	0.652075	significant	NA	2
	thymine	CCNB1	NA	562	12	0.242174	0.000330542	6.66016	2.73522e-11	1.83645e-07	0.79798	0.637681	NA	NA	0.582627	0.466667	0.681004	0.602251	0.6	0.575439	NA	0.579798	0.705128	0.553211	0.767008	significant	NA	2
	thymine	PRC1	NA	562	12	0.23787	0.000318903	6.6601	2.73643e-11	1.83661e-07	0.798898	0.557971	NA	NA	0.564619	0.536	0.673835	0.601702	0.636364	0.533333	NA	0.543434	0.707692	0.615565	0.737185	significant	NA	2
	quinolinate	SRGN	NA	517	10	0.25149	0.000356552	6.65932	2.75091e-11	1.84373e-07	0.76235	NA	NA	NA	0.565079	0.697143	0.624434	0.607969	0.611244	NA	NA	0.54321	0.746867	0.589221	0.590189	significant	NA	2
	quinolinate	MARCKS	NA	517	10	0.239162	0.000322451	6.65932	2.75089e-11	1.84373e-07	0.70494	NA	NA	NA	0.546032	0.66	0.645551	0.604625	0.580144	NA	NA	0.582716	0.676692	0.653533	0.589434	significant	NA	2
	5-methylthioadenosine (MTA)	MEF2D	NA	523	11	-0.226622	0.000290044	6.65336	2.86473e-11	1.91127e-07	0.381544	0.261438	0.455793	NA	0.474352	0.399471	NA	NA	0.331307	NA	0.432723	0.342742	0.42069	0.429218	0.31825	significant	NA	2
	cytidine 5'-diphosphocholine	NSUN5	4	550	12	0.223482	0.00028233	6.65019	2.92708e-11	1.94266e-07	0.557256	0.568627	0.572072	NA	0.532522	0.662539	NA	NA	0.657576	0.6	0.529915	0.718605	0.715116	0.667257	0.6302	significant	NA	2
	5-methylthioadenosine (MTA)	EMP1	NA	523	11	-0.22312	0.000281533	6.6488	2.95491e-11	1.95771e-07	0.34339	0.45098	0.358232	NA	0.496034	0.333333	NA	NA	0.435664	NA	0.437118	0.288306	0.358621	0.402533	0.349925	significant	NA	2
	5-methylthioadenosine (MTA)	DLC1	NA	523	11	-0.231266	0.000302521	6.6482	2.96702e-11	1.96437e-07	0.252884	0.346405	0.422256	NA	0.475939	0.325397	NA	NA	0.425532	NA	0.459341	0.360887	0.342529	0.429218	0.334087	significant	NA	2
	quinolinate	CD101	NA	517	10	0.239491	0.000324528	6.6471	2.98916e-11	1.97628e-07	0.620828	NA	NA	NA	0.542857	0.737143	0.616893	0.582892	0.574163	NA	NA	0.65679	0.659148	0.622736	0.598491	significant	NA	2
	cytidine 5'-diphosphocholine	PALMD	NA	550	12	-0.234642	0.000311991	6.6421	3.09244e-11	2.03608e-07	0.335601	0.457516	0.393393	NA	0.490746	0.297214	NA	NA	0.449495	0.46	0.391697	0.297674	0.287791	0.369027	0.308937	significant	NA	2
	quinolinate	CCL8	NA	517	10	0.243725	0.000336625	6.64196	3.09546e-11	2.03666e-07	0.676903	NA	NA	NA	0.619048	0.605714	0.566365	0.667317	0.703349	NA	NA	0.533333	0.629073	0.612772	0.628679	significant	NA	2
	quinolinate	LSP1	NA	517	10	0.246629	0.000344956	6.63944	3.14879e-11	2.06603e-07	0.419226	NA	NA	NA	0.473016	0.757143	0.557315	0.589858	0.605263	NA	NA	0.669136	0.759398	0.676178	0.632453	significant	NA	2
	thymine	KIF15	NA	562	12	0.234148	0.000310982	6.63884	3.16167e-11	2.07306e-07	0.777778	0.572464	NA	NA	0.629767	0.506667	0.619355	0.640406	0.662032	0.578947	NA	0.533333	0.676923	0.591186	0.684995	significant	NA	2
	quinolinate	FGL2	NA	517	10	0.238492	0.000322812	6.63695	3.20245e-11	2.09475e-07	0.622163	NA	NA	NA	0.633862	0.668571	0.62368	0.517136	0.618421	NA	NA	0.639506	0.726817	0.570199	0.591698	significant	NA	2
	nicotinamide ribonucleotide (NMN)	PTAFR	NA	367	8	-0.283666	0.000456818	6.63598	3.22343e-11	2.10558e-07	NA	0.37963	NA	NA	NA	0.415344	0.36478	0.416046	NA	NA	NA	0.346939	0.198068	0.423423	0.331045	significant	NA	2
	pelargonate (9:0)	EPB41L2	NA	364	8	0.264002	0.000395829	6.63472	3.25109e-11	2.12146e-07	NA	0.633987	0.561224	NA	0.522674	NA	NA	NA	0.634343	0.646724	0.715573	0.6875	NA	NA	0.640271	significant	NA	2
	quinolinate	RCSD1	NA	517	10	0.245455	0.000342708	6.62947	3.36892e-11	2.18746e-07	0.65287	NA	NA	NA	0.519577	0.708571	0.660633	0.538312	0.624402	NA	NA	0.597531	0.706767	0.641304	0.608302	significant	NA	2
	nicotinamide ribonucleotide (NMN)	CD69	NA	367	8	-0.279118	0.000443297	6.62844	3.39263e-11	2.19651e-07	NA	0.287037	NA	NA	NA	0.431217	0.399022	0.389027	NA	NA	NA	0.330612	0.205314	0.398649	0.418002	significant	NA	2
	nicotinamide ribonucleotide (NMN)	MYO1F	NA	367	8	-0.268616	0.000410969	6.62517	3.46853e-11	2.24184e-07	NA	0.361111	NA	NA	NA	0.441799	0.408805	0.377171	NA	NA	NA	0.346939	0.272947	0.367117	0.343249	significant	NA	2
	5-methylthioadenosine (MTA)	MYH9	NA	523	11	-0.226316	0.000291967	6.62244	3.53306e-11	2.27736e-07	0.382431	0.339869	0.317073	NA	0.430989	0.333333	NA	NA	0.401216	NA	0.435897	0.310484	0.501149	0.471732	0.325038	significant	NA	2
	5-methylthioadenosine (MTA)	JAM2	NA	523	11	-0.234934	0.000315046	6.61803	3.64016e-11	2.33455e-07	0.256433	0.326797	0.379573	NA	0.3945	0.357143	NA	NA	0.41844	NA	0.467399	0.342742	0.374713	0.440525	0.397436	significant	NA	2
	thymine	CIP2A	NA	562	12	0.232871	0.000309843	6.61477	3.7214e-11	2.37704e-07	0.79798	0.615942	NA	NA	0.603814	0.528	0.688889	0.619819	0.62246	0.547368	NA	0.529293	0.566667	0.670886	0.670084	significant	NA	2
	5-methylthioadenosine (MTA)	AHNAK	NA	523	11	-0.227839	0.000296927	6.61109	3.81492e-11	2.43025e-07	0.248447	0.30719	0.352134	NA	0.438921	0.277778	NA	NA	0.45694	NA	0.505006	0.318548	0.468966	0.458164	0.355958	significant	NA	2
	nicotinamide adenine dinucleotide (NAD+)	SMAP2	NA	550	12	-0.250809	0.000359829	6.61097	3.8181e-11	2.43146e-07	0.446602	0.418301	0.453453	NA	0.408685	0.291777	NA	NA	0.349495	0.375	0.437515	0.379032	0.290698	0.336827	0.317424	significant	NA	2
	quinolinate	MEI1	NA	517	10	0.241425	0.000333453	6.61051	3.83003e-11	2.43824e-07	0.750334	NA	NA	NA	0.504762	0.737143	0.594268	0.568125	0.54067	NA	NA	0.607407	0.749373	0.636775	0.6	significant	NA	2
	nicotinamide adenine dinucleotide (NAD+)	IL18BP	3	550	12	-0.238275	0.000324814	6.61045	3.83161e-11	2.43843e-07	0.460626	0.366013	0.456456	NA	0.393359	0.31565	NA	NA	0.323232	0.466667	0.474444	0.352823	0.241279	0.443047	0.362879	significant	NA	2
	nicotinamide ribonucleotide (NMN)	CARMIL2	NA	367	8	-0.272022	0.000423543	6.60885	3.87325e-11	2.46001e-07	NA	0.222222	NA	NA	NA	0.346561	0.481481	0.437827	NA	NA	NA	0.304082	0.359903	0.39527	0.322654	significant	NA	2
	quinolinate	CCL3	NA	517	10	0.24156	0.00033426	6.60621	3.94281e-11	2.4942e-07	0.660881	NA	NA	NA	0.551852	0.742857	0.573152	0.642797	0.582536	NA	NA	0.607407	0.609023	0.649909	0.609057	significant	NA	2
	quinolinate	BATF2	NA	517	10	0.245879	0.00034663	6.60325	4.02238e-11	2.53611e-07	0.755674	NA	NA	NA	0.564021	0.711429	0.516591	0.623293	0.662679	NA	NA	0.632099	0.631579	0.568388	0.651321	significant	NA	2
	nicotinamide ribonucleotide (NMN)	WDFY4	NA	367	8	-0.276549	0.000438573	6.6027	4.03735e-11	2.54134e-07	NA	0.398148	NA	NA	NA	0.449735	0.362683	0.375241	NA	NA	NA	0.314286	0.251208	0.400338	0.354691	significant	NA	2
	thymine	EME1	NA	562	12	0.237556	0.00032363	6.60253	4.0419e-11	2.54252e-07	0.745638	0.615942	NA	NA	0.563559	0.488	0.601434	0.647818	0.552941	0.754386	NA	0.577778	0.692308	0.548992	0.735322	significant	NA	2
	quinolinate	MKI67	NA	517	10	0.235934	0.000319228	6.60254	4.04184e-11	2.54252e-07	0.817089	NA	NA	NA	0.500529	0.688571	0.618401	0.520758	0.584928	NA	NA	0.639506	0.674185	0.596014	0.66717	significant	NA	2
	thymine	LMNB1	NA	562	12	0.227929	0.000298408	6.59726	4.1883e-11	2.62076e-07	0.742883	0.615942	NA	NA	0.569915	0.488	0.659498	0.629426	0.596791	0.508772	NA	0.616162	0.710256	0.593999	0.688723	significant	NA	2
	thymine	KIF23	NA	562	12	0.237159	0.00032314	6.59651	4.20963e-11	2.63324e-07	0.816345	0.572464	NA	NA	0.574682	0.482667	0.685305	0.617897	0.617112	0.536842	NA	0.612121	0.64359	0.589311	0.758621	significant	NA	2
	quinolinate	PPP1R18	NA	517	10	0.238073	0.000325736	6.59549	4.23867e-11	2.6488e-07	0.612817	NA	NA	NA	0.446561	0.691429	0.593514	0.628866	0.673445	NA	NA	0.6	0.674185	0.660779	0.620377	significant	NA	2
	quinolinate	PYHIN1	NA	517	10	0.254638	0.000372901	6.59321	4.30419e-11	2.68358e-07	0.686248	NA	NA	NA	0.551852	0.765714	0.684766	0.572862	0.40311	NA	NA	0.649383	0.769424	0.606431	0.615849	significant	NA	2
	uracil	CBX7	NA	624	13	-0.211735	0.000257948	6.59168	4.34889e-11	2.70702e-07	0.322404	0.24183	0.400915	0.491412	0.476996	0.293651	NA	NA	0.461616	0.421652	0.448352	0.344758	0.435484	0.358209	0.479214	significant	NA	2
	cytidine 5'-diphosphocholine	MEF2C	NA	550	12	-0.226246	0.000294696	6.58966	4.40833e-11	2.73864e-07	0.399093	0.313725	0.37988	NA	0.480698	0.365325	NA	NA	0.419192	0.514286	0.400244	0.272093	0.293605	0.375221	0.382897	significant	NA	2
	nicotinamide ribonucleotide (NMN)	LIMD2	NA	367	8	-0.26878	0.000416003	6.58898	4.42858e-11	2.74665e-07	NA	0.185185	NA	NA	NA	0.39418	0.503843	0.403364	NA	NA	NA	0.37551	0.246377	0.386824	0.369184	significant	NA	2
	quinolinate	RNASE6	NA	517	10	0.239672	0.000330887	6.58792	4.46033e-11	2.76194e-07	0.718291	NA	NA	NA	0.54127	0.74	0.651584	0.576205	0.593301	NA	NA	0.691358	0.681704	0.549366	0.541887	significant	NA	2
	nicotinamide ribonucleotide (NMN)	CCL8	NA	367	8	-0.262783	0.000397924	6.58668	4.4976e-11	2.78049e-07	NA	0.351852	NA	NA	NA	0.304233	0.417191	0.395919	NA	NA	NA	0.361224	0.347826	0.461149	0.318841	significant	NA	2
	nicotinamide adenine dinucleotide (NAD+)	UBASH3A	NA	550	12	-0.234549	0.000317232	6.58439	4.56751e-11	2.81822e-07	0.457389	0.326797	0.472973	NA	0.427203	0.376658	NA	NA	0.340404	0.2	0.463438	0.368952	0.313953	0.459818	0.316667	significant	NA	2
	quinolinate	STAT5A	NA	517	10	0.237217	0.000324518	6.5841	4.57652e-11	2.82195e-07	0.567423	NA	NA	NA	0.524868	0.648571	0.630468	0.588186	0.667464	NA	NA	0.674074	0.60401	0.67346	0.597736	significant	NA	2
	choline	PDZD11	NA	523	11	-0.211749	0.000258597	6.58384	4.58438e-11	2.82497e-07	0.419672	0.300654	0.336336	NA	0.522475	0.452381	NA	NA	0.373737	NA	0.475214	0.314516	0.342529	0.395296	0.396682	significant	NA	2
	nicotinamide ribonucleotide (NMN)	CXorf65	NA	367	8	-0.256806	0.000380374	6.58369	4.58913e-11	2.82553e-07	NA	0.314815	NA	NA	NA	0.428571	0.362683	0.414943	NA	NA	NA	0.389796	0.253623	0.403153	0.378337	significant	NA	2
	nicotinamide adenine dinucleotide (NAD+)	TRPV2	NA	550	12	-0.256943	0.000380891	6.58274	4.61859e-11	2.84053e-07	0.511327	0.372549	0.414414	NA	0.441252	0.286472	NA	NA	0.319192	0.433333	0.489606	0.34879	0.203488	0.426974	0.312121	significant	NA	2
	quinolinate	LAIR2	NA	517	10	0.240722	0.000335064	6.5754	4.85242e-11	2.9557e-07	0.614152	NA	NA	NA	0.565608	0.725714	0.607089	0.62803	0.618421	NA	NA	0.501235	0.631579	0.633152	0.633208	significant	NA	2
	quinolinate	GMFG	NA	517	10	0.240129	0.00033354	6.57416	4.89276e-11	2.97647e-07	0.627503	NA	NA	NA	0.587302	0.614286	0.676471	0.593759	0.656699	NA	NA	0.533333	0.739348	0.611866	0.568302	significant	NA	2
	3-(4-hydroxyphenyl)lactate	COL11A1	NA	513	11	0.220389	0.000280973	6.57396	4.89944e-11	2.97958e-07	0.510227	0.542484	NA	NA	0.546272	0.650794	NA	NA	0.600607	0.712251	0.573333	0.693548	0.597701	0.644052	0.619155	significant	NA	2
	quinolinate	AURKB	NA	517	10	0.229389	0.00030465	6.57115	4.99266e-11	3.02564e-07	0.793057	NA	NA	NA	0.467725	0.694286	0.616893	0.541376	0.587321	NA	NA	0.575309	0.711779	0.624094	0.644528	significant	NA	2
	thymine	MKI67	NA	562	12	0.236268	0.000323587	6.56717	5.12789e-11	3.09087e-07	0.773186	0.543478	NA	NA	0.565678	0.512	0.670968	0.606368	0.663102	0.575439	NA	0.569697	0.694872	0.592593	0.723206	significant	NA	2
	quinolinate	SIRPB2	NA	517	10	0.255313	0.000377868	6.56709	5.13083e-11	3.09167e-07	0.730307	NA	NA	NA	0.538624	0.862857	0.542986	0.622179	0.648325	NA	NA	0.612346	0.636591	0.594656	0.564528	significant	NA	2
	quinolinate	GPR18	NA	517	10	0.234876	0.000319915	6.56585	5.17381e-11	3.11362e-07	0.595461	NA	NA	NA	0.464021	0.722857	0.671192	0.535525	0.660287	NA	NA	0.646914	0.696742	0.563859	0.637736	significant	NA	2
	quinolinate	ARHGAP45	NA	517	10	0.239051	0.000331428	6.56547	5.18703e-11	3.11878e-07	0.640854	NA	NA	NA	0.543386	0.777143	0.564103	0.545834	0.563397	NA	NA	0.624691	0.66416	0.664402	0.62566	significant	NA	2
	nicotinamide ribonucleotide (NMN)	TRAF1	NA	367	8	-0.251394	0.000366584	6.56506	5.20111e-11	3.1233e-07	NA	0.324074	NA	NA	NA	0.367725	0.438854	0.390681	NA	NA	NA	0.369388	0.301932	0.426239	0.364607	significant	NA	2
	nicotinamide ribonucleotide (NMN)	LY96	NA	367	8	-0.266068	0.000410633	6.56502	5.20272e-11	3.1233e-07	NA	0.324074	NA	NA	NA	0.470899	0.436758	0.393438	NA	NA	NA	0.322449	0.222222	0.466216	0.295957	significant	NA	2
	nicotinamide adenine dinucleotide (NAD+)	EGR2	NA	550	12	-0.239084	0.0003317	6.5637	5.24892e-11	3.14589e-07	0.2589	0.300654	0.381381	NA	0.448914	0.408488	NA	NA	0.418182	0.533333	0.449988	0.336694	0.369186	0.321454	0.365152	significant	NA	2
	quinolinate	SLC2A6	4	517	10	0.259875	0.000392037	6.56253	5.29034e-11	3.16099e-07	0.731642	NA	NA	NA	0.591534	0.765714	0.547511	0.618278	0.563397	NA	NA	0.533333	0.696742	0.623641	0.670943	significant	NA	2
	quinolinate	MYO9B	NA	517	10	0.238214	0.000329506	6.56154	5.32536e-11	3.17871e-07	0.660881	NA	NA	NA	0.529101	0.76	0.55279	0.598774	0.561005	NA	NA	0.641975	0.606516	0.634058	0.672453	significant	NA	2
	thymine	DLGAP5	NA	562	12	0.239871	0.000334472	6.55795	5.45532e-11	3.24205e-07	0.784206	0.543478	NA	NA	0.591631	0.541333	0.660215	0.629701	0.591444	0.561404	NA	0.6	0.705128	0.59353	0.703635	significant	NA	2
	nicotinamide ribonucleotide (NMN)	LCP2	NA	367	8	-0.265707	0.000411137	6.55208	5.67399e-11	3.34901e-07	NA	0.333333	NA	NA	NA	0.444444	0.377358	0.3882	NA	NA	NA	0.37551	0.280193	0.350225	0.369947	significant	NA	2
	quinolinate	B2M	NA	517	10	0.241488	0.00033976	6.55057	5.73179e-11	3.37894e-07	0.835781	NA	NA	NA	0.601587	0.745714	0.585973	0.641683	0.623206	NA	NA	0.641975	0.546366	0.544837	0.573585	significant	NA	2
	uracil	ORC6	NA	624	13	0.227269	0.000301026	6.54951	5.77278e-11	3.3984e-07	0.687978	0.751634	0.504573	0.483779	0.537811	0.701058	NA	NA	0.516162	0.7151	0.549939	0.655242	0.605991	0.653098	0.54195	significant	NA	2
	5-methylthioadenosine (MTA)	ANGPTL2	NA	523	11	-0.223526	0.000291285	6.54847	5.81314e-11	3.41573e-07	0.319432	0.30719	0.371951	NA	0.539397	0.31746	NA	NA	0.349544	NA	0.444933	0.395161	0.356322	0.4654	0.371041	significant	NA	2
	phytosphingosine	CACNA1D	NA	333	8	0.269081	0.000422114	6.54844	5.81394e-11	3.41573e-07	0.568411	0.673333	NA	NA	NA	0.544	NA	NA	0.617096	NA	NA	0.644444	0.71954	0.604251	0.680241	significant	NA	2
	nicotinamide ribonucleotide (NMN)	FCHO1	NA	367	8	-0.254776	0.000378436	6.54837	5.8169e-11	3.41641e-07	NA	0.296296	NA	NA	NA	0.378307	0.463312	0.422939	NA	NA	NA	0.363265	0.297101	0.428491	0.311976	significant	NA	2
	quinolinate	GPR19	NA	517	10	0.229867	0.000308141	6.54745	5.85293e-11	3.436e-07	0.712951	NA	NA	NA	0.538095	0.691429	0.613876	0.562831	0.557416	NA	NA	0.661728	0.719298	0.583333	0.582642	significant	NA	2
	nicotinamide adenine dinucleotide (NAD+)	THEMIS	NA	550	12	-0.234573	0.000321965	6.53647	6.29859e-11	3.65647e-07	0.412082	0.359477	0.465465	NA	0.411239	0.339523	NA	NA	0.342424	0.5	0.512106	0.328629	0.247093	0.454927	0.309091	significant	NA	2
	nicotinamide adenine dinucleotide (NAD+)	GVINP1	NA	550	12	-0.245984	0.000354208	6.53504	6.35944e-11	3.68617e-07	0.467098	0.359477	0.498498	NA	0.376117	0.33687	NA	NA	0.333333	0.333333	0.478357	0.393145	0.235465	0.380154	0.315909	significant	NA	2
	nicotinamide ribonucleotide (NMN)	PRF1	NA	367	8	-0.260061	0.000396131	6.53319	6.43845e-11	3.72051e-07	NA	0.342593	NA	NA	NA	0.328042	0.378756	0.369451	NA	NA	NA	0.404082	0.318841	0.344595	0.457666	significant	NA	2
	nicotinamide ribonucleotide (NMN)	NDUFB10	3	367	8	0.271584	0.000432388	6.53036	6.56134e-11	3.78362e-07	NA	0.611111	NA	NA	NA	0.637566	0.584207	0.560794	NA	NA	NA	0.579592	0.777778	0.627815	0.706331	significant	NA	2
	nicotinamide adenine dinucleotide (NAD+)	GNG2	NA	550	12	-0.235754	0.000326157	6.52704	6.70832e-11	3.85786e-07	0.313916	0.385621	0.40991	NA	0.430396	0.302387	NA	NA	0.371717	0.416667	0.502568	0.439516	0.215116	0.41789	0.351515	significant	NA	2
	quinolinate	PLEKHO2	NA	517	10	0.239337	0.000336334	6.5252	6.79093e-11	3.89713e-07	0.595461	NA	NA	NA	0.54127	0.614286	0.558824	0.609919	0.650718	NA	NA	0.659259	0.614035	0.70788	0.637736	significant	NA	2
	adenine	SLC2A3	3	597	12	-0.220503	0.000285578	6.52412	6.84007e-11	3.92197e-07	0.371212	0.418301	0.378378	0.51398	0.494976	0.343915	NA	NA	0.362993	NA	0.422711	0.421371	0.271264	0.35052	0.38914	significant	NA	2
	nicotinamide ribonucleotide (NMN)	LPXN	NA	367	8	-0.260033	0.00039728	6.52305	6.88942e-11	3.94295e-07	NA	0.277778	NA	NA	NA	0.383598	0.401817	0.432037	NA	NA	NA	0.357143	0.246377	0.440315	0.397407	significant	NA	2
	phosphoethanolamine	DDX23	NA	550	12	0.221885	0.000289308	6.52254	6.91253e-11	3.95168e-07	0.672131	0.653595	0.596096	NA	0.535695	0.730159	NA	NA	0.59596	0.606838	0.523321	0.53629	0.574713	0.68521	0.62368	significant	NA	2
	nicotinamide ribonucleotide (NMN)	PNOC	NA	367	8	-0.26793	0.000421857	6.52242	6.91835e-11	3.95357e-07	NA	0.231481	NA	NA	NA	0.232804	0.492662	0.45823	NA	NA	NA	0.35102	0.26087	0.420045	0.334096	significant	NA	2
	thymine	EZH2	4	562	12	0.236175	0.00032783	6.52198	6.93863e-11	3.9604e-07	0.769513	0.644928	NA	NA	0.60911	0.453333	0.649462	0.618995	0.68877	0.54386	NA	0.551515	0.689744	0.614158	0.646785	significant	NA	2
	nicotinamide ribonucleotide (NMN)	ITK	NA	367	8	-0.274409	0.000442563	6.52201	6.93721e-11	3.9604e-07	NA	0.333333	NA	NA	NA	0.417989	0.380154	0.38048	NA	NA	NA	0.342857	0.219807	0.407095	0.411899	significant	NA	2
	cytidine 5'-diphosphocholine	PECAM1	NA	550	12	-0.243091	0.000347474	6.52046	7.0093e-11	3.98997e-07	0.408163	0.300654	0.342342	NA	0.523533	0.315789	NA	NA	0.405051	0.574286	0.413431	0.325581	0.261628	0.242478	0.318952	significant	NA	2
	cytidine 5'-diphosphocholine	CD93	NA	550	12	-0.236431	0.000328873	6.51869	7.09217e-11	4.02927e-07	0.434807	0.300654	0.343844	NA	0.514014	0.356037	NA	NA	0.376768	0.54	0.385592	0.22093	0.30814	0.39469	0.3698	significant	NA	2
	phosphoethanolamine	ING4	NA	550	12	0.210125	0.000259811	6.51807	7.12195e-11	4.04202e-07	0.572131	0.686275	0.578078	NA	0.514543	0.716931	NA	NA	0.592929	0.626781	0.512088	0.594758	0.62069	0.662596	0.588989	significant	NA	2
	nicotinamide ribonucleotide (NMN)	LY9	NA	367	8	-0.277601	0.000453597	6.51712	7.1668e-11	4.06384e-07	NA	0.296296	NA	NA	NA	0.452381	0.429769	0.371381	NA	NA	NA	0.318367	0.222222	0.420045	0.361556	significant	NA	2
	nicotinamide ribonucleotide (NMN)	SH2D1A	NA	367	8	-0.278501	0.000456614	6.51663	7.19049e-11	4.07606e-07	NA	0.342593	NA	NA	NA	0.380952	0.353599	0.406396	NA	NA	NA	0.328571	0.183575	0.44482	0.445461	significant	NA	2
	nicotinamide ribonucleotide (NMN)	SP110	NA	367	8	-0.268546	0.000424814	6.51462	7.28751e-11	4.12246e-07	NA	0.5	NA	NA	NA	0.325397	0.410901	0.369176	NA	NA	NA	0.355102	0.256039	0.414977	0.338673	significant	NA	2
	5-methylthioadenosine (MTA)	IRAK3	NA	523	11	-0.223579	0.000294471	6.51449	7.29371e-11	4.12474e-07	0.338066	0.333333	0.416159	NA	0.518244	0.31746	NA	NA	0.343465	NA	0.449573	0.366935	0.356322	0.510176	0.295626	significant	NA	2
	5-methylthioadenosine (MTA)	ZEB2	NA	523	11	-0.231943	0.000317224	6.51131	7.44986e-11	4.20058e-07	0.36291	0.385621	0.403963	NA	0.461132	0.280423	NA	NA	0.300912	NA	0.457875	0.326613	0.365517	0.500678	0.366516	significant	NA	2
	5-methylthioadenosine (MTA)	RUNX1T1	NA	523	11	-0.231793	0.000316996	6.50943	7.54385e-11	4.24719e-07	0.290151	0.294118	0.439024	NA	0.500264	0.388889	NA	NA	0.343465	NA	0.440049	0.342742	0.337931	0.475351	0.332579	significant	NA	2
	quinolinate	SEMA4A	NA	517	10	0.244438	0.000352563	6.5091	7.56038e-11	4.25282e-07	0.76769	NA	NA	NA	0.480423	0.562857	0.655354	0.60769	0.547847	NA	NA	0.624691	0.756892	0.662591	0.640755	significant	NA	2
	nicotinamide ribonucleotide (NMN)	MX2	NA	367	8	-0.279596	0.000461526	6.50733	7.64987e-11	4.29175e-07	NA	0.342593	NA	NA	NA	0.425926	0.427673	0.37662	NA	NA	NA	0.320408	0.272947	0.398649	0.312738	significant	NA	2
	nicotinamide ribonucleotide (NMN)	TOX	NA	367	8	-0.274262	0.000444165	6.50674	7.67986e-11	4.30477e-07	NA	0.324074	NA	NA	NA	0.357143	0.380853	0.430383	NA	NA	NA	0.353061	0.246377	0.368806	0.424104	significant	NA	2
	5-methylthioadenosine (MTA)	PEAK1	NA	523	11	-0.232556	0.000319414	6.5061	7.71267e-11	4.32061e-07	0.31677	0.431373	0.338415	NA	0.473295	0.362434	NA	NA	0.398176	NA	0.46105	0.264113	0.365517	0.43962	0.341629	significant	NA	2
	nicotinamide ribonucleotide (NMN)	TOMM7	NA	367	8	0.256487	0.000388681	6.50486	7.77641e-11	4.34609e-07	NA	0.638889	NA	NA	NA	0.698413	0.580713	0.517508	NA	NA	NA	0.65102	0.698068	0.532095	0.700992	significant	NA	2
	5-methylthioadenosine (MTA)	KCNE4	NA	523	11	-0.240545	0.000342026	6.50334	7.85539e-11	4.38508e-07	0.479148	0.215686	0.442073	NA	0.435219	0.415344	NA	NA	0.356636	NA	0.438095	0.334677	0.308046	0.40796	0.375566	significant	NA	2
	quinolinate	CD8B	NA	517	10	0.237315	0.000332936	6.50302	7.87242e-11	4.39201e-07	0.602136	NA	NA	NA	0.560317	0.751429	0.554299	0.55893	0.665072	NA	NA	0.624691	0.686717	0.59058	0.604528	significant	NA	2
	2-aminoadipate	PKD2	NA	624	13	0.201432	0.000240039	6.50065	7.9975e-11	4.45136e-07	0.65719	0.594771	0.714286	0.487778	0.596928	0.547619	NA	NA	0.520202	0.600575	0.496947	0.594758	0.708046	0.626866	0.66641	significant	NA	2
	N-acetylalanine	TBC1D31	NA	513	11	0.23	0.000313003	6.50014	8.02435e-11	4.45979e-07	0.630864	0.718954	NA	NA	0.579365	0.619048	NA	NA	0.525253	0.582857	0.532808	0.642424	0.625287	0.696065	0.599548	significant	NA	2
	2'-deoxyinosine	GALNT15	5	501	11	-0.253389	0.000380061	6.49878	8.09732e-11	4.48986e-07	NA	0.204082	NA	NA	0.352877	0.582011	0.29064	0.36588	0.415152	0.387879	NA	0.229665	0.428571	0.434441	0.385978	significant	NA	2
	nicotinamide ribonucleotide (NMN)	CXCR3	NA	367	8	-0.260384	0.000401557	6.49698	8.19492e-11	4.53605e-07	NA	0.277778	NA	NA	NA	0.335979	0.453529	0.399779	NA	NA	NA	0.344898	0.272947	0.420045	0.427155	significant	NA	2
	adenine	HINT2	NA	597	12	0.234973	0.000327112	6.49589	8.25449e-11	4.56372e-07	0.480028	0.686275	0.635135	0.560855	0.519831	0.563492	NA	NA	0.676441	NA	0.590476	0.677419	0.777011	0.637268	0.552036	significant	NA	2
	quinolinate	SLCO5A1	NA	517	10	0.245363	0.000356794	6.49487	8.3107e-11	4.5908e-07	0.740988	NA	NA	NA	0.513757	0.645714	0.569382	0.551407	0.521531	NA	NA	0.674074	0.749373	0.666214	0.640755	significant	NA	2
	cytidine 5'-diphosphocholine	EGR3	NA	550	12	-0.222537	0.00029356	6.49417	8.34926e-11	4.60809e-07	0.3322	0.359477	0.418919	NA	0.510841	0.368421	NA	NA	0.424242	0.417143	0.326007	0.283721	0.375	0.431858	0.415254	significant	NA	2
	quinolinate	CLEC2B	NA	517	10	0.2361	0.000330439	6.49412	8.35222e-11	4.60838e-07	0.574099	NA	NA	NA	0.54709	0.66	0.653846	0.604904	0.582536	NA	NA	0.553086	0.739348	0.632699	0.606792	significant	NA	2
	adenylosuccinate	TOMM70	NA	438	9	0.256148	0.000389059	6.49312	8.40787e-11	4.6297e-07	NA	0.644928	0.639517	NA	0.620321	NA	0.49319	0.591858	NA	NA	NA	0.669856	0.598662	0.668357	0.741935	significant	NA	2
	nicotinamide ribonucleotide (NMN)	CD200R1	NA	367	8	-0.269864	0.000431911	6.49259	8.43758e-11	4.64337e-07	NA	0.277778	NA	NA	NA	0.420635	0.385744	0.400331	NA	NA	NA	0.330612	0.268116	0.373311	0.432494	significant	NA	2
	5-methylthioadenosine (MTA)	SELP	NA	523	11	-0.238341	0.000336942	6.4922	8.45903e-11	4.65383e-07	0.271517	0.287582	0.402439	NA	0.386568	0.285714	NA	NA	0.453901	NA	0.509646	0.280242	0.42069	0.504749	0.337858	significant	NA	2
	quinolinate	ETV7	NA	517	10	0.238736	0.000338146	6.49136	8.50641e-11	4.67461e-07	0.739653	NA	NA	NA	0.551852	0.751429	0.564857	0.589579	0.700957	NA	NA	0.590123	0.651629	0.526268	0.616604	significant	NA	2
	nicotinamide ribonucleotide (NMN)	GRAP2	NA	367	8	-0.271616	0.000437737	6.49111	8.52083e-11	4.67972e-07	NA	0.296296	NA	NA	NA	0.383598	0.403913	0.380755	NA	NA	NA	0.353061	0.251208	0.435811	0.394355	significant	NA	2
	quinolinate	ETV6	NA	517	10	0.231632	0.000318661	6.48789	8.70479e-11	4.76974e-07	0.600801	NA	NA	NA	0.58836	0.714286	0.613876	0.504876	0.588517	NA	NA	0.604938	0.641604	0.643569	0.652075	significant	NA	2
	nicotinamide adenine dinucleotide (NAD+)	EVI2B	NA	550	12	-0.234347	0.000326227	6.48739	8.7334e-11	4.7813e-07	0.454153	0.372549	0.478979	NA	0.462963	0.34748	NA	NA	0.335354	0.25	0.510394	0.33871	0.276163	0.403913	0.305303	significant	NA	2
	5-methylthioadenosine (MTA)	SOCS5	NA	523	11	-0.21576	0.000276748	6.48482	8.88355e-11	4.84955e-07	0.314108	0.320261	0.425305	NA	0.519302	0.351852	NA	NA	0.412361	NA	0.504762	0.370968	0.268966	0.444143	0.3454	significant	NA	2
	quinolinate	FCRL3	NA	517	10	0.238701	0.000338784	6.48429	8.91535e-11	4.85815e-07	0.674232	NA	NA	NA	0.45873	0.734286	0.684012	0.553357	0.513158	NA	NA	0.679012	0.726817	0.634058	0.587925	significant	NA	2
	quinolinate	MX2	NA	517	10	0.237715	0.000336048	6.48375	8.947e-11	4.86884e-07	0.773031	NA	NA	NA	0.437566	0.648571	0.667421	0.583728	0.584928	NA	NA	0.595062	0.706767	0.659873	0.62717	significant	NA	2
	quinolinate	CD68	NA	517	10	0.24397	0.000354253	6.48111	9.10482e-11	4.94342e-07	0.708945	NA	NA	NA	0.569312	0.771429	0.592006	0.61187	0.539474	NA	NA	0.674074	0.636591	0.581975	0.594717	significant	NA	2
	nicotinamide ribonucleotide (NMN)	TMEM71	NA	367	8	-0.27829	0.000461008	6.48058	9.13711e-11	4.95562e-07	NA	0.240741	NA	NA	NA	0.396825	0.438854	0.407499	NA	NA	NA	0.385714	0.224638	0.381757	0.369184	significant	NA	2
	thymine	E2F7	NA	562	12	0.224905	0.000301167	6.47985	9.18113e-11	4.97492e-07	0.699725	0.57971	NA	NA	0.543432	0.488	0.667384	0.590447	0.641711	0.691228	NA	0.624242	0.612821	0.583685	0.687791	significant	NA	2
	quinolinate	KIF21B	NA	517	10	0.246753	0.00036254	6.4797	9.19039e-11	4.97852e-07	0.71028	NA	NA	NA	0.511111	0.817143	0.537707	0.569239	0.508373	NA	NA	0.725926	0.654135	0.626812	0.639245	significant	NA	2
	nicotinamide ribonucleotide (NMN)	CD86	NA	367	8	-0.264968	0.000418073	6.47945	9.20554e-11	4.98248e-07	NA	0.333333	NA	NA	NA	0.455026	0.397624	0.377723	NA	NA	NA	0.334694	0.251208	0.41723	0.36537	significant	NA	2
	5-methylthioadenosine (MTA)	ARHGDIB	NA	523	11	-0.235651	0.000330812	6.47811	9.28813e-11	5.01862e-07	0.490683	0.359477	0.426829	NA	0.428874	0.296296	NA	NA	0.302938	NA	0.45177	0.395161	0.305747	0.440072	0.343891	significant	NA	2
	5-methylthioadenosine (MTA)	LDLRAD4	NA	523	11	-0.22681	0.000306711	6.47542	9.45511e-11	5.09054e-07	0.427684	0.281046	0.375	NA	0.481227	0.452381	NA	NA	0.372847	NA	0.418803	0.431452	0.333333	0.36635	0.324284	significant	NA	2
	thymine	CCNA2	NA	562	12	0.232095	0.000321209	6.47502	9.47963e-11	5.09945e-07	0.784206	0.557971	NA	NA	0.559322	0.544	0.660215	0.604172	0.678075	0.57193	NA	0.563636	0.669231	0.583685	0.688723	significant	NA	2
	nicotinamide ribonucleotide (NMN)	NDUFA5	3	367	8	0.284064	0.000481426	6.47325	9.59198e-11	5.15186e-07	NA	0.555556	NA	NA	NA	0.645503	0.634521	0.585884	NA	NA	NA	0.618367	0.710145	0.592905	0.761251	significant	NA	2
	nicotinamide ribonucleotide (NMN)	PLEK	NA	367	8	-0.274358	0.000449398	6.471	9.73541e-11	5.20852e-07	NA	0.37037	NA	NA	NA	0.481481	0.355695	0.392611	NA	NA	NA	0.344898	0.202899	0.420045	0.339436	significant	NA	2
	flavin adenine dinucleotide (FAD)	SERPINE1	NA	513	11	-0.239353	0.000342659	6.46515	1.012e-10	5.37958e-07	0.227616	0.352941	NA	NA	0.514815	0.304233	NA	NA	0.388889	0.405797	0.465926	0.429474	0.290476	0.351093	0.37386	significant	NA	2
	choline	PPP1R14B	NA	523	11	-0.217246	0.000282374	6.46413	1.01882e-10	5.40673e-07	0.385246	0.366013	0.426426	NA	0.436277	0.410053	NA	NA	0.440404	NA	0.450305	0.254032	0.28046	0.423338	0.428356	significant	NA	2
	palmitoyl sphingomyelin (d18:1/16:0)	ISLR	NA	452	10	0.222638	0.000296636	6.46335	1.02411e-10	5.4242e-07	NA	0.705882	NA	NA	0.537282	0.701058	NA	NA	0.49596	0.623932	0.529915	0.625	0.673563	0.570782	0.656863	significant	NA	2
	kynurenine	UBE2L6	3	550	12	0.210694	0.000265929	6.4601	1.04635e-10	5.52208e-07	0.673224	0.575163	0.6	NA	0.518773	0.645503	NA	NA	0.650152	0.612536	0.651038	0.532258	0.512644	0.626413	0.66365	significant	NA	2
	flavin adenine dinucleotide (FAD)	COL6A2	NA	513	11	-0.239443	0.000343466	6.45996	1.04728e-10	5.52546e-07	0.193096	0.398693	NA	NA	0.514815	0.375661	NA	NA	0.343434	0.42029	0.432593	0.343158	0.371429	0.397086	0.299392	significant	NA	2
	thymine	CDCA5	NA	562	12	0.225773	0.000305502	6.45854	1.05718e-10	5.56845e-07	0.815427	0.615942	NA	NA	0.548199	0.501333	0.58853	0.543508	0.653476	0.54386	NA	0.60202	0.7	0.596812	0.748369	significant	NA	2
	quinolinate	ICAM1	NA	517	10	0.241283	0.000348937	6.45837	1.05834e-10	5.57144e-07	0.691589	NA	NA	NA	0.519577	0.662857	0.60181	0.632488	0.643541	NA	NA	0.54321	0.651629	0.596467	0.699623	significant	NA	2
	thymine	ARHGAP11A	NA	562	12	0.220597	0.00029176	6.45739	1.06524e-10	5.60312e-07	0.79798	0.57971	NA	NA	0.541314	0.552	0.660215	0.631073	0.614973	0.522807	NA	0.507071	0.7	0.571496	0.728798	significant	NA	2
	nicotinamide ribonucleotide (NMN)	PDCD1LG2	NA	367	8	-0.279888	0.00046977	6.45673	1.06991e-10	5.6184e-07	NA	0.305556	NA	NA	NA	0.452381	0.360587	0.360353	NA	NA	NA	0.316327	0.224638	0.5	0.362319	significant	NA	2
	nicotinamide ribonucleotide (NMN)	IL2RG	NA	367	8	-0.276623	0.000459429	6.45282	1.09787e-10	5.74144e-07	NA	0.324074	NA	NA	NA	0.396825	0.373166	0.420733	NA	NA	NA	0.346939	0.183575	0.405968	0.42868	significant	NA	2
	quinolinate	MICAL1	NA	517	10	0.228452	0.000313547	6.4508	1.1126e-10	5.80575e-07	0.651535	NA	NA	NA	0.495238	0.705714	0.627451	0.538312	0.605263	NA	NA	0.604938	0.669173	0.622283	0.655094	significant	NA	2
	thymine	CDC20	NA	562	12	0.226754	0.000309018	6.44961	1.1214e-10	5.84523e-07	0.791552	0.673913	NA	NA	0.571504	0.466667	0.626523	0.607741	0.608556	0.54386	NA	0.60404	0.682051	0.56165	0.709226	significant	NA	2
	nicotinamide ribonucleotide (NMN)	SASH3	NA	367	8	-0.267591	0.000430475	6.44863	1.12866e-10	5.87345e-07	NA	0.351852	NA	NA	NA	0.462963	0.393431	0.36504	NA	NA	NA	0.326531	0.231884	0.398649	0.393593	significant	NA	2
	nicotinamide ribonucleotide (NMN)	CD48	NA	367	8	-0.276604	0.00046	6.44837	1.1306e-10	5.88192e-07	NA	0.324074	NA	NA	NA	0.465608	0.319357	0.365867	NA	NA	NA	0.359184	0.222222	0.420608	0.409611	significant	NA	2
	5-methylthioadenosine (MTA)	ZNF423	NA	523	11	-0.239265	0.000344305	6.44731	1.13855e-10	5.91197e-07	0.337178	0.24183	0.420732	NA	0.43945	0.34127	NA	NA	0.47619	NA	0.442247	0.268145	0.448276	0.43962	0.306938	significant	NA	2
	adenylosuccinate	GSTM5	4	438	9	-0.261445	0.000411135	6.44702	1.14074e-10	5.91714e-07	NA	0.297101	0.31825	NA	0.414973	NA	0.408602	0.377871	NA	NA	NA	0.373206	0.351171	0.393509	0.38631	significant	NA	2
	uracil	EFCAB6	NA	624	13	-0.213621	0.000274811	6.44311	1.1705e-10	6.04e-07	0.344809	0.254902	0.397866	0.459924	0.524061	0.357143	NA	NA	0.358586	0.356125	0.515995	0.334677	0.400922	0.339665	0.498866	significant	NA	2
	5-methylthioadenosine (MTA)	DKK3	NA	523	11	-0.223134	0.000300019	6.44111	1.18606e-10	6.1009e-07	0.373558	0.313725	0.39939	NA	0.547858	0.380952	NA	NA	0.424519	NA	0.441026	0.302419	0.36092	0.418363	0.299397	significant	NA	2
	quinolinate	APOBEC3D	NA	517	10	0.236285	0.000336464	6.44076	1.1888e-10	6.11123e-07	0.70761	NA	NA	NA	0.515873	0.728571	0.621418	0.536082	0.485646	NA	NA	0.651852	0.749373	0.600996	0.644528	significant	NA	2
	quinolinate	CXCL16	NA	517	10	0.236423	0.00033692	6.44016	1.19351e-10	6.12882e-07	0.656876	NA	NA	NA	0.57672	0.688571	0.607843	0.540262	0.520335	NA	NA	0.637037	0.621554	0.708786	0.64	significant	NA	2
	quinolinate	IL1B	NA	517	10	0.224316	0.000303335	6.43976	1.19665e-10	6.14167e-07	0.624833	NA	NA	NA	0.561376	0.694286	0.607843	0.611312	0.563397	NA	NA	0.590123	0.646617	0.550272	0.677736	significant	NA	2
	nicotinamide ribonucleotide (NMN)	PLEKHO2	NA	367	8	-0.266909	0.000429533	6.43924	1.2007e-10	6.15909e-07	NA	0.425926	NA	NA	NA	0.28836	0.426974	0.393438	NA	NA	NA	0.367347	0.323671	0.363176	0.357742	significant	NA	2
	nicotinamide ribonucleotide (NMN)	ADCY7	3	367	8	-0.256275	0.000396037	6.43884	1.20388e-10	6.1721e-07	NA	0.37963	NA	NA	NA	0.399471	0.385744	0.430935	NA	NA	NA	0.332653	0.338164	0.389077	0.321892	significant	NA	2
	nicotinamide adenine dinucleotide (NAD+)	CD52	NA	550	12	-0.2386	0.000343523	6.43668	1.22119e-10	6.24738e-07	0.403452	0.326797	0.447447	NA	0.512771	0.344828	NA	NA	0.343434	0.283333	0.489606	0.387097	0.206395	0.443746	0.328788	significant	NA	2
	5-methylthioadenosine (MTA)	PALLD	NA	523	11	-0.215996	0.000281673	6.43491	1.2355e-10	6.30535e-07	0.361136	0.379085	0.376524	NA	0.490217	0.272487	NA	NA	0.352584	NA	0.442979	0.407258	0.448276	0.484396	0.282051	significant	NA	2
	quinolinate	PTPRO	NA	517	10	0.24173	0.000352846	6.43438	1.23975e-10	6.32024e-07	0.728972	NA	NA	NA	0.535979	0.8	0.61086	0.575648	0.620813	NA	NA	0.632099	0.641604	0.535326	0.610566	significant	NA	2
	quinolinate	MARCHF1	3	517	10	0.259787	0.000407582	6.43399	1.24298e-10	6.33332e-07	0.766355	NA	NA	NA	0.50582	0.771429	0.686275	0.597102	0.617225	NA	NA	0.733333	0.458647	0.62183	0.639245	significant	NA	2
	5-methylthioadenosine (MTA)	KLF7	NA	523	11	-0.212301	0.000272492	6.43053	1.27164e-10	6.45863e-07	0.342502	0.346405	0.33689	NA	0.473823	0.325397	NA	NA	0.495441	NA	0.44591	0.364919	0.383908	0.355495	0.437406	significant	NA	2
	5-methylthioadenosine (MTA)	ADGRL4	NA	523	11	-0.229506	0.000318469	6.43028	1.27368e-10	6.46552e-07	0.30701	0.385621	0.41311	NA	0.504495	0.349206	NA	NA	0.381966	NA	0.447619	0.290323	0.310345	0.431931	0.382353	significant	NA	2
	nicotinamide ribonucleotide (NMN)	DEF6	NA	367	8	-0.271398	0.000445341	6.4303	1.27352e-10	6.46552e-07	NA	0.277778	NA	NA	NA	0.425926	0.414396	0.411635	NA	NA	NA	0.32449	0.292271	0.38964	0.350877	significant	NA	2
	cytidine 5'-diphosphocholine	A2M	NA	550	12	-0.233048	0.00032842	6.42986	1.27725e-10	6.47849e-07	0.362245	0.346405	0.352853	NA	0.478054	0.331269	NA	NA	0.407071	0.537143	0.43663	0.237209	0.244186	0.464602	0.383667	significant	NA	2
	uracil	CKS2	NA	624	13	0.215477	0.000281017	6.42694	1.30195e-10	6.5897e-07	0.693989	0.712418	0.559451	0.429389	0.537811	0.621693	NA	NA	0.536364	0.680912	0.571917	0.618952	0.645161	0.586612	0.602419	significant	NA	2
	nicotinamide adenine dinucleotide (NAD+)	PARVG	NA	550	12	-0.218986	0.000290575	6.42329	1.33361e-10	6.72492e-07	0.480043	0.437908	0.436937	NA	0.405492	0.366048	NA	NA	0.375758	0.35	0.451211	0.383065	0.325581	0.350105	0.315909	significant	NA	2
	quinolinate	CCSAP	NA	517	10	0.243193	0.000358653	6.42073	1.35625e-10	6.82465e-07	0.758344	NA	NA	NA	0.537037	0.714286	0.603318	0.556701	0.496411	NA	NA	0.639506	0.654135	0.664402	0.66566	significant	NA	2
	nicotinamide ribonucleotide (NMN)	CNTRL	NA	367	8	-0.282101	0.000482761	6.41961	1.36622e-10	6.86755e-07	NA	0.342593	NA	NA	NA	0.259259	0.452131	0.439206	NA	NA	NA	0.453061	0.193237	0.374437	0.345538	significant	NA	2
	5-methylthioadenosine (MTA)	COX7B	5	523	11	0.230929	0.000323554	6.41912	1.37066e-10	6.88263e-07	0.740905	0.751634	0.541159	NA	0.537282	0.579365	NA	NA	0.522796	NA	0.476679	0.669355	0.708046	0.6237	0.6727	significant	NA	2
	nicotinamide ribonucleotide (NMN)	RASSF5	NA	367	8	-0.260526	0.000411873	6.41859	1.37543e-10	6.90094e-07	NA	0.361111	NA	NA	NA	0.34127	0.450035	0.407224	NA	NA	NA	0.344898	0.253623	0.395833	0.398169	significant	NA	2
	5-methylthioadenosine (MTA)	ARHGAP31	NA	523	11	-0.227893	0.000315228	6.41783	1.38231e-10	6.92386e-07	0.406389	0.470588	0.42378	NA	0.39926	0.320106	NA	NA	0.302938	NA	0.439072	0.25	0.466667	0.43962	0.33635	significant	NA	2
	nicotinamide ribonucleotide (NMN)	DTHD1	NA	367	8	-0.278971	0.000472474	6.41711	1.38883e-10	6.95003e-07	NA	0.296296	NA	NA	NA	0.359788	0.372467	0.405294	NA	NA	NA	0.359184	0.195652	0.426802	0.430969	significant	NA	2
	quinolinate	STK17B	NA	517	10	0.238524	0.000345426	6.41688	1.39093e-10	6.95322e-07	0.75968	NA	NA	NA	0.440741	0.685714	0.653846	0.575369	0.558612	NA	NA	0.637037	0.756892	0.617754	0.605283	significant	NA	2
	nicotinamide ribonucleotide (NMN)	PEBP1	NA	367	8	0.275852	0.000462019	6.41677	1.39197e-10	6.95478e-07	NA	0.694444	NA	NA	NA	0.518519	0.614955	0.523022	NA	NA	NA	0.681633	0.729469	0.60473	0.754386	significant	NA	2
	caprate (10:0)	HEG1	NA	526	11	0.222828	0.000301519	6.41626	1.3966e-10	6.9724e-07	NA	0.653595	NA	0.58037	0.529878	0.589947	NA	NA	0.586451	0.618234	0.775672	0.671371	0.574713	0.590231	0.563348	significant	NA	2
	5-methylthioadenosine (MTA)	GALNT15	5	523	11	-0.214643	0.000279828	6.41566	1.4021e-10	6.99072e-07	0.303461	0.359477	0.411585	NA	0.504495	0.402116	NA	NA	0.330294	NA	0.430281	0.395161	0.418391	0.358661	0.370287	significant	NA	2
	nicotinamide ribonucleotide (NMN)	CD3D	NA	367	8	-0.27555	0.000461285	6.41484	1.40971e-10	7.01945e-07	NA	0.351852	NA	NA	NA	0.383598	0.375961	0.374414	NA	NA	NA	0.342857	0.198068	0.411036	0.456903	significant	NA	2
	2-aminoadipate	FAM229B	NA	624	13	0.204852	0.000255083	6.41311	1.42578e-10	7.08835e-07	0.668671	0.72549	0.583459	0.55037	0.548729	0.656085	NA	NA	0.448485	0.612069	0.437118	0.631048	0.678161	0.686567	0.613251	significant	NA	2
	quinolinate	PPM1M	NA	517	10	0.240301	0.000351078	6.41245	1.43204e-10	7.1139e-07	0.636849	NA	NA	NA	0.551852	0.6	0.527903	0.600446	0.660287	NA	NA	0.718519	0.62406	0.639946	0.668679	significant	NA	2
	nicotinamide ribonucleotide (NMN)	TNFSF8	NA	367	8	-0.270593	0.000445278	6.41165	1.43951e-10	7.1454e-07	NA	0.324074	NA	NA	NA	0.478836	0.392732	0.378825	NA	NA	NA	0.355102	0.205314	0.398086	0.369947	significant	NA	2
	quinolinate	GFI1	NA	517	10	0.239209	0.000347992	6.41155	1.4405e-10	7.14846e-07	0.643525	NA	NA	NA	0.52328	0.794286	0.522624	0.541934	0.633971	NA	NA	0.619753	0.691729	0.640399	0.615849	significant	NA	2
	nicotinamide ribonucleotide (NMN)	PIK3CG	3	367	8	-0.28542	0.000495685	6.4099	1.45616e-10	7.21679e-07	NA	0.37037	NA	NA	NA	0.410053	0.377358	0.356493	NA	NA	NA	0.420408	0.198068	0.348536	0.372235	significant	NA	2
	thymine	MTFR2	NA	562	12	0.231024	0.000324883	6.40861	1.46855e-10	7.26541e-07	0.780533	0.644928	NA	NA	0.602225	0.48	0.6681	0.607466	0.62139	0.550877	NA	0.513131	0.664103	0.612752	0.72041	significant	NA	2
	thymine	CENPE	NA	562	12	0.223868	0.000305155	6.40769	1.47744e-10	7.30322e-07	0.807163	0.565217	NA	NA	0.601165	0.512	0.664516	0.55092	0.68984	0.508772	NA	0.59596	0.679487	0.567745	0.673812	significant	NA	2
	nicotinamide adenine dinucleotide (NAD+)	CD37	NA	550	12	-0.225648	0.000310214	6.40577	1.49616e-10	7.37471e-07	0.480043	0.339869	0.432432	NA	0.561941	0.355438	NA	NA	0.328283	0.441667	0.475422	0.308468	0.325581	0.354298	0.325	significant	NA	2
	quinolinate	SLC1A3	4	517	10	0.242338	0.00035781	6.40568	1.497e-10	7.37694e-07	0.658211	NA	NA	NA	0.554497	0.734286	0.555053	0.625244	0.508373	NA	NA	0.669136	0.666667	0.68433	0.578868	significant	NA	2
	nicotinamide adenine dinucleotide (NAD+)	CTSK	3	550	12	-0.240256	0.000351765	6.40498	1.5039e-10	7.4052e-07	0.311758	0.333333	0.364865	NA	0.438697	0.312997	NA	NA	0.433333	0.383333	0.477623	0.328629	0.281977	0.485674	0.396212	significant	NA	2
	5-methylthioadenosine (MTA)	GIMAP4	NA	523	11	-0.231038	0.000325462	6.4033	1.5205e-10	7.47095e-07	0.491571	0.411765	0.435976	NA	0.507139	0.269841	NA	NA	0.269504	NA	0.462759	0.33871	0.28046	0.436002	0.362745	significant	NA	2
	nicotinamide ribonucleotide (NMN)	CD8B	NA	367	8	-0.268097	0.000438388	6.40224	1.53109e-10	7.51384e-07	NA	0.212963	NA	NA	NA	0.359788	0.437456	0.399228	NA	NA	NA	0.365306	0.256039	0.411036	0.439359	significant	NA	2
	5-methylthioadenosine (MTA)	TIMP2	NA	523	11	-0.213051	0.000276886	6.4018	1.53555e-10	7.53085e-07	0.365572	0.366013	0.356707	NA	0.472237	0.42328	NA	NA	0.410334	NA	0.443712	0.288306	0.374713	0.495251	0.317496	significant	NA	2
	nicotinamide ribonucleotide (NMN)	SLC38A5	3	367	8	-0.25621	0.000400964	6.39755	1.57888e-10	7.70862e-07	NA	0.342593	NA	NA	NA	0.452381	0.408805	0.425145	NA	NA	NA	0.306122	0.301932	0.434122	0.301297	significant	NA	2
	quinolinate	TBC1D10C	NA	517	10	0.231879	0.000328527	6.39657	1.5891e-10	7.74462e-07	0.690254	NA	NA	NA	0.537037	0.705714	0.542986	0.564781	0.600478	NA	NA	0.595062	0.721805	0.636775	0.61434	significant	NA	2
	nicotinamide ribonucleotide (NMN)	EVI2B	NA	367	8	-0.27046	0.000447045	6.39584	1.59666e-10	7.77149e-07	NA	0.388889	NA	NA	NA	0.449735	0.400419	0.351806	NA	NA	NA	0.342857	0.224638	0.398649	0.367658	significant	NA	2
	nicotinamide adenine dinucleotide (NAD+)	CXCL9	NA	550	12	-0.246486	0.000371466	6.39444	1.61134e-10	7.83494e-07	0.509169	0.254902	0.414414	NA	0.446999	0.344828	NA	NA	0.251515	0.258333	0.450721	0.360887	0.331395	0.551363	0.390152	significant	NA	2
	quinolinate	BCL11B	NA	517	10	0.238428	0.000347633	6.3939	1.61704e-10	7.85354e-07	0.687583	NA	NA	NA	0.575132	0.625714	0.63273	0.497353	0.660287	NA	NA	0.62963	0.669173	0.645833	0.622642	significant	NA	2
	nicotinamide ribonucleotide (NMN)	CD5	NA	367	8	-0.2595	0.000412108	6.39148	1.64285e-10	7.96579e-07	NA	0.333333	NA	NA	NA	0.407407	0.392034	0.45244	NA	NA	NA	0.316327	0.23913	0.403153	0.404272	significant	NA	2
	nicotinamide adenine dinucleotide (NAD+)	NCKAP1L	NA	550	12	-0.228857	0.000320631	6.39046	1.65385e-10	8.00631e-07	0.490831	0.398693	0.40991	NA	0.458493	0.381963	NA	NA	0.308081	0.358333	0.483981	0.326613	0.296512	0.426275	0.325758	significant	NA	2
	5-methylthioadenosine (MTA)	CRISPLD2	NA	523	11	-0.230495	0.000325244	6.3904	1.65457e-10	8.00631e-07	0.28394	0.326797	0.417683	NA	0.491274	0.296296	NA	NA	0.33536	NA	0.446642	0.419355	0.326437	0.452284	0.392911	significant	NA	2
	2'-deoxyguanosine	CDC25A	NA	422	10	0.286848	0.000503983	6.38871	1.6729e-10	8.08063e-07	0.746564	0.871795	NA	NA	0.628696	0.65252	NA	NA	0.602629	0.606811	NA	0.557143	0.616541	0.533491	0.75	significant	NA	2
	nicotinamide adenine dinucleotide (NAD+)	ITGAL	NA	550	12	-0.244199	0.000365307	6.3883	1.67741e-10	8.09626e-07	0.455232	0.366013	0.421922	NA	0.395913	0.34748	NA	NA	0.316162	0.441667	0.4764	0.379032	0.287791	0.422082	0.302273	significant	NA	2
	nicotinamide ribonucleotide (NMN)	CSF2RA	NA	367	8	-0.253114	0.000392801	6.38556	1.70767e-10	8.2173e-07	NA	0.268519	NA	NA	NA	0.436508	0.448637	0.402812	NA	NA	NA	0.365306	0.268116	0.347973	0.405797	significant	NA	2
	quinolinate	TACC3	NA	517	10	0.225934	0.000313152	6.38372	1.72839e-10	8.30442e-07	0.775701	NA	NA	NA	0.503704	0.688571	0.542986	0.592366	0.588517	NA	NA	0.619753	0.596491	0.638134	0.676981	significant	NA	2
	thymine	NUSAP1	NA	562	12	0.222956	0.000305022	6.38298	1.7367e-10	8.33805e-07	0.825528	0.5	NA	NA	0.53125	0.570667	0.675986	0.620917	0.638503	0.589474	NA	0.525253	0.682051	0.598218	0.666356	significant	NA	2
	quinolinate	LAMP3	NA	517	10	0.240683	0.000355579	6.38188	1.74933e-10	8.38597e-07	0.806409	NA	NA	NA	0.574603	0.48	0.640271	0.596266	0.651914	NA	NA	0.597531	0.538847	0.669837	0.738868	significant	NA	2
	quinolinate	RNF213	NA	517	10	0.242074	0.000359863	6.38042	1.76597e-10	8.44875e-07	0.829105	NA	NA	NA	0.589947	0.705714	0.511312	0.627473	0.539474	NA	NA	0.681481	0.689223	0.550272	0.61434	significant	NA	2
	nicotinamide ribonucleotide (NMN)	TCIRG1	3	367	8	-0.246899	0.000374581	6.37846	1.78879e-10	8.53861e-07	NA	0.388889	NA	NA	NA	0.420635	0.424179	0.429556	NA	NA	NA	0.381633	0.335749	0.377252	0.25553	significant	NA	2
	kynurenine	NMI	NA	550	12	0.206852	0.000262981	6.37776	1.79701e-10	8.57355e-07	0.640437	0.718954	0.606015	NA	0.566367	0.645503	NA	NA	0.644085	0.641026	0.582906	0.53629	0.632184	0.467209	0.566365	significant	NA	2
	nicotinamide ribonucleotide (NMN)	LAIR2	NA	367	8	-0.268145	0.000442189	6.3758	1.82006e-10	8.66397e-07	NA	0.231481	NA	NA	NA	0.359788	0.408106	0.433692	NA	NA	NA	0.461224	0.323671	0.337838	0.279939	significant	NA	2
	nicotinamide ribonucleotide (NMN)	ARHGAP45	NA	367	8	-0.251152	0.000387946	6.37561	1.82231e-10	8.67035e-07	NA	0.425926	NA	NA	NA	0.357143	0.472397	0.374414	NA	NA	NA	0.334694	0.309179	0.358108	0.371472	significant	NA	2
	quinolinate	ARHGAP25	NA	517	10	0.245421	0.000370484	6.37524	1.82673e-10	8.68269e-07	0.750334	NA	NA	NA	0.497354	0.757143	0.638763	0.607412	0.62201	NA	NA	0.528395	0.73183	0.574728	0.6	significant	NA	2
	quinolinate	ANKRD44	NA	517	10	0.236295	0.000343623	6.37358	1.84669e-10	8.76881e-07	0.675567	NA	NA	NA	0.560317	0.762857	0.596531	0.580106	0.630383	NA	NA	0.597531	0.666667	0.573822	0.584906	significant	NA	2
	5-methylthioadenosine (MTA)	PRRX1	NA	523	11	-0.229393	0.0003239	6.37302	1.85342e-10	8.79237e-07	0.357587	0.287582	0.45122	NA	0.46642	0.275132	NA	NA	0.289767	NA	0.458364	0.469758	0.347126	0.492085	0.3273	significant	NA	2
	quinolinate	CELF2	NA	517	10	0.239485	0.000353169	6.37173	1.86909e-10	8.85311e-07	0.495327	NA	NA	NA	0.539153	0.702857	0.71267	0.580385	0.541866	NA	NA	0.671605	0.684211	0.637228	0.576604	significant	NA	2
	nicotinamide adenine dinucleotide (NAD+)	TBC1D10C	NA	550	12	-0.231879	0.000331248	6.37023	1.88745e-10	8.92899e-07	0.458468	0.294118	0.427928	NA	0.494891	0.344828	NA	NA	0.373737	0.425	0.467596	0.395161	0.255814	0.429071	0.307576	significant	NA	2
	5-methylthioadenosine (MTA)	PTPRE	NA	523	11	-0.229669	0.000325107	6.36884	1.90464e-10	8.99463e-07	0.377995	0.352941	0.442073	NA	0.520888	0.298942	NA	NA	0.31307	NA	0.423443	0.385081	0.351724	0.441882	0.322775	significant	NA	2
	nicotinamide ribonucleotide (NMN)	GNA15	NA	367	8	-0.265526	0.000434606	6.36837	1.91044e-10	9.0198e-07	NA	0.231481	NA	NA	NA	0.420635	0.466806	0.395919	NA	NA	NA	0.336735	0.345411	0.40991	0.293669	significant	NA	2
	quinolinate	HVCN1	NA	517	10	0.224642	0.00031116	6.36751	1.92117e-10	9.06598e-07	0.708945	NA	NA	NA	0.561905	0.66	0.608597	0.597381	0.503589	NA	NA	0.614815	0.696742	0.594203	0.629434	significant	NA	2
	quinolinate	FCHO1	NA	517	10	0.239729	0.000354379	6.36732	1.9236e-10	9.0752e-07	0.64753	NA	NA	NA	0.538624	0.808571	0.515837	0.555308	0.51555	NA	NA	0.681481	0.746867	0.618659	0.603019	significant	NA	2
	nicotinamide ribonucleotide (NMN)	WNT1	NA	367	8	-0.263727	0.000429021	6.36628	1.93666e-10	9.12548e-07	NA	0.296296	NA	NA	NA	0.375661	0.461915	0.441687	NA	NA	NA	0.304082	0.275362	0.374437	0.308162	significant	NA	2
	nicotinamide adenine dinucleotide (NAD+)	IL10RA	NA	550	12	-0.220858	0.000301108	6.36389	1.96711e-10	9.2347e-07	0.466019	0.372549	0.400901	NA	0.524266	0.360743	NA	NA	0.311111	0.391667	0.505013	0.356855	0.281977	0.407407	0.337879	significant	NA	2
	quinolinate	SEMA7A	NA	517	10	0.239721	0.000354759	6.36369	1.96968e-10	9.2422e-07	0.834446	NA	NA	NA	0.516402	0.714286	0.589744	0.578713	0.479665	NA	NA	0.604938	0.66416	0.667572	0.660377	significant	NA	2
	5-methylthioadenosine (MTA)	VWF	NA	523	11	-0.218037	0.000293644	6.36195	1.99214e-10	9.32276e-07	0.320319	0.359477	0.422256	NA	0.459016	0.320106	NA	NA	0.531915	NA	0.446398	0.272177	0.381609	0.391678	0.365762	significant	NA	2
	nicotinamide ribonucleotide (NMN)	LRRK1	NA	367	8	-0.28047	0.000485897	6.36186	1.99321e-10	9.32505e-07	NA	0.203704	NA	NA	NA	0.306878	0.390636	0.473118	NA	NA	NA	0.506122	0.248792	0.363176	0.331808	significant	NA	2
	N-acetylalanine	CDC25A	NA	513	11	0.233831	0.000337816	6.36109	2.00331e-10	9.35621e-07	0.645679	0.718954	NA	NA	0.494505	0.695767	NA	NA	0.613131	0.537143	0.437445	0.747475	0.627586	0.641339	0.590498	significant	NA	2
	thymine	MND1	NA	562	12	0.234338	0.000339371	6.36026	2.0141e-10	9.39737e-07	0.811754	0.637681	NA	NA	0.564089	0.562667	0.587097	0.609937	0.635294	0.645614	NA	0.569697	0.589744	0.591186	0.698043	significant	NA	2
	flavin adenine dinucleotide (FAD)	AIFM1	NA	513	11	0.233259	0.000336274	6.36006	2.01681e-10	9.4054e-07	0.765912	0.594771	NA	NA	0.495767	0.634921	NA	NA	0.611111	0.582609	0.58321	0.648421	0.657143	0.648907	0.636018	significant	NA	2
	nicotinamide ribonucleotide (NMN)	GMIP	NA	367	8	-0.263838	0.000430366	6.359	2.03068e-10	9.46545e-07	NA	0.231481	NA	NA	NA	0.404762	0.446541	0.449407	NA	NA	NA	0.312245	0.359903	0.402027	0.299008	significant	NA	2
	quinolinate	CD40LG	NA	517	10	0.234621	0.000340388	6.35842	2.03835e-10	9.4919e-07	0.583445	NA	NA	NA	0.546561	0.734286	0.665158	0.492338	0.614833	NA	NA	0.558025	0.701754	0.632246	0.630943	significant	NA	2
	5-methylthioadenosine (MTA)	ANTXR1	NA	523	11	-0.221095	0.00030247	6.35636	2.06591e-10	9.59911e-07	0.374445	0.313725	0.39939	NA	0.538868	0.312169	NA	NA	0.366768	NA	0.43199	0.358871	0.370115	0.488467	0.317496	significant	NA	2
	2-hydroxyglutarate	TMSB10	NA	597	12	0.212969	0.000280707	6.35564	2.07558e-10	9.63463e-07	0.574442	0.568627	0.546547	0.458889	0.520888	0.539683	NA	NA	0.607843	NA	0.540415	0.721774	0.737931	0.73858	0.720755	significant	NA	2
	quinolinate	P2RY6	NA	517	10	0.24717	0.000378136	6.35538	2.07906e-10	9.64844e-07	0.754339	NA	NA	NA	0.596296	0.742857	0.503771	0.584564	0.466507	NA	NA	0.637037	0.73183	0.630435	0.655094	significant	NA	2
	thymine	CENPK	NA	562	12	0.21575	0.000288176	6.35465	2.08895e-10	9.68255e-07	0.715335	0.557971	NA	NA	0.611229	0.52	0.667384	0.597584	0.635294	0.529825	NA	0.519192	0.682051	0.617909	0.684995	significant	NA	2
	5-methylthioadenosine (MTA)	FAP	NA	523	11	-0.223103	0.000308296	6.35319	2.109e-10	9.76597e-07	0.476486	0.326797	0.4375	NA	0.50238	0.314815	NA	NA	0.276596	NA	0.472527	0.334677	0.303448	0.468114	0.386878	significant	NA	2
	thymine	CDKN3	NA	562	12	0.228563	0.000323651	6.35238	2.1201e-10	9.80547e-07	0.77686	0.594203	NA	NA	0.584746	0.496	0.670968	0.598957	0.638503	0.522807	NA	0.610101	0.717949	0.552274	0.673812	significant	NA	2
	quinolinate	IFI16	NA	517	10	0.239562	0.000355708	6.35099	2.13939e-10	9.88745e-07	0.602136	NA	NA	NA	0.49418	0.614286	0.608597	0.614377	0.632775	NA	NA	0.582716	0.774436	0.638587	0.633962	significant	NA	2
	quinolinate	IL10	NA	517	10	0.236888	0.000347848	6.35065	2.144e-10	9.90637e-07	0.65287	NA	NA	NA	0.551852	0.731429	0.513575	0.63416	0.517943	NA	NA	0.666667	0.699248	0.625906	0.615094	significant	NA	2
	nicotinamide ribonucleotide (NMN)	SIGLEC1	NA	367	8	-0.255653	0.000405425	6.34841	2.17549e-10	1.00227e-06	NA	0.416667	NA	NA	NA	0.428571	0.380154	0.391508	NA	NA	NA	0.355102	0.342995	0.380068	0.295957	significant	NA	2
	uracil	UBE2T	3	624	13	0.224037	0.000311424	6.34767	2.18594e-10	1.00659e-06	0.722404	0.738562	0.516768	0.467557	0.498149	0.650794	NA	NA	0.579798	0.689459	0.548474	0.703629	0.504608	0.67526	0.57672	significant	NA	2
	kynurenine	CXCL11	NA	550	12	0.208733	0.000270526	6.34537	2.21896e-10	1.01762e-06	0.68306	0.620915	0.57594	NA	0.591222	0.582011	NA	NA	0.62184	0.612536	0.526984	0.506048	0.668966	0.649932	0.613122	significant	NA	2
	nicotinamide ribonucleotide (NMN)	GPR174	NA	367	8	-0.280173	0.00048749	6.34473	2.22809e-10	1.02156e-06	NA	0.305556	NA	NA	NA	0.407407	0.361286	0.387372	NA	NA	NA	0.34898	0.171498	0.411036	0.465294	significant	NA	2
	5-methylthioadenosine (MTA)	EBP	4	523	11	0.222122	0.000306565	6.34307	2.25225e-10	1.02966e-06	0.708075	0.72549	0.591463	NA	0.545743	0.626984	NA	NA	0.494428	NA	0.522344	0.669355	0.673563	0.564903	0.642534	significant	NA	2
	5-methylthioadenosine (MTA)	JAM3	NA	523	11	-0.213743	0.000283882	6.34298	2.25358e-10	1.03002e-06	0.313221	0.333333	0.435976	NA	0.449498	0.386243	NA	NA	0.433637	NA	0.462759	0.342742	0.397701	0.393939	0.342383	significant	NA	2
	cytidine 5'-diphosphocholine	RASIP1	NA	550	12	-0.220861	0.000303133	6.34266	2.2583e-10	1.03143e-06	0.439342	0.30719	0.355856	NA	0.514543	0.368421	NA	NA	0.39697	0.451429	0.387302	0.339535	0.412791	0.316814	0.342065	significant	NA	2
	nicotinamide ribonucleotide (NMN)	RAB17	NA	367	8	0.265592	0.000438682	6.34031	2.29311e-10	1.04458e-06	NA	0.703704	NA	NA	NA	0.595238	0.604472	0.595809	NA	NA	NA	0.567347	0.676329	0.614865	0.7254	significant	NA	2
	thymine	ORC6	NA	562	12	0.238022	0.000352349	6.34016	2.29533e-10	1.04509e-06	0.798898	0.782609	NA	NA	0.545021	0.482667	0.653047	0.598408	0.526203	0.575439	NA	0.585859	0.638462	0.60572	0.737185	significant	NA	2
	nicotinamide ribonucleotide (NMN)	OAS2	NA	367	8	-0.253797	0.000400934	6.33754	2.33468e-10	1.06021e-06	NA	0.407407	NA	NA	NA	0.375661	0.38225	0.402812	NA	NA	NA	0.410204	0.251208	0.355293	0.40122	significant	NA	2
	glycine	CLIP4	NA	624	13	-0.186576	0.000216728	6.33679	2.34595e-10	1.06457e-06	0.41694	0.339869	0.408408	0.388148	0.483342	0.412698	NA	NA	0.435794	0.415954	0.444689	0.431452	0.347126	0.451832	0.306938	significant	NA	2
	quinolinate	JAK2	NA	517	10	0.228496	0.000325184	6.33556	2.36487e-10	1.07204e-06	0.700935	NA	NA	NA	0.546561	0.651429	0.634992	0.573419	0.636364	NA	NA	0.57037	0.641604	0.589674	0.650566	significant	NA	2
	thymine	GINS1	NA	562	12	0.234996	0.000344034	6.33477	2.37702e-10	1.07509e-06	0.767677	0.65942	NA	NA	0.59375	0.386667	0.640143	0.603623	0.698396	0.673684	NA	0.571717	0.630769	0.556493	0.724138	significant	NA	2
	nicotinamide ribonucleotide (NMN)	GZMB	NA	367	8	-0.265432	0.000438918	6.33477	2.37701e-10	1.07509e-06	NA	0.277778	NA	NA	NA	0.37037	0.383648	0.35153	NA	NA	NA	0.414286	0.285024	0.419482	0.414188	significant	NA	2
	thymine	STIL	NA	562	12	0.229172	0.000327319	6.33352	2.39628e-10	1.08277e-06	0.782369	0.65942	NA	NA	0.568856	0.445333	0.666667	0.600329	0.563636	0.540351	NA	0.618182	0.717949	0.557431	0.741845	significant	NA	2
	quinolinate	ADAM28	NA	517	10	0.248007	0.000383411	6.33287	2.40637e-10	1.08578e-06	0.639519	NA	NA	NA	0.459259	0.774286	0.640271	0.582614	0.587321	NA	NA	0.644444	0.784461	0.603714	0.561509	significant	NA	2
	thymine	TUBA1C	NA	562	12	0.237191	0.000350994	6.33022	2.44807e-10	1.10042e-06	0.785124	0.681159	NA	NA	0.524364	0.44	0.666667	0.566566	0.616043	0.554386	NA	0.721212	0.633333	0.600563	0.713886	significant	NA	2
	2'-deoxyguanosine	OIP5	NA	422	10	0.261379	0.000426413	6.32887	2.46967e-10	1.10908e-06	0.811856	0.752137	NA	NA	0.612174	0.628647	NA	NA	0.55814	0.603715	NA	0.573469	0.619048	0.594811	0.642424	significant	NA	2
	nicotinamide ribonucleotide (NMN)	SLCO5A1	NA	367	8	-0.264193	0.000435861	6.32727	2.49534e-10	1.11813e-06	NA	0.407407	NA	NA	NA	0.349206	0.456324	0.411084	NA	NA	NA	0.295918	0.188406	0.50732	0.308162	significant	NA	2
	kynurenine	BTN3A1	NA	550	12	0.197527	0.000243704	6.32652	2.50752e-10	1.12158e-06	0.651913	0.562092	0.523308	NA	0.504495	0.640212	NA	NA	0.661274	0.618234	0.601465	0.524194	0.648276	0.625057	0.62368	significant	NA	2
	5-methylthioadenosine (MTA)	ITGA5	NA	523	11	-0.217054	0.000294302	6.32618	2.51299e-10	1.12306e-06	0.467613	0.346405	0.375	NA	0.490217	0.359788	NA	NA	0.347518	NA	0.450305	0.346774	0.326437	0.414292	0.405732	significant	NA	2
	quinolinate	CCR4	NA	517	10	0.236322	0.000348871	6.32617	2.51318e-10	1.12306e-06	0.679573	NA	NA	NA	0.53545	0.805714	0.670437	0.528838	0.456938	NA	NA	0.654321	0.674185	0.593297	0.624906	significant	NA	2
	5-methylthioadenosine (MTA)	RBMS2	NA	523	11	-0.216749	0.000293557	6.32531	2.52728e-10	1.12778e-06	0.359361	0.326797	0.384146	NA	0.53834	0.402116	NA	NA	0.39615	NA	0.431013	0.334677	0.34023	0.393487	0.384615	significant	NA	2
	quinolinate	TNFRSF1B	NA	517	10	0.237727	0.000353251	6.32421	2.54538e-10	1.13452e-06	0.618158	NA	NA	NA	0.54709	0.765714	0.498492	0.558094	0.712919	NA	NA	0.602469	0.626566	0.666667	0.608302	significant	NA	2
	histamine	RGS13	NA	645	13	0.202033	0.000255162	6.32389	2.55058e-10	1.13631e-06	0.624793	0.627451	0.593093	NA	0.493583	0.707317	0.559832	0.655796	NA	0.527066	0.573382	0.573805	0.644258	0.647849	0.624339	significant	NA	2
	putrescine	KIF4A	NA	499	10	0.225575	0.000318106	6.32376	2.55279e-10	1.13703e-06	0.625	0.699346	0.593093	0.529804	0.504233	NA	NA	NA	0.593939	0.636364	0.571673	0.699597	NA	NA	0.68664	significant	NA	2
	nicotinamide ribonucleotide (NMN)	ARHGAP15	NA	367	8	-0.27319	0.000466666	6.32312	2.56341e-10	1.14069e-06	NA	0.314815	NA	NA	NA	0.431217	0.398323	0.375517	NA	NA	NA	0.342857	0.176329	0.445383	0.412662	significant	NA	2
	thymine	CHEK1	NA	562	12	0.217039	0.000294573	6.32283	2.56817e-10	1.14201e-06	0.749311	0.601449	NA	NA	0.550847	0.557333	0.670251	0.603898	0.613904	0.585965	NA	0.529293	0.592308	0.612752	0.701771	significant	NA	2
	quinolinate	FGD3	NA	517	10	0.232189	0.000337237	6.32186	2.58441e-10	1.14808e-06	0.457944	NA	NA	NA	0.571429	0.688571	0.653846	0.580663	0.65311	NA	NA	0.688889	0.503759	0.66712	0.620377	significant	NA	2
	quinolinate	ORC1	NA	517	10	0.229668	0.000330019	6.32122	2.5951e-10	1.15183e-06	0.823765	NA	NA	NA	0.515344	0.728571	0.527903	0.50404	0.580144	NA	NA	0.644444	0.686717	0.61413	0.656604	significant	NA	2
	quinolinate	RUNX3	NA	517	10	0.241459	0.000364789	6.32111	2.59691e-10	1.1521e-06	0.730307	NA	NA	NA	0.474074	0.765714	0.69457	0.536918	0.495215	NA	NA	0.580247	0.721805	0.649457	0.623396	significant	NA	2
	5-methylthioadenosine (MTA)	MLF2	NA	523	11	0.220307	0.000303728	6.32056	2.60623e-10	1.15569e-06	0.672582	0.627451	0.602134	NA	0.480698	0.719577	NA	NA	0.514691	NA	0.556044	0.612903	0.65977	0.597015	0.696078	significant	NA	2
	nicotinamide adenine dinucleotide (NAD+)	CD247	NA	550	12	-0.237868	0.000354447	6.31727	2.66216e-10	1.17548e-06	0.525351	0.294118	0.438438	NA	0.431034	0.334218	NA	NA	0.320202	0.416667	0.46833	0.405242	0.270349	0.406709	0.345455	significant	NA	2
	nicotinamide adenine dinucleotide (NAD+)	S100B	NA	550	12	-0.233175	0.000340637	6.31693	2.66812e-10	1.17738e-06	0.35383	0.339869	0.393393	NA	0.433589	0.384615	NA	NA	0.465657	0.325	0.445341	0.318548	0.276163	0.39972	0.4	significant	NA	2
	nicotinamide ribonucleotide (NMN)	CST7	NA	367	8	-0.263724	0.000435818	6.31635	2.67805e-10	1.18039e-06	NA	0.277778	NA	NA	NA	0.375661	0.367575	0.405294	NA	NA	NA	0.371429	0.275362	0.361486	0.475973	significant	NA	2
	5-methylthioadenosine (MTA)	NIBAN1	NA	523	11	-0.211876	0.000281351	6.31579	2.68781e-10	1.18387e-06	0.281278	0.313725	0.431402	NA	0.444209	0.399471	NA	NA	0.35461	NA	0.500611	0.352823	0.310345	0.479873	0.417798	significant	NA	2
	nicotinamide adenine dinucleotide (NAD+)	TNFSF8	NA	550	12	-0.234727	0.000345361	6.31535	2.69556e-10	1.18674e-06	0.501618	0.359477	0.534535	NA	0.391443	0.350133	NA	NA	0.375758	0.316667	0.490829	0.352823	0.206395	0.355695	0.32197	significant	NA	2
	nicotinamide adenine dinucleotide (NAD+)	CD2	NA	550	12	-0.228475	0.00032721	6.31531	2.6962e-10	1.18674e-06	0.459547	0.339869	0.436937	NA	0.443167	0.371353	NA	NA	0.30303	0.375	0.51504	0.346774	0.293605	0.434661	0.342424	significant	NA	2
	nicotinamide ribonucleotide (NMN)	CASP1	NA	367	8	-0.289735	0.000526405	6.31409	2.71761e-10	1.19369e-06	NA	0.166667	NA	NA	NA	0.420635	0.397624	0.387648	NA	NA	NA	0.35102	0.188406	0.375	0.489703	significant	NA	2
	quinolinate	CARD16	NA	517	10	0.23657	0.00035182	6.30622	2.85936e-10	1.24789e-06	0.826435	NA	NA	NA	0.591005	0.671429	0.558069	0.590137	0.569378	NA	NA	0.639506	0.761905	0.553442	0.554717	significant	NA	2
	5-methylthioadenosine (MTA)	FBLN2	NA	523	11	-0.225647	0.000320156	6.30549	2.87275e-10	1.2523e-06	0.35315	0.385621	0.416159	NA	0.496034	0.28836	NA	NA	0.399189	NA	0.443712	0.33871	0.344828	0.454093	0.322775	significant	NA	2
	5-methylthioadenosine (MTA)	TBRG4	NA	523	11	0.216026	0.000293453	6.30531	2.8761e-10	1.25318e-06	0.686779	0.732026	0.614329	NA	0.467478	0.619048	NA	NA	0.514691	NA	0.530891	0.614919	0.643678	0.605156	0.695324	significant	NA	2
	putrescine	UBE2C	3	499	10	0.226896	0.000323965	6.303	2.91947e-10	1.26917e-06	0.636416	0.764706	0.539039	0.519437	0.524339	NA	NA	NA	0.609091	0.624633	0.508425	0.737903	NA	NA	0.68502	significant	NA	2
	nicotinamide ribonucleotide (NMN)	EVI2A	NA	367	8	-0.267494	0.000450285	6.30291	2.92116e-10	1.26962e-06	NA	0.37037	NA	NA	NA	0.457672	0.410901	0.346292	NA	NA	NA	0.355102	0.207729	0.406532	0.376049	significant	NA	2
	nicotinamide adenine dinucleotide (NAD+)	PIK3CG	3	550	12	-0.243729	0.0003739	6.3023	2.93259e-10	1.27343e-06	0.446602	0.333333	0.463964	NA	0.416347	0.344828	NA	NA	0.316162	0.266667	0.516997	0.383065	0.27907	0.39972	0.319697	significant	NA	2
	thymine	PTTG1	NA	562	12	0.237991	0.000356834	6.29938	2.98842e-10	1.29413e-06	0.746556	0.710145	NA	NA	0.573623	0.434667	0.693907	0.578918	0.572193	0.578947	NA	0.575758	0.738462	0.59775	0.706431	significant	NA	2
	nicotinamide ribonucleotide (NMN)	P2RY10	NA	367	8	-0.272895	0.000469174	6.2994	2.98794e-10	1.29413e-06	NA	0.259259	NA	NA	NA	0.410053	0.424179	0.394541	NA	NA	NA	0.346939	0.18599	0.413851	0.440122	significant	NA	2
	nicotinamide adenine dinucleotide (NAD+)	ARHGAP9	NA	550	12	-0.215169	0.000291695	6.29921	2.99172e-10	1.29467e-06	0.513484	0.352941	0.42042	NA	0.471264	0.360743	NA	NA	0.340404	0.533333	0.490584	0.370968	0.343023	0.37666	0.281818	significant	NA	2
	quinolinate	SAMD3	NA	517	10	0.237163	0.000354628	6.29697	3.03523e-10	1.31171e-06	0.753004	NA	NA	NA	0.544974	0.665714	0.653092	0.566453	0.608852	NA	NA	0.637037	0.671679	0.55933	0.618113	significant	NA	2
	quinolinate	ARNTL2	NA	517	10	0.226299	0.000322899	6.2968	3.03852e-10	1.31284e-06	0.758344	NA	NA	NA	0.535979	0.622857	0.529412	0.604625	0.545455	NA	NA	0.651852	0.676692	0.67663	0.61283	significant	NA	2
	quinolinate	SLC7A7	4	517	10	0.245211	0.000379143	6.29664	3.0417e-10	1.31361e-06	0.783712	NA	NA	NA	0.521693	0.817143	0.593514	0.579827	0.655502	NA	NA	0.703704	0.694236	0.507699	0.50717	significant	NA	2
	nicotinamide ribonucleotide (NMN)	BASP1	NA	367	8	-0.258341	0.000420892	6.2962	3.05023e-10	1.3164e-06	NA	0.361111	NA	NA	NA	0.386243	0.477289	0.394817	NA	NA	NA	0.269388	0.321256	0.42286	0.334859	significant	NA	2
	laurate (12:0)	HEG1	NA	513	11	0.21569	0.000293418	6.29589	3.05634e-10	1.31814e-06	0.534973	0.647059	NA	NA	0.579402	0.534392	NA	NA	0.60202	0.60114	0.756978	0.689516	0.549425	0.530529	0.665158	significant	NA	2
	5-methylthioadenosine (MTA)	CYSLTR1	NA	523	11	-0.238889	0.000359973	6.29552	3.0638e-10	1.32105e-06	0.421473	0.359477	0.349085	NA	0.501322	0.320106	NA	NA	0.350557	NA	0.493284	0.163306	0.390805	0.48711	0.35822	significant	NA	2
	5-methylthioadenosine (MTA)	MMRN1	NA	523	11	-0.23744	0.000355741	6.29443	3.08537e-10	1.32856e-06	0.291038	0.215686	0.407012	NA	0.468535	0.298942	NA	NA	0.47923	NA	0.428816	0.310484	0.498851	0.39801	0.356712	significant	NA	2
	N-formylmethionine	MME	NA	454	9	-0.241484	0.000368037	6.29378	3.09819e-10	1.33257e-06	0.292023	0.366013	NA	NA	0.405941	0.399471	NA	NA	0.411111	NA	0.516028	NA	0.285714	0.408627	0.320513	significant	NA	2
	uracil	TSPAN7	NA	624	13	-0.216751	0.000296593	6.29288	3.11626e-10	1.33794e-06	0.287978	0.215686	0.443598	0.44084	0.410365	0.431217	NA	NA	0.383838	0.344729	0.514042	0.358871	0.513825	0.391226	0.380197	significant	NA	2
	nicotinamide adenine dinucleotide (NAD+)	CSF2RB	NA	550	12	-0.24205	0.000369861	6.29296	3.1146e-10	1.33794e-06	0.498382	0.366013	0.466967	NA	0.436782	0.339523	NA	NA	0.29899	0.466667	0.489606	0.344758	0.270349	0.387841	0.284848	significant	NA	2
	nicotinamide ribonucleotide (NMN)	CD4	NA	367	8	-0.255616	0.000412786	6.29064	3.1616e-10	1.35525e-06	NA	0.351852	NA	NA	NA	0.441799	0.371069	0.419355	NA	NA	NA	0.310204	0.304348	0.391892	0.379863	significant	NA	2
	nicotinamide ribonucleotide (NMN)	GVINP1	NA	367	8	-0.274339	0.000475928	6.28762	3.2237e-10	1.37781e-06	NA	0.333333	NA	NA	NA	0.407407	0.413697	0.347395	NA	NA	NA	0.422449	0.178744	0.358108	0.422578	significant	NA	2
	quinolinate	OLR1	NA	517	10	0.234294	0.000347428	6.28492	3.28032e-10	1.39796e-06	0.778371	NA	NA	NA	0.502116	0.777143	0.534691	0.633045	0.607656	NA	NA	0.696296	0.561404	0.575634	0.613585	significant	NA	2
	quinolinate	TMEM71	NA	517	10	0.226827	0.000325669	6.28459	3.28723e-10	1.40028e-06	0.536716	NA	NA	NA	0.593122	0.691429	0.653092	0.587907	0.52512	NA	NA	0.565432	0.761905	0.598279	0.576604	significant	NA	2
	5-methylthioadenosine (MTA)	SFRP2	NA	523	11	-0.22134	0.000310128	6.28435	3.29235e-10	1.40183e-06	0.347826	0.313725	0.356707	NA	0.458488	0.283069	NA	NA	0.298886	NA	0.45641	0.429435	0.452874	0.452736	0.404977	significant	NA	2
	nicotinamide ribonucleotide (NMN)	ODF2L	NA	367	8	-0.269425	0.000459814	6.28228	3.33644e-10	1.41592e-06	NA	0.287037	NA	NA	NA	0.328042	0.431866	0.42349	NA	NA	NA	0.432653	0.217391	0.38795	0.385202	significant	NA	2
	heme	HEMGN	NA	562	12	0.227168	0.000327027	6.28095	3.36512e-10	1.4258e-06	0.51405	0.45098	NA	NA	0.54798	0.539683	0.638596	0.558917	0.483146	0.625714	NA	0.681481	0.585882	0.694444	0.700383	significant	NA	2
	5-methylthioadenosine (MTA)	THBD	NA	523	11	-0.235184	0.00035057	6.28045	3.37599e-10	1.42977e-06	0.332742	0.261438	0.407012	NA	0.46166	0.291005	NA	NA	0.382979	NA	0.465446	0.34879	0.321839	0.493894	0.412519	significant	NA	2
	cytidine 5'-diphosphocholine	ZEB1	NA	550	12	-0.233506	0.000345603	6.28027	3.37978e-10	1.43074e-06	0.436508	0.228758	0.355856	NA	0.499207	0.427245	NA	NA	0.425253	0.46	0.417827	0.295349	0.273256	0.433628	0.336672	significant	NA	2
	nicotinamide ribonucleotide (NMN)	COX6A1	4	367	8	0.272714	0.000471537	6.27942	3.39842e-10	1.43639e-06	NA	0.62037	NA	NA	NA	0.793651	0.580713	0.57651	NA	NA	NA	0.536735	0.661836	0.664414	0.659039	significant	NA	2
	quinolinate	PLA2G7	4	517	10	0.22339	0.000316537	6.278	3.42952e-10	1.44729e-06	0.810414	NA	NA	NA	0.563492	0.614286	0.61086	0.631095	0.625598	NA	NA	0.654321	0.486216	0.602808	0.633962	significant	NA	2
	adenine	SERPINE1	NA	597	12	-0.21313	0.000288204	6.27718	3.44769e-10	1.45239e-06	0.38843	0.496732	0.384384	0.574836	0.476996	0.365079	NA	NA	0.397371	NA	0.453968	0.375	0.273563	0.333786	0.299397	significant	NA	2
	2-aminoadipate	PRKD1	4	624	13	0.19539	0.000242276	6.27649	3.46293e-10	1.45783e-06	0.639147	0.640523	0.682707	0.564444	0.574682	0.613757	NA	NA	0.49697	0.637931	0.549206	0.625	0.588506	0.506558	0.656394	significant	NA	2
	nicotinamide ribonucleotide (NMN)	TAGAP	NA	367	8	-0.257102	0.000419599	6.27564	3.48198e-10	1.46488e-06	NA	0.277778	NA	NA	NA	0.457672	0.351502	0.349325	NA	NA	NA	0.330612	0.376812	0.414414	0.39283	significant	NA	2
	5-methylthioadenosine (MTA)	GRK5	NA	523	11	-0.220485	0.000308639	6.27513	3.49341e-10	1.46904e-06	0.374445	0.366013	0.420732	NA	0.504495	0.478836	NA	NA	0.37386	NA	0.457631	0.282258	0.347126	0.380371	0.294118	significant	NA	2
	kynurenine	CXCL9	NA	550	12	0.211406	0.000283788	6.27465	3.50412e-10	1.47225e-06	0.685792	0.490196	0.657143	NA	0.583818	0.632275	NA	NA	0.613751	0.603989	0.573138	0.552419	0.682759	0.567616	0.622926	significant	NA	2
	5-methylthioadenosine (MTA)	COX6A1	5	523	11	0.222245	0.000313671	6.27431	3.51198e-10	1.47522e-06	0.71606	0.647059	0.577744	NA	0.501322	0.640212	NA	NA	0.439716	NA	0.540171	0.699597	0.744828	0.567616	0.692308	significant	NA	2
	quinolinate	SDC3	NA	517	10	0.234196	0.000348332	6.27413	3.51603e-10	1.47627e-06	0.535381	NA	NA	NA	0.555026	0.748571	0.578431	0.515743	0.630383	NA	NA	0.590123	0.586466	0.685688	0.698868	significant	NA	2
	nicotinamide adenine dinucleotide (NAD+)	BIN2	NA	550	12	-0.219586	0.000306297	6.2734	3.5325e-10	1.4809e-06	0.497303	0.359477	0.463964	NA	0.425287	0.34748	NA	NA	0.325253	0.333333	0.514307	0.409274	0.305233	0.397624	0.306061	significant	NA	2
	uracil	KLF11	NA	624	13	-0.200641	0.000255785	6.27266	3.54939e-10	1.48667e-06	0.401093	0.444444	0.489329	0.554389	0.436806	0.417989	NA	NA	0.388889	0.330484	0.411722	0.274194	0.370968	0.422433	0.347695	significant	NA	2
	thymine	MCM2	NA	562	12	0.213951	0.000290854	6.27258	3.55108e-10	1.48705e-06	0.772268	0.543478	NA	NA	0.555614	0.536	0.617204	0.620642	0.647059	0.589474	NA	0.630303	0.579487	0.559775	0.701771	significant	NA	2
	kynurenine	EPB41L4B	NA	550	12	-0.203146	0.000262325	6.27133	3.57973e-10	1.49708e-06	0.42459	0.333333	0.470677	NA	0.436806	0.486772	NA	NA	0.461072	0.401709	0.463248	0.294355	0.273563	0.375396	0.355958	significant	NA	2
	nicotinamide ribonucleotide (NMN)	ZNF831	NA	367	8	-0.255628	0.00041548	6.27052	3.59835e-10	1.50417e-06	NA	0.314815	NA	NA	NA	0.373016	0.454927	0.391784	NA	NA	NA	0.344898	0.280193	0.399775	0.398932	significant	NA	2
	quinolinate	GZMH	NA	517	10	0.233685	0.000347325	6.26949	3.62238e-10	1.51164e-06	0.682243	NA	NA	NA	0.552381	0.7	0.599548	0.599331	0.759569	NA	NA	0.575309	0.654135	0.499547	0.609057	significant	NA	2
	urate	ELK3	NA	550	12	0.208227	0.000275795	6.26922	3.62852e-10	1.51382e-06	0.57135	0.614379	0.551051	NA	0.525053	0.57672	NA	NA	0.605051	0.689459	0.5558	0.614919	0.6	0.686567	0.659879	significant	NA	2
	nicotinamide ribonucleotide (NMN)	NDUFA12	3	367	8	0.284124	0.000513619	6.2684	3.64766e-10	1.52114e-06	NA	0.490741	NA	NA	NA	0.748677	0.550664	0.563275	NA	NA	NA	0.671429	0.688406	0.649775	0.733028	significant	NA	2
	quinolinate	XCL1	NA	517	10	0.241897	0.00037234	6.26803	3.65646e-10	1.52381e-06	0.668892	NA	NA	NA	0.532804	0.794286	0.564103	0.505155	0.679426	NA	NA	0.609877	0.726817	0.568388	0.615849	significant	NA	2
	quinolinate	SAMD9	NA	517	10	0.235929	0.000354301	6.26709	3.67863e-10	1.52971e-06	0.834446	NA	NA	NA	0.507407	0.645714	0.598039	0.604904	0.604067	NA	NA	0.612346	0.73183	0.54212	0.635472	significant	NA	2
	quinolinate	ABCD2	3	517	10	0.235585	0.000353264	6.26711	3.67803e-10	1.52971e-06	0.598131	NA	NA	NA	0.556085	0.694286	0.667421	0.576205	0.502392	NA	NA	0.649383	0.694236	0.613225	0.620377	significant	NA	2
	nicotinamide ribonucleotide (NMN)	OPRL1	NA	367	8	-0.267072	0.000454009	6.26709	3.67853e-10	1.52971e-06	NA	0.333333	NA	NA	NA	0.346561	0.491265	0.464296	NA	NA	NA	0.37551	0.270531	0.374437	0.259344	significant	NA	2
	nicotinamide ribonucleotide (NMN)	CTLA4	NA	367	8	-0.272996	0.000474918	6.2635	3.7644e-10	1.55822e-06	NA	0.287037	NA	NA	NA	0.436508	0.371768	0.393714	NA	NA	NA	0.322449	0.200483	0.434685	0.441648	significant	NA	2
	quinolinate	DUSP10	NA	517	10	0.214977	0.000294513	6.26338	3.76717e-10	1.55903e-06	0.679573	NA	NA	NA	0.514815	0.685714	0.547511	0.528559	0.559809	NA	NA	0.577778	0.709273	0.71558	0.596981	significant	NA	2
	cytidine 5'-diphosphocholine	ATP5MF	4	550	12	0.235312	0.000352962	6.26253	3.78784e-10	1.56554e-06	0.625283	0.732026	0.578078	NA	0.544685	0.674923	NA	NA	0.552525	0.485714	0.515507	0.816279	0.703488	0.595575	0.636364	significant	NA	2
	nicotinamide ribonucleotide (NMN)	FCRL3	NA	367	8	-0.270924	0.000468246	6.26008	3.84783e-10	1.58483e-06	NA	0.296296	NA	NA	NA	0.433862	0.36478	0.359526	NA	NA	NA	0.37551	0.214976	0.42455	0.429443	significant	NA	2
	nicotinamide ribonucleotide (NMN)	TBC1D10C	NA	367	8	-0.26057	0.000433376	6.25839	3.88981e-10	1.59763e-06	NA	0.342593	NA	NA	NA	0.272487	0.474493	0.461538	NA	NA	NA	0.369388	0.263285	0.387387	0.372998	significant	NA	2
	nicotinamide adenine dinucleotide (NAD+)	CD5	NA	550	12	-0.22772	0.000331022	6.25809	3.89718e-10	1.59997e-06	0.445523	0.333333	0.474474	NA	0.466794	0.34748	NA	NA	0.40202	0.366667	0.454634	0.326613	0.273256	0.430468	0.329545	significant	NA	2
	quinolinate	GNGT2	NA	517	10	0.228801	0.000334228	6.25758	3.9099e-10	1.60415e-06	0.786382	NA	NA	NA	0.49418	0.668571	0.546003	0.593201	0.590909	NA	NA	0.679012	0.721805	0.59375	0.590189	significant	NA	2
	5-methylthioadenosine (MTA)	CMC2	NA	523	11	0.218186	0.000304425	6.25254	4.03838e-10	1.64728e-06	0.643301	0.712418	0.625	NA	0.530936	0.626984	NA	NA	0.439716	NA	0.528694	0.633065	0.701149	0.682497	0.595023	significant	NA	2
	nicotinamide adenine dinucleotide (NAD+)	TRAF3IP3	NA	550	12	-0.234324	0.000351327	6.25074	4.08522e-10	1.66282e-06	0.447681	0.320261	0.412913	NA	0.485951	0.33687	NA	NA	0.343434	0.4	0.516752	0.362903	0.276163	0.414396	0.320455	significant	NA	2
	nicotinamide adenine dinucleotide (NAD+)	AIF1	NA	550	12	-0.217683	0.00030338	6.24888	4.1341e-10	1.68021e-06	0.447681	0.405229	0.408408	NA	0.463602	0.37931	NA	NA	0.347475	0.308333	0.514551	0.352823	0.281977	0.438854	0.32197	significant	NA	2
	5-methylthioadenosine (MTA)	RUNX1	NA	523	11	-0.234645	0.000352527	6.24864	4.14052e-10	1.68246e-06	0.401952	0.196078	0.344512	NA	0.445267	0.312169	NA	NA	0.369807	NA	0.456166	0.395161	0.406897	0.494346	0.384615	significant	NA	2
	nicotinamide ribonucleotide (NMN)	TESPA1	NA	367	8	-0.252903	0.00040953	6.24858	4.14188e-10	1.68265e-06	NA	0.37037	NA	NA	NA	0.39418	0.368274	0.376896	NA	NA	NA	0.369388	0.304348	0.411599	0.395881	significant	NA	2
	5-methylthioadenosine (MTA)	CFH	NA	523	11	-0.2257	0.000326373	6.2466	4.19473e-10	1.70195e-06	0.315883	0.300654	0.448171	NA	0.492332	0.301587	NA	NA	0.306991	NA	0.492552	0.366935	0.365517	0.463139	0.371795	significant	NA	2
	nicotinamide ribonucleotide (NMN)	PPP1R18	NA	367	8	-0.261199	0.000437391	6.24462	4.24835e-10	1.7215e-06	NA	0.388889	NA	NA	NA	0.309524	0.433962	0.401985	NA	NA	NA	0.412245	0.347826	0.401464	0.26926	significant	NA	2
	quinolinate	MARCO	NA	517	10	0.235468	0.000355547	6.24387	4.26865e-10	1.72825e-06	0.596796	NA	NA	NA	0.579365	0.751429	0.493213	0.591808	0.660287	NA	NA	0.696296	0.571429	0.658062	0.586415	significant	NA	2
	nicotinamide adenine dinucleotide (NAD+)	LPXN	NA	550	12	-0.228573	0.000335108	6.24314	4.28862e-10	1.73465e-06	0.413161	0.352941	0.45045	NA	0.407407	0.318302	NA	NA	0.313131	0.358333	0.539496	0.393145	0.25	0.446541	0.372727	significant	NA	2
	nicotinamide ribonucleotide (NMN)	FCRL2	NA	367	8	-0.266334	0.000455105	6.24225	4.31322e-10	1.74185e-06	NA	0.305556	NA	NA	NA	0.373016	0.378756	0.38627	NA	NA	NA	0.359184	0.251208	0.493806	0.361556	significant	NA	2
	nicotinamide ribonucleotide (NMN)	LILRB4	NA	367	8	-0.248145	0.000395333	6.24015	4.37163e-10	1.76245e-06	NA	0.361111	NA	NA	NA	0.481481	0.363382	0.406948	NA	NA	NA	0.34898	0.304348	0.372185	0.360031	significant	NA	2
	putrescine	KIF20A	NA	499	10	0.232307	0.000346617	6.23889	4.40696e-10	1.77519e-06	0.621005	0.823529	0.582583	0.516846	0.500529	NA	NA	NA	0.6	0.636364	0.501343	0.725806	NA	NA	0.668826	significant	NA	2
	nicotinamide adenine dinucleotide (NAD+)	CRTAM	NA	550	12	-0.229471	0.000338237	6.23859	4.41538e-10	1.77783e-06	0.456311	0.313725	0.418919	NA	0.416986	0.400531	NA	NA	0.357576	0.333333	0.54023	0.346774	0.287791	0.42348	0.321212	significant	NA	2
	nicotinamide ribonucleotide (NMN)	GPR171	NA	367	8	-0.255636	0.000419851	6.23799	4.43229e-10	1.78327e-06	NA	0.296296	NA	NA	NA	0.420635	0.364081	0.375241	NA	NA	NA	0.404082	0.2657	0.42455	0.408085	significant	NA	2
	uracil	UBE2C	3	624	13	0.222045	0.000316974	6.2359	4.49188e-10	1.80363e-06	0.722951	0.79085	0.522866	0.461832	0.518244	0.669312	NA	NA	0.570707	0.643875	0.541148	0.653226	0.546083	0.631389	0.58579	significant	NA	2
	quinolinate	MS4A4A	NA	517	10	0.235675	0.000357186	6.235	4.51767e-10	1.81174e-06	0.632844	NA	NA	NA	0.559259	0.745714	0.542986	0.627751	0.583732	NA	NA	0.664198	0.629073	0.607337	0.605283	significant	NA	2
	quinolinate	KLRB1	NA	517	10	0.223801	0.000322553	6.23064	4.64543e-10	1.85477e-06	0.564753	NA	NA	NA	0.561376	0.725714	0.665913	0.500418	0.645933	NA	NA	0.617284	0.669173	0.597373	0.568302	significant	NA	2
	thymine	PLK4	NA	562	12	0.225073	0.000326238	6.23054	4.64836e-10	1.85555e-06	0.769513	0.543478	NA	NA	0.569386	0.578667	0.65233	0.622289	0.677005	0.54386	NA	0.492929	0.715385	0.586967	0.661696	significant	NA	2
	UDP-glucuronate	CNRIP1	NA	415	8	-0.263058	0.000446184	6.2268	4.76058e-10	1.89162e-06	0.389109	0.261438	0.348348	NA	0.462599	NA	0.441985	0.325237	0.293086	NA	NA	NA	NA	NA	0.44075	significant	NA	2
	5-methylthioadenosine (MTA)	NDUFB11	4	523	11	0.221132	0.000315603	6.22375	4.85422e-10	1.92161e-06	0.606034	0.69281	0.547256	NA	0.548387	0.595238	NA	NA	0.555218	NA	0.547741	0.655242	0.721839	0.537766	0.711161	significant	NA	2
	nicotinamide ribonucleotide (NMN)	UBASH3A	NA	367	8	-0.262086	0.000443586	6.22193	4.91079e-10	1.93837e-06	NA	0.342593	NA	NA	NA	0.383598	0.404612	0.382685	NA	NA	NA	0.355102	0.253623	0.417793	0.405797	significant	NA	2
	nicotinamide adenine dinucleotide (NAD+)	TRAT1	NA	550	12	-0.222628	0.000320477	6.21801	5.03487e-10	1.97942e-06	0.442287	0.385621	0.518018	NA	0.439336	0.355438	NA	NA	0.328283	0.358333	0.502323	0.334677	0.252907	0.419287	0.320455	significant	NA	2
	nicotinamide ribonucleotide (NMN)	GPR18	NA	367	8	-0.257929	0.000430219	6.21765	5.04659e-10	1.98252e-06	NA	0.314815	NA	NA	NA	0.417989	0.406709	0.444444	NA	NA	NA	0.34898	0.236715	0.416667	0.364607	significant	NA	2
	5-methylthioadenosine (MTA)	CDH11	NA	523	11	-0.219249	0.000310889	6.21735	5.05608e-10	1.98583e-06	0.448092	0.326797	0.428354	NA	0.487573	0.306878	NA	NA	0.350557	NA	0.444444	0.387097	0.278161	0.488014	0.364253	significant	NA	2
	flavin adenine dinucleotide (FAD)	SNAI2	NA	513	11	-0.221147	0.000316303	6.21726	5.05915e-10	1.98622e-06	0.256742	0.352941	NA	NA	0.439153	0.431217	NA	NA	0.344444	0.394203	0.446173	0.458947	0.37619	0.423953	0.296353	significant	NA	2
	cytidine 5'-diphosphocholine	RHOJ	NA	550	12	-0.217081	0.000304803	6.21701	5.06721e-10	1.98775e-06	0.343537	0.313725	0.346847	NA	0.547329	0.402477	NA	NA	0.378788	0.502857	0.402686	0.381395	0.290698	0.458407	0.335131	significant	NA	2
	cytidine 5'-diphosphocholine	PTPRB	NA	550	12	-0.23271	0.000350272	6.21703	5.06642e-10	1.98775e-06	0.357143	0.267974	0.495495	NA	0.537282	0.303406	NA	NA	0.385859	0.554286	0.39707	0.281395	0.293605	0.306195	0.336672	significant	NA	2
	5-methylthioadenosine (MTA)	NEDD9	NA	523	11	-0.21762	0.000306362	6.21657	5.08155e-10	1.99181e-06	0.243123	0.30719	0.38872	NA	0.571126	0.380952	NA	NA	0.398176	NA	0.43663	0.346774	0.321839	0.436454	0.409502	significant	NA	2
	thymine	SGO1	NA	562	12	0.223214	0.000322643	6.21342	5.18426e-10	2.0274e-06	0.802571	0.644928	NA	NA	0.614936	0.562667	0.655197	0.597859	0.557219	0.607018	NA	0.531313	0.617949	0.566338	0.667288	significant	NA	2
	thymine	DEPDC1	NA	562	12	0.229864	0.000342215	6.21286	5.20285e-10	2.03341e-06	0.795225	0.557971	NA	NA	0.600636	0.522667	0.6681	0.608564	0.634225	0.494737	NA	0.547475	0.694872	0.583216	0.744641	significant	NA	2
	uracil	DIAPH3	NA	624	13	0.194602	0.000245329	6.21215	5.22651e-10	2.04098e-06	0.661749	0.627451	0.557927	0.480916	0.563723	0.687831	NA	NA	0.617172	0.615385	0.618071	0.560484	0.541475	0.620081	0.54195	significant	NA	2
	nicotinamide adenine dinucleotide (NAD+)	ITGB2	NA	550	12	-0.210903	0.000288207	6.21155	5.24628e-10	2.04745e-06	0.507012	0.411765	0.405405	NA	0.462324	0.384615	NA	NA	0.341414	0.358333	0.503791	0.350806	0.299419	0.366876	0.353788	significant	NA	2
	caprate (10:0)	SYNE3	NA	526	11	0.197279	0.00025226	6.21051	5.28115e-10	2.05852e-06	NA	0.653595	NA	0.497778	0.507668	0.592593	NA	NA	0.573306	0.618234	0.653521	0.703629	0.616092	0.584351	0.590498	significant	NA	2
	flavin adenine dinucleotide (FAD)	ATP5MC1	3	513	11	0.227489	0.00033548	6.21007	5.29613e-10	2.06352e-06	0.692557	0.601307	NA	NA	0.602116	0.701058	NA	NA	0.548485	0.6	0.52321	0.568421	0.692857	0.609745	0.651976	significant	NA	2
	uracil	HJURP	NA	624	13	0.214944	0.000299577	6.20927	5.3232e-10	2.07311e-06	0.721858	0.699346	0.550305	0.519084	0.500264	0.62963	NA	NA	0.584848	0.65812	0.561905	0.669355	0.495392	0.65536	0.600151	significant	NA	2
	nicotinamide adenine dinucleotide (NAD+)	HLA-DPA1	NA	550	12	-0.218379	0.000309259	6.20898	5.33301e-10	2.07534e-06	0.500539	0.333333	0.438438	NA	0.397829	0.376658	NA	NA	0.318182	0.275	0.494008	0.366935	0.313953	0.387142	0.444697	significant	NA	2
	quinolinate	MMP9	NA	517	10	0.212606	0.000293184	6.20833	5.35522e-10	2.08313e-06	0.648865	NA	NA	NA	0.537566	0.66	0.657617	0.525216	0.663876	NA	NA	0.538272	0.656642	0.61096	0.597736	significant	NA	2
	cytidine 5'-diphosphocholine	SWAP70	NA	550	12	-0.24197	0.000379937	6.20692	5.40346e-10	2.09718e-06	0.367347	0.215686	0.421922	NA	0.432047	0.368421	NA	NA	0.393939	0.534286	0.471306	0.246512	0.337209	0.382301	0.344376	significant	NA	2
	nicotinamide ribonucleotide (NMN)	IFI16	NA	367	8	-0.283423	0.000521951	6.20285	5.54506e-10	2.14166e-06	NA	0.361111	NA	NA	NA	0.407407	0.454927	0.333885	NA	NA	NA	0.387755	0.21256	0.40259	0.307399	significant	NA	2
	flavin adenine dinucleotide (FAD)	TIMM8A	NA	513	11	0.224729	0.000328304	6.20142	5.5957e-10	2.15673e-06	0.736785	0.581699	NA	NA	0.610053	0.640212	NA	NA	0.623232	0.614493	0.542716	0.618947	0.664286	0.588342	0.578267	significant	NA	2
	quinolinate	CSTA	NA	517	10	0.232081	0.000350134	6.20144	5.59498e-10	2.15673e-06	0.6502	NA	NA	NA	0.503704	0.691429	0.452489	0.612984	0.545455	NA	NA	0.679012	0.73183	0.673007	0.647547	significant	NA	2
	nicotinamide ribonucleotide (NMN)	IL16	NA	367	8	-0.262419	0.000447742	6.20085	5.61594e-10	2.16202e-06	NA	0.398148	NA	NA	NA	0.425926	0.377358	0.355942	NA	NA	NA	0.379592	0.217391	0.399212	0.404272	significant	NA	2
	nicotinamide ribonucleotide (NMN)	GPR55	NA	367	8	-0.250043	0.000406777	6.19877	5.6905e-10	2.18675e-06	NA	0.259259	NA	NA	NA	0.386243	0.445143	0.46209	NA	NA	NA	0.334694	0.28744	0.441441	0.35164	significant	NA	2
	nicotinamide ribonucleotide (NMN)	LAPTM5	NA	367	8	-0.25594	0.000426288	6.19807	5.71589e-10	2.19385e-06	NA	0.37037	NA	NA	NA	0.468254	0.378057	0.409981	NA	NA	NA	0.314286	0.2657	0.387387	0.378337	significant	NA	2
	uracil	FOXO4	NA	624	13	-0.197234	0.000253208	6.19744	5.73877e-10	2.20041e-06	0.421311	0.339869	0.416159	0.402672	0.446325	0.349206	NA	NA	0.449495	0.339031	0.459829	0.344758	0.396313	0.499774	0.347695	significant	NA	2
	5-methylthioadenosine (MTA)	CPA3	4	523	11	-0.222503	0.000322441	6.19556	5.80785e-10	2.22153e-06	0.238687	0.287582	0.321646	NA	0.448969	0.380952	NA	NA	0.491388	NA	0.448352	0.334677	0.301149	0.482135	0.458522	significant	NA	2
	choline	CHMP1A	NA	523	11	-0.212054	0.000292899	6.19523	5.8199e-10	2.22569e-06	0.334973	0.27451	0.403904	NA	0.508197	0.325397	NA	NA	0.493939	NA	0.443468	0.381048	0.425287	0.341022	0.396682	significant	NA	2
	thymine	TICRR	5	562	12	0.222373	0.000322432	6.19202	5.93975e-10	2.26063e-06	0.805326	0.652174	NA	NA	0.568856	0.469333	0.661649	0.62476	0.639572	0.57193	NA	0.585859	0.638462	0.550867	0.648649	significant	NA	2
	putrescine	BIRC5	NA	499	10	0.224063	0.000327351	6.19203	5.93959e-10	2.26063e-06	0.644406	0.75817	0.600601	0.537579	0.533333	NA	NA	NA	0.570707	0.656891	0.483761	0.695565	NA	NA	0.653441	significant	NA	2
	nicotinamide ribonucleotide (NMN)	CASP5	NA	367	8	-0.253893	0.00042041	6.19133	5.96592e-10	2.26832e-06	NA	0.37037	NA	NA	NA	0.383598	0.402516	0.416598	NA	NA	NA	0.359184	0.285024	0.416667	0.338673	significant	NA	2
	cytidine 5'-diphosphocholine	CAVIN2	NA	550	12	-0.234935	0.000360167	6.18965	6.02994e-10	2.28992e-06	0.31746	0.294118	0.433934	NA	0.517715	0.343653	NA	NA	0.388889	0.571429	0.398535	0.318605	0.30814	0.281416	0.332049	significant	NA	2
	N-formylmethionine	ZNF273	NA	454	9	0.240205	0.000376605	6.18885	6.06061e-10	2.29915e-06	0.643875	0.627451	NA	NA	0.60486	0.57672	NA	NA	0.578788	NA	0.541463	NA	0.669048	0.646104	0.680241	significant	NA	2
	2'-deoxyinosine	OIP5	NA	501	11	0.212787	0.000295621	6.18796	6.09488e-10	2.30814e-06	NA	0.741497	NA	NA	0.533699	0.579365	0.641802	0.637137	0.614141	0.557576	NA	0.562201	0.592857	0.590028	0.615562	significant	NA	2
	nicotinamide ribonucleotide (NMN)	ADGRE2	NA	367	8	-0.261422	0.000446402	6.18655	6.14953e-10	2.32513e-06	NA	0.314815	NA	NA	NA	0.415344	0.366876	0.396195	NA	NA	NA	0.361224	0.333333	0.414977	0.340961	significant	NA	2
	cytidine 5'-diphosphocholine	HEG1	NA	550	12	-0.229589	0.000344592	6.18399	6.25017e-10	2.35524e-06	0.482993	0.313725	0.304805	NA	0.411951	0.411765	NA	NA	0.459596	0.48	0.385348	0.213953	0.325581	0.446903	0.384438	significant	NA	2
	quinolinate	TNFRSF18	NA	517	10	0.230715	0.00034808	6.18309	6.28579e-10	2.36725e-06	0.619493	NA	NA	NA	0.540212	0.705714	0.487179	0.539426	0.604067	NA	NA	0.671605	0.681704	0.674819	0.645283	significant	NA	2
	N-acetyl-aspartyl-glutamate (NAAG)	NAT8L	NA	653	13	0.233851	0.000357749	6.18189	6.33407e-10	2.38072e-06	0.505848	0.620915	NA	NA	0.562264	0.72679	0.526316	0.617851	0.735354	0.560372	0.557143	0.619444	0.840108	0.518788	0.613953	significant	NA	2
	5-methylthioadenosine (MTA)	CCN2	5	523	11	-0.218929	0.000313831	6.17912	6.44612e-10	2.41426e-06	0.331854	0.379085	0.435976	NA	0.49339	0.309524	NA	NA	0.380952	NA	0.437607	0.415323	0.358621	0.441882	0.28733	significant	NA	2
	nicotinamide ribonucleotide (NMN)	ANKRD44	NA	367	8	-0.253615	0.000421247	6.1784	6.47547e-10	2.42145e-06	NA	0.287037	NA	NA	NA	0.312169	0.48847	0.392335	NA	NA	NA	0.387755	0.2657	0.432995	0.395881	significant	NA	2
	quinolinate	NMI	NA	517	10	0.226719	0.000336751	6.17737	6.51795e-10	2.43351e-06	0.805073	NA	NA	NA	0.521164	0.582857	0.519608	0.575926	0.642344	NA	NA	0.691358	0.709273	0.569293	0.649057	significant	NA	2
	nicotinamide ribonucleotide (NMN)	CD52	NA	367	8	-0.26055	0.000445165	6.17448	6.63825e-10	2.4697e-06	NA	0.324074	NA	NA	NA	0.425926	0.40601	0.385994	NA	NA	NA	0.377551	0.198068	0.425113	0.401983	significant	NA	2
	5-methylthioadenosine (MTA)	LATS2	NA	523	11	-0.206142	0.000278681	6.17422	6.64905e-10	2.47131e-06	0.352263	0.326797	0.487805	NA	0.442094	0.42328	NA	NA	0.380952	NA	0.455189	0.336694	0.367816	0.424242	0.349925	significant	NA	2
	quinolinate	TMEM154	NA	517	10	0.231036	0.00035008	6.17399	6.65872e-10	2.47309e-06	0.628838	NA	NA	NA	0.497354	0.634286	0.6546	0.572304	0.508373	NA	NA	0.659259	0.756892	0.652174	0.608302	significant	NA	2
	quinolinate	FANCD2	NA	517	10	0.222349	0.000324327	6.17325	6.69003e-10	2.48218e-06	0.76502	NA	NA	NA	0.508466	0.677143	0.595777	0.524101	0.58134	NA	NA	0.698765	0.606516	0.625	0.636226	significant	NA	2
	nicotinamide adenine dinucleotide (NAD+)	CSF2RA	NA	550	12	-0.214611	0.000302177	6.17293	6.70377e-10	2.48437e-06	0.416397	0.366013	0.471471	NA	0.461686	0.350133	NA	NA	0.4	0.266667	0.481536	0.397177	0.343023	0.34102	0.325758	significant	NA	2
	thymine	DIAPH3	NA	562	12	0.22096	0.00032041	6.17206	6.74072e-10	2.49612e-06	0.756657	0.572464	NA	NA	0.629767	0.517333	0.662366	0.639034	0.652406	0.578947	NA	0.472727	0.658974	0.565401	0.684995	significant	NA	2
	5-methylthioadenosine (MTA)	GNAI2	NA	523	11	-0.214836	0.00030298	6.17122	6.7765e-10	2.50673e-06	0.393079	0.359477	0.41311	NA	0.466949	0.330688	NA	NA	0.455927	NA	0.454212	0.368952	0.347126	0.40389	0.322021	significant	NA	2
	quinolinate	SLC28A3	4	517	10	0.216144	0.00030682	6.16981	6.83701e-10	2.52539e-06	0.396529	NA	NA	NA	0.52963	0.697143	0.565611	0.532739	0.601675	NA	NA	0.674074	0.689223	0.686594	0.605283	significant	NA	2
	5-methylthioadenosine (MTA)	STK10	NA	523	11	-0.210364	0.000290647	6.16962	6.84553e-10	2.52756e-06	0.49512	0.392157	0.41311	NA	0.450555	0.373016	NA	NA	0.33536	NA	0.426374	0.322581	0.310345	0.454545	0.404977	significant	NA	2
	nicotinamide ribonucleotide (NMN)	APOBEC3G	NA	367	8	-0.264988	0.000461289	6.16894	6.87507e-10	2.53601e-06	NA	0.259259	NA	NA	NA	0.335979	0.353599	0.408878	NA	NA	NA	0.430612	0.246377	0.435811	0.44241	significant	NA	2
	nicotinamide adenine dinucleotide (NAD+)	CELF2	NA	550	12	-0.228776	0.00034391	6.16819	6.90776e-10	2.54548e-06	0.313916	0.320261	0.51952	NA	0.49553	0.32626	NA	NA	0.375758	0.433333	0.467841	0.304435	0.31686	0.371768	0.372727	significant	NA	2
	nicotinamide ribonucleotide (NMN)	SUOX	5	367	8	0.271257	0.000483526	6.16794	6.91836e-10	2.54852e-06	NA	0.685185	NA	NA	NA	0.616402	0.618449	0.589468	NA	NA	NA	0.57551	0.801932	0.581081	0.630816	significant	NA	2
	quinolinate	CAMK4	NA	517	10	0.223289	0.000327805	6.16636	6.98809e-10	2.56924e-06	0.680908	NA	NA	NA	0.547619	0.7	0.697587	0.541934	0.555024	NA	NA	0.533333	0.734336	0.567935	0.6	significant	NA	2
	nicotinamide adenine dinucleotide (NAD+)	CD48	NA	550	12	-0.220593	0.000319944	6.16629	6.99092e-10	2.56953e-06	0.492988	0.333333	0.442943	NA	0.454662	0.374005	NA	NA	0.319192	0.358333	0.532893	0.360887	0.258721	0.431167	0.340152	significant	NA	2
	nicotinamide ribonucleotide (NMN)	CXCR6	NA	367	8	-0.257523	0.000436119	6.16572	7.01619e-10	2.57708e-06	NA	0.324074	NA	NA	NA	0.388889	0.36478	0.404742	NA	NA	NA	0.346939	0.253623	0.386261	0.482075	significant	NA	2
	5-methylthioadenosine (MTA)	LMOD1	NA	523	11	-0.213888	0.000300878	6.16541	7.03004e-10	2.58067e-06	0.279503	0.300654	0.391768	NA	0.47964	0.354497	NA	NA	0.380952	NA	0.423932	0.445565	0.393103	0.469471	0.356712	significant	NA	2
	nicotinamide ribonucleotide (NMN)	NCKAP1L	NA	367	8	-0.262634	0.000453977	6.16316	7.13066e-10	2.61308e-06	NA	0.37963	NA	NA	NA	0.484127	0.375961	0.38048	NA	NA	NA	0.32449	0.231884	0.387387	0.385202	significant	NA	2
	phytosphingosine	PRKAB1	NA	333	8	0.280341	0.000517351	6.1626	7.15594e-10	2.61982e-06	0.613407	0.673333	NA	NA	NA	0.698667	NA	NA	0.526932	NA	NA	0.538889	0.71954	0.641339	0.658371	significant	NA	2
	2-aminoadipate	GABRB3	NA	624	13	0.201844	0.000268312	6.1612	7.21936e-10	2.63847e-06	0.608529	0.535948	0.61203	0.466296	0.566737	0.57672	NA	NA	0.526263	0.640805	0.587057	0.627016	0.685057	0.664405	0.709553	significant	NA	2
	5-methylthioadenosine (MTA)	ARRB1	NA	523	11	-0.213926	0.000301443	6.16072	7.24169e-10	2.64613e-06	0.346939	0.45098	0.434451	NA	0.465891	0.357143	NA	NA	0.427558	NA	0.481319	0.233871	0.354023	0.369064	0.383861	significant	NA	2
	cytidine 5'-diphosphocholine	GASK1B	NA	550	12	-0.225617	0.0003353	6.16062	7.24618e-10	2.64726e-06	0.398526	0.254902	0.358859	NA	0.534638	0.374613	NA	NA	0.412121	0.402857	0.489133	0.225581	0.366279	0.442478	0.377504	significant	NA	2
	5-methylthioadenosine (MTA)	MXRA5	NA	523	11	-0.201597	0.000267711	6.16056	7.2486e-10	2.64764e-06	0.474712	0.313725	0.426829	NA	0.463776	0.378307	NA	NA	0.314083	NA	0.498413	0.346774	0.356322	0.437811	0.403469	significant	NA	2
	adenylosuccinate	GREM1	NA	438	9	-0.257915	0.0004385	6.15831	7.35274e-10	2.68104e-06	NA	0.231884	0.363499	NA	0.494118	NA	0.429391	0.360821	NA	NA	NA	0.287081	0.41806	0.366126	0.36192	significant	NA	2
	nicotinamide adenine dinucleotide (NAD+)	GMFG	NA	550	12	-0.238402	0.000374775	6.15736	7.39669e-10	2.69449e-06	0.402373	0.352941	0.405405	NA	0.550447	0.297082	NA	NA	0.317172	0.258333	0.516508	0.479839	0.180233	0.396226	0.329545	significant	NA	2
	cytidine 5'-diphosphocholine	TIMP3	NA	550	12	-0.232247	0.000355715	6.15699	7.41427e-10	2.69986e-06	0.37415	0.300654	0.354354	NA	0.531465	0.414861	NA	NA	0.444444	0.38	0.386081	0.269767	0.44186	0.358407	0.334361	significant	NA	2
	nicotinamide adenine dinucleotide (NAD+)	CNN2	NA	550	12	-0.223849	0.000330473	6.15683	7.42158e-10	2.70201e-06	0.299892	0.300654	0.424925	NA	0.418263	0.331565	NA	NA	0.479798	0.341667	0.508193	0.310484	0.392442	0.441649	0.352273	significant	NA	2
	thymine	HMMR	NA	562	12	0.221339	0.00032317	6.15619	7.45154e-10	2.70981e-06	0.826446	0.608696	NA	NA	0.601695	0.533333	0.635125	0.557508	0.517647	0.557895	NA	0.565657	0.694872	0.59353	0.738117	significant	NA	2
	quinolinate	GAL3ST4	4	517	10	0.235482	0.000365936	6.15497	7.50937e-10	2.72615e-06	0.556742	NA	NA	NA	0.542857	0.8	0.515837	0.563945	0.593301	NA	NA	0.666667	0.666667	0.624094	0.630189	significant	NA	2
	nicotinamide ribonucleotide (NMN)	HCLS1	NA	367	8	-0.25551	0.000430911	6.15438	7.53706e-10	2.73516e-06	NA	0.37037	NA	NA	NA	0.431217	0.4116	0.367521	NA	NA	NA	0.342857	0.236715	0.40259	0.412662	significant	NA	2
	nicotinamide ribonucleotide (NMN)	CHPT1	3	367	8	0.249218	0.000409981	6.15414	7.54861e-10	2.738e-06	NA	0.527778	NA	NA	NA	0.656085	0.609364	0.581197	NA	NA	NA	0.589796	0.724638	0.650338	0.637681	significant	NA	2
	quinolinate	OASL	NA	517	10	0.225742	0.000336501	6.15302	7.60205e-10	2.75559e-06	0.851802	NA	NA	NA	0.561376	0.734286	0.456259	0.606576	0.62799	NA	NA	0.646914	0.62406	0.529438	0.640755	significant	NA	2
	2-aminoadipate	GPBP1	NA	624	13	0.195565	0.000252608	6.15232	7.63594e-10	2.76577e-06	0.572991	0.69281	0.678195	0.519259	0.577331	0.560847	NA	NA	0.641414	0.577586	0.501099	0.616935	0.494253	0.680235	0.662558	significant	NA	2
	nicotinamide ribonucleotide (NMN)	TRAT1	NA	367	8	-0.254252	0.000427011	6.15198	7.65192e-10	2.77103e-06	NA	0.314815	NA	NA	NA	0.425926	0.389238	0.400607	NA	NA	NA	0.34898	0.207729	0.438626	0.440885	significant	NA	2
	quinolinate	CDC14B	NA	517	10	-0.238567	0.000376027	6.15135	7.68274e-10	2.77797e-06	0.275033	NA	NA	NA	0.478307	0.431429	0.399698	0.344386	0.395933	NA	NA	0.503704	0.197995	0.350543	0.381887	significant	NA	2
	nicotinamide ribonucleotide (NMN)	DERL3	NA	367	8	-0.260174	0.000447738	6.14784	7.85448e-10	2.82718e-06	NA	0.333333	NA	NA	NA	0.357143	0.530398	0.37083	NA	NA	NA	0.334694	0.289855	0.400338	0.330282	significant	NA	2
	cytidine 5'-diphosphocholine	GIMAP6	NA	550	12	-0.229173	0.000347499	6.1469	7.90109e-10	2.83933e-06	0.460317	0.313725	0.382883	NA	0.538868	0.309598	NA	NA	0.339394	0.54	0.452015	0.244186	0.235465	0.382301	0.360555	significant	NA	2
	quinolinate	PSTPIP2	NA	517	10	0.231921	0.000355933	6.14646	7.92308e-10	2.84542e-06	0.694259	NA	NA	NA	0.598942	0.677143	0.477376	0.570075	0.589713	NA	NA	0.674074	0.636591	0.683877	0.607547	significant	NA	2
	quinolinate	PIK3CD-AS1	NA	517	10	0.231056	0.000353348	6.14591	7.95043e-10	2.85363e-06	0.612817	NA	NA	NA	0.544974	0.685714	0.467572	0.527724	0.552632	NA	NA	0.691358	0.774436	0.587409	0.65434	significant	NA	2
	flavin adenine dinucleotide (FAD)	MRPS18C	NA	513	11	0.230907	0.000352979	6.14515	7.98878e-10	2.86469e-06	0.778857	0.69281	NA	NA	0.619048	0.690476	NA	NA	0.526263	0.573913	0.557778	0.597895	0.607143	0.667122	0.539514	significant	NA	2
	quinolinate	BRCA2	NA	517	10	0.229412	0.000348438	6.14501	7.99577e-10	2.86612e-06	0.807744	NA	NA	NA	0.538095	0.611429	0.612368	0.546392	0.529904	NA	NA	0.666667	0.739348	0.610507	0.606038	significant	NA	2
	quinolinate	PILRA	NA	517	10	0.232574	0.00035818	6.14441	8.02616e-10	2.87516e-06	0.71028	NA	NA	NA	0.579365	0.785714	0.557315	0.641126	0.589713	NA	NA	0.674074	0.501253	0.563406	0.623396	significant	NA	2
	nicotinamide ribonucleotide (NMN)	NKG7	NA	367	8	-0.262253	0.000455541	6.14365	8.06479e-10	2.88543e-06	NA	0.287037	NA	NA	NA	0.333333	0.369672	0.369451	NA	NA	NA	0.377551	0.289855	0.415541	0.487414	significant	NA	2
	quinolinate	ZC3H12D	NA	517	10	0.233558	0.000361556	6.14154	8.17229e-10	2.91786e-06	0.578104	NA	NA	NA	0.485185	0.768571	0.546003	0.503761	0.618421	NA	NA	0.688889	0.699248	0.662138	0.624151	significant	NA	2
	nicotinamide adenine dinucleotide (NAD+)	BTK	NA	550	12	-0.217738	0.000314565	6.13831	8.34042e-10	2.96758e-06	0.440129	0.379085	0.438438	NA	0.492337	0.424403	NA	NA	0.319192	0.35	0.492786	0.362903	0.290698	0.380853	0.309848	significant	NA	2
	thymine	SKA1	NA	562	12	0.228138	0.000345351	6.13815	8.34891e-10	2.96867e-06	0.775023	0.652174	NA	NA	0.556144	0.432	0.676703	0.606643	0.607487	0.617544	NA	0.541414	0.705128	0.578059	0.71575	significant	NA	2
	nicotinamide ribonucleotide (NMN)	CYTH1	NA	367	8	-0.257391	0.000439691	6.13748	8.38414e-10	2.97731e-06	NA	0.314815	NA	NA	NA	0.293651	0.460517	0.466226	NA	NA	NA	0.326531	0.398551	0.368243	0.321892	significant	NA	2
	glycine	MYO5A	NA	624	13	-0.192857	0.00024689	6.13698	8.41043e-10	2.98442e-06	0.503825	0.287582	0.348348	0.458519	0.487044	0.34127	NA	NA	0.419616	0.435897	0.527228	0.451613	0.275862	0.410222	0.291101	significant	NA	2
	nicotinamide ribonucleotide (NMN)	PLCB2	3	367	8	-0.246545	0.000403697	6.13534	8.49779e-10	3.00775e-06	NA	0.287037	NA	NA	NA	0.44709	0.427673	0.382961	NA	NA	NA	0.338776	0.371981	0.372185	0.356217	significant	NA	2
	nicotinamide ribonucleotide (NMN)	CD8A	NA	367	8	-0.263347	0.000460765	6.13422	8.558e-10	3.02326e-06	NA	0.25	NA	NA	NA	0.357143	0.389937	0.389578	NA	NA	NA	0.359184	0.306763	0.40259	0.456903	significant	NA	2
	quinolinate	MDK	NA	517	10	0.212651	0.000300562	6.13296	8.62568e-10	3.04491e-06	0.610147	NA	NA	NA	0.588889	0.662857	0.518854	0.546949	0.545455	NA	NA	0.597531	0.616541	0.697917	0.667925	significant	NA	2
	cytidine 5'-diphosphocholine	SEMA5A	NA	550	12	-0.211986	0.000298721	6.13259	8.64589e-10	3.0502e-06	0.324263	0.326797	0.46997	NA	0.500793	0.433437	NA	NA	0.40202	0.371429	0.440537	0.25814	0.322674	0.461947	0.415254	significant	NA	2
	nicotinamide adenine dinucleotide (NAD+)	SLAMF8	NA	550	12	-0.221378	0.00032593	6.13115	8.72483e-10	3.07194e-06	0.537217	0.366013	0.424925	NA	0.4553	0.392573	NA	NA	0.253535	0.558333	0.452922	0.370968	0.31686	0.42348	0.309848	significant	NA	2
	nicotinamide ribonucleotide (NMN)	LAG3	NA	367	8	-0.259217	0.000447008	6.13022	8.77595e-10	3.08594e-06	NA	0.305556	NA	NA	NA	0.343915	0.43536	0.421285	NA	NA	NA	0.328571	0.352657	0.394707	0.362319	significant	NA	2
	5-methylthioadenosine (MTA)	BMP6	NA	523	11	-0.221723	0.000327177	6.129	8.84329e-10	3.10331e-06	0.335404	0.444444	0.379573	NA	0.471179	0.301587	NA	NA	0.522796	NA	0.466667	0.284274	0.393103	0.381728	0.276772	significant	NA	2
	5-methylthioadenosine (MTA)	APOO	NA	523	11	0.20906	0.000290897	6.12873	8.85832e-10	3.10802e-06	0.596273	0.705882	0.655488	NA	0.472766	0.621693	NA	NA	0.537994	NA	0.53602	0.572581	0.710345	0.650837	0.593514	significant	NA	2
	nicotinamide ribonucleotide (NMN)	GLIPR1	3	367	8	-0.280911	0.000525296	6.12826	8.88456e-10	3.11481e-06	NA	0.25	NA	NA	NA	0.391534	0.436758	0.407499	NA	NA	NA	0.306122	0.253623	0.442005	0.362319	significant	NA	2
	5-methylthioadenosine (MTA)	STEAP4	NA	523	11	-0.222801	0.000330829	6.12469	9.08595e-10	3.1721e-06	0.259095	0.359477	0.359756	NA	0.402961	0.333333	NA	NA	0.435664	NA	0.543346	0.489919	0.241379	0.455902	0.337858	significant	NA	2
	nicotinamide ribonucleotide (NMN)	GAB3	NA	367	8	-0.250459	0.000418072	6.12465	9.08859e-10	3.17244e-06	NA	0.37037	NA	NA	NA	0.412698	0.389937	0.377723	NA	NA	NA	0.379592	0.253623	0.42455	0.391304	significant	NA	2
	thymine	PRR11	NA	562	12	0.231671	0.000357732	6.12439	9.10335e-10	3.17643e-06	0.796143	0.652174	NA	NA	0.54661	0.434667	0.658065	0.607741	0.664171	0.642105	NA	0.537374	0.710256	0.578059	0.662628	significant	NA	2
	nicotinamide adenine dinucleotide (NAD+)	SLAMF7	NA	550	12	-0.231331	0.000356759	6.12374	9.14045e-10	3.1847e-06	0.487594	0.313725	0.436937	NA	0.50894	0.350133	NA	NA	0.292929	0.366667	0.481536	0.340726	0.30814	0.474493	0.320455	significant	NA	2
	quinolinate	AGAP2	NA	517	10	0.227628	0.000345734	6.12104	9.29669e-10	3.22733e-06	0.747664	NA	NA	NA	0.473016	0.705714	0.576923	0.580942	0.598086	NA	NA	0.585185	0.631579	0.663496	0.653585	significant	NA	2
	nicotinamide ribonucleotide (NMN)	CTRL	NA	367	8	-0.26327	0.000462527	6.12073	9.31492e-10	3.23074e-06	NA	0.148148	NA	NA	NA	0.37037	0.444444	0.46016	NA	NA	NA	0.44898	0.28744	0.368806	0.344775	significant	NA	2
	nicotinamide adenine dinucleotide (NAD+)	RASAL3	NA	550	12	-0.217687	0.000316554	6.11756	9.50181e-10	3.28357e-06	0.441208	0.333333	0.42042	NA	0.487229	0.310345	NA	NA	0.40303	0.358333	0.472487	0.381048	0.398256	0.410203	0.300758	significant	NA	2
	quinolinate	TNFSF4	NA	517	10	0.218215	0.000318133	6.11717	9.52514e-10	3.29104e-06	0.651535	NA	NA	NA	0.516402	0.72	0.638009	0.624408	0.543062	NA	NA	0.587654	0.66416	0.526721	0.647547	significant	NA	2
	nicotinamide ribonucleotide (NMN)	CD300A	NA	367	8	-0.245163	0.000401597	6.11687	9.54329e-10	3.29432e-06	NA	0.314815	NA	NA	NA	0.439153	0.402516	0.432037	NA	NA	NA	0.328571	0.34058	0.427928	0.320366	significant	NA	2
	5-methylthioadenosine (MTA)	FAM102B	NA	523	11	-0.205765	0.000283053	6.11515	9.64669e-10	3.32038e-06	0.486247	0.470588	0.420732	NA	0.411423	0.301587	NA	NA	0.401216	NA	0.476679	0.362903	0.28046	0.473089	0.315988	significant	NA	2
	cytidine 5'-diphosphocholine	SNRPF	NA	550	12	0.22567	0.000340718	6.11289	9.78402e-10	3.36097e-06	0.657029	0.771242	0.512012	NA	0.545214	0.603715	NA	NA	0.535354	0.511429	0.558242	0.697674	0.706395	0.622124	0.675655	significant	NA	2
	nicotinamide adenine dinucleotide (NAD+)	NKG7	NA	550	12	-0.22852	0.000349466	6.11212	9.83149e-10	3.37423e-06	0.461704	0.281046	0.423423	NA	0.455939	0.30504	NA	NA	0.30404	0.466667	0.484226	0.387097	0.293605	0.501747	0.380303	significant	NA	2
	5-methylthioadenosine (MTA)	COX4I1	5	523	11	0.21876	0.000320288	6.11178	9.85288e-10	3.37823e-06	0.635315	0.72549	0.608232	NA	0.534109	0.574074	NA	NA	0.535968	NA	0.502076	0.608871	0.733333	0.625961	0.635747	significant	NA	2
	nicotinamide ribonucleotide (NMN)	ZBED2	NA	367	8	-0.263241	0.000463784	6.11176	9.8538e-10	3.37823e-06	NA	0.240741	NA	NA	NA	0.322751	0.442348	0.46595	NA	NA	NA	0.342857	0.236715	0.440878	0.415713	significant	NA	2
	nicotinamide adenine dinucleotide (NAD+)	PLEKHO2	NA	550	12	-0.246459	0.000406943	6.1087	1.00447e-09	3.42885e-06	0.421791	0.405229	0.45045	NA	0.450192	0.214854	NA	NA	0.362626	0.533333	0.482759	0.328629	0.241279	0.401118	0.343182	significant	NA	2
	nicotinamide adenine dinucleotide (NAD+)	GBP5	NA	550	12	-0.230023	0.000354801	6.10588	1.02234e-09	3.47521e-06	0.592233	0.30719	0.435435	NA	0.490421	0.339523	NA	NA	0.259596	0.208333	0.467841	0.364919	0.313953	0.490566	0.368939	significant	NA	2
	2-hydroxyglutarate	PGR	NA	597	12	-0.190912	0.000244503	6.10465	1.03028e-09	3.49381e-06	0.409885	0.30719	0.478979	0.444074	0.436277	0.388889	NA	NA	0.477812	NA	0.41221	0.326613	0.441379	0.369516	0.36	significant	NA	2
	betaine	SEPSECS	NA	523	11	0.207569	0.000289077	6.10417	1.03337e-09	3.50239e-06	0.538251	0.751634	0.60961	NA	0.587654	0.587302	NA	NA	0.536906	NA	0.542613	0.573469	0.666667	0.553596	0.690799	significant	NA	2
	5-methylthioadenosine (MTA)	SERPINE1	NA	523	11	-0.234502	0.000368994	6.10388	1.03525e-09	3.50689e-06	0.34339	0.359477	0.391768	NA	0.490746	0.298942	NA	NA	0.300912	NA	0.454457	0.465726	0.303448	0.440072	0.341629	significant	NA	2
	nicotinamide adenine dinucleotide (NAD+)	CYTH4	NA	550	12	-0.217958	0.000318826	6.10332	1.03887e-09	3.51681e-06	0.468177	0.379085	0.447447	NA	0.448276	0.339523	NA	NA	0.354545	0.441667	0.502568	0.360887	0.302326	0.416492	0.299242	significant	NA	2
	quinolinate	APOL1	NA	517	10	0.23054	0.000356787	6.10257	1.04376e-09	3.5307e-06	0.690254	NA	NA	NA	0.538624	0.714286	0.518854	0.654221	0.623206	NA	NA	0.597531	0.696742	0.537591	0.633962	significant	NA	2
	nicotinamide ribonucleotide (NMN)	PIK3R5	3	367	8	-0.242846	0.000395978	6.10191	1.04811e-09	3.54354e-06	NA	0.388889	NA	NA	NA	0.460317	0.415793	0.371933	NA	NA	NA	0.342857	0.311594	0.384572	0.353166	significant	NA	2
	adenine	NDUFV2	4	597	12	0.211225	0.000299824	6.09932	1.06518e-09	3.5885e-06	0.584711	0.581699	0.63964	0.688322	0.472766	0.616402	NA	NA	0.575329	NA	0.55116	0.659274	0.71954	0.620986	0.601056	significant	NA	2
	urate	MAP3K12	NA	550	12	0.211146	0.000299661	6.0987	1.06934e-09	3.60125e-06	0.627665	0.660131	0.536036	NA	0.507996	0.756614	NA	NA	0.529293	0.669516	0.564835	0.514113	0.524138	0.669833	0.708145	significant	NA	2
	nicotinamide adenine dinucleotide (NAD+)	C16orf54	NA	550	12	-0.223981	0.000337894	6.09244	1.11199e-09	3.71988e-06	0.296656	0.379085	0.522523	NA	0.42401	0.339523	NA	NA	0.331313	0.4	0.471264	0.354839	0.421512	0.377358	0.309091	significant	NA	2
	cytidine 5'-diphosphocholine	ALG3	4	550	12	0.226298	0.000345119	6.0907	1.12417e-09	3.75205e-06	0.632086	0.771242	0.521021	NA	0.571655	0.575851	NA	NA	0.578788	0.542857	0.496459	0.744186	0.688953	0.670796	0.627119	significant	NA	2
	quinolinate	FXYD5	NA	517	10	0.213463	0.000307211	6.08941	1.1333e-09	3.77855e-06	0.639519	NA	NA	NA	0.500529	0.671429	0.570136	0.587072	0.608852	NA	NA	0.511111	0.779449	0.647192	0.57283	significant	NA	2
	nicotinamide adenine dinucleotide (NAD+)	SCML4	NA	550	12	-0.226464	0.000346136	6.0862	1.15622e-09	3.83817e-06	0.440129	0.333333	0.490991	NA	0.463602	0.355438	NA	NA	0.360606	0.375	0.447298	0.403226	0.209302	0.433962	0.334848	significant	NA	2
	quinolinate	IFNAR2	NA	517	10	0.226876	0.000347566	6.08472	1.16695e-09	3.86305e-06	0.684913	NA	NA	NA	0.560847	0.66	0.564857	0.570075	0.580144	NA	NA	0.622222	0.674185	0.591033	0.670943	significant	NA	2
	kynurenine	SERPINA5	NA	550	12	-0.193791	0.000253791	6.08226	1.185e-09	3.91304e-06	0.381421	0.379085	0.46015	NA	0.428345	0.460317	NA	NA	0.484328	0.358974	0.473504	0.326613	0.406897	0.36047	0.297888	significant	NA	2
	5-methylthioadenosine (MTA)	GJA1	NA	523	11	-0.226667	0.000347403	6.08054	1.19779e-09	3.94304e-06	0.34339	0.228758	0.387195	NA	0.476996	0.322751	NA	NA	0.454914	NA	0.456654	0.326613	0.273563	0.458164	0.497738	significant	NA	2
	5-methylthioadenosine (MTA)	HEG1	NA	523	11	-0.220658	0.000329261	6.08021	1.20025e-09	3.94851e-06	0.38598	0.359477	0.402439	NA	0.440508	0.433862	NA	NA	0.326241	NA	0.442247	0.241935	0.337931	0.476707	0.433635	significant	NA	2
	5-methylthioadenosine (MTA)	COL6A3	NA	523	11	-0.21537	0.000313732	6.07961	1.20474e-09	3.95783e-06	0.362023	0.30719	0.411585	NA	0.503437	0.293651	NA	NA	0.340426	NA	0.458852	0.429435	0.328736	0.488014	0.374057	significant	NA	2
	4-hydroxyphenylpyruvate	PSME4	NA	390	9	0.257288	0.000447918	6.07841	1.21376e-09	3.98472e-06	0.564994	0.615942	NA	NA	0.58493	0.652893	NA	NA	0.606417	0.711111	NA	NA	0.572464	0.612188	0.727132	significant	NA	2
	5-methylthioadenosine (MTA)	TEK	NA	523	11	-0.227842	0.000351295	6.07809	1.21621e-09	3.99206e-06	0.313221	0.300654	0.381098	NA	0.492332	0.378307	NA	NA	0.449848	NA	0.473016	0.292339	0.36092	0.43962	0.331825	significant	NA	2
	quinolinate	H2BC10	NA	517	10	0.214305	0.000311049	6.07557	1.23547e-09	4.04279e-06	0.722296	NA	NA	NA	0.510582	0.565714	0.643288	0.5854	0.467703	NA	NA	0.269136	0.533835	0.689764	0.64	significant	NA	2
	nicotinamide adenine dinucleotide (NAD+)	GAS7	NA	550	12	-0.227023	0.00034911	6.07516	1.23866e-09	4.05138e-06	0.204962	0.379085	0.387387	NA	0.458493	0.334218	NA	NA	0.438384	0.558333	0.480068	0.278226	0.456395	0.365479	0.337879	significant	NA	2
	quinolinate	CRLF3	NA	517	10	0.232142	0.000365153	6.07416	1.24636e-09	4.07136e-06	0.763685	NA	NA	NA	0.455026	0.631429	0.6546	0.597102	0.555024	NA	NA	0.582716	0.734336	0.625906	0.647547	significant	NA	2
	quinolinate	TOX	NA	517	10	0.223284	0.000338099	6.07162	1.26623e-09	4.11826e-06	0.736983	NA	NA	NA	0.501058	0.717143	0.630468	0.499861	0.479665	NA	NA	0.639506	0.729323	0.640851	0.621132	significant	NA	2
	5-methylthioadenosine (MTA)	FAT4	NA	523	11	-0.203185	0.000280224	6.06889	1.28799e-09	4.17941e-06	0.288376	0.346405	0.385671	NA	0.508197	0.44709	NA	NA	0.450861	NA	0.450305	0.3125	0.331034	0.430574	0.38537	significant	NA	2
	dihomo-linoleate (20:2n6)	ITM2A	NA	513	11	-0.198219	0.000266754	6.06821	1.29347e-09	4.19503e-06	0.361202	0.300654	NA	NA	0.391856	0.42328	NA	NA	0.466127	0.381766	0.477411	0.395161	0.314943	0.450023	0.441931	significant	NA	2
	quinolinate	CR1	NA	517	10	0.231609	0.000364286	6.06741	1.2999e-09	4.21301e-06	0.53004	NA	NA	NA	0.517989	0.751429	0.666667	0.589301	0.535885	NA	NA	0.637037	0.649123	0.609601	0.630943	significant	NA	2
	quinolinate	RARRES1	NA	517	10	0.223325	0.000338863	6.06591	1.3121e-09	4.24677e-06	0.783712	NA	NA	NA	0.518519	0.765714	0.624434	0.541098	0.595694	NA	NA	0.590123	0.581454	0.606884	0.615094	significant	NA	2
	nicotinamide adenine dinucleotide (NAD+)	CCN1	NA	550	12	-0.224984	0.000343949	6.06562	1.31442e-09	4.25358e-06	0.257821	0.392157	0.373874	NA	0.447637	0.302387	NA	NA	0.449495	0.316667	0.485204	0.481855	0.369186	0.309574	0.331061	significant	NA	2
	quinolinate	SEPTIN1	NA	517	10	0.227111	0.000350533	6.06518	1.31806e-09	4.26316e-06	0.672897	NA	NA	NA	0.438624	0.7	0.665913	0.560045	0.592105	NA	NA	0.651852	0.711779	0.612772	0.589434	significant	NA	2
	citrulline	GASK1B	NA	550	12	0.19772	0.000265704	6.06486	1.32068e-09	4.26598e-06	0.579781	0.69281	0.593093	NA	0.485986	0.685185	NA	NA	0.543984	0.698006	0.498901	0.653226	0.524138	0.604251	0.634238	significant	NA	2
	nicotinamide ribonucleotide (NMN)	CIITA	NA	367	8	-0.252521	0.000433404	6.06486	1.32072e-09	4.26598e-06	NA	0.287037	NA	NA	NA	0.386243	0.409504	0.385167	NA	NA	NA	0.332653	0.304348	0.407095	0.452326	significant	NA	2
	guanidinoacetate	PCOLCE	NA	475	10	-0.232011	0.00036615	6.06246	1.34059e-09	4.31771e-06	NA	NA	0.505263	NA	0.470511	0.452381	0.381375	0.367392	NA	0.361538	NA	0.166181	0.395402	0.358209	0.360483	significant	NA	2
	nicotinamide adenine dinucleotide (NAD+)	CXCL13	NA	550	12	-0.229678	0.000358962	6.06129	1.35035e-09	4.3462e-06	0.500539	0.320261	0.448949	NA	0.477011	0.3687	NA	NA	0.294949	0.275	0.476156	0.383065	0.31686	0.474493	0.297727	significant	NA	2
	uracil	ZBTB4	NA	624	13	-0.192547	0.000252475	6.05895	1.37016e-09	4.39731e-06	0.342623	0.30719	0.464939	0.471374	0.489159	0.325397	NA	NA	0.441414	0.487179	0.410745	0.336694	0.407834	0.400271	0.402116	significant	NA	2
	nicotinamide adenine dinucleotide (NAD+)	CCL5	NA	550	12	-0.232534	0.000368271	6.05861	1.37304e-09	4.40359e-06	0.483279	0.27451	0.408408	NA	0.479566	0.334218	NA	NA	0.292929	0.4	0.491563	0.362903	0.311047	0.500349	0.360606	significant	NA	2
	quinolinate	HAMP	NA	517	10	0.2211	0.00033299	6.0582	1.37657e-09	4.41194e-06	0.488652	NA	NA	NA	0.531746	0.717143	0.538462	0.497632	0.636364	NA	NA	0.597531	0.746867	0.640851	0.655094	significant	NA	2
	uracil	CENPN	NA	624	13	0.205457	0.000287547	6.05809	1.37745e-09	4.4137e-06	0.697814	0.732026	0.573171	0.519084	0.496034	0.653439	NA	NA	0.572727	0.663818	0.532845	0.625	0.599078	0.563998	0.562358	significant	NA	2
	thymine	SKA3	NA	562	12	0.231686	0.0003658	6.05687	1.38798e-09	4.4371e-06	0.788797	0.630435	NA	NA	0.568326	0.482667	0.666667	0.609662	0.623529	0.54386	NA	0.569697	0.746154	0.58556	0.650513	significant	NA	2
	putrescine	CCDC167	NA	499	10	0.203051	0.000281043	6.05604	1.39512e-09	4.45415e-06	0.655251	0.594771	0.689189	0.549056	0.53545	NA	NA	NA	0.553535	0.624633	0.568987	0.604839	NA	NA	0.646964	significant	NA	2
	quinolinate	MAFB	NA	517	10	0.227885	0.000354001	6.05598	1.39568e-09	4.45444e-06	0.555407	NA	NA	NA	0.587302	0.651429	0.475113	0.59766	0.595694	NA	NA	0.666667	0.581454	0.70154	0.689811	significant	NA	2
	5-methylthioadenosine (MTA)	LRP1	NA	523	11	-0.210436	0.000301899	6.05563	1.39867e-09	4.46101e-06	0.305235	0.326797	0.425305	NA	0.47964	0.42328	NA	NA	0.331307	NA	0.433211	0.383065	0.331034	0.489371	0.37632	significant	NA	2
	nicotinamide ribonucleotide (NMN)	LAT2	NA	367	8	-0.245006	0.000409414	6.05432	1.41013e-09	4.48879e-06	NA	0.37037	NA	NA	NA	0.452381	0.430468	0.383513	NA	NA	NA	0.357143	0.248792	0.45214	0.329519	significant	NA	2
	5-methylthioadenosine (MTA)	COL8A1	NA	523	11	-0.215821	0.000317709	6.05409	1.41212e-09	4.4941e-06	0.484472	0.326797	0.440549	NA	0.443152	0.362434	NA	NA	0.325228	NA	0.457387	0.318548	0.308046	0.494346	0.381599	significant	NA	2
	uracil	JPT1	NA	624	13	0.215356	0.000316345	6.05405	1.41248e-09	4.4945e-06	0.743169	0.764706	0.559451	0.528626	0.482813	0.650794	NA	NA	0.551515	0.726496	0.564591	0.673387	0.488479	0.573948	0.550265	significant	NA	2
	5-methylthioadenosine (MTA)	BMPR2	NA	523	11	-0.216245	0.000319112	6.05263	1.42497e-09	4.52593e-06	0.344277	0.339869	0.333841	NA	0.476996	0.375661	NA	NA	0.553191	NA	0.490598	0.197581	0.321839	0.470375	0.380845	significant	NA	2
	5-methylthioadenosine (MTA)	PRDM1	NA	523	11	-0.224262	0.000343381	6.05116	1.43809e-09	4.55923e-06	0.556344	0.372549	0.464939	NA	0.464305	0.380952	NA	NA	0.289767	NA	0.428571	0.324597	0.266667	0.477612	0.301659	significant	NA	2
	quinolinate	PIF1	NA	517	10	0.21948	0.00032894	6.0507	1.44215e-09	4.56906e-06	0.76769	NA	NA	NA	0.503175	0.737143	0.505279	0.568403	0.645933	NA	NA	0.553086	0.661654	0.616848	0.634717	significant	NA	2
	mead acid (20:3n9)	LYST	NA	505	9	-0.203917	0.000284062	6.04947	1.4532e-09	4.60177e-06	NA	0.376	NA	NA	0.423585	NA	0.375961	0.348028	0.422764	NA	0.396556	NA	0.384793	0.454875	0.395173	significant	NA	2
	guanidinoacetate	SLC39A5	3	475	10	0.246517	0.000415399	6.04762	1.47002e-09	4.64422e-06	NA	NA	0.578947	NA	0.454784	0.582011	0.492979	0.581107	NA	0.819231	NA	0.609329	0.645977	0.641791	0.766214	significant	NA	2
	5-methylthioadenosine (MTA)	CXCL12	NA	523	11	-0.226468	0.000350723	6.04637	1.48144e-09	4.67489e-06	0.251109	0.313725	0.493902	NA	0.466949	0.37037	NA	NA	0.326241	NA	0.43956	0.423387	0.289655	0.487562	0.337104	significant	NA	2
	nicotinamide ribonucleotide (NMN)	SCML4	NA	367	8	-0.252959	0.000437866	6.04434	1.50026e-09	4.71552e-06	NA	0.324074	NA	NA	NA	0.431217	0.420685	0.413289	NA	NA	NA	0.34898	0.214976	0.444257	0.3791	significant	NA	2
	quinolinate	H2AC16	NA	517	10	0.216146	0.000319729	6.04402	1.50321e-09	4.72244e-06	0.740988	NA	NA	NA	0.569841	0.628571	0.565611	0.566732	0.543062	NA	NA	0.185185	0.498747	0.637228	0.711698	significant	NA	2
	nicotinamide ribonucleotide (NMN)	PLEKHO1	NA	367	8	-0.248843	0.000423882	6.04327	1.51019e-09	4.73896e-06	NA	0.444444	NA	NA	NA	0.314815	0.438854	0.354287	NA	NA	NA	0.391837	0.335749	0.404842	0.344012	significant	NA	2
	uracil	PTPRN2	NA	624	13	-0.1844	0.000232772	6.04317	1.51113e-09	4.74109e-06	0.423497	0.366013	0.509146	0.571565	0.450026	0.367725	NA	NA	0.412121	0.316239	0.469597	0.364919	0.364055	0.383085	0.399849	significant	NA	2
	nicotinamide adenine dinucleotide (NAD+)	CYTIP	NA	550	12	-0.224358	0.000344595	6.04305	1.51224e-09	4.743e-06	0.436893	0.313725	0.454955	NA	0.413793	0.363395	NA	NA	0.286869	0.133333	0.521154	0.370968	0.52907	0.366876	0.341667	significant	NA	2
	heme	HBB	NA	562	12	0.213934	0.000313357	6.04268	1.51577e-09	4.7517e-06	0.595041	0.633987	NA	NA	0.530303	0.642857	0.605263	0.665074	0.533197	0.548571	NA	0.632099	0.609412	0.656648	0.634483	significant	NA	2
	5-methylthioadenosine (MTA)	TMEM147	NA	523	11	0.221951	0.000337418	6.04147	1.52719e-09	4.77884e-06	0.740018	0.653595	0.599085	NA	0.459545	0.716931	NA	NA	0.526849	NA	0.567277	0.645161	0.632184	0.588874	0.644796	significant	NA	2
	5-methylthioadenosine (MTA)	APOD	NA	523	11	-0.209917	0.000301907	6.0406	1.53541e-09	4.79906e-06	0.228039	0.405229	0.35061	NA	0.431518	0.309524	NA	NA	0.452888	NA	0.463492	0.443548	0.390805	0.43962	0.364253	significant	NA	2
	nicotinamide ribonucleotide (NMN)	APBA2	NA	367	8	-0.243434	0.000406128	6.03977	1.54339e-09	4.81688e-06	NA	0.305556	NA	NA	NA	0.407407	0.413697	0.410808	NA	NA	NA	0.306122	0.342995	0.461149	0.367658	significant	NA	2
	quinolinate	AKNA	NA	517	10	0.226467	0.000351493	6.03973	1.54375e-09	4.81721e-06	0.59012	NA	NA	NA	0.515873	0.688571	0.585219	0.536361	0.716507	NA	NA	0.604938	0.621554	0.64221	0.636981	significant	NA	2
	nicotinamide ribonucleotide (NMN)	UQCRB	4	367	8	0.258772	0.00045925	6.03757	1.56449e-09	4.85924e-06	NA	0.657407	NA	NA	NA	0.656085	0.522013	0.540667	NA	NA	NA	0.669388	0.68599	0.604167	0.709382	significant	NA	2
	cytidine 5'-diphosphocholine	CD34	NA	550	12	-0.219814	0.000331401	6.03739	1.56629e-09	4.86055e-06	0.357143	0.326797	0.372372	NA	0.523004	0.396285	NA	NA	0.434343	0.514286	0.408303	0.281395	0.270349	0.321239	0.399076	significant	NA	2
	cytidine 5'-diphosphocholine	SPRY1	NA	550	12	-0.219995	0.000331945	6.03739	1.56632e-09	4.86055e-06	0.310658	0.379085	0.432432	NA	0.489159	0.334365	NA	NA	0.481818	0.488571	0.42735	0.304651	0.284884	0.331858	0.340524	significant	NA	2
	nicotinamide adenine dinucleotide (NAD+)	JCHAIN	NA	550	12	-0.239243	0.000392624	6.03699	1.57013e-09	4.87001e-06	0.344121	0.281046	0.46997	NA	0.45977	0.344828	NA	NA	0.343434	0.408333	0.486916	0.304435	0.258721	0.505241	0.383333	significant	NA	2
	putrescine	CDKN3	NA	499	10	0.230974	0.000366596	6.03169	1.62257e-09	5.00252e-06	0.655251	0.79085	0.528529	0.504998	0.526455	NA	NA	NA	0.637374	0.683284	0.495238	0.701613	NA	NA	0.646964	significant	NA	2
	flavin adenine dinucleotide (FAD)	MRC2	NA	513	11	-0.218105	0.000326935	6.03123	1.62721e-09	5.01196e-06	0.203883	0.385621	NA	NA	0.516931	0.306878	NA	NA	0.39596	0.423188	0.464198	0.364211	0.392857	0.408925	0.343465	significant	NA	2
	cytidine 5'-diphosphocholine	GSN	NA	550	12	-0.220602	0.000334551	6.03044	1.63515e-09	5.02912e-06	0.292517	0.320261	0.474474	NA	0.51137	0.365325	NA	NA	0.477778	0.434286	0.41685	0.267442	0.389535	0.328319	0.341294	significant	NA	2
	quinolinate	CYBA	NA	517	10	0.219908	0.000332609	6.02899	1.64986e-09	5.0645e-06	0.747664	NA	NA	NA	0.485714	0.611429	0.635747	0.559487	0.564593	NA	NA	0.634568	0.696742	0.701993	0.550189	significant	NA	2
	nicotinamide adenine dinucleotide (NAD+)	CTLA4	NA	550	12	-0.226415	0.000352659	6.02834	1.65655e-09	5.08178e-06	0.539374	0.294118	0.367868	NA	0.532567	0.435013	NA	NA	0.30202	0.233333	0.495231	0.346774	0.290698	0.429769	0.362121	significant	NA	2
	thymine	CDC25A	NA	562	12	0.211316	0.000307232	6.02795	1.6605e-09	5.08895e-06	0.743802	0.623188	NA	NA	0.588983	0.570667	0.665233	0.606917	0.657754	0.57193	NA	0.533333	0.528205	0.554618	0.679404	significant	NA	2
	5-methylthioadenosine (MTA)	CALCRL	NA	523	11	-0.230419	0.000365345	6.02749	1.66528e-09	5.10114e-06	0.39929	0.385621	0.422256	NA	0.552618	0.391534	NA	NA	0.308004	NA	0.442491	0.233871	0.312644	0.420624	0.365762	significant	NA	2
	quinolinate	CLEC4C	NA	517	10	0.214444	0.000316508	6.02687	1.6716e-09	5.11394e-06	0.790387	NA	NA	NA	0.565608	0.582857	0.630468	0.522987	0.477273	NA	NA	0.590123	0.461153	0.630888	0.653585	significant	NA	2
	nicotinamide adenine dinucleotide (NAD+)	SLA	NA	550	12	-0.216527	0.000322828	6.02554	1.68544e-09	5.14635e-06	0.544768	0.372549	0.43994	NA	0.537037	0.30504	NA	NA	0.355556	0.483333	0.511861	0.362903	0.255814	0.340321	0.300758	significant	NA	2
	cytidine 5'-diphosphocholine	TCF4	NA	550	12	-0.226292	0.000352696	6.02476	1.69365e-09	5.16863e-06	0.438209	0.222222	0.384384	NA	0.573242	0.321981	NA	NA	0.465657	0.494286	0.434676	0.260465	0.247093	0.447788	0.318182	significant	NA	2
	flavin adenine dinucleotide (FAD)	MRPS33	NA	513	11	0.228948	0.000361051	6.02452	1.69617e-09	5.17496e-06	0.838188	0.594771	NA	NA	0.566667	0.708995	NA	NA	0.584848	0.486957	0.504444	0.597895	0.690476	0.61612	0.679331	significant	NA	2
	nicotinamide ribonucleotide (NMN)	CGAS	NA	367	8	-0.259216	0.000462947	6.02373	1.70441e-09	5.18926e-06	NA	0.277778	NA	NA	NA	0.404762	0.365479	0.450234	NA	NA	NA	0.422449	0.268116	0.429054	0.321892	significant	NA	2
	nicotinamide ribonucleotide (NMN)	HCK	NA	367	8	-0.241177	0.000400813	6.02331	1.7088e-09	5.20017e-06	NA	0.361111	NA	NA	NA	0.47619	0.405311	0.407499	NA	NA	NA	0.342857	0.328502	0.388514	0.318078	significant	NA	2
	3-(4-hydroxyphenyl)lactate	ARPC1B	NA	513	11	0.198411	0.000271339	6.02253	1.71708e-09	5.21868e-06	0.483693	0.496732	NA	NA	0.552618	0.55291	NA	NA	0.641052	0.695157	0.610864	0.616935	0.597701	0.679331	0.660633	significant	NA	2
	nicotinamide ribonucleotide (NMN)	FCRL1	NA	367	8	-0.242345	0.000404854	6.0222	1.72061e-09	5.22525e-06	NA	0.287037	NA	NA	NA	0.407407	0.389238	0.406396	NA	NA	NA	0.357143	0.28744	0.461149	0.377574	significant	NA	2
	cytidine 5'-diphosphocholine	JAM2	NA	550	12	-0.21664	0.000323566	6.02182	1.7247e-09	5.23016e-06	0.34127	0.254902	0.375375	NA	0.427287	0.433437	NA	NA	0.474747	0.54	0.438339	0.276744	0.357558	0.39646	0.364407	significant	NA	2
	5-methylthioadenosine (MTA)	DDR2	NA	523	11	-0.211627	0.000308774	6.02173	1.72568e-09	5.23146e-06	0.332742	0.490196	0.419207	NA	0.473295	0.375661	NA	NA	0.320162	NA	0.444689	0.254032	0.386207	0.485753	0.331071	significant	NA	2
	cysteine	NKAIN2	NA	587	12	-0.169856	0.000198964	6.02092	1.73424e-09	5.25238e-06	0.366667	0.385621	NA	0.387778	0.364357	0.362434	NA	NA	0.49697	0.393162	0.51917	0.433468	0.380184	0.422172	0.378582	significant	NA	2
	nicotinamide adenine dinucleotide (NAD+)	LY96	NA	550	12	-0.230494	0.000366404	6.02073	1.73633e-09	5.25706e-06	0.473571	0.392157	0.432432	NA	0.463602	0.34748	NA	NA	0.321212	0.241667	0.529225	0.324597	0.255814	0.464011	0.330303	significant	NA	2
	2'-deoxyinosine	GTSE1	NA	501	11	0.222075	0.000340162	6.02041	1.73972e-09	5.26397e-06	NA	0.721088	NA	NA	0.521096	0.489418	0.700211	0.644268	0.713131	0.581818	NA	0.578947	0.542857	0.551708	0.670262	significant	NA	2
	nicotinamide ribonucleotide (NMN)	KLRG1	NA	367	8	-0.255666	0.00045089	6.02016	1.74242e-09	5.27018e-06	NA	0.37963	NA	NA	NA	0.378307	0.39972	0.406672	NA	NA	NA	0.373469	0.181159	0.453266	0.411899	significant	NA	2
	nicotinamide adenine dinucleotide (NAD+)	IL2RB	NA	550	12	-0.221902	0.00033981	6.01885	1.75657e-09	5.30651e-06	0.528587	0.30719	0.40991	NA	0.480204	0.352785	NA	NA	0.316162	0.383333	0.530203	0.354839	0.31686	0.443047	0.322727	significant	NA	2
	5-methylthioadenosine (MTA)	LCA5	NA	523	11	-0.206517	0.000294445	6.0176	1.77025e-09	5.34445e-06	0.381544	0.326797	0.420732	NA	0.460603	0.425926	NA	NA	0.427558	NA	0.452259	0.318548	0.386207	0.360018	0.395173	significant	NA	2
	quinolinate	RGS10	NA	517	10	0.222785	0.000342666	6.01757	1.77056e-09	5.34455e-06	0.672897	NA	NA	NA	0.474074	0.668571	0.613876	0.527166	0.561005	NA	NA	0.683951	0.754386	0.617301	0.601509	significant	NA	2
	2'-deoxyguanosine	BEND3	NA	422	10	0.260138	0.0004673	6.01693	1.77755e-09	5.36141e-06	0.743127	0.700855	NA	NA	0.64	0.65252	NA	NA	0.595551	0.634675	NA	0.540816	0.66416	0.509906	0.730303	significant	NA	2
	quinolinate	PCED1B	NA	517	10	0.232459	0.000373181	6.01667	1.78041e-09	5.36564e-06	0.586115	NA	NA	NA	0.468783	0.808571	0.617647	0.568403	0.584928	NA	NA	0.634568	0.649123	0.660326	0.584906	significant	NA	2
	quinolinate	POU2F2	NA	517	10	0.237858	0.000390734	6.01655	1.78171e-09	5.368e-06	0.594126	NA	NA	NA	0.477249	0.742857	0.490196	0.53664	0.626794	NA	NA	0.698765	0.784461	0.613678	0.643774	significant	NA	2
	nicotinamide ribonucleotide (NMN)	BTLA	NA	367	8	-0.273002	0.000514813	6.01605	1.78729e-09	5.37884e-06	NA	0.314815	NA	NA	NA	0.362434	0.343816	0.385443	NA	NA	NA	0.32449	0.157005	0.530968	0.493516	significant	NA	2
	nicotinamide adenine dinucleotide (NAD+)	DOK2	NA	550	12	-0.22061	0.000336258	6.01531	1.79542e-09	5.39649e-06	0.502697	0.339869	0.46997	NA	0.47765	0.32626	NA	NA	0.40101	0.525	0.40719	0.375	0.235465	0.446541	0.312879	significant	NA	2
	nicotinamide ribonucleotide (NMN)	HELB	NA	367	8	-0.255211	0.000450167	6.01427	1.80704e-09	5.42372e-06	NA	0.342593	NA	NA	NA	0.335979	0.473096	0.430935	NA	NA	NA	0.373469	0.277778	0.423423	0.315027	significant	NA	2
	thymine	CKS2	NA	562	12	0.225666	0.000352006	6.01397	1.81033e-09	5.43103e-06	0.763085	0.644928	NA	NA	0.559322	0.525333	0.665233	0.605545	0.586096	0.536842	NA	0.70101	0.55641	0.560244	0.708295	significant	NA	2
	5-methylthioadenosine (MTA)	ITPKB	4	523	11	-0.202501	0.000283532	6.01305	1.82061e-09	5.45842e-06	0.519965	0.359477	0.358232	NA	0.498149	0.322751	NA	NA	0.488349	NA	0.478632	0.274194	0.434483	0.378109	0.315234	significant	NA	2
	2-hydroxyglutarate	ZNF44	NA	597	12	-0.186159	0.000239785	6.01096	1.84431e-09	5.51607e-06	0.45871	0.366013	0.414414	0.471111	0.455843	0.417989	NA	NA	0.442724	NA	0.491575	0.399194	0.333333	0.332429	0.301887	significant	NA	2
	cytidine 5'-diphosphocholine	COL15A1	NA	550	12	-0.227162	0.000357135	6.01022	1.85271e-09	5.53636e-06	0.446712	0.248366	0.33033	NA	0.494976	0.405573	NA	NA	0.464646	0.354286	0.429548	0.269767	0.296512	0.537168	0.394453	significant	NA	2
	5-methylthioadenosine (MTA)	GIMAP7	NA	523	11	-0.216803	0.000325341	6.00989	1.85645e-09	5.54492e-06	0.410825	0.398693	0.463415	NA	0.502909	0.346561	NA	NA	0.288754	NA	0.463492	0.370968	0.285057	0.434193	0.347662	significant	NA	2
	nicotinamide ribonucleotide (NMN)	FAHD1	NA	367	8	0.244084	0.000412505	6.00889	1.86796e-09	5.57668e-06	NA	0.638889	NA	NA	NA	0.650794	0.600978	0.609319	NA	NA	NA	0.557143	0.555556	0.614865	0.749047	significant	NA	2
	cytidine 5'-diphosphocholine	FILIP1L	NA	550	12	-0.210094	0.000305645	6.00861	1.87119e-09	5.58545e-06	0.347506	0.30719	0.370871	NA	0.469593	0.393189	NA	NA	0.435354	0.517143	0.406838	0.346512	0.337209	0.410619	0.381356	significant	NA	2
	kynurenine	GBP5	NA	550	12	0.21011	0.00030578	6.00774	1.88129e-09	5.61031e-06	0.711475	0.660131	0.583459	NA	0.537811	0.642857	NA	NA	0.599596	0.68661	0.53895	0.504032	0.708046	0.525554	0.567119	significant	NA	2
	quinolinate	TRIM22	NA	517	10	0.225441	0.000352079	6.00735	1.88579e-09	5.61933e-06	0.700935	NA	NA	NA	0.520635	0.668571	0.447964	0.593201	0.619617	NA	NA	0.669136	0.66416	0.70471	0.6	significant	NA	2
	urate	SLC43A3	NA	550	12	0.208575	0.000301378	6.00727	1.88668e-09	5.62111e-06	0.510662	0.496732	0.624625	NA	0.562367	0.679894	NA	NA	0.524242	0.649573	0.597314	0.637097	0.629885	0.616915	0.720965	significant	NA	2
	nicotinamide adenine dinucleotide (NAD+)	JAK3	NA	550	12	-0.234213	0.000380046	6.00706	1.8892e-09	5.62685e-06	0.461704	0.24183	0.460961	NA	0.462324	0.323607	NA	NA	0.384848	0.466667	0.494253	0.358871	0.34593	0.385744	0.301515	significant	NA	2
	quinolinate	CCDC88A	NA	517	10	0.222579	0.000343233	6.00701	1.88973e-09	5.62753e-06	0.654206	NA	NA	NA	0.535979	0.731429	0.558069	0.562274	0.553828	NA	NA	0.622222	0.719298	0.623641	0.58717	significant	NA	2
	nicotinamide ribonucleotide (NMN)	B3GNT7	3	367	8	-0.251879	0.000439689	6.00605	1.90092e-09	5.65557e-06	NA	0.222222	NA	NA	NA	0.391534	0.457023	0.466501	NA	NA	NA	0.32449	0.400966	0.391329	0.292906	significant	NA	2
	5-methylthioadenosine (MTA)	MMP2	NA	523	11	-0.215965	0.000323503	6.00363	1.92957e-09	5.72278e-06	0.381544	0.281046	0.400915	NA	0.502909	0.388889	NA	NA	0.31003	NA	0.444689	0.356855	0.395402	0.47716	0.362745	significant	NA	2
	uracil	KLF9	NA	624	13	-0.200628	0.000279374	6.0016	1.95379e-09	5.78214e-06	0.348087	0.30719	0.410061	0.285305	0.462718	0.462963	NA	NA	0.428283	0.327635	0.438095	0.358871	0.442396	0.429218	0.421769	significant	NA	2
	quinolinate	DPYD	4	517	10	0.222241	0.000342843	6.00131	1.95732e-09	5.78885e-06	0.582109	NA	NA	NA	0.553439	0.605714	0.533183	0.64029	0.635167	NA	NA	0.634568	0.629073	0.662138	0.622642	significant	NA	2
	N-formylmethionine	FZD4	NA	454	9	-0.240763	0.000402373	6.00129	1.95758e-09	5.78885e-06	0.326211	0.320261	NA	NA	0.477948	0.383598	NA	NA	0.567677	NA	0.495819	NA	0.280952	0.312152	0.285822	significant	NA	2
	quinolinate	CD244	NA	517	10	0.220697	0.000338155	6.00079	1.96363e-09	5.79953e-06	0.643525	NA	NA	NA	0.577249	0.754286	0.544495	0.56506	0.575359	NA	NA	0.671605	0.669173	0.557971	0.584151	significant	NA	2
	nicotinamide ribonucleotide (NMN)	CCR2	NA	367	8	-0.265259	0.000488515	6.00069	1.96486e-09	5.80139e-06	NA	0.351852	NA	NA	NA	0.444444	0.326345	0.35346	NA	NA	NA	0.373469	0.229469	0.443694	0.419527	significant	NA	2
	nicotinamide ribonucleotide (NMN)	IFNG	NA	367	8	-0.260642	0.000471742	6.00014	1.97145e-09	5.81542e-06	NA	0.296296	NA	NA	NA	0.373016	0.425577	0.397022	NA	NA	NA	0.353061	0.227053	0.413288	0.427155	significant	NA	2
	nicotinamide ribonucleotide (NMN)	LILRB2	NA	367	8	-0.244325	0.000414822	5.99799	1.99769e-09	5.8819e-06	NA	0.351852	NA	NA	NA	0.425926	0.405311	0.407224	NA	NA	NA	0.359184	0.326087	0.373311	0.361556	significant	NA	2
	quinolinate	IL23A	NA	517	10	0.222798	0.000344956	5.99792	1.99867e-09	5.88295e-06	0.425901	NA	NA	NA	0.478836	0.674286	0.717195	0.586793	0.704545	NA	NA	0.62716	0.694236	0.542572	0.592453	significant	NA	2
	uracil	PARPBP	NA	624	13	0.210543	0.000308056	5.99785	1.99947e-09	5.88439e-06	0.729508	0.627451	0.591463	0.534351	0.543099	0.603175	NA	NA	0.536364	0.703704	0.537485	0.558468	0.693548	0.68114	0.488284	significant	NA	2
	nicotinamide ribonucleotide (NMN)	NDUFS4	3	367	8	0.270213	0.000507554	5.99701	2.00983e-09	5.91016e-06	NA	0.564815	NA	NA	NA	0.738095	0.573725	0.582851	NA	NA	NA	0.636735	0.577295	0.641892	0.743707	significant	NA	2
	phosphoethanolamine	AEBP2	NA	550	12	0.198468	0.000273881	5.99626	2.01919e-09	5.9317e-06	0.531148	0.745098	0.557057	NA	0.519302	0.624339	NA	NA	0.586869	0.615385	0.631013	0.604839	0.586207	0.601085	0.594268	significant	NA	2
	nicotinamide adenine dinucleotide (NAD+)	PIK3R5	3	550	12	-0.215131	0.000321885	5.99546	2.0291e-09	5.95137e-06	0.464941	0.437908	0.436937	NA	0.466156	0.35809	NA	NA	0.346465	0.45	0.452678	0.389113	0.334302	0.303284	0.312121	significant	NA	2
	quinolinate	DLGAP5	NA	517	10	0.215508	0.000323088	5.99477	2.03777e-09	5.97127e-06	0.806409	NA	NA	NA	0.508466	0.668571	0.579186	0.547228	0.611244	NA	NA	0.597531	0.656642	0.581975	0.643774	significant	NA	2
	5-methylthioadenosine (MTA)	TIMM23	NA	523	11	0.199299	0.000276332	5.9946	2.0399e-09	5.97425e-06	0.632653	0.522876	0.661585	NA	0.504495	0.648148	NA	NA	0.546099	NA	0.532601	0.606855	0.6	0.650384	0.702866	significant	NA	2
	glycylleucine	MRPS34	NA	446	10	0.233991	0.000380906	5.99461	2.03979e-09	5.97425e-06	0.635397	0.594771	NA	NA	0.537282	0.63587	NA	NA	0.587879	0.7151	0.510638	0.610887	0.846154	NA	0.572115	significant	NA	2
	cytidine 5'-diphosphocholine	SLC52A2	3	550	12	0.225121	0.000352675	5.99374	2.05066e-09	5.9989e-06	0.643424	0.771242	0.569069	NA	0.524061	0.616099	NA	NA	0.580808	0.577143	0.519902	0.697674	0.630814	0.676106	0.598613	significant	NA	2
	nicotinamide adenine dinucleotide (NAD+)	FYB1	NA	550	12	-0.217908	0.000330673	5.99161	2.07779e-09	6.05871e-06	0.508091	0.418301	0.468468	NA	0.454662	0.3687	NA	NA	0.293939	0.233333	0.505258	0.346774	0.238372	0.471698	0.342424	significant	NA	2
	nicotinamide adenine dinucleotide (NAD+)	LCK	NA	550	12	-0.227441	0.000360474	5.98964	2.10301e-09	6.12101e-06	0.471413	0.366013	0.496997	NA	0.386335	0.34748	NA	NA	0.309091	0.433333	0.518709	0.364919	0.241279	0.428372	0.325	significant	NA	2
	2-hydroxyglutarate	KLHDC1	NA	597	12	-0.177969	0.00022073	5.98939	2.10626e-09	6.12671e-06	0.400844	0.398693	0.442943	0.513704	0.46166	0.335979	NA	NA	0.441692	NA	0.457875	0.419355	0.416092	0.351877	0.289057	significant	NA	2
	2'-deoxyinosine	CDC25A	NA	501	11	0.228769	0.000364753	5.98918	2.10898e-09	6.13114e-06	NA	0.836735	NA	NA	0.577534	0.619048	0.68684	0.580636	0.650505	0.575758	NA	0.490431	0.597619	0.552632	0.579353	significant	NA	2
	quinolinate	KYNU	3	517	10	0.22559	0.000354694	5.98912	2.10985e-09	6.13174e-06	0.766355	NA	NA	NA	0.565608	0.728571	0.57089	0.631095	0.601675	NA	NA	0.679012	0.551378	0.557971	0.578868	significant	NA	2
	nicotinamide adenine dinucleotide (NAD+)	FCGR2B	NA	550	12	-0.206909	0.000298408	5.98887	2.11304e-09	6.13707e-06	0.435814	0.366013	0.453453	NA	0.503193	0.413793	NA	NA	0.327273	0.316667	0.505992	0.421371	0.229651	0.293501	0.402273	significant	NA	2
	nicotinamide ribonucleotide (NMN)	LST1	NA	367	8	-0.258693	0.000466543	5.98838	2.1194e-09	6.15275e-06	NA	0.324074	NA	NA	NA	0.473545	0.383648	0.391508	NA	NA	NA	0.346939	0.217391	0.408221	0.404272	significant	NA	2
	5-methylthioadenosine (MTA)	CTNNB1	NA	523	11	-0.207613	0.000300533	5.98794	2.12513e-09	6.16416e-06	0.454303	0.366013	0.425305	NA	0.490217	0.391534	NA	NA	0.339412	NA	0.490354	0.25	0.434483	0.384894	0.350679	significant	NA	2
	5-methylthioadenosine (MTA)	THBS1	NA	523	11	-0.219637	0.000336586	5.98587	2.1524e-09	6.2229e-06	0.411713	0.392157	0.359756	NA	0.460074	0.243386	NA	NA	0.340426	NA	0.450305	0.475806	0.308046	0.515152	0.338612	significant	NA	2
	ribitol	MRPS12	NA	486	10	0.218439	0.000333034	5.9849	2.16526e-09	6.25042e-06	0.703608	0.631579	NA	NA	0.642517	0.674603	NA	NA	0.58316	NA	0.563457	0.667339	0.595402	0.523529	0.542553	significant	NA	2
	nicotinamide ribonucleotide (NMN)	SPN	NA	367	8	-0.238886	0.000398394	5.98418	2.17489e-09	6.27269e-06	NA	0.351852	NA	NA	NA	0.407407	0.417191	0.420182	NA	NA	NA	0.381633	0.280193	0.377815	0.39283	significant	NA	2
	5-methylthioadenosine (MTA)	SASH1	NA	523	11	-0.211907	0.000313504	5.98402	2.17703e-09	6.27506e-06	0.278616	0.261438	0.4375	NA	0.463776	0.386243	NA	NA	0.39311	NA	0.550183	0.328629	0.404598	0.389417	0.390649	significant	NA	2
	5-methylthioadenosine (MTA)	ARHGEF6	NA	523	11	-0.210608	0.000309934	5.9815	2.21094e-09	6.35739e-06	0.38953	0.359477	0.463415	NA	0.488102	0.28836	NA	NA	0.336373	NA	0.440049	0.3125	0.443678	0.470375	0.343891	significant	NA	2
	phytosphingosine	TMEM106C	NA	333	8	0.262754	0.000482477	5.98111	2.21625e-09	6.36787e-06	0.714417	0.733333	NA	NA	NA	0.685333	NA	NA	0.519906	NA	NA	0.427778	0.708046	0.616011	0.61463	significant	NA	2
	cytidine 5'-diphosphocholine	GNG2	NA	550	12	-0.207115	0.000299884	5.98006	2.23061e-09	6.39656e-06	0.428571	0.366013	0.358859	NA	0.489159	0.365325	NA	NA	0.362626	0.54	0.433211	0.283721	0.290698	0.495575	0.348228	significant	NA	2
	quinolinate	SLC8A1	NA	517	10	0.224678	0.00035293	5.97979	2.23421e-09	6.40495e-06	0.740988	NA	NA	NA	0.584127	0.677143	0.671946	0.595709	0.522727	NA	NA	0.577778	0.576441	0.61096	0.62717	significant	NA	2
	quinolinate	FLT3	NA	517	10	0.215572	0.000324913	5.97969	2.23567e-09	6.4082e-06	0.493992	NA	NA	NA	0.549206	0.671429	0.710407	0.533575	0.619617	NA	NA	0.62716	0.674185	0.603714	0.550189	significant	NA	2
	uracil	RRM2	3	624	13	0.202691	0.000287348	5.97861	2.25055e-09	6.44115e-06	0.71694	0.69281	0.544207	0.5	0.528292	0.693122	NA	NA	0.544444	0.663818	0.595604	0.590726	0.495392	0.610131	0.582766	significant	NA	2
	nicotinamide ribonucleotide (NMN)	REC8	NA	367	8	-0.243879	0.000416052	5.9782	2.25613e-09	6.45421e-06	NA	0.388889	NA	NA	NA	0.325397	0.417191	0.488558	NA	NA	NA	0.416327	0.338164	0.344595	0.299008	significant	NA	2
	cytidine 5'-diphosphocholine	KDR	NA	550	12	-0.218519	0.000334038	5.97806	2.2581e-09	6.45838e-06	0.453515	0.372549	0.348348	NA	0.534638	0.309598	NA	NA	0.411111	0.485714	0.388767	0.267442	0.302326	0.319469	0.413713	significant	NA	2
	kynurenine	LY6E	NA	550	12	0.196231	0.000269446	5.97725	2.26942e-09	6.48152e-06	0.584153	0.522876	0.559398	NA	0.579059	0.727513	NA	NA	0.653185	0.618234	0.489377	0.506048	0.717241	0.575305	0.646305	significant	NA	2
	cytidine 5'-diphosphocholine	DKK3	NA	550	12	-0.229268	0.000368227	5.97388	2.31671e-09	6.58398e-06	0.388322	0.30719	0.31982	NA	0.547858	0.417957	NA	NA	0.39798	0.485714	0.406105	0.24186	0.313953	0.444248	0.348228	significant	NA	2
	5-methylthioadenosine (MTA)	RASAL2	NA	523	11	-0.209064	0.000306194	5.9738	2.31786e-09	6.58585e-06	0.452529	0.444444	0.356707	NA	0.491274	0.373016	NA	NA	0.383992	NA	0.481563	0.288306	0.324138	0.430574	0.342383	significant	NA	2
	quinolinate	GBP4	NA	517	10	0.231298	0.000374786	5.97379	2.31809e-09	6.58585e-06	0.805073	NA	NA	NA	0.569312	0.642857	0.581448	0.610476	0.697368	NA	NA	0.528395	0.656642	0.537591	0.639245	significant	NA	2
	quinolinate	MS4A1	NA	517	10	0.230245	0.000371416	5.97351	2.32197e-09	6.594e-06	0.578104	NA	NA	NA	0.431217	0.688571	0.742081	0.537476	0.616029	NA	NA	0.637037	0.759398	0.559783	0.613585	significant	NA	2
	5-methylthioadenosine (MTA)	PTGIS	6	523	11	-0.213693	0.000319948	5.97339	2.32368e-09	6.59773e-06	0.30701	0.405229	0.408537	NA	0.446325	0.312169	NA	NA	0.330294	NA	0.470574	0.391129	0.333333	0.524197	0.359729	significant	NA	2
	thymine	CKS1B	NA	562	12	0.20558	0.000296126	5.97329	2.3252e-09	6.60018e-06	0.683196	0.695652	NA	NA	0.59428	0.597333	0.644444	0.632446	0.55508	0.533333	NA	0.509091	0.65641	0.539616	0.629077	significant	NA	2
	beta-alanine	GALNT14	4	523	11	0.210648	0.000310907	5.97326	2.32553e-09	6.60018e-06	0.552616	0.666667	0.540541	NA	0.53834	0.608466	NA	NA	0.565531	NA	0.491695	0.560484	0.763218	0.672094	0.699849	significant	NA	2
	thymine	FANCA	NA	562	12	0.215864	0.00032655	5.97277	2.33255e-09	6.61616e-06	0.751148	0.652174	NA	NA	0.587394	0.498667	0.686738	0.619544	0.624599	0.57193	NA	0.513131	0.589744	0.592124	0.67288	significant	NA	2
	nicotinamide adenine dinucleotide (NAD+)	TMEM156	NA	550	12	-0.231326	0.000375073	5.97222	2.34048e-09	6.6337e-06	0.515642	0.320261	0.512012	NA	0.435504	0.331565	NA	NA	0.344444	0.233333	0.475911	0.330645	0.255814	0.512928	0.328788	significant	NA	2
	nicotinamide ribonucleotide (NMN)	SEMA4A	NA	367	8	-0.262405	0.000482777	5.97131	2.35352e-09	6.66174e-06	NA	0.555556	NA	NA	NA	0.275132	0.385045	0.37469	NA	NA	NA	0.420408	0.282609	0.348536	0.358505	significant	NA	2
	cytidine 5'-diphosphocholine	GALNT15	4	550	12	-0.221944	0.000345403	5.97104	2.3575e-09	6.67004e-06	0.399093	0.27451	0.369369	NA	0.53834	0.377709	NA	NA	0.408081	0.46	0.440781	0.332558	0.313953	0.346903	0.355932	significant	NA	2
	nicotinamide adenine dinucleotide (NAD+)	SP140	NA	550	12	-0.229892	0.00037065	5.97052	2.36501e-09	6.68731e-06	0.518878	0.339869	0.521021	NA	0.54917	0.366048	NA	NA	0.320202	0.208333	0.452433	0.328629	0.258721	0.441649	0.281061	significant	NA	2
	5-methylthioadenosine (MTA)	RAB31	NA	523	11	-0.21991	0.000339174	5.97041	2.3666e-09	6.68981e-06	0.507542	0.313725	0.432927	NA	0.536224	0.306878	NA	NA	0.322188	NA	0.43663	0.298387	0.356322	0.49299	0.325038	significant	NA	2
	5-methylthioadenosine (MTA)	PRKCH	NA	523	11	-0.212488	0.000316821	5.96896	2.38774e-09	6.73959e-06	0.424135	0.24183	0.45122	NA	0.480698	0.304233	NA	NA	0.404255	NA	0.554579	0.300403	0.409195	0.432836	0.331071	significant	NA	2
	nicotinamide ribonucleotide (NMN)	CARD16	NA	367	8	-0.268827	0.00050723	5.96816	2.39937e-09	6.76537e-06	NA	0.194444	NA	NA	NA	0.388889	0.406709	0.38434	NA	NA	NA	0.428571	0.161836	0.372748	0.52479	significant	NA	2
	nicotinamide ribonucleotide (NMN)	MUC16	NA	367	8	-0.273563	0.000525332	5.96774	2.4056e-09	6.78093e-06	NA	0.138889	NA	NA	NA	0.351852	0.482879	0.485801	NA	NA	NA	0.4	0.198068	0.380631	0.357742	significant	NA	2
	quinolinate	EXO1	NA	517	10	0.218007	0.000333811	5.9661	2.42996e-09	6.83846e-06	0.802403	NA	NA	NA	0.57672	0.637143	0.605581	0.556701	0.54067	NA	NA	0.619753	0.656642	0.597826	0.608302	significant	NA	2
	nicotinamide adenine dinucleotide (NAD+)	TIGIT	NA	550	12	-0.222399	0.000347416	5.96594	2.43227e-09	6.84295e-06	0.524272	0.313725	0.406907	NA	0.469987	0.387268	NA	NA	0.342424	0.541667	0.478846	0.336694	0.258721	0.484277	0.302273	significant	NA	2
	nicotinamide ribonucleotide (NMN)	CCR7	NA	367	8	-0.250691	0.000441436	5.96589	2.43299e-09	6.84396e-06	NA	0.37963	NA	NA	NA	0.415344	0.396925	0.422112	NA	NA	NA	0.37551	0.227053	0.439752	0.346301	significant	NA	2
	N-acetylalanine	TLN2	NA	513	11	-0.205264	0.000296114	5.96422	2.45807e-09	6.9084e-06	0.347531	0.339869	NA	NA	0.406593	0.420635	NA	NA	0.465657	0.485714	0.496355	0.464646	0.294253	0.284034	0.377074	significant	NA	2
	N-formylmethionine	DNAH7	NA	454	9	-0.235137	0.000388864	5.96199	2.49181e-09	6.98465e-06	0.5	0.30719	NA	NA	0.480648	0.396825	NA	NA	0.39899	NA	0.429268	NA	0.302381	0.387755	0.358974	significant	NA	2
	nicotinamide ribonucleotide (NMN)	BTK	NA	367	8	-0.264936	0.000493753	5.9615	2.49927e-09	7.00041e-06	NA	0.361111	NA	NA	NA	0.537037	0.368973	0.361456	NA	NA	NA	0.336735	0.2657	0.351914	0.347826	significant	NA	2
	quinolinate	UHRF1	3	517	10	0.217798	0.000333783	5.96062	2.5129e-09	7.02929e-06	0.711615	NA	NA	NA	0.552381	0.757143	0.57089	0.563388	0.538278	NA	NA	0.567901	0.631579	0.625453	0.624151	significant	NA	2
	nicotinamide ribonucleotide (NMN)	ADA2	3	367	8	-0.242338	0.00041326	5.96046	2.51536e-09	7.0341e-06	NA	0.361111	NA	NA	NA	0.428571	0.407407	0.389578	NA	NA	NA	0.336735	0.301932	0.379505	0.415713	significant	NA	2
	5-methylthioadenosine (MTA)	MIEN1	NA	523	11	0.217201	0.000332133	5.95902	2.53748e-09	7.07887e-06	0.703638	0.601307	0.580793	NA	0.491803	0.698413	NA	NA	0.410334	NA	0.526984	0.665323	0.71954	0.629579	0.705882	significant	NA	2
	5-methylthioadenosine (MTA)	LRRC32	NA	523	11	-0.216169	0.00032901	5.95881	2.54081e-09	7.08446e-06	0.313221	0.30719	0.460366	NA	0.511898	0.232804	NA	NA	0.379939	NA	0.473016	0.47379	0.317241	0.482135	0.323529	significant	NA	2
	nicotinamide ribonucleotide (NMN)	PDE4B	3	367	8	-0.247726	0.000432173	5.95816	2.55086e-09	7.11144e-06	NA	0.361111	NA	NA	NA	0.325397	0.422781	0.421836	NA	NA	NA	0.489796	0.227053	0.352477	0.392067	significant	NA	2
	glutamate	SGSH	7	624	13	-0.187801	0.000248432	5.95752	2.56096e-09	7.13229e-06	0.474863	0.294118	0.422556	0.452425	0.459016	0.31746	NA	NA	0.385238	0.390313	0.427839	0.425403	0.551724	0.39801	0.276018	significant	NA	2
	5-methylthioadenosine (MTA)	COL3A1	NA	523	11	-0.210839	0.000313184	5.95691	2.57048e-09	7.15043e-06	0.425022	0.333333	0.434451	NA	0.530936	0.31746	NA	NA	0.328267	NA	0.454212	0.372984	0.291954	0.49299	0.364253	significant	NA	2
	cytidine 5'-diphosphocholine	FOSB	NA	550	12	-0.21307	0.000320045	5.95507	2.59957e-09	7.20399e-06	0.331633	0.372549	0.397898	NA	0.424643	0.427245	NA	NA	0.468687	0.465714	0.320635	0.411628	0.369186	0.295575	0.390601	significant	NA	2
	nicotinamide ribonucleotide (NMN)	BCL11B	NA	367	8	-0.258246	0.00047056	5.95246	2.64148e-09	7.30102e-06	NA	0.25	NA	NA	NA	0.291005	0.389937	0.482217	NA	NA	NA	0.395918	0.321256	0.393018	0.405797	significant	NA	2
	nicotinamide adenine dinucleotide (NAD+)	SASH3	NA	550	12	-0.212198	0.000317738	5.9522	2.64565e-09	7.31041e-06	0.483279	0.379085	0.435435	NA	0.547254	0.350133	NA	NA	0.327273	0.275	0.502079	0.346774	0.276163	0.44724	0.337879	significant	NA	2
	5-methylthioadenosine (MTA)	SNED1	NA	523	11	-0.210465	0.00031258	5.95209	2.64748e-09	7.31247e-06	0.252884	0.267974	0.428354	NA	0.438921	0.367725	NA	NA	0.472138	NA	0.482295	0.389113	0.409195	0.434645	0.340121	significant	NA	2
	indolelactate	CERS4	NA	407	8	-0.236528	0.000394909	5.9512	2.66182e-09	7.34231e-06	NA	NA	NA	NA	0.466951	0.320106	NA	NA	0.396825	NA	0.451553	0.310421	0.383333	0.37217	0.38914	significant	NA	2
	5-methylthioadenosine (MTA)	AQP1	5	523	11	-0.209134	0.000308817	5.95036	2.67549e-09	7.37255e-06	0.301686	0.30719	0.382622	NA	0.444738	0.309524	NA	NA	0.344478	NA	0.450305	0.397177	0.416092	0.490276	0.463801	significant	NA	2
	nicotinamide adenine dinucleotide (NAD+)	CCR7	NA	550	12	-0.220241	0.000342578	5.9496	2.68807e-09	7.40184e-06	0.455232	0.313725	0.37988	NA	0.557471	0.387268	NA	NA	0.359596	0.391667	0.502079	0.389113	0.226744	0.424878	0.324242	significant	NA	2
	cytidine 5'-diphosphocholine	S1PR1	NA	550	12	-0.224013	0.000354569	5.94829	2.70954e-09	7.4502e-06	0.405896	0.267974	0.384384	NA	0.553675	0.321981	NA	NA	0.450505	0.56	0.426129	0.293023	0.293605	0.288496	0.31433	significant	NA	2
	nicotinamide adenine dinucleotide (NAD+)	IL12RB1	NA	550	12	-0.220645	0.000343999	5.94821	2.71092e-09	7.45183e-06	0.508091	0.333333	0.501502	NA	0.351852	0.374005	NA	NA	0.342424	0.583333	0.460015	0.336694	0.296512	0.462614	0.307576	significant	NA	2
	flavin adenine dinucleotide (FAD)	TGFB1I1	NA	513	11	-0.215122	0.000327026	5.94789	2.71627e-09	7.46008e-06	0.202805	0.372549	NA	NA	0.472487	0.457672	NA	NA	0.372727	0.478261	0.437037	0.4	0.37619	0.369308	0.286474	significant	NA	2
	N-acetylalanine	CFAP57	NA	513	11	-0.208034	0.000306022	5.94605	2.74698e-09	7.52489e-06	0.484568	0.346405	NA	NA	0.410256	0.396825	NA	NA	0.450505	0.394286	0.407991	0.474747	0.335632	0.309362	0.357466	significant	NA	2
	quinolinate	RHEBL1	NA	517	10	0.218749	0.000338407	5.94561	2.75434e-09	7.53961e-06	0.682243	NA	NA	NA	0.53545	0.694286	0.488688	0.587907	0.54067	NA	NA	0.595062	0.686717	0.665308	0.65283	significant	NA	2
	uracil	EXO1	NA	624	13	0.201558	0.000287359	5.94509	2.76304e-09	7.55584e-06	0.702186	0.732026	0.528963	0.471374	0.540984	0.661376	NA	NA	0.573737	0.652422	0.585348	0.584677	0.509217	0.632745	0.559335	significant	NA	2
	quinolinate	FCRLA	NA	517	10	0.225376	0.000359304	5.94493	2.76578e-09	7.56033e-06	0.588785	NA	NA	NA	0.526984	0.685714	0.646305	0.544441	0.641148	NA	NA	0.555556	0.701754	0.588768	0.62566	significant	NA	2
	urate	CTSK	4	550	12	0.200581	0.000284622	5.94465	2.77051e-09	7.56973e-06	0.590487	0.562092	0.59009	NA	0.512793	0.621693	NA	NA	0.526263	0.655271	0.56801	0.58871	0.655172	0.601538	0.731523	significant	NA	2
	nicotinamide ribonucleotide (NMN)	C16orf54	NA	367	8	-0.235092	0.000391063	5.94408	2.7801e-09	7.58833e-06	NA	0.342593	NA	NA	NA	0.39418	0.455625	0.410532	NA	NA	NA	0.365306	0.335749	0.366554	0.369947	significant	NA	2
	5-methylthioadenosine (MTA)	SYNPO2	NA	523	11	-0.217647	0.000335293	5.94306	2.79756e-09	7.62724e-06	0.27063	0.300654	0.417683	NA	0.399788	0.275132	NA	NA	0.536981	NA	0.439316	0.389113	0.388506	0.486658	0.347662	significant	NA	2
	kynurenine	BTN2A2	NA	550	12	0.190255	0.00025622	5.94293	2.79977e-09	7.62997e-06	0.664481	0.581699	0.634586	NA	0.476467	0.60582	NA	NA	0.574317	0.578348	0.579976	0.582661	0.689655	0.557214	0.617647	significant	NA	2
	nicotinamide adenine dinucleotide (NAD+)	CCDC88A	NA	550	12	-0.234	0.000387857	5.94086	2.83525e-09	7.69793e-06	0.505933	0.352941	0.415916	NA	0.385057	0.32626	NA	NA	0.344444	0.266667	0.478112	0.453629	0.264535	0.526904	0.280303	significant	NA	2
	cytidine 5'-monophosphate (5'-CMP)	C1orf43	NA	522	11	0.195438	0.000270676	5.93955	2.85801e-09	7.75024e-06	0.653659	0.568627	0.624625	NA	0.560847	NA	NA	NA	0.561616	0.601173	0.533952	0.578629	0.6	0.646314	0.650758	significant	NA	2
	quinolinate	SIRPD	NA	517	10	0.219662	0.000342043	5.9386	2.87465e-09	7.78557e-06	0.675567	NA	NA	NA	0.545503	0.602857	0.522624	0.628309	0.617225	NA	NA	0.641975	0.701754	0.543025	0.592453	significant	NA	2
	nicotinamide ribonucleotide (NMN)	LSP1	NA	367	8	-0.256402	0.000466072	5.93834	2.87926e-09	7.79417e-06	NA	0.425926	NA	NA	NA	0.428571	0.46471	0.382685	NA	NA	NA	0.338776	0.205314	0.395833	0.344012	significant	NA	2
	cytidine 5'-diphosphocholine	F2R	NA	550	12	-0.212405	0.000319953	5.93733	2.89694e-09	7.83424e-06	0.38322	0.333333	0.357357	NA	0.466949	0.380805	NA	NA	0.413131	0.554286	0.485958	0.3	0.218023	0.411504	0.374422	significant	NA	2
	nicotinamide ribonucleotide (NMN)	CRB3	NA	367	8	0.259176	0.000476371	5.93735	2.89673e-09	7.83424e-06	NA	0.574074	NA	NA	NA	0.777778	0.521314	0.523573	NA	NA	NA	0.606122	0.772947	0.539414	0.697941	significant	NA	2
	cytidine 5'-diphosphocholine	CMAHP	NA	550	12	-0.221588	0.000348241	5.93712	2.90065e-09	7.84091e-06	0.400227	0.215686	0.402402	NA	0.501851	0.309598	NA	NA	0.408081	0.514286	0.42149	0.423256	0.273256	0.425664	0.352851	significant	NA	2
	nicotinamide ribonucleotide (NMN)	CR1	NA	367	8	-0.259028	0.000475885	5.93698	2.90326e-09	7.84465e-06	NA	0.296296	NA	NA	NA	0.47619	0.371768	0.405845	NA	NA	NA	0.332653	0.355072	0.440878	0.273837	significant	NA	2
	quinolinate	GTSF1	NA	517	10	0.228759	0.000371184	5.93681	2.90621e-09	7.8492e-06	0.715621	NA	NA	NA	0.428571	0.745714	0.531674	0.541098	0.533493	NA	NA	0.669136	0.739348	0.672554	0.636981	significant	NA	2
	nicotinamide ribonucleotide (NMN)	MCOLN2	NA	367	8	-0.255089	0.000461859	5.93482	2.94169e-09	7.91866e-06	NA	0.268519	NA	NA	NA	0.510582	0.356394	0.421009	NA	NA	NA	0.332653	0.248792	0.426802	0.385965	significant	NA	2
	nicotinamide ribonucleotide (NMN)	IL12RB2	NA	367	8	-0.244759	0.000425377	5.93365	2.96273e-09	7.96803e-06	NA	0.324074	NA	NA	NA	0.359788	0.348707	0.365316	NA	NA	NA	0.410204	0.36715	0.451577	0.391304	significant	NA	2
	nicotinamide adenine dinucleotide (NAD+)	TMC8	NA	550	12	-0.212756	0.000321531	5.93254	2.98277e-09	8.00212e-06	0.431499	0.379085	0.459459	NA	0.418263	0.35809	NA	NA	0.366667	0.641667	0.469552	0.364919	0.296512	0.407407	0.299242	significant	NA	2
	nicotinamide adenine dinucleotide (NAD+)	HAPLN3	NA	550	12	-0.224447	0.00035784	5.93253	2.98297e-09	8.00212e-06	0.459547	0.326797	0.42042	NA	0.45977	0.30504	NA	NA	0.454545	0.366667	0.493519	0.292339	0.313953	0.475891	0.327273	significant	NA	2
	5-methylthioadenosine (MTA)	SUSD6	NA	523	11	-0.213765	0.00032461	5.93233	2.98669e-09	8.00969e-06	0.417924	0.24183	0.32622	NA	0.482813	0.373016	NA	NA	0.365755	NA	0.52967	0.328629	0.514943	0.41972	0.325038	significant	NA	2
	quinolinate	RNASE2	NA	517	10	0.220731	0.000346125	5.93222	2.98862e-09	8.0117e-06	0.722296	NA	NA	NA	0.574603	0.7	0.537707	0.590415	0.590909	NA	NA	0.62963	0.659148	0.562047	0.608302	significant	NA	2
	thymine	SPC24	NA	562	12	0.21096	0.000316295	5.93094	3.01207e-09	8.06539e-06	0.774105	0.514493	NA	NA	0.588983	0.48	0.587814	0.580016	0.586096	0.621053	NA	0.622222	0.666667	0.575246	0.759553	significant	NA	2
	2-hydroxyglutarate	C14orf28	NA	597	12	-0.180529	0.000231632	5.93086	3.01353e-09	8.06818e-06	0.427969	0.352941	0.454955	0.491852	0.460074	0.386243	NA	NA	0.439628	NA	0.470574	0.4375	0.331034	0.365898	0.295849	significant	NA	2
	quinolinate	VSIG4	NA	517	10	0.232603	0.000384613	5.93025	3.02483e-09	8.08933e-06	0.492657	NA	NA	NA	0.569841	0.78	0.506787	0.60769	0.645933	NA	NA	0.671605	0.666667	0.595562	0.580377	significant	NA	2
	putrescine	CENPF	NA	499	10	0.2118	0.000319009	5.92917	3.04471e-09	8.12653e-06	0.624429	0.718954	0.572072	0.532395	0.559259	NA	NA	NA	0.590909	0.636364	0.484249	0.665323	NA	NA	0.689069	significant	NA	2
	5-methylthioadenosine (MTA)	NAV3	NA	523	11	-0.216228	0.000332633	5.92788	3.06878e-09	8.18388e-06	0.312334	0.339869	0.402439	NA	0.467478	0.301587	NA	NA	0.420466	NA	0.479121	0.3125	0.337931	0.480778	0.418552	significant	NA	2
	succinylcarnitine	SEC14L1	NA	451	10	-0.211812	0.000319184	5.92789	3.0685e-09	8.18388e-06	0.371308	0.300654	NA	NA	NA	0.388889	NA	NA	0.47678	0.415873	0.398779	0.325103	0.351981	0.477241	0.431943	significant	NA	2
	quinolinate	KCNN4	NA	517	10	0.222347	0.000351914	5.9263	3.09844e-09	8.25374e-06	0.696929	NA	NA	NA	0.486243	0.722857	0.509804	0.5528	0.606459	NA	NA	0.582716	0.73183	0.646286	0.633962	significant	NA	2
	quinolinate	GPR183	NA	517	10	0.20901	0.000311082	5.92514	3.12027e-09	8.30142e-06	0.666222	NA	NA	NA	0.522222	0.645714	0.590498	0.539983	0.59689	NA	NA	0.545679	0.716792	0.63587	0.621887	significant	NA	2
	N-formylmethionine	B4GAT1	NA	454	9	-0.239844	0.000409875	5.92343	3.15288e-09	8.37764e-06	0.464387	0.339869	NA	NA	0.461746	0.486772	NA	NA	0.360606	NA	0.445296	NA	0.321429	0.358534	0.28356	significant	NA	2
	3-(4-hydroxyphenyl)lactate	LRRC75B	NA	513	11	-0.211392	0.000318419	5.92323	3.15682e-09	8.38578e-06	0.484245	0.418301	NA	NA	0.513485	0.380952	NA	NA	0.429727	0.330484	0.404198	0.284274	0.466667	0.297151	0.328054	significant	NA	2
	thymine	KLHDC1	NA	562	12	-0.209905	0.000314142	5.92148	3.19063e-09	8.45435e-06	0.264463	0.326087	NA	NA	0.506886	0.501333	0.339068	0.448531	0.388235	0.319298	NA	0.375758	0.35641	0.48992	0.334576	significant	NA	2
	uracil	BUB1	NA	624	13	0.206079	0.00030289	5.92053	3.20897e-09	8.49469e-06	0.728415	0.666667	0.5625	0.466603	0.507668	0.669312	NA	NA	0.545455	0.703704	0.563126	0.582661	0.580645	0.63365	0.549509	significant	NA	2
	nicotinamide ribonucleotide (NMN)	GNB4	NA	367	8	-0.252392	0.00045439	5.92012	3.21713e-09	8.50564e-06	NA	0.444444	NA	NA	NA	0.412698	0.342418	0.389578	NA	NA	NA	0.353061	0.333333	0.401464	0.338673	significant	NA	2
	5-methylthioadenosine (MTA)	COL12A1	NA	523	11	-0.209823	0.00031413	5.91928	3.23347e-09	8.53956e-06	0.479148	0.27451	0.39939	NA	0.509254	0.338624	NA	NA	0.338399	NA	0.503297	0.34879	0.388506	0.466757	0.323529	significant	NA	2
	quinolinate	NCAPH	NA	517	10	0.21425	0.000327525	5.91928	3.23354e-09	8.53956e-06	0.799733	NA	NA	NA	0.498942	0.705714	0.54902	0.53051	0.559809	NA	NA	0.582716	0.689223	0.612319	0.656604	significant	NA	2
	urate	NDUFS3	3	550	12	-0.202125	0.000291619	5.91809	3.25706e-09	8.58976e-06	0.36468	0.496732	0.466967	NA	0.504264	0.415344	NA	NA	0.431313	0.378917	0.482784	0.314516	0.314943	0.342831	0.276018	significant	NA	2
	5-methylthioadenosine (MTA)	POSTN	NA	523	11	-0.222095	0.000352148	5.91761	3.26651e-09	8.60912e-06	0.463177	0.248366	0.460366	NA	0.515071	0.37037	NA	NA	0.315096	NA	0.442002	0.346774	0.250575	0.521031	0.365762	significant	NA	2
	nicotinamide ribonucleotide (NMN)	IL23A	NA	367	8	-0.249747	0.000445531	5.91605	3.29766e-09	8.67279e-06	NA	0.324074	NA	NA	NA	0.375661	0.365479	0.37083	NA	NA	NA	0.342857	0.388889	0.46509	0.369184	significant	NA	2
	cytidine 5'-diphosphocholine	EMCN	NA	550	12	-0.216876	0.000335975	5.916	3.2987e-09	8.67343e-06	0.352608	0.326797	0.373874	NA	0.479112	0.334365	NA	NA	0.442424	0.554286	0.386813	0.288372	0.340116	0.424779	0.375193	significant	NA	2
	histamine	SIGLEC6	NA	645	13	0.210431	0.000316523	5.91395	3.33992e-09	8.7625e-06	0.613774	0.75817	0.524024	NA	0.563102	0.735192	0.650805	0.707317	NA	0.490028	0.575336	0.480249	0.473389	0.648387	0.615268	significant	NA	2
	nicotinamide ribonucleotide (NMN)	CXCL13	NA	367	8	-0.261952	0.000491103	5.91026	3.41577e-09	8.91814e-06	NA	0.222222	NA	NA	NA	0.391534	0.502446	0.349049	NA	NA	NA	0.338776	0.2657	0.438063	0.404272	significant	NA	2
	cytidine 5'-diphosphocholine	ROBO4	NA	550	12	-0.210745	0.00031802	5.90881	3.44588e-09	8.9746e-06	0.389456	0.339869	0.343844	NA	0.528292	0.405573	NA	NA	0.361616	0.542857	0.418315	0.34186	0.302326	0.439823	0.3151	significant	NA	2
	fumarate	KIAA1549L	NA	624	13	-0.184322	0.000243318	5.90828	3.45703e-09	9.00128e-06	0.464345	0.424837	0.387387	0.42799	0.343733	0.338624	NA	NA	0.406471	0.524217	0.475214	0.441532	0.381609	0.357304	0.330317	significant	NA	2
	isoleucine	APCDD1L	NA	624	13	0.173558	0.000215742	5.9081	3.46073e-09	9.00834e-06	0.578142	0.633987	0.537538	0.521659	0.480698	0.526455	NA	NA	0.59454	0.678063	0.524786	0.625	0.634483	0.663953	0.602564	significant	NA	2
	glucose	CKS2	NA	764	15	-0.179018	0.000229568	5.90759	3.47154e-09	9.03279e-06	0.352459	0.333333	0.462121	0.410152	0.5097	0.383152	0.324948	0.477975	0.509606	0.504274	0.432234	0.415323	0.335632	0.349616	0.364253	significant	NA	2
	succinylcarnitine	STK10	NA	451	10	-0.208706	0.000312042	5.90744	3.47473e-09	9.03985e-06	0.514768	0.287582	NA	NA	NA	0.385965	NA	NA	0.479876	0.342857	0.473748	0.386831	0.258741	0.438161	0.384736	significant	NA	2
	cytidine 5'-diphosphocholine	JAM3	NA	550	12	-0.211398	0.000320209	5.90683	3.48752e-09	9.06694e-06	0.374717	0.313725	0.340841	NA	0.504495	0.473684	NA	NA	0.427273	0.474286	0.417094	0.304651	0.290698	0.397345	0.38829	significant	NA	2
	quinolinate	TCIRG1	3	517	10	0.209875	0.000315716	5.90586	3.5082e-09	9.11199e-06	0.708945	NA	NA	NA	0.530688	0.585714	0.596531	0.589022	0.631579	NA	NA	0.501235	0.649123	0.660779	0.643019	significant	NA	2
	quinolinate	ARL4C	NA	517	10	0.213465	0.000326909	5.90315	3.56625e-09	9.23756e-06	0.630174	NA	NA	NA	0.56455	0.734286	0.573906	0.563945	0.527512	NA	NA	0.607407	0.679198	0.648551	0.554717	significant	NA	2
	nicotinamide ribonucleotide (NMN)	APOBEC3F	NA	367	8	-0.246131	0.000434717	5.90245	3.58133e-09	9.26779e-06	NA	0.388889	NA	NA	NA	0.272487	0.380154	0.502619	NA	NA	NA	0.393878	0.285024	0.444257	0.357742	significant	NA	2
	nicotinamide adenine dinucleotide (NAD+)	CD84	NA	550	12	-0.225611	0.000365553	5.90004	3.63405e-09	9.37492e-06	0.510248	0.470588	0.436937	NA	0.414432	0.37931	NA	NA	0.329293	0.3	0.49034	0.33871	0.258721	0.356394	0.331061	significant	NA	2
	quinolinate	AKR1C1	4	517	10	-0.224214	0.000361158	5.89907	3.65559e-09	9.42282e-06	0.385848	NA	NA	NA	0.517989	0.482857	0.328808	0.405684	0.447368	NA	NA	0.333333	0.280702	0.304348	0.383396	significant	NA	2
	2'-deoxyinosine	LEPR	NA	501	11	-0.218695	0.000343614	5.89894	3.65837e-09	9.42744e-06	NA	0.22449	NA	NA	0.50411	0.470899	0.351161	0.444048	0.385859	0.357576	NA	0.382775	0.37381	0.423823	0.365948	significant	NA	2
	caprate (10:0)	PTGIS	4	526	11	0.207234	0.000308584	5.89853	3.66746e-09	9.44574e-06	NA	0.72549	NA	0.534074	0.590693	0.505291	NA	NA	0.622851	0.578348	0.74443	0.639113	0.657471	0.547264	0.504525	significant	NA	2
	5-methylthioadenosine (MTA)	CCN1	NA	523	11	-0.220472	0.00034947	5.89682	3.70585e-09	9.53301e-06	0.31677	0.418301	0.4375	NA	0.452142	0.259259	NA	NA	0.350557	NA	0.435653	0.504032	0.312644	0.464043	0.307692	significant	NA	2
	nicotinamide adenine dinucleotide (NAD+)	FERMT3	NA	550	12	-0.21653	0.000337252	5.89537	3.73839e-09	9.59828e-06	0.522114	0.392157	0.537538	NA	0.50447	0.355438	NA	NA	0.310101	0.491667	0.459036	0.308468	0.252907	0.390636	0.293182	significant	NA	2
	nicotinamide adenine dinucleotide (NAD+)	PDCD1LG2	NA	550	12	-0.223779	0.000360408	5.89376	3.77504e-09	9.67572e-06	0.566343	0.313725	0.384384	NA	0.470626	0.355438	NA	NA	0.435354	0.491667	0.496209	0.324597	0.19186	0.415793	0.342424	significant	NA	2
	kynurenine	STAT1	NA	550	12	0.200645	0.000289773	5.89345	3.78217e-09	9.69008e-06	0.717486	0.620915	0.548872	NA	0.525648	0.60582	NA	NA	0.62184	0.700855	0.602686	0.510081	0.632184	0.513795	0.605581	significant	NA	2
	nicotinamide ribonucleotide (NMN)	CTSS	4	367	8	-0.251175	0.000454278	5.89232	3.80809e-09	9.74467e-06	NA	0.277778	NA	NA	NA	0.452381	0.416492	0.399504	NA	NA	NA	0.346939	0.227053	0.423986	0.421815	significant	NA	2
	nicotinamide ribonucleotide (NMN)	CCR5	NA	367	8	-0.237671	0.000406793	5.89196	3.81632e-09	9.76048e-06	NA	0.333333	NA	NA	NA	0.441799	0.368274	0.390405	NA	NA	NA	0.342857	0.306763	0.404279	0.446987	significant	NA	2
	quinolinate	HELB	NA	517	10	0.216671	0.00033816	5.89129	3.83195e-09	9.78995e-06	0.71028	NA	NA	NA	0.578307	0.694286	0.540724	0.577041	0.558612	NA	NA	0.562963	0.671679	0.597826	0.643774	significant	NA	2
	flavin adenine dinucleotide (FAD)	F13A1	4	513	11	-0.213475	0.000328293	5.89095	3.83974e-09	9.80722e-06	0.285868	0.392157	NA	NA	0.503704	0.333333	NA	NA	0.355556	0.426087	0.539259	0.410526	0.333333	0.333789	0.357143	significant	NA	2
	nicotinamide ribonucleotide (NMN)	ARID5A	NA	367	8	-0.242888	0.000425091	5.89026	3.8558e-09	9.84295e-06	NA	0.453704	NA	NA	NA	0.351852	0.499651	0.382685	NA	NA	NA	0.373469	0.272947	0.363739	0.344012	significant	NA	2
	quinolinate	BIRC3	NA	517	10	0.227644	0.00037362	5.88859	3.89506e-09	9.92191e-06	0.718291	NA	NA	NA	0.468254	0.731429	0.537707	0.608526	0.618421	NA	NA	0.545679	0.756892	0.571558	0.649811	significant	NA	2
	quinolinate	FCRL2	NA	517	10	0.212666	0.000326083	5.88849	3.8974e-09	9.92653e-06	0.572764	NA	NA	NA	0.50582	0.694286	0.677225	0.555308	0.586124	NA	NA	0.555556	0.699248	0.572011	0.615094	significant	NA	2
	quinolinate	PATL2	NA	517	10	0.206526	0.000307752	5.88633	3.94858e-09	1.00247e-05	0.682243	NA	NA	NA	0.528042	0.722857	0.566365	0.554193	0.618421	NA	NA	0.617284	0.626566	0.580616	0.597736	significant	NA	2
	5-methylthioadenosine (MTA)	BST1	4	523	11	-0.211549	0.000323142	5.88416	4.00081e-09	1.0133e-05	0.42236	0.339869	0.381098	NA	0.500264	0.415344	NA	NA	0.369807	NA	0.416117	0.28629	0.314943	0.535957	0.358974	significant	NA	2
	5-methylthioadenosine (MTA)	RASSF2	NA	523	11	-0.206295	0.000307354	5.88355	4.01562e-09	1.01624e-05	0.464951	0.444444	0.434451	NA	0.390799	0.312169	NA	NA	0.343465	NA	0.471306	0.389113	0.344828	0.401628	0.393665	significant	NA	2
	thymine	ESCO2	3	562	12	0.212646	0.000326801	5.88148	4.06626e-09	1.0266e-05	0.711662	0.478261	NA	NA	0.600636	0.546667	0.616487	0.610486	0.6	0.515789	NA	0.539394	0.761538	0.62963	0.708295	significant	NA	2
	adenine	NDUFA5	4	597	12	0.199259	0.000287055	5.88039	4.09298e-09	1.03211e-05	0.608815	0.718954	0.528529	0.662829	0.494976	0.637566	NA	NA	0.606673	NA	0.497924	0.558468	0.726437	0.624604	0.573152	significant	NA	2
	nicotinamide adenine dinucleotide (NAD+)	CD4	NA	550	12	-0.212425	0.000326403	5.87892	4.12952e-09	1.03981e-05	0.524272	0.346405	0.496997	NA	0.465517	0.355438	NA	NA	0.358586	0.25	0.502079	0.336694	0.302326	0.407407	0.341667	significant	NA	2
	cytidine 5'-diphosphocholine	MLF2	NA	550	12	0.220314	0.000351165	5.87836	4.14347e-09	1.0425e-05	0.602041	0.673203	0.582583	NA	0.549445	0.758514	NA	NA	0.593939	0.5	0.490354	0.665116	0.671512	0.668142	0.641757	significant	NA	2
	cytidine 5'-diphosphocholine	CDH13	NA	550	12	-0.211629	0.000324093	5.87775	4.15889e-09	1.04555e-05	0.451814	0.385621	0.334835	NA	0.549445	0.399381	NA	NA	0.378788	0.397143	0.453724	0.318605	0.252907	0.346018	0.397535	significant	NA	2
	thymine	FOXM1	NA	562	12	0.220917	0.000353289	5.87671	4.18501e-09	1.051e-05	0.825528	0.565217	NA	NA	0.573623	0.402667	0.683871	0.609388	0.635294	0.603509	NA	0.579798	0.625641	0.561181	0.767008	significant	NA	2
	nicotinamide adenine dinucleotide (NAD+)	JAML	NA	550	12	-0.220188	0.000350966	5.87666	4.18621e-09	1.05117e-05	0.344121	0.313725	0.411411	NA	0.484674	0.376658	NA	NA	0.308081	0.433333	0.551724	0.40121	0.311047	0.366876	0.368182	significant	NA	2
	nicotinamide ribonucleotide (NMN)	XCR1	NA	367	8	-0.227339	0.000374213	5.87603	4.20216e-09	1.05448e-05	NA	0.388889	NA	NA	NA	0.21164	0.41789	0.424318	NA	NA	NA	0.338776	0.304348	0.42286	0.383677	significant	NA	2
	quinolinate	DMXL2	NA	517	10	0.215627	0.000336762	5.87505	4.22722e-09	1.05937e-05	0.744993	NA	NA	NA	0.578307	0.671429	0.550528	0.585678	0.588517	NA	NA	0.688889	0.566416	0.588315	0.606038	significant	NA	2
	nicotinamide ribonucleotide (NMN)	RHOH	NA	367	8	-0.260906	0.000493227	5.87395	4.25534e-09	1.06474e-05	NA	0.518519	NA	NA	NA	0.462963	0.39413	0.349049	NA	NA	NA	0.289796	0.207729	0.425113	0.356979	significant	NA	2
	quinolinate	KCNJ10	NA	517	10	0.217209	0.000341983	5.87281	4.28465e-09	1.07049e-05	0.769025	NA	NA	NA	0.593651	0.631429	0.566365	0.574533	0.650718	NA	NA	0.562963	0.511278	0.636322	0.670943	significant	NA	2
	quinolinate	SLC9A9	6	517	10	0.227476	0.000375195	5.87188	4.30883e-09	1.07521e-05	0.543391	NA	NA	NA	0.522222	0.731429	0.655354	0.535804	0.639952	NA	NA	0.6	0.789474	0.50317	0.606792	significant	NA	2
	nicotinamide adenine dinucleotide (NAD+)	IFNG	NA	550	12	-0.21335	0.000330214	5.87036	4.34847e-09	1.08235e-05	0.523193	0.320261	0.45045	NA	0.47318	0.350133	NA	NA	0.412121	0.441667	0.439227	0.350806	0.255814	0.467505	0.315152	significant	NA	2
	quinolinate	GLIPR1	4	517	10	0.222893	0.000360725	5.86785	4.41476e-09	1.09568e-05	0.599466	NA	NA	NA	0.548677	0.668571	0.603318	0.591808	0.513158	NA	NA	0.619753	0.73183	0.633605	0.599245	significant	NA	2
	nicotinamide ribonucleotide (NMN)	HLA-DOB	NA	367	8	-0.260489	0.000492774	5.86727	4.4303e-09	1.09884e-05	NA	0.305556	NA	NA	NA	0.417989	0.439553	0.373863	NA	NA	NA	0.367347	0.173913	0.414977	0.44241	significant	NA	2
	putrescine	KIFC1	NA	499	10	0.20892	0.000317078	5.86635	4.45491e-09	1.1038e-05	0.597032	0.75817	0.537538	0.531655	0.571958	NA	NA	NA	0.6	0.648094	0.504274	0.665323	NA	NA	0.642105	significant	NA	2
	uracil	ZNF395	NA	624	13	-0.196934	0.0002818	5.8657	4.47234e-09	1.1071e-05	0.328962	0.320261	0.411585	0.417939	0.472766	0.441799	NA	NA	0.452525	0.336182	0.46862	0.352823	0.435484	0.309362	0.478458	significant	NA	2
	nicotinamide ribonucleotide (NMN)	TMEM156	NA	367	8	-0.251147	0.000458464	5.8647	4.49958e-09	1.1124e-05	NA	0.333333	NA	NA	NA	0.428571	0.433263	0.393714	NA	NA	NA	0.340816	0.231884	0.481419	0.350877	significant	NA	2
	nicotinamide ribonucleotide (NMN)	CD19	NA	367	8	-0.252951	0.000465319	5.86314	4.54185e-09	1.12183e-05	NA	0.231481	NA	NA	NA	0.431217	0.468204	0.379928	NA	NA	NA	0.346939	0.321256	0.443694	0.328757	significant	NA	2
	cytidine 5'-diphosphocholine	ERG	NA	550	12	-0.217428	0.000343951	5.86188	4.57666e-09	1.12882e-05	0.354875	0.261438	0.415916	NA	0.534109	0.374613	NA	NA	0.418182	0.537143	0.510623	0.255814	0.270349	0.386726	0.318952	significant	NA	2
	nicotinamide ribonucleotide (NMN)	CCR8	NA	367	8	-0.245838	0.000439833	5.86103	4.59994e-09	1.13245e-05	NA	0.259259	NA	NA	NA	0.367725	0.431167	0.395644	NA	NA	NA	0.326531	0.248792	0.443131	0.453852	significant	NA	2
	nicotinamide ribonucleotide (NMN)	NAA20	3	367	8	0.243746	0.000432477	5.86037	4.61824e-09	1.13525e-05	NA	0.657407	NA	NA	NA	0.650794	0.621244	0.510891	NA	NA	NA	0.591837	0.702899	0.596284	0.655225	significant	NA	2
	nicotinamide adenine dinucleotide (NAD+)	IFI16	NA	550	12	-0.225916	0.000371574	5.85995	4.63011e-09	1.13801e-05	0.39698	0.267974	0.490991	NA	0.484036	0.259947	NA	NA	0.427273	0.325	0.507214	0.372984	0.261628	0.515723	0.325	significant	NA	2
	nicotinamide ribonucleotide (NMN)	MICAL1	NA	367	8	-0.240028	0.00041956	5.85914	4.65263e-09	1.14237e-05	NA	0.388889	NA	NA	NA	0.452381	0.378057	0.432865	NA	NA	NA	0.37551	0.335749	0.40991	0.272311	significant	NA	2
	5-methylthioadenosine (MTA)	EVI5	NA	523	11	-0.204709	0.000305178	5.85909	4.65412e-09	1.14259e-05	0.36646	0.379085	0.347561	NA	0.484929	0.457672	NA	NA	0.368794	NA	0.468864	0.254032	0.425287	0.48711	0.31825	significant	NA	2
	nicotinamide ribonucleotide (NMN)	CD247	NA	367	8	-0.245305	0.000438274	5.85874	4.66385e-09	1.1441e-05	NA	0.296296	NA	NA	NA	0.388889	0.438155	0.407224	NA	NA	NA	0.393878	0.219807	0.394144	0.449275	significant	NA	2
	quinolinate	STX11	NA	517	10	0.222938	0.000362026	5.85848	4.67127e-09	1.14533e-05	0.698264	NA	NA	NA	0.519048	0.494286	0.61463	0.629145	0.63756	NA	NA	0.612346	0.649123	0.664855	0.644528	significant	NA	2
	5-methylthioadenosine (MTA)	PDLIM2	NA	523	11	-0.196987	0.000282701	5.85793	4.68676e-09	1.14824e-05	0.497782	0.366013	0.411585	NA	0.462189	0.314815	NA	NA	0.352584	NA	0.440537	0.465726	0.308046	0.416101	0.414027	significant	NA	2
	3-(4-hydroxyphenyl)lactate	DHRS12	NA	513	11	-0.195641	0.000278949	5.85691	4.71557e-09	1.15352e-05	0.458264	0.333333	NA	NA	0.489688	0.420635	NA	NA	0.421638	0.407407	0.46963	0.415323	0.278161	0.383537	0.343137	significant	NA	2
	histamine	CDK15	NA	645	13	0.198656	0.000287675	5.85628	4.73356e-09	1.15732e-05	0.669972	0.633987	0.617117	NA	0.438503	0.700348	0.582225	0.659907	NA	0.558405	0.483516	0.573805	0.515406	0.66828	0.611489	significant	NA	2
	quinolinate	RGS19	NA	517	10	0.221496	0.000357734	5.8554	4.75874e-09	1.16213e-05	0.687583	NA	NA	NA	0.508466	0.742857	0.463047	0.524937	0.595694	NA	NA	0.619753	0.684211	0.681612	0.651321	significant	NA	2
	quinolinate	OAS3	NA	517	10	0.224999	0.000369216	5.85478	4.77647e-09	1.16566e-05	0.82243	NA	NA	NA	0.497354	0.705714	0.600302	0.617721	0.606459	NA	NA	0.582716	0.578947	0.586051	0.649057	significant	NA	2
	thymine	BRIP1	NA	562	12	0.213772	0.000333303	5.85466	4.77987e-09	1.1661e-05	0.740129	0.608696	NA	NA	0.551377	0.418667	0.62509	0.64672	0.669519	0.529825	NA	0.547475	0.676923	0.640413	0.689655	significant	NA	2
	2-hydroxyglutarate	MIDEAS	NA	597	12	-0.18278	0.000243679	5.85451	4.7843e-09	1.16688e-05	0.381555	0.333333	0.448949	0.482222	0.466949	0.436508	NA	NA	0.431373	NA	0.477656	0.379032	0.372414	0.388512	0.298868	significant	NA	2
	urate	RUNX1	NA	550	12	0.182558	0.00024333	5.85157	4.86961e-09	1.18284e-05	0.553308	0.607843	0.557057	NA	0.478145	0.595238	NA	NA	0.527273	0.717949	0.557021	0.612903	0.54023	0.629127	0.720965	significant	NA	2
	5-methylthioadenosine (MTA)	SSBP1	NA	523	11	0.201669	0.000297154	5.84951	4.93016e-09	1.19435e-05	0.677906	0.771242	0.620427	NA	0.480698	0.571429	NA	NA	0.573455	NA	0.561905	0.637097	0.593103	0.480326	0.678733	significant	NA	2
	quinolinate	GIMAP4	NA	517	10	0.213602	0.000333398	5.84917	4.94034e-09	1.19605e-05	0.680908	NA	NA	NA	0.570899	0.602857	0.631976	0.575648	0.666268	NA	NA	0.577778	0.646617	0.588768	0.578868	significant	NA	2
	2-aminoadipate	TNFRSF19	NA	624	13	0.190199	0.000264365	5.84892	4.94761e-09	1.1972e-05	0.717879	0.718954	0.536842	0.522222	0.560911	0.603175	NA	NA	0.420202	0.58046	0.455189	0.58871	0.728736	0.599276	0.712635	significant	NA	2
	5-methylthioadenosine (MTA)	SPARC	NA	523	11	-0.203509	0.000302779	5.84778	4.98179e-09	1.20364e-05	0.423248	0.411765	0.435976	NA	0.472766	0.378307	NA	NA	0.344478	NA	0.439072	0.334677	0.275862	0.418363	0.453243	significant	NA	2
	quinolinate	IL1RN	NA	517	10	0.208384	0.000317534	5.84707	5.00296e-09	1.20737e-05	0.654206	NA	NA	NA	0.597354	0.514286	0.562594	0.611591	0.54067	NA	NA	0.6	0.689223	0.658967	0.628679	significant	NA	2
	uracil	HLF	NA	624	13	-0.200451	0.000293826	5.847	5.00518e-09	1.20748e-05	0.285246	0.379085	0.364329	0.460878	0.528821	0.465608	NA	NA	0.421212	0.373219	0.43663	0.370968	0.352535	0.3763	0.416478	significant	NA	2
	nicotinamide ribonucleotide (NMN)	IRF1	NA	367	8	-0.244488	0.000437358	5.84533	5.05551e-09	1.2179e-05	NA	0.287037	NA	NA	NA	0.298942	0.419986	0.415771	NA	NA	NA	0.412245	0.268116	0.42455	0.469108	significant	NA	2
	nicotinamide adenine dinucleotide (NAD+)	EVI2A	NA	550	12	-0.216931	0.000344384	5.84482	5.07114e-09	1.22089e-05	0.509169	0.385621	0.427928	NA	0.503193	0.381963	NA	NA	0.339394	0.15	0.518953	0.330645	0.287791	0.436758	0.334091	significant	NA	2
	S-methylcysteine	SHROOM2	NA	425	9	-0.212857	0.000331614	5.84443	5.08321e-09	1.22302e-05	NA	0.470588	NA	NA	0.387028	0.386243	NA	NA	0.375141	NA	0.398504	0.467742	0.337931	0.389869	0.330317	significant	NA	2
	5-methylthioadenosine (MTA)	EBF3	NA	523	11	-0.208362	0.000317838	5.84367	5.10619e-09	1.22762e-05	0.285714	0.339869	0.420732	NA	0.42147	0.383598	NA	NA	0.468085	NA	0.467888	0.389113	0.363218	0.421076	0.3454	significant	NA	2
	nicotinamide ribonucleotide (NMN)	SPI1	NA	367	8	-0.230293	0.000388284	5.84353	5.11076e-09	1.22837e-05	NA	0.351852	NA	NA	NA	0.452381	0.430468	0.387097	NA	NA	NA	0.330612	0.42029	0.374437	0.320366	significant	NA	2
	N-acetylalanine	HMGB3	NA	513	11	0.191561	0.000268667	5.84345	5.11321e-09	1.22853e-05	0.667901	0.640523	NA	NA	0.523199	0.619048	NA	NA	0.558586	0.645714	0.417906	0.59798	0.622989	0.653098	0.580694	significant	NA	2
	thymine	PPP1R14B	NA	562	12	0.201008	0.000295961	5.84206	5.15595e-09	1.23693e-05	0.752066	0.724638	NA	NA	0.529661	0.616	0.560573	0.451551	0.664171	0.687719	NA	0.543434	0.530769	0.534459	0.722274	significant	NA	2
	nicotinamide adenine dinucleotide (NAD+)	ARHGAP30	NA	550	12	-0.224087	0.000367902	5.84144	5.17517e-09	1.24044e-05	0.522114	0.346405	0.451952	NA	0.449553	0.344828	NA	NA	0.329293	0.441667	0.531915	0.336694	0.276163	0.401817	0.311364	significant	NA	2
	nicotinamide ribonucleotide (NMN)	FES	NA	367	8	-0.249007	0.000454445	5.84039	5.20797e-09	1.24721e-05	NA	0.314815	NA	NA	NA	0.367725	0.473096	0.443066	NA	NA	NA	0.391837	0.275362	0.358108	0.350877	significant	NA	2
	nicotinamide ribonucleotide (NMN)	TRPV2	NA	367	8	-0.247185	0.00044782	5.84036	5.20882e-09	1.24725e-05	NA	0.435185	NA	NA	NA	0.404762	0.398323	0.378825	NA	NA	NA	0.393878	0.272947	0.38232	0.359268	significant	NA	2
	flavin adenine dinucleotide (FAD)	PCOLCE	NA	513	11	-0.222868	0.000364178	5.8393	5.24215e-09	1.25382e-05	0.152104	0.444444	NA	NA	0.496296	0.444444	NA	NA	0.30404	0.385507	0.462963	0.307368	0.454762	0.38388	0.322948	significant	NA	2
	nicotinamide adenine dinucleotide (NAD+)	CHST11	4	550	12	-0.219071	0.000352092	5.83751	5.29866e-09	1.26384e-05	0.559871	0.339869	0.415916	NA	0.38825	0.395225	NA	NA	0.370707	0.175	0.477867	0.368952	0.354651	0.459119	0.333333	significant	NA	2
	choline	CDK5	NA	523	11	-0.20228	0.000300183	5.83753	5.29795e-09	1.26384e-05	0.353005	0.267974	0.414414	NA	0.442623	0.494709	NA	NA	0.471717	NA	0.467643	0.322581	0.427586	0.354138	0.36727	significant	NA	2
	flavin adenine dinucleotide (FAD)	CASTOR1	NA	513	11	-0.210665	0.000325579	5.8376	5.29592e-09	1.26384e-05	0.476807	0.267974	NA	NA	0.448677	0.37037	NA	NA	0.427273	0.478261	0.48963	0.315789	0.361905	0.419854	0.316869	significant	NA	2
	nicotinamide ribonucleotide (NMN)	RCSD1	NA	367	8	-0.239908	0.00042227	5.8374	5.30207e-09	1.26418e-05	NA	0.296296	NA	NA	NA	0.412698	0.420685	0.383237	NA	NA	NA	0.442857	0.280193	0.357545	0.411899	significant	NA	2
	5-methylthioadenosine (MTA)	PTGER2	NA	523	11	-0.204224	0.000306005	5.83731	5.30506e-09	1.26473e-05	0.405501	0.352941	0.405488	NA	0.463776	0.283069	NA	NA	0.39311	NA	0.442491	0.461694	0.324138	0.487562	0.355204	significant	NA	2
	malate	S1PR2	NA	624	13	-0.187612	0.000258263	5.83714	5.31051e-09	1.26556e-05	0.427869	0.333333	0.298799	0.44535	0.459545	0.396825	NA	NA	0.467139	0.356125	0.482295	0.502016	0.468966	0.371325	0.267722	significant	NA	2
	nicotinamide ribonucleotide (NMN)	STK17B	NA	367	8	-0.260392	0.000497543	5.83691	5.31783e-09	1.26698e-05	NA	0.314815	NA	NA	NA	0.457672	0.410203	0.385443	NA	NA	NA	0.302041	0.217391	0.463964	0.398169	significant	NA	2
	quinolinate	UBASH3B	NA	517	10	0.209624	0.00032254	5.83606	5.34486e-09	1.27199e-05	0.687583	NA	NA	NA	0.532275	0.6	0.653092	0.60769	0.450957	NA	NA	0.666667	0.558897	0.731431	0.593962	significant	NA	2
	malate	UBTD1	NA	624	13	-0.17263	0.00021879	5.83544	5.36498e-09	1.27534e-05	0.429508	0.30719	0.348348	0.389033	0.437864	0.465608	NA	NA	0.437816	0.424501	0.474481	0.467742	0.409195	0.422886	0.360483	significant	NA	2
	nicotinamide adenine dinucleotide (NAD+)	PTPN7	NA	550	12	-0.214165	0.000336731	5.83548	5.3635e-09	1.27534e-05	0.491909	0.359477	0.48048	NA	0.461047	0.344828	NA	NA	0.362626	0.583333	0.458792	0.356855	0.252907	0.453529	0.282576	significant	NA	2
	nicotinamide adenine dinucleotide (NAD+)	CD3E	NA	550	12	-0.214562	0.000338018	5.83516	5.37387e-09	1.27714e-05	0.454153	0.326797	0.507508	NA	0.426564	0.366048	NA	NA	0.407071	0.416667	0.458792	0.350806	0.284884	0.410203	0.334091	significant	NA	2
	N-formylmethionine	CYP4A11	NA	454	9	-0.233875	0.000401811	5.83368	5.42176e-09	1.28679e-05	0.316239	0.366013	NA	NA	0.113411	0.269841	NA	NA	0.518182	NA	0.499303	NA	0.297619	0.365028	0.354449	significant	NA	2
	cytidine 5'-diphosphocholine	MMRN2	NA	550	12	-0.207179	0.000315368	5.83318	5.43797e-09	1.28996e-05	0.334467	0.333333	0.424925	NA	0.512956	0.346749	NA	NA	0.520202	0.485714	0.412454	0.290698	0.369186	0.313274	0.339753	significant	NA	2
	cytidine 5'-diphosphocholine	RBMS3	NA	550	12	-0.20881	0.000320461	5.83221	5.46976e-09	1.29592e-05	0.306689	0.287582	0.438438	NA	0.554733	0.414861	NA	NA	0.418182	0.462857	0.418803	0.337209	0.261628	0.412389	0.399846	significant	NA	2
	quinolinate	CCNA2	NA	517	10	0.208323	0.000318979	5.83212	5.47272e-09	1.29631e-05	0.838451	NA	NA	NA	0.480423	0.674286	0.577677	0.556144	0.580144	NA	NA	0.654321	0.619048	0.554348	0.656604	significant	NA	2
	N-formylmethionine	STK32B	NA	454	9	-0.237625	0.000415133	5.83134	5.49842e-09	1.30067e-05	0.229345	0.352941	NA	NA	0.526553	0.338624	NA	NA	0.520202	NA	0.44669	NA	0.338095	0.340445	0.319005	significant	NA	2
	5-methylthioadenosine (MTA)	ATP6V1F	4	523	11	0.208517	0.000319674	5.83121	5.50281e-09	1.30096e-05	0.593611	0.764706	0.580793	NA	0.498149	0.650794	NA	NA	0.478217	NA	0.512332	0.655242	0.728736	0.635459	0.553544	significant	NA	2
	quinolinate	HPS5	NA	517	10	0.209313	0.000322122	5.83118	5.50377e-09	1.30103e-05	0.671562	NA	NA	NA	0.532804	0.594286	0.517345	0.604625	0.595694	NA	NA	0.62716	0.626566	0.666214	0.647547	significant	NA	2
	cytidine 5'-diphosphocholine	EBF3	NA	550	12	-0.216378	0.000344301	5.8306	5.52281e-09	1.30456e-05	0.353175	0.254902	0.366366	NA	0.477525	0.377709	NA	NA	0.464646	0.494286	0.428083	0.367442	0.343023	0.414159	0.345917	significant	NA	2
	glucose	GAB1	NA	764	15	0.175055	0.000225416	5.82978	5.55019e-09	1.30891e-05	0.518033	0.640523	0.565152	0.560948	0.564962	0.714674	0.612159	0.55814	0.573306	0.680912	0.526984	0.491935	0.577011	0.573044	0.661388	significant	NA	2
	5-methylthioadenosine (MTA)	MRTFB	NA	523	11	-0.209637	0.000323282	5.82972	5.55221e-09	1.30923e-05	0.320319	0.287582	0.384146	NA	0.500264	0.357143	NA	NA	0.509625	NA	0.466422	0.229839	0.503448	0.428313	0.325038	significant	NA	2
	5-methylthioadenosine (MTA)	PODN	NA	523	11	-0.209792	0.000323864	5.82878	5.5833e-09	1.31412e-05	0.297249	0.27451	0.4375	NA	0.469064	0.314815	NA	NA	0.397163	NA	0.460073	0.417339	0.406897	0.47716	0.350679	significant	NA	2
	cytidine 5'-diphosphocholine	CXCL12	NA	550	12	-0.215805	0.000342826	5.82768	5.62045e-09	1.32009e-05	0.337868	0.254902	0.43994	NA	0.524061	0.417957	NA	NA	0.418182	0.462857	0.383639	0.325581	0.299419	0.497345	0.362866	significant	NA	2
	flavin adenine dinucleotide (FAD)	SOCS3	NA	513	11	-0.224614	0.000371408	5.82748	5.62692e-09	1.32128e-05	0.341963	0.385621	NA	NA	0.492593	0.298942	NA	NA	0.429293	0.365217	0.473086	0.389474	0.37619	0.357468	0.329027	significant	NA	2
	thymine	PGM5	3	562	12	-0.206336	0.000313483	5.82691	5.64625e-09	1.32468e-05	0.152433	0.398551	NA	NA	0.443856	0.488	0.313978	0.41916	0.409626	0.459649	NA	0.416162	0.371795	0.448195	0.344828	significant	NA	2
	nicotinamide ribonucleotide (NMN)	CNN2	NA	367	8	-0.250647	0.000462677	5.8263	5.66699e-09	1.3284e-05	NA	0.351852	NA	NA	NA	0.293651	0.4703	0.46209	NA	NA	NA	0.293878	0.403382	0.447072	0.279176	significant	NA	2
	5-methylthioadenosine (MTA)	LUM	NA	523	11	-0.205224	0.00031018	5.82626	5.66829e-09	1.32854e-05	0.355812	0.320261	0.41311	NA	0.482285	0.296296	NA	NA	0.326241	NA	0.47033	0.417339	0.374713	0.527815	0.365008	significant	NA	2
	quinolinate	JCHAIN	NA	517	10	0.219636	0.000355303	5.82605	5.67559e-09	1.32927e-05	0.523364	NA	NA	NA	0.465079	0.674286	0.682504	0.527445	0.697368	NA	NA	0.604938	0.776942	0.57337	0.561509	significant	NA	2
	nicotinamide ribonucleotide (NMN)	MYD88	NA	367	8	-0.243808	0.000437831	5.82593	5.67964e-09	1.32989e-05	NA	0.351852	NA	NA	NA	0.351852	0.436758	0.463744	NA	NA	NA	0.397959	0.248792	0.466216	0.307399	significant	NA	2
	5-methylthioadenosine (MTA)	MRPL12	NA	523	11	0.200357	0.000295702	5.8257	5.68744e-09	1.33106e-05	0.716948	0.588235	0.559451	NA	0.490746	0.558201	NA	NA	0.578521	NA	0.527473	0.683468	0.678161	0.614654	0.651584	significant	NA	2
	cytidine 5'-diphosphocholine	MYADM	NA	550	12	-0.212576	0.000332896	5.82546	5.69542e-09	1.33211e-05	0.387188	0.30719	0.423423	NA	0.514543	0.411765	NA	NA	0.457576	0.38	0.364103	0.327907	0.270349	0.49823	0.395994	significant	NA	2
	thymine	KLF9	NA	562	12	-0.203054	0.000303884	5.82408	5.74296e-09	1.34158e-05	0.314968	0.362319	NA	NA	0.433263	0.472	0.362724	0.431787	0.4	0.4	NA	0.393939	0.446154	0.429911	0.281454	significant	NA	2
	nicotinamide adenine dinucleotide (NAD+)	FCRL5	NA	550	12	-0.226529	0.000378247	5.82379	5.75263e-09	1.34351e-05	0.450917	0.235294	0.436937	NA	0.479566	0.360743	NA	NA	0.415152	0.291667	0.483981	0.334677	0.331395	0.48847	0.331061	significant	NA	2
	quinolinate	ARRB2	NA	517	10	0.216119	0.00034434	5.8233	5.76965e-09	1.34682e-05	0.630174	NA	NA	NA	0.588889	0.705714	0.547511	0.542491	0.663876	NA	NA	0.666667	0.483709	0.679348	0.596981	significant	NA	2
	adenosine 5'-monophosphate (AMP)	SCARF2	3	461	10	-0.239073	0.000421412	5.823	5.78004e-09	1.34908e-05	0.2975	0.411765	NA	NA	0.451084	0.28836	NA	NA	0.39697	0.461538	0.475458	0.278226	0.380952	0.307345	NA	significant	NA	2
	cytidine 5'-diphosphocholine	RPS6KA2	NA	550	12	-0.209812	0.000324671	5.82207	5.81218e-09	1.35476e-05	0.36678	0.287582	0.423423	NA	0.57853	0.396285	NA	NA	0.414141	0.454286	0.45641	0.253488	0.430233	0.3	0.3151	significant	NA	2
	5-methylthioadenosine (MTA)	F13A1	5	523	11	-0.223045	0.000366941	5.8219	5.81815e-09	1.35521e-05	0.310559	0.254902	0.484756	NA	0.50661	0.412698	NA	NA	0.35461	NA	0.46569	0.358871	0.301149	0.442786	0.3454	significant	NA	2
	nicotinamide ribonucleotide (NMN)	IGFLR1	NA	367	8	-0.245469	0.000444432	5.8219	5.81826e-09	1.35521e-05	NA	0.259259	NA	NA	NA	0.44709	0.484976	0.364489	NA	NA	NA	0.330612	0.258454	0.449324	0.39283	significant	NA	2
	cytidine 5'-diphosphocholine	ABCG2	3	550	12	-0.203981	0.000306912	5.82174	5.82389e-09	1.35616e-05	0.372449	0.300654	0.460961	NA	0.499736	0.424149	NA	NA	0.444444	0.431429	0.38315	0.346512	0.383721	0.343363	0.347458	significant	NA	2
	nicotinamide adenine dinucleotide (NAD+)	MYO1F	NA	550	12	-0.210524	0.000327075	5.82033	5.87306e-09	1.36611e-05	0.456311	0.352941	0.421922	NA	0.47765	0.334218	NA	NA	0.320202	0.466667	0.52629	0.395161	0.354651	0.39972	0.312121	significant	NA	2
	nicotinamide adenine dinucleotide (NAD+)	SIGLEC10	NA	550	12	-0.204401	0.000308393	5.81969	5.89574e-09	1.36904e-05	0.516721	0.333333	0.433934	NA	0.442529	0.371353	NA	NA	0.315152	0.4	0.487161	0.419355	0.322674	0.519916	0.301515	significant	NA	2
	quinolinate	POLQ	4	517	10	0.214255	0.00033902	5.81818	5.94901e-09	1.37973e-05	0.795728	NA	NA	NA	0.498942	0.76	0.560332	0.533296	0.546651	NA	NA	0.632099	0.639098	0.588315	0.636226	significant	NA	2
	phytosphingosine	KIF3B	NA	333	8	0.275422	0.000560317	5.81771	5.96596e-09	1.38265e-05	0.658402	0.713333	NA	NA	NA	0.557333	NA	NA	0.470726	NA	NA	0.605556	0.744828	0.657621	0.673454	significant	NA	2
	phenyllactate (PLA)	S100A2	NA	329	8	0.27513	0.000559126	5.81773	5.96533e-09	1.38265e-05	NA	0.704545	NA	NA	0.465884	0.769022	NA	NA	0.603061	0.625	NA	NA	0.583333	0.583685	0.724904	significant	NA	2
	thymine	PSMD14	NA	562	12	0.211174	0.000329412	5.81756	5.97138e-09	1.38374e-05	0.780533	0.688406	NA	NA	0.578919	0.610667	0.605735	0.587153	0.549733	0.526316	NA	0.549495	0.707692	0.48992	0.675676	significant	NA	2
	glycerol 3-phosphate (G3P)	PAIP2B	NA	624	13	0.183101	0.000247671	5.81733	5.97962e-09	1.38514e-05	0.509836	0.607843	0.490991	0.613788	0.580116	0.69496	NA	NA	0.562626	0.692308	0.504762	0.540323	0.673563	0.636364	0.587481	significant	NA	2
	nicotinamide ribonucleotide (NMN)	BCL2A1	NA	367	8	-0.243922	0.000439641	5.81663	6.00455e-09	1.38956e-05	NA	0.351852	NA	NA	NA	0.470899	0.445143	0.396471	NA	NA	NA	0.357143	0.241546	0.453266	0.305873	significant	NA	2
	5-methylthioadenosine (MTA)	SEMA5A	NA	523	11	-0.194997	0.000281186	5.81434	6.08724e-09	1.40394e-05	0.325643	0.346405	0.42378	NA	0.478583	0.314815	NA	NA	0.397163	NA	0.412454	0.362903	0.377011	0.498417	0.456259	significant	NA	2
	5-methylthioadenosine (MTA)	DCN	NA	523	11	-0.212843	0.000335048	5.814	6.09961e-09	1.40575e-05	0.28394	0.313725	0.435976	NA	0.517715	0.280423	NA	NA	0.303951	NA	0.465446	0.417339	0.383908	0.50294	0.37632	significant	NA	2
	flavin adenine dinucleotide (FAD)	CTSK	4	513	11	-0.215361	0.000343029	5.81395	6.10171e-09	1.40607e-05	0.229773	0.366013	NA	NA	0.48254	0.359788	NA	NA	0.349495	0.472464	0.451358	0.376842	0.369048	0.416211	0.360942	significant	NA	2
	uracil	GARS1	3	624	13	0.182043	0.000245176	5.81307	6.13392e-09	1.41178e-05	0.738251	0.594771	0.527439	0.423664	0.547329	0.751323	NA	NA	0.583838	0.626781	0.540415	0.516129	0.525346	0.600633	0.605442	significant	NA	2
	cytidine 5'-diphosphocholine	ESAM	NA	550	12	-0.20835	0.000321171	5.81293	6.13877e-09	1.41273e-05	0.421202	0.346405	0.384384	NA	0.547858	0.371517	NA	NA	0.414141	0.437143	0.427595	0.306977	0.31686	0.314159	0.386749	significant	NA	2
	nicotinamide adenine dinucleotide (NAD+)	SPN	NA	550	12	-0.214789	0.000341433	5.81205	6.17118e-09	1.41915e-05	0.467098	0.359477	0.456456	NA	0.405492	0.331565	NA	NA	0.39798	0.416667	0.522866	0.358871	0.319767	0.380154	0.325758	significant	NA	2
	nicotinamide ribonucleotide (NMN)	NDUFA4	3	367	8	0.255863	0.000484505	5.81203	6.17196e-09	1.41916e-05	NA	0.768519	NA	NA	NA	0.716931	0.555556	0.580369	NA	NA	NA	0.518367	0.661836	0.651464	0.6209	significant	NA	2
	caprate (10:0)	MSRB3	NA	526	11	0.201709	0.000301169	5.81154	6.19009e-09	1.42295e-05	NA	0.633987	NA	0.532963	0.570598	0.550265	NA	NA	0.652174	0.552707	0.736492	0.659274	0.636782	0.549525	0.541478	significant	NA	2
	quinolinate	MACROD1	4	517	10	-0.212875	0.000335444	5.81145	6.19335e-09	1.42319e-05	0.459279	NA	NA	NA	0.466138	0.382857	0.363499	0.416829	0.51555	NA	NA	0.412346	0.218045	0.336957	0.406038	significant	NA	2
	uracil	FANCA	NA	624	13	0.190086	0.000267551	5.81054	6.22708e-09	1.42976e-05	0.703279	0.627451	0.60061	0.478053	0.517715	0.571429	NA	NA	0.557576	0.595442	0.577045	0.618952	0.633641	0.622343	0.560847	significant	NA	2
	thymine	RACGAP1	NA	562	12	0.224699	0.000373953	5.80982	6.25403e-09	1.43498e-05	0.800735	0.594203	NA	NA	0.603284	0.453333	0.686022	0.622838	0.597861	0.564912	NA	0.505051	0.674359	0.576653	0.763281	significant	NA	2
	N-acetylalanine	ATAD2	NA	513	11	0.221521	0.000363474	5.80964	6.26086e-09	1.43572e-05	0.671605	0.72549	NA	NA	0.539072	0.526455	NA	NA	0.568687	0.565714	0.486439	0.668687	0.583908	0.719584	0.642534	significant	NA	2
	cytidine 5'-diphosphocholine	MSRB3	NA	550	12	-0.205119	0.000311672	5.80934	6.27178e-09	1.43744e-05	0.363379	0.372549	0.327327	NA	0.56055	0.390093	NA	NA	0.426263	0.482857	0.422222	0.248837	0.244186	0.486726	0.430663	significant	NA	2
	flavin adenine dinucleotide (FAD)	MMP2	NA	513	11	-0.21195	0.000332966	5.80771	6.33345e-09	1.44843e-05	0.23301	0.379085	NA	NA	0.479894	0.388889	NA	NA	0.350505	0.469565	0.448148	0.391579	0.409524	0.3898	0.316869	significant	NA	2
	phenyllactate (PLA)	LAMB3	NA	329	8	0.264818	0.000519833	5.80745	6.34332e-09	1.45033e-05	NA	0.530303	NA	NA	0.619956	0.684783	NA	NA	0.57449	0.633333	NA	NA	0.678241	0.651195	0.670498	significant	NA	2
	N-acetylalanine	MND1	NA	513	11	0.207102	0.00031794	5.80739	6.34533e-09	1.45043e-05	0.666049	0.679739	NA	NA	0.528083	0.661376	NA	NA	0.59899	0.648571	0.450277	0.618182	0.616092	0.598824	0.551282	significant	NA	2
	cytidine 5'-diphosphocholine	SERPINE1	NA	550	12	-0.208858	0.000323487	5.8062	6.39062e-09	1.45904e-05	0.414399	0.431373	0.355856	NA	0.446325	0.390093	NA	NA	0.382828	0.445714	0.391209	0.45814	0.218023	0.352212	0.410632	significant	NA	2
	nicotinamide adenine dinucleotide (NAD+)	CD8A	NA	550	12	-0.216571	0.000347828	5.80614	6.39289e-09	1.45921e-05	0.454153	0.281046	0.471471	NA	0.41507	0.392573	NA	NA	0.294949	0.525	0.477378	0.356855	0.343023	0.473795	0.351515	significant	NA	2
	uracil	DLGAP5	NA	624	13	0.208781	0.000323274	5.80598	6.39895e-09	1.45955e-05	0.725137	0.712418	0.579268	0.478053	0.509783	0.582011	NA	NA	0.567677	0.752137	0.561416	0.558468	0.552995	0.688376	0.516251	significant	NA	2
	cytidine 5'-diphosphocholine	CTSG	4	550	12	-0.216454	0.000347658	5.80444	6.45832e-09	1.46974e-05	0.371882	0.287582	0.381381	NA	0.539397	0.343653	NA	NA	0.49798	0.377143	0.401221	0.313953	0.241279	0.411504	0.429122	significant	NA	2
	nicotinamide ribonucleotide (NMN)	CHMP2A	NA	367	8	0.244651	0.000444168	5.80421	6.46687e-09	1.47082e-05	NA	0.703704	NA	NA	NA	0.65873	0.51782	0.520816	NA	NA	NA	0.604082	0.657005	0.660473	0.692601	significant	NA	2
	nicotinamide adenine dinucleotide (NAD+)	RASSF5	NA	550	12	-0.206798	0.000317422	5.80361	6.49031e-09	1.47509e-05	0.572816	0.398693	0.414414	NA	0.500639	0.318302	NA	NA	0.420202	0.258333	0.488628	0.346774	0.287791	0.40601	0.334848	significant	NA	2
	nicotinamide ribonucleotide (NMN)	IPCEF1	NA	367	8	-0.236375	0.000414908	5.80223	6.54372e-09	1.48439e-05	NA	0.231481	NA	NA	NA	0.412698	0.378057	0.405845	NA	NA	NA	0.428571	0.323671	0.42455	0.408085	significant	NA	2
	nicotinamide ribonucleotide (NMN)	ZNF280B	NA	367	8	-0.248666	0.000459188	5.80219	6.54561e-09	1.48464e-05	NA	0.277778	NA	NA	NA	0.335979	0.429769	0.471188	NA	NA	NA	0.32449	0.294686	0.535473	0.327994	significant	NA	2
	urate	GLI3	NA	550	12	0.183373	0.000249839	5.80064	6.60626e-09	1.49466e-05	0.603609	0.660131	0.614114	NA	0.450426	0.600529	NA	NA	0.518182	0.623932	0.560928	0.512097	0.627586	0.609227	0.721719	significant	NA	2
	5-methylthioadenosine (MTA)	SNRPF	NA	523	11	0.207982	0.00032155	5.79925	6.66129e-09	1.50478e-05	0.689441	0.738562	0.652439	NA	0.516658	0.544974	NA	NA	0.528875	NA	0.555067	0.701613	0.611494	0.49299	0.651584	significant	NA	2
	nicotinamide adenine dinucleotide (NAD+)	POU2AF1	NA	550	12	-0.243771	0.000441826	5.79865	6.68515e-09	1.50838e-05	0.429342	0.169935	0.489489	NA	0.420817	0.411141	NA	NA	0.356566	0.566667	0.453167	0.336694	0.281977	0.480084	0.306061	significant	NA	2
	dihomo-linoleate (20:2n6)	ECRG4	NA	513	11	-0.202416	0.000304634	5.79863	6.68601e-09	1.5084e-05	0.324044	0.235294	NA	NA	0.400846	0.428571	NA	NA	0.41456	0.410256	0.456899	0.459677	0.337931	0.473541	0.421569	significant	NA	2
	nicotinamide adenine dinucleotide (NAD+)	DLG3	NA	550	12	0.227905	0.000386286	5.79788	6.71579e-09	1.5129e-05	0.551241	0.745098	0.654655	NA	0.408046	0.742706	NA	NA	0.521212	0.641667	0.531181	0.637097	0.75	0.574423	0.587121	significant	NA	2
	pelargonate (9:0)	SPRED1	NA	364	8	0.239054	0.000425112	5.79715	6.74495e-09	1.5181e-05	NA	0.673203	0.62585	NA	0.484884	NA	NA	NA	0.624242	0.62963	0.693179	0.66129	NA	NA	0.558824	significant	NA	2
	cytidine 5'-diphosphocholine	THBD	NA	550	12	-0.213846	0.000340496	5.79448	6.85332e-09	1.5365e-05	0.38322	0.281046	0.354354	NA	0.5156	0.328173	NA	NA	0.390909	0.462857	0.390476	0.3	0.337209	0.487611	0.493837	significant	NA	2
	2-aminoadipate	DNALI1	NA	624	13	0.182847	0.000248987	5.79389	6.87741e-09	1.5399e-05	0.665938	0.653595	0.557895	0.551111	0.556674	0.507937	NA	NA	0.534343	0.534483	0.454945	0.677419	0.687356	0.676617	0.633282	significant	NA	2
	cytidine 5'-diphosphocholine	SPARCL1	NA	550	12	-0.209348	0.000326431	5.79352	6.89267e-09	1.54205e-05	0.344104	0.30719	0.342342	NA	0.474881	0.386997	NA	NA	0.439394	0.531429	0.409524	0.288372	0.531977	0.245133	0.379815	significant	NA	2
	5-methylthioadenosine (MTA)	CLEC14A	NA	523	11	-0.208982	0.00032537	5.79281	6.92201e-09	1.54743e-05	0.397516	0.333333	0.452744	NA	0.478583	0.404762	NA	NA	0.431611	NA	0.45812	0.306452	0.36092	0.325192	0.398944	significant	NA	2
	quinolinate	ADPGK	4	517	10	0.207588	0.000321486	5.78884	7.08757e-09	1.57695e-05	0.793057	NA	NA	NA	0.592063	0.717143	0.567119	0.571468	0.568182	NA	NA	0.62716	0.483709	0.626359	0.597736	significant	NA	2
	nicotinamide ribonucleotide (NMN)	ITGB2	NA	367	8	-0.234893	0.000411636	5.78872	7.09252e-09	1.57782e-05	NA	0.351852	NA	NA	NA	0.47619	0.390636	0.395368	NA	NA	NA	0.328571	0.297101	0.381194	0.424867	significant	NA	2
	nicotinamide ribonucleotide (NMN)	NFKBIZ	NA	367	8	-0.228382	0.000389193	5.78827	7.1117e-09	1.58065e-05	NA	0.398148	NA	NA	NA	0.346561	0.490566	0.395919	NA	NA	NA	0.395918	0.362319	0.405968	0.295957	significant	NA	2
	N-acetyl-aspartyl-glutamate (NAAG)	TGIF2	NA	653	13	0.197592	0.00029139	5.78765	7.13761e-09	1.58401e-05	0.553801	0.594771	NA	NA	0.617251	0.519894	0.655348	0.519669	0.705051	0.674923	0.531328	0.591667	0.785908	0.58	0.474419	significant	NA	2
	nicotinamide ribonucleotide (NMN)	RIPOR2	NA	367	8	-0.254404	0.000483543	5.78464	7.26669e-09	1.60666e-05	NA	0.324074	NA	NA	NA	0.335979	0.393431	0.363386	NA	NA	NA	0.485714	0.205314	0.427928	0.43402	significant	NA	2
	thymine	SHE	NA	562	12	-0.210055	0.00032969	5.78429	7.28206e-09	1.60865e-05	0.304867	0.449275	NA	NA	0.447564	0.434667	0.415771	0.356849	0.411765	0.231579	NA	0.375758	0.494872	0.428504	0.328052	significant	NA	2
	4-hydroxyphenylpyruvate	NCF2	NA	390	9	0.2292	0.000392526	5.7843	7.2813e-09	1.60865e-05	0.547619	0.630435	NA	NA	0.592593	0.586777	NA	NA	0.677005	0.692063	NA	NA	0.524155	0.639428	0.636434	significant	NA	2
	5-methylthioadenosine (MTA)	MCTP1	NA	523	11	-0.222281	0.000369387	5.78272	7.35045e-09	1.62142e-05	0.344277	0.405229	0.422256	NA	0.517715	0.283069	NA	NA	0.477204	NA	0.476435	0.260081	0.294253	0.488919	0.286576	significant	NA	2
	nicotinamide adenine dinucleotide (NAD+)	ZBP1	NA	550	12	-0.215391	0.000347047	5.781	7.42588e-09	1.63483e-05	0.533981	0.30719	0.465465	NA	0.512771	0.342175	NA	NA	0.39596	0.4	0.464906	0.360887	0.276163	0.440252	0.288636	significant	NA	2
	nicotinamide adenine dinucleotide (NAD+)	TNC	NA	550	12	-0.214122	0.000343028	5.78051	7.44724e-09	1.63821e-05	0.294498	0.372549	0.351351	NA	0.49106	0.355438	NA	NA	0.430303	0.441667	0.470286	0.298387	0.34593	0.468903	0.408333	significant	NA	2
	guanidinoacetate	STRA6	4	475	10	-0.218131	0.000356081	5.7798	7.47908e-09	1.64218e-05	NA	NA	0.488722	NA	0.448231	0.44709	0.46711	0.369595	NA	0.384615	NA	0.387755	0.342529	0.329715	0.279789	significant	NA	2
	nicotinamide ribonucleotide (NMN)	SRGN	NA	367	8	-0.25742	0.000495923	5.7797	7.48337e-09	1.64232e-05	NA	0.351852	NA	NA	NA	0.410053	0.425577	0.386821	NA	NA	NA	0.379592	0.210145	0.385135	0.408848	significant	NA	2
	quinolinate	SLC37A2	NA	517	10	0.217771	0.000354974	5.77927	7.50269e-09	1.64585e-05	0.579439	NA	NA	NA	0.515873	0.794286	0.550528	0.589858	0.600478	NA	NA	0.701235	0.551378	0.607337	0.604528	significant	NA	2
	urate	ATP8B2	3	550	12	0.201455	0.000303864	5.77842	7.54044e-09	1.65221e-05	0.582832	0.705882	0.605105	NA	0.502665	0.653439	NA	NA	0.525253	0.578348	0.50232	0.633065	0.565517	0.657169	0.701357	significant	NA	2
	UDP-glucuronate	COX7A1	4	415	8	-0.230943	0.000399329	5.77841	7.54094e-09	1.65221e-05	0.393069	0.346405	0.358859	NA	0.451459	NA	0.477863	0.348637	0.323013	NA	NA	NA	NA	NA	0.382779	significant	NA	2
	5-methylthioadenosine (MTA)	MFSD14A	NA	523	11	-0.196497	0.000289234	5.77697	7.60585e-09	1.66333e-05	0.414374	0.320261	0.455793	NA	0.482813	0.410053	NA	NA	0.430598	NA	0.463492	0.304435	0.337931	0.407056	0.392911	significant	NA	2
	flavin adenine dinucleotide (FAD)	ARID5A	NA	513	11	-0.218572	0.000357887	5.77687	7.61038e-09	1.66396e-05	0.377562	0.30719	NA	NA	0.508466	0.351852	NA	NA	0.412121	0.428986	0.48716	0.376842	0.316667	0.382514	0.334347	significant	NA	2
	quinolinate	CTSW	4	517	10	0.221147	0.000366673	5.77447	7.71964e-09	1.68277e-05	0.696929	NA	NA	NA	0.522751	0.78	0.506787	0.591251	0.647129	NA	NA	0.666667	0.641604	0.554348	0.576604	significant	NA	2
	nicotinamide ribonucleotide (NMN)	TNFRSF9	NA	367	8	-0.252502	0.000478072	5.77414	7.73457e-09	1.68464e-05	NA	0.361111	NA	NA	NA	0.444444	0.365479	0.385443	NA	NA	NA	0.34898	0.224638	0.412725	0.441648	significant	NA	2
	phosphoethanolamine	CDKN1B	NA	550	12	0.192909	0.000279122	5.77332	7.7723e-09	1.69e-05	0.61694	0.718954	0.525526	NA	0.593337	0.674603	NA	NA	0.591919	0.615385	0.512332	0.602823	0.609195	0.616463	0.486425	significant	NA	2
	quinolinate	KIF15	NA	517	10	0.208295	0.000325534	5.77233	7.81843e-09	1.6977e-05	0.799733	NA	NA	NA	0.501058	0.64	0.586727	0.48788	0.589713	NA	NA	0.646914	0.646617	0.611866	0.657358	significant	NA	2
	5-methylthioadenosine (MTA)	AEBP1	NA	523	11	-0.204455	0.000313712	5.77168	7.84846e-09	1.70364e-05	0.420586	0.326797	0.425305	NA	0.492332	0.375661	NA	NA	0.33536	NA	0.424908	0.433468	0.349425	0.445952	0.350679	significant	NA	2
	kynurenine	GZMB	NA	550	12	0.203018	0.000309384	5.77107	7.8772e-09	1.70851e-05	0.691803	0.653595	0.609023	NA	0.540455	0.671958	NA	NA	0.581395	0.621083	0.598046	0.506048	0.682759	0.530981	0.534691	significant	NA	2
	succinylcarnitine	ADAM19	NA	451	10	-0.228714	0.000392672	5.77095	7.88265e-09	1.70923e-05	0.489451	0.196078	NA	NA	NA	0.415205	NA	NA	0.428277	0.333333	0.514286	0.419753	0.307692	0.364138	0.38631	significant	NA	2
	nicotinamide ribonucleotide (NMN)	SLAMF8	NA	367	8	-0.243465	0.000445075	5.77019	7.91809e-09	1.71543e-05	NA	0.314815	NA	NA	NA	0.473545	0.392034	0.401434	NA	NA	NA	0.338776	0.328502	0.421171	0.340961	significant	NA	2
	phosphoethanolamine	MBTD1	NA	550	12	0.195871	0.000288101	5.7699	7.93197e-09	1.71728e-05	0.593443	0.784314	0.605105	NA	0.600212	0.619048	NA	NA	0.450505	0.598291	0.5663	0.631048	0.616092	0.622343	0.496229	significant	NA	2
	quinolinate	CHIT1	6	517	10	0.200453	0.000301738	5.7699	7.93205e-09	1.71728e-05	0.65287	NA	NA	NA	0.481481	0.728571	0.519608	0.52438	0.57177	NA	NA	0.654321	0.674185	0.61413	0.630189	significant	NA	2
	quinolinate	TNF	NA	517	10	0.213289	0.000341731	5.76895	7.97665e-09	1.72596e-05	0.638184	NA	NA	NA	0.480952	0.728571	0.470588	0.563667	0.669856	NA	NA	0.634568	0.606516	0.65625	0.652075	significant	NA	2
	N-formylmethionine	RALB	NA	454	9	-0.248674	0.00046479	5.76729	8.0558e-09	1.73992e-05	0.531339	0.333333	NA	NA	0.546355	0.349206	NA	NA	0.452525	NA	0.4	NA	0.22381	0.30102	0.405732	significant	NA	2
	cytidine 5'-diphosphocholine	KLF7	NA	550	12	-0.218576	0.000359248	5.76602	8.11643e-09	1.7496e-05	0.467687	0.222222	0.354354	NA	0.505553	0.417957	NA	NA	0.412121	0.451429	0.398291	0.325581	0.337209	0.248673	0.459938	significant	NA	2
	5-methylthioadenosine (MTA)	STARD8	5	523	11	-0.202079	0.00030712	5.76551	8.14091e-09	1.75343e-05	0.387755	0.385621	0.42378	NA	0.479112	0.388889	NA	NA	0.342452	NA	0.446154	0.304435	0.335632	0.434645	0.452489	significant	NA	2
	thymine	FANCD2	NA	562	12	0.203278	0.000310851	5.7648	8.17537e-09	1.75956e-05	0.77686	0.594203	NA	NA	0.600106	0.498667	0.659498	0.638485	0.567914	0.505263	NA	0.541414	0.682051	0.60572	0.605778	significant	NA	2
	nicotinamide ribonucleotide (NMN)	PCED1B	NA	367	8	-0.239969	0.000433347	5.76378	8.22485e-09	1.76741e-05	NA	0.481481	NA	NA	NA	0.375661	0.426275	0.375517	NA	NA	NA	0.273469	0.374396	0.378941	0.383677	significant	NA	2
	nicotinamide ribonucleotide (NMN)	NLRC5	NA	367	8	-0.25879	0.000504054	5.76341	8.24313e-09	1.77074e-05	NA	0.157407	NA	NA	NA	0.462963	0.375961	0.369451	NA	NA	NA	0.395918	0.379227	0.341216	0.411899	significant	NA	2
	5-methylthioadenosine (MTA)	ECM2	NA	523	11	-0.209126	0.000329162	5.76333	8.24697e-09	1.77136e-05	0.275954	0.352941	0.443598	NA	0.479112	0.325397	NA	NA	0.39311	NA	0.461783	0.407258	0.328736	0.491633	0.340875	significant	NA	2
	nicotinamide ribonucleotide (NMN)	AIF1	NA	367	8	-0.24809	0.000463283	5.7631	8.25849e-09	1.77344e-05	NA	0.361111	NA	NA	NA	0.497354	0.434661	0.376344	NA	NA	NA	0.336735	0.219807	0.413851	0.361556	significant	NA	2
	nicotinamide ribonucleotide (NMN)	CYTIP	NA	367	8	-0.24617	0.000456197	5.76274	8.2761e-09	1.77562e-05	NA	0.259259	NA	NA	NA	0.439153	0.365479	0.372484	NA	NA	NA	0.340816	0.444444	0.38795	0.374523	significant	NA	2
	5-methylthioadenosine (MTA)	TSPAN2	NA	523	11	-0.196517	0.00029094	5.7606	8.38148e-09	1.79398e-05	0.286602	0.418301	0.396341	NA	0.500264	0.357143	NA	NA	0.443769	NA	0.431258	0.368952	0.337931	0.437359	0.395173	significant	NA	2
	nicotinamide ribonucleotide (NMN)	PATL2	NA	367	8	-0.239335	0.000431545	5.76055	8.384e-09	1.79412e-05	NA	0.231481	NA	NA	NA	0.402116	0.420685	0.448029	NA	NA	NA	0.367347	0.292271	0.400338	0.431732	significant	NA	2
	urate	SLC9A3R1	NA	550	12	-0.192054	0.000277962	5.75971	8.42602e-09	1.80149e-05	0.438491	0.437908	0.435435	NA	0.429638	0.322751	NA	NA	0.473737	0.441595	0.459585	0.306452	0.411494	0.353234	0.337104	significant	NA	2
	histamine	GCSAML	NA	645	13	0.194731	0.000285784	5.75952	8.43531e-09	1.80267e-05	0.626997	0.732026	0.570571	NA	0.529412	0.74216	0.547236	0.523979	NA	0.626781	0.537729	0.519751	0.492997	0.584946	0.645503	significant	NA	2
	phenyllactate (PLA)	MYBL2	NA	329	8	0.259342	0.000506888	5.75952	8.43518e-09	1.80267e-05	NA	0.689394	NA	NA	0.578136	0.657609	NA	NA	0.538776	0.558333	NA	NA	0.597222	0.684951	0.682759	significant	NA	2
	thymine	ORC1	NA	562	12	0.208317	0.000327086	5.75921	8.45068e-09	1.80554e-05	0.762167	0.623188	NA	NA	0.584216	0.405333	0.639427	0.625034	0.594652	0.6	NA	0.60404	0.661538	0.544773	0.686859	significant	NA	2
	N-formylmethionine	ABLIM3	NA	454	9	-0.257935	0.00050148	5.75909	8.45661e-09	1.8062e-05	0.354701	0.359477	NA	NA	0.513051	0.455026	NA	NA	0.382828	NA	0.52439	NA	0.238095	0.289425	0.308446	significant	NA	2
	nicotinamide ribonucleotide (NMN)	PLTP	3	367	8	-0.242864	0.000444674	5.75855	8.48412e-09	1.81066e-05	NA	0.361111	NA	NA	NA	0.436508	0.385045	0.414116	NA	NA	NA	0.367347	0.350242	0.407095	0.305111	significant	NA	2
	guanidinoacetate	GIPC2	NA	475	10	0.229863	0.000398456	5.7577	8.52656e-09	1.8189e-05	NA	NA	0.52782	NA	0.34076	0.547619	0.583149	0.624897	NA	0.676923	NA	0.600583	0.636782	0.691542	0.764706	significant	NA	2
	thymine	TRIP13	NA	562	12	0.219544	0.000363648	5.75639	8.59325e-09	1.82944e-05	0.801653	0.731884	NA	NA	0.518008	0.442667	0.671685	0.591271	0.554011	0.578947	NA	0.567677	0.641026	0.558368	0.774464	significant	NA	2
	5-methylthioadenosine (MTA)	MRPS12	NA	523	11	0.211782	0.00033847	5.75572	8.62744e-09	1.83415e-05	0.696539	0.601307	0.597561	NA	0.436277	0.703704	NA	NA	0.504559	NA	0.596093	0.58871	0.742529	0.543193	0.692308	significant	NA	2
	quinolinate	P2RX7	NA	517	10	0.219405	0.000363272	5.75573	8.62693e-09	1.83415e-05	0.663551	NA	NA	NA	0.577249	0.794286	0.50905	0.575926	0.651914	NA	NA	0.595062	0.671679	0.557971	0.550943	significant	NA	2
	nicotinamide ribonucleotide (NMN)	ATP5MC2	3	367	8	0.241995	0.000442139	5.75437	8.69657e-09	1.84607e-05	NA	0.722222	NA	NA	NA	0.645503	0.491265	0.591674	NA	NA	NA	0.581633	0.63285	0.646396	0.694889	significant	NA	2
	2-hydroxyglutarate	SRSF5	NA	597	12	-0.184239	0.000256284	5.75429	8.70055e-09	1.8465e-05	0.371308	0.30719	0.466967	0.503333	0.487044	0.42328	NA	NA	0.428277	NA	0.417582	0.40121	0.372414	0.360923	0.347925	significant	NA	2
	nicotinamide ribonucleotide (NMN)	SH3BP1	4	367	8	-0.238909	0.00043103	5.75372	8.73019e-09	1.84985e-05	NA	0.287037	NA	NA	NA	0.362434	0.372467	0.486628	NA	NA	NA	0.322449	0.461353	0.382883	0.342487	significant	NA	2
	nicotinamide ribonucleotide (NMN)	PLA2G2D	4	367	8	-0.253727	0.000486198	5.75347	8.7428e-09	1.85175e-05	NA	0.333333	NA	NA	NA	0.415344	0.444444	0.42349	NA	NA	NA	0.269388	0.217391	0.443131	0.397407	significant	NA	2
	2'-deoxyguanosine	WDR4	NA	422	10	0.247225	0.000461773	5.75239	8.79907e-09	1.86083e-05	0.724227	0.794872	NA	NA	0.643478	0.588859	NA	NA	0.579373	0.609907	NA	0.612245	0.531328	0.541038	0.748485	significant	NA	2
	quinolinate	SP140L	NA	517	10	0.21743	0.000357256	5.75176	8.83189e-09	1.86626e-05	0.750334	NA	NA	NA	0.549206	0.714286	0.475113	0.583449	0.543062	NA	NA	0.664198	0.684211	0.580163	0.633962	significant	NA	2
	succinate	PIK3CG	3	550	12	-0.201344	0.000306401	5.75128	8.85722e-09	1.87005e-05	0.421311	0.320261	0.411411	NA	0.441565	0.407407	NA	NA	0.419192	0.304843	0.419536	0.324597	0.533333	0.445952	0.338612	significant	NA	2
	nicotinamide adenine dinucleotide (NAD+)	GIMAP4	NA	550	12	-0.219055	0.00036274	5.75075	8.88465e-09	1.8745e-05	0.435814	0.372549	0.423423	NA	0.44636	0.31565	NA	NA	0.315152	0.4	0.503791	0.40121	0.215116	0.51153	0.384091	significant	NA	2
	nicotinamide ribonucleotide (NMN)	CD180	NA	367	8	-0.250467	0.000474366	5.74994	8.92756e-09	1.88126e-05	NA	0.37963	NA	NA	NA	0.502646	0.352201	0.379377	NA	NA	NA	0.387755	0.251208	0.442005	0.311976	significant	NA	2
	guanine	TMEM176A	NA	663	13	-0.174982	0.000231562	5.74948	8.95162e-09	1.88528e-05	0.469399	0.359477	0.351767	NA	0.47964	0.484127	0.420685	0.384995	0.473577	NA	0.447863	0.433107	0.308046	0.496156	0.251885	significant	NA	2
	5-methylthioadenosine (MTA)	SEC23A	NA	523	11	-0.191366	0.000276957	5.74949	8.95154e-09	1.88528e-05	0.475599	0.385621	0.373476	NA	0.480169	0.357143	NA	NA	0.406282	NA	0.445421	0.292339	0.337931	0.523745	0.391403	significant	NA	2
	nicotinamide ribonucleotide (NMN)	DPEP2	4	367	8	-0.232357	0.000408409	5.74882	8.98704e-09	1.89054e-05	NA	0.407407	NA	NA	NA	0.412698	0.456324	0.411084	NA	NA	NA	0.381633	0.263285	0.356419	0.376812	significant	NA	2
	nicotinamide ribonucleotide (NMN)	TMSB4X	NA	367	8	-0.227391	0.000391202	5.74835	9.01204e-09	1.8934e-05	NA	0.37963	NA	NA	NA	0.439153	0.389238	0.422112	NA	NA	NA	0.383673	0.258454	0.400901	0.411137	significant	NA	2
	quinolinate	SDS	4	517	10	0.209481	0.000332031	5.74812	9.02408e-09	1.89509e-05	0.691589	NA	NA	NA	0.591005	0.705714	0.475113	0.569239	0.539474	NA	NA	0.651852	0.62406	0.610507	0.64	significant	NA	2
	caprate (10:0)	GLT8D2	3	526	11	0.202855	0.000311375	5.74797	9.03215e-09	1.89609e-05	NA	0.666667	NA	0.53037	0.588577	0.515873	NA	NA	0.635996	0.512821	0.739565	0.618952	0.655172	0.560832	0.597285	significant	NA	2
	quinolinate	CSK	NA	517	10	0.216493	0.00035467	5.74781	9.04076e-09	1.89717e-05	0.787717	NA	NA	NA	0.47619	0.72	0.543741	0.532739	0.62799	NA	NA	0.62716	0.56391	0.644475	0.671698	significant	NA	2
	putrescine	PRC1	NA	499	10	0.213319	0.000344347	5.74779	9.04156e-09	1.89717e-05	0.651826	0.745098	0.57958	0.526472	0.545503	NA	NA	NA	0.592929	0.642229	0.531136	0.602823	NA	NA	0.662348	significant	NA	2
	2-aminoadipate	DSEL	NA	624	13	0.178	0.000239784	5.74752	9.0562e-09	1.8986e-05	0.638054	0.51634	0.658647	0.578889	0.565678	0.592593	NA	NA	0.571717	0.623563	0.524054	0.510081	0.71954	0.588422	0.569337	significant	NA	2
	flavin adenine dinucleotide (FAD)	MRPS35	NA	513	11	0.222413	0.000374367	5.74754	9.05522e-09	1.8986e-05	0.70658	0.522876	NA	NA	0.521693	0.740741	NA	NA	0.541414	0.562319	0.569877	0.627368	0.654762	0.648452	0.674772	significant	NA	2
	guanine	PDZK1IP1	NA	663	13	-0.175342	0.000232731	5.74685	9.09234e-09	1.90499e-05	0.520765	0.333333	0.393241	NA	0.395029	0.439153	0.375262	0.402519	0.392276	NA	0.54188	0.435374	0.344828	0.400724	0.302413	significant	NA	2
	glycochenodeoxycholate	IL5RA	NA	485	10	0.237458	0.000426836	5.74681	9.0942e-09	1.90499e-05	0.597484	0.639456	NA	NA	0.570975	0.700483	0.585604	0.573344	NA	0.71261	NA	NA	0.627907	0.67189	0.503771	significant	NA	2
	5-methylthioadenosine (MTA)	MRGPRF	NA	523	11	-0.198885	0.000299522	5.74591	9.14295e-09	1.91226e-05	0.254658	0.359477	0.405488	NA	0.482813	0.306878	NA	NA	0.39615	NA	0.439805	0.391129	0.425287	0.504749	0.38009	significant	NA	2
	quinolinate	LMNB1	NA	517	10	0.210192	0.000334604	5.74541	9.16987e-09	1.91641e-05	0.797063	NA	NA	NA	0.45291	0.64	0.582956	0.512678	0.558612	NA	NA	0.619753	0.654135	0.68433	0.662642	significant	NA	2
	laurate (12:0)	TMSB10	NA	513	11	-0.198223	0.000297595	5.74527	9.17743e-09	1.91715e-05	0.350273	0.254902	NA	NA	0.506904	0.380952	NA	NA	0.468687	0.347578	0.450192	0.354839	0.377011	0.464043	0.457014	significant	NA	2
	4-hydroxyphenylpyruvate	EVI2A	NA	390	9	0.223029	0.000376957	5.74361	9.26795e-09	1.93211e-05	0.557915	0.550725	NA	NA	0.576628	0.53719	NA	NA	0.652406	0.736508	NA	NA	0.628019	0.645429	0.611628	significant	NA	2
	5-methylthioadenosine (MTA)	MS4A2	NA	523	11	-0.205135	0.000318954	5.74309	9.29656e-09	1.93545e-05	0.284827	0.300654	0.352134	NA	0.425701	0.328042	NA	NA	0.487335	NA	0.472772	0.344758	0.308046	0.492085	0.487179	significant	NA	2
	nicotinamide ribonucleotide (NMN)	STK10	NA	367	8	-0.24163	0.000442575	5.74285	9.3096e-09	1.93732e-05	NA	0.388889	NA	NA	NA	0.436508	0.38225	0.427075	NA	NA	NA	0.412245	0.304348	0.338401	0.335622	significant	NA	2
	allantoin	LRPPRC	NA	416	8	-0.230076	0.000401477	5.74132	9.39434e-09	1.95069e-05	NA	NA	0.419355	NA	0.373626	0.349462	0.352941	0.421008	NA	NA	NA	NA	0.405797	0.365094	0.392157	significant	NA	2
	5-methylthioadenosine (MTA)	RFTN2	NA	523	11	-0.203542	0.000314255	5.74095	9.41477e-09	1.95408e-05	0.285714	0.45098	0.375	NA	0.464833	0.383598	NA	NA	0.39615	NA	0.463492	0.360887	0.37931	0.439168	0.337858	significant	NA	2
	cytidine 5'-diphosphocholine	SASH1	NA	550	12	-0.202855	0.00031222	5.74018	9.45772e-09	1.96022e-05	0.362245	0.398693	0.352853	NA	0.543099	0.411765	NA	NA	0.426263	0.525714	0.449817	0.24186	0.363372	0.297345	0.331279	significant	NA	2
	nicotinamide adenine dinucleotide (NAD+)	CLEC4A	NA	550	12	-0.216831	0.000356802	5.73955	9.49286e-09	1.96515e-05	0.524272	0.346405	0.400901	NA	0.524266	0.355438	NA	NA	0.328283	0.283333	0.50966	0.383065	0.229651	0.430468	0.373485	significant	NA	2
	quinolinate	STK4	NA	517	10	0.214753	0.000349998	5.73952	9.4943e-09	1.96523e-05	0.748999	NA	NA	NA	0.507407	0.694286	0.607843	0.548621	0.511962	NA	NA	0.654321	0.724311	0.567029	0.605283	significant	NA	2
	betaine	ARAP2	NA	523	11	0.197153	0.000295009	5.73924	9.51017e-09	1.96766e-05	0.579781	0.72549	0.629129	NA	0.649383	0.555556	NA	NA	0.563195	NA	0.565812	0.602041	0.563218	0.585708	0.598039	significant	NA	2
	nicotinamide ribonucleotide (NMN)	STK4	NA	367	8	-0.238677	0.0004324	5.73903	9.52218e-09	1.96929e-05	NA	0.351852	NA	NA	NA	0.391534	0.431866	0.430659	NA	NA	NA	0.35102	0.26087	0.471284	0.356217	significant	NA	2
	5-methylthioadenosine (MTA)	KIAA0040	NA	523	11	-0.213673	0.000346554	5.73898	9.52505e-09	1.96967e-05	0.398403	0.248366	0.419207	NA	0.531465	0.333333	NA	NA	0.403242	NA	0.399756	0.324597	0.574713	0.367255	0.322021	significant	NA	2
	nicotinamide ribonucleotide (NMN)	CHCHD2	NA	367	8	0.2472	0.000464027	5.73782	9.59024e-09	1.9795e-05	NA	0.666667	NA	NA	NA	0.71164	0.524808	0.54177	NA	NA	NA	0.587755	0.695652	0.626689	0.653699	significant	NA	2
	thymine	KIF11	NA	562	12	0.220036	0.000367736	5.73715	9.62824e-09	1.98583e-05	0.793388	0.521739	NA	NA	0.581568	0.421333	0.674552	0.618446	0.640642	0.526316	NA	0.577778	0.692308	0.62963	0.716682	significant	NA	2
	nicotinamide adenine dinucleotide (NAD+)	IL16	NA	550	12	-0.217794	0.000360505	5.73537	9.73009e-09	2.0012e-05	0.389428	0.333333	0.474474	NA	0.523627	0.350133	NA	NA	0.389899	0.333333	0.502079	0.370968	0.241279	0.424878	0.318182	significant	NA	2
	cytidine 5'-diphosphocholine	KLF2	NA	550	12	-0.223618	0.000380202	5.73415	9.80044e-09	2.01285e-05	0.392857	0.248366	0.412913	NA	0.528821	0.340557	NA	NA	0.424242	0.477143	0.33602	0.413953	0.412791	0.333628	0.307396	significant	NA	2
	N-formylmethionine	PROS1	NA	454	9	-0.2307	0.000404716	5.73379	9.82086e-09	2.01581e-05	0.216524	0.431373	NA	NA	0.526553	0.378307	NA	NA	0.456566	NA	0.491638	NA	0.230952	0.408627	0.302413	significant	NA	2
	guanidinoacetate	LIMK1	NA	475	10	-0.214053	0.000348459	5.73344	9.84163e-09	2.01891e-05	NA	NA	0.381955	NA	0.567497	0.407407	0.4915	0.391077	NA	0.311538	NA	0.51895	0.358621	0.358661	0.269231	significant	NA	2
	quinolinate	IFI44L	NA	517	10	0.215083	0.000351849	5.73322	9.85413e-09	2.02104e-05	0.805073	NA	NA	NA	0.501058	0.662857	0.616139	0.612427	0.59689	NA	NA	0.558025	0.598997	0.579257	0.655094	significant	NA	2
	cytidine 5'-diphosphocholine	CNRIP1	NA	550	12	-0.218374	0.000362792	5.73248	9.89699e-09	2.02808e-05	0.417234	0.281046	0.321321	NA	0.567425	0.386997	NA	NA	0.40101	0.528571	0.415873	0.34186	0.226744	0.390265	0.365177	significant	NA	2
	UDP-glucuronate	SNRPF	NA	415	8	0.251349	0.000480666	5.73226	9.91004e-09	2.02988e-05	0.724752	0.764706	0.59009	NA	0.595756	NA	0.643511	0.602488	0.525284	NA	NA	NA	NA	NA	0.602728	significant	NA	2
	5-methylthioadenosine (MTA)	ZCCHC24	NA	523	11	-0.203263	0.000314382	5.73192	9.93027e-09	2.03337e-05	0.30701	0.326797	0.460366	NA	0.485986	0.407407	NA	NA	0.333333	NA	0.468864	0.28629	0.409195	0.465853	0.392157	significant	NA	2
	nicotinamide ribonucleotide (NMN)	SERPINB9	NA	367	8	-0.250531	0.000477642	5.73165	9.94568e-09	2.03587e-05	NA	0.305556	NA	NA	NA	0.402116	0.419287	0.418528	NA	NA	NA	0.391837	0.2343	0.42455	0.381388	significant	NA	2
	histamine	CMA1	3	645	13	0.197203	0.000296046	5.73064	1.00054e-08	2.0459e-05	0.700275	0.69281	0.525526	NA	0.548663	0.675958	0.56823	0.581255	NA	0.478632	0.570452	0.665281	0.641457	0.533333	0.605442	significant	NA	2
	N-acetylalanine	NDC80	NA	513	11	0.210069	0.000336092	5.72932	1.00833e-08	2.05851e-05	0.664198	0.699346	NA	NA	0.541514	0.582011	NA	NA	0.579798	0.66	0.577719	0.646465	0.427586	0.680687	0.592006	significant	NA	2
	betaine	TLR3	NA	523	11	0.195303	0.000290503	5.72934	1.00824e-08	2.05851e-05	0.561202	0.673203	0.600601	NA	0.592593	0.550265	NA	NA	0.523761	NA	0.507448	0.65102	0.629885	0.584351	0.701357	significant	NA	2
	alanine	PARP11	3	624	13	-0.183043	0.0002552	5.72904	1.01003e-08	2.0611e-05	0.45847	0.294118	0.427928	0.451409	0.504495	0.375661	NA	NA	0.458586	0.299145	0.54652	0.326613	0.4	0.414744	0.343137	significant	NA	2
	quinolinate	RGS1	NA	517	10	0.221432	0.000373471	5.72904	1.00999e-08	2.0611e-05	0.691589	NA	NA	NA	0.497354	0.811429	0.593514	0.548899	0.550239	NA	NA	0.518519	0.79198	0.603714	0.553962	significant	NA	2
	nicotinamide adenine dinucleotide (NAD+)	RCSD1	NA	550	12	-0.210908	0.000338857	5.72868	1.01215e-08	2.06453e-05	0.433657	0.437908	0.429429	NA	0.53129	0.32626	NA	NA	0.334343	0.4	0.478846	0.372984	0.241279	0.441649	0.334848	significant	NA	2
	thymine	BLM	NA	562	12	0.20823	0.000330367	5.72815	1.0153e-08	2.0694e-05	0.802571	0.615942	NA	NA	0.576271	0.488	0.686738	0.631348	0.562567	0.512281	NA	0.567677	0.648718	0.607126	0.616962	significant	NA	2
	cytidine 5'-diphosphocholine	POPDC2	NA	550	12	-0.200253	0.000305655	5.7271	1.02165e-08	2.07878e-05	0.393424	0.320261	0.366366	NA	0.437335	0.433437	NA	NA	0.472727	0.474286	0.405128	0.481395	0.287791	0.348673	0.342065	significant	NA	2
	nicotinamide ribonucleotide (NMN)	DOK2	NA	367	8	-0.24226	0.000447377	5.72684	1.02318e-08	2.08123e-05	NA	0.333333	NA	NA	NA	0.439153	0.458421	0.411635	NA	NA	NA	0.353061	0.258454	0.435248	0.330282	significant	NA	2
	quinolinate	HLA-DQB1	NA	517	10	0.20436	0.000318433	5.72606	1.02788e-08	2.08901e-05	0.695594	NA	NA	NA	0.546032	0.714286	0.628205	0.56506	0.549043	NA	NA	0.624691	0.661654	0.484149	0.621887	significant	NA	2
	adenylosuccinate	MPST	3	438	9	0.221905	0.000375525	5.72556	1.03091e-08	2.09315e-05	NA	0.623188	0.650075	NA	0.573262	NA	0.570609	0.543841	NA	NA	NA	0.593301	0.645485	0.602434	0.690008	significant	NA	2
	5-methylthioadenosine (MTA)	CYCS	NA	523	11	0.205694	0.000322772	5.72459	1.03682e-08	2.10259e-05	0.622893	0.771242	0.599085	NA	0.472237	0.597884	NA	NA	0.546099	NA	0.491819	0.582661	0.662069	0.650384	0.650075	significant	NA	2
	quinolinate	JPT1	NA	517	10	0.207469	0.00032837	5.72457	1.03699e-08	2.10259e-05	0.771696	NA	NA	NA	0.462434	0.671429	0.570136	0.536361	0.55622	NA	NA	0.619753	0.706767	0.644928	0.605283	significant	NA	2
	nicotinamide adenine dinucleotide (NAD+)	TNFRSF9	NA	550	12	-0.208146	0.000330551	5.72424	1.03897e-08	2.10615e-05	0.593312	0.320261	0.411411	NA	0.462963	0.363395	NA	NA	0.379798	0.325	0.521643	0.350806	0.264535	0.415793	0.375	significant	NA	2
	quinolinate	TRANK1	NA	517	10	0.219255	0.000366782	5.7242	1.0392e-08	2.10625e-05	0.627503	NA	NA	NA	0.506878	0.731429	0.548265	0.559766	0.642344	NA	NA	0.654321	0.576441	0.642663	0.633962	significant	NA	2
	1-palmitoylglycerol (1-monopalmitin)	CCNE1	NA	441	9	0.212301	0.000343913	5.72396	1.04066e-08	2.10841e-05	0.664165	0.777778	NA	NA	0.568254	0.603175	NA	NA	NA	NA	0.482759	0.655242	0.599078	0.576729	0.542706	significant	NA	2
	nicotinamide ribonucleotide (NMN)	ITPRIPL1	NA	367	8	-0.240614	0.000441778	5.72386	1.0413e-08	2.1093e-05	NA	0.259259	NA	NA	NA	0.37037	0.443746	0.417149	NA	NA	NA	0.410204	0.333333	0.380631	0.382151	significant	NA	2
	5-methylthioadenosine (MTA)	COL5A2	NA	523	11	-0.202306	0.000312429	5.72273	1.04824e-08	2.12178e-05	0.477374	0.339869	0.422256	NA	0.530936	0.357143	NA	NA	0.344478	NA	0.452503	0.366935	0.271264	0.467662	0.380845	significant	NA	2
	1-stearoyl-GPI (18:0)	HMGB3	NA	513	11	0.201183	0.000309022	5.72223	1.05132e-08	2.12712e-05	0.689076	0.581699	NA	NA	0.49762	0.582011	NA	NA	0.529828	0.615385	0.52674	0.602823	0.728736	0.564903	0.691554	significant	NA	2
	nicotinamide ribonucleotide (NMN)	SOCS3	NA	367	8	-0.237321	0.000430036	5.72207	1.05234e-08	2.12873e-05	NA	0.398148	NA	NA	NA	0.298942	0.468204	0.410256	NA	NA	NA	0.371429	0.425121	0.362613	0.318078	significant	NA	2
	uracil	KIF4A	NA	624	13	0.201519	0.000310168	5.7212	1.05774e-08	2.13602e-05	0.728415	0.633987	0.547256	0.474237	0.517715	0.626984	NA	NA	0.571717	0.695157	0.576557	0.594758	0.5553	0.648575	0.563114	significant	NA	2
	quinolinate	ADGRE5	NA	517	10	0.202487	0.000313225	5.72057	1.06167e-08	2.14259e-05	0.732977	NA	NA	NA	0.531746	0.637143	0.636501	0.56311	0.576555	NA	NA	0.562963	0.641604	0.550725	0.655094	significant	NA	2
	nicotinamide adenine dinucleotide (NAD+)	PPP1R18	NA	550	12	-0.215658	0.000355307	5.7205	1.06213e-08	2.14306e-05	0.498382	0.392157	0.393393	NA	0.475096	0.262599	NA	NA	0.347475	0.4	0.495231	0.389113	0.334302	0.44724	0.345455	significant	NA	2
	quinolinate	SPIB	NA	517	10	0.222513	0.000378417	5.71927	1.0698e-08	2.15581e-05	0.676903	NA	NA	NA	0.516931	0.668571	0.537707	0.524659	0.505981	NA	NA	0.57037	0.789474	0.661685	0.689057	significant	NA	2
	nicotinamide adenine dinucleotide (NAD+)	GPSM3	NA	550	12	-0.212247	0.000344323	5.71911	1.07081e-08	2.157e-05	0.456311	0.379085	0.539039	NA	0.449553	0.318302	NA	NA	0.345455	0.341667	0.488139	0.387097	0.287791	0.400419	0.315909	significant	NA	2
	5-methylthioadenosine (MTA)	SEM1	NA	523	11	0.198612	0.000301586	5.71834	1.0757e-08	2.16517e-05	0.779947	0.653595	0.57622	NA	0.551031	0.589947	NA	NA	0.568389	NA	0.46569	0.717742	0.602299	0.516056	0.644796	significant	NA	2
	thymine	RAD54L	NA	562	12	0.202913	0.000314832	5.71795	1.07816e-08	2.16852e-05	0.758494	0.57971	NA	NA	0.602754	0.458667	0.646595	0.632171	0.635294	0.519298	NA	0.634343	0.617949	0.567276	0.61137	significant	NA	2
	5-methylthioadenosine (MTA)	LTBP2	NA	523	11	-0.20447	0.000319701	5.71779	1.07919e-08	2.16991e-05	0.289264	0.300654	0.397866	NA	0.467478	0.404762	NA	NA	0.316109	NA	0.42735	0.40121	0.526437	0.468114	0.331825	significant	NA	2
	nicotinamide ribonucleotide (NMN)	FNBP1	NA	367	8	-0.248103	0.000470748	5.71752	1.08088e-08	2.17239e-05	NA	0.37963	NA	NA	NA	0.21164	0.489168	0.383237	NA	NA	NA	0.342857	0.405797	0.413851	0.388253	significant	NA	2
	nicotinamide adenine dinucleotide (NAD+)	HLA-DPB1	NA	550	12	-0.205142	0.000321849	5.71739	1.08174e-08	2.17342e-05	0.455232	0.333333	0.46997	NA	0.411877	0.400531	NA	NA	0.355556	0.408333	0.516997	0.342742	0.293605	0.385744	0.40303	significant	NA	2
	nicotinamide adenine dinucleotide (NAD+)	SERPINF1	NA	550	12	-0.211421	0.000341862	5.71732	1.0822e-08	2.17411e-05	0.263215	0.444444	0.384384	NA	0.454662	0.374005	NA	NA	0.387879	0.525	0.473221	0.324597	0.313953	0.445143	0.373485	significant	NA	2
	cytidine 5'-diphosphocholine	PMP22	NA	550	12	-0.206348	0.000325709	5.71684	1.08524e-08	2.17931e-05	0.358277	0.392157	0.372372	NA	0.534638	0.371517	NA	NA	0.389899	0.448571	0.38486	0.362791	0.27907	0.427434	0.419877	significant	NA	2
	urate	NLRP1	NA	550	12	0.205154	0.000321958	5.71677	1.0857e-08	2.17988e-05	0.585019	0.601307	0.657658	NA	0.390192	0.71164	NA	NA	0.572727	0.666667	0.560195	0.586694	0.648276	0.631389	0.622172	significant	NA	2
	creatinine	SCN3A	NA	624	13	0.17456	0.000233228	5.71509	1.09645e-08	2.19605e-05	0.628415	0.673203	0.543544	0.636532	0.447382	0.611111	NA	NA	0.570707	0.538462	0.574603	0.538306	0.611494	0.600181	0.659879	significant	NA	2
	guanidinoacetate	TINAG	NA	475	10	0.208786	0.000333655	5.71509	1.09646e-08	2.19605e-05	NA	NA	0.566917	NA	0.444299	0.380952	0.526977	0.622418	NA	0.573077	NA	0.556851	0.652874	0.63772	0.69457	significant	NA	2
	nicotinamide ribonucleotide (NMN)	GPSM3	NA	367	8	-0.235207	0.000423484	5.71481	1.09826e-08	2.19896e-05	NA	0.398148	NA	NA	NA	0.399471	0.456324	0.428729	NA	NA	NA	0.365306	0.282609	0.344595	0.375286	significant	NA	2
	nicotinamide ribonucleotide (NMN)	IKBKE	NA	367	8	-0.254222	0.00049473	5.71477	1.09852e-08	2.19912e-05	NA	0.435185	NA	NA	NA	0.428571	0.360587	0.487455	NA	NA	NA	0.289796	0.23913	0.458333	0.31045	significant	NA	2
	quinolinate	IFI35	NA	517	10	0.208846	0.000334136	5.7126	1.11264e-08	2.22097e-05	0.734312	NA	NA	NA	0.520635	0.662857	0.534691	0.592366	0.638756	NA	NA	0.644444	0.636591	0.572011	0.600755	significant	NA	2
	quinolinate	UTS2	NA	517	10	0.21224	0.000345141	5.71213	1.11569e-08	2.22473e-05	0.660881	NA	NA	NA	0.540212	0.688571	0.636501	0.556701	0.482057	NA	NA	0.62716	0.679198	0.647192	0.571321	significant	NA	2
	nicotinamide ribonucleotide (NMN)	FAM30A	NA	367	8	-0.239681	0.00044026	5.71148	1.11997e-08	2.23187e-05	NA	0.314815	NA	NA	NA	0.388889	0.484277	0.398677	NA	NA	NA	0.318367	0.323671	0.439189	0.338673	significant	NA	2
	putrescine	DLGAP5	NA	499	10	0.206732	0.000327546	5.71139	1.12057e-08	2.23235e-05	0.621005	0.764706	0.533033	0.529063	0.544974	NA	NA	NA	0.606061	0.615836	0.513065	0.675403	NA	NA	0.642105	significant	NA	2
	nicotinamide ribonucleotide (NMN)	SLC28A3	3	367	8	-0.252075	0.000487003	5.71128	1.12127e-08	2.23353e-05	NA	0.287037	NA	NA	NA	0.470899	0.382949	0.447477	NA	NA	NA	0.340816	0.342995	0.38964	0.299008	significant	NA	2
	thymine	SYNPO2	NA	562	12	-0.202257	0.000313606	5.7106	1.12579e-08	2.24087e-05	0.263545	0.311594	NA	NA	0.379237	0.477333	0.425806	0.370025	0.40107	0.392982	NA	0.418182	0.474359	0.485701	0.318733	significant	NA	2
	cytidine 5'-diphosphocholine	STX12	NA	550	12	-0.213974	0.000351186	5.70904	1.13617e-08	2.25616e-05	0.402494	0.352941	0.489489	NA	0.474352	0.408669	NA	NA	0.39596	0.48	0.488889	0.246512	0.22093	0.330973	0.337442	significant	NA	2
	nicotinamide adenine dinucleotide (NAD+)	EOMES	NA	550	12	-0.213808	0.000350758	5.70808	1.1426e-08	2.26479e-05	0.454153	0.346405	0.471471	NA	0.406769	0.371353	NA	NA	0.344444	0.5	0.498899	0.346774	0.328488	0.424878	0.320455	significant	NA	2
	nicotinamide ribonucleotide (NMN)	GZMA	NA	367	8	-0.243773	0.000455967	5.70807	1.14268e-08	2.26479e-05	NA	0.305556	NA	NA	NA	0.391534	0.348008	0.417425	NA	NA	NA	0.369388	0.263285	0.393581	0.510297	significant	NA	2
	histamine	SYNPO2	NA	645	13	0.198206	0.000301465	5.70779	1.14453e-08	2.26752e-05	0.666116	0.745098	0.659159	NA	0.551337	0.651568	0.69979	0.63442	NA	0.430199	0.564103	0.517672	0.537815	0.560753	0.565382	significant	NA	2
	quinolinate	ACP2	3	517	10	0.209441	0.000336708	5.70697	1.15008e-08	2.27598e-05	0.799733	NA	NA	NA	0.567196	0.6	0.56184	0.532182	0.665072	NA	NA	0.545679	0.646617	0.621377	0.620377	significant	NA	2
	2-aminoadipate	CC2D2A	NA	624	13	0.189236	0.000274944	5.70627	1.15482e-08	2.28388e-05	0.623838	0.575163	0.61203	0.522963	0.588983	0.626984	NA	NA	0.534343	0.594828	0.454457	0.522177	0.731034	0.634555	0.713405	significant	NA	2
	kynurenine	IRF1-AS1	NA	550	12	0.190172	0.000277741	5.70554	1.15976e-08	2.29102e-05	0.529508	0.54902	0.58797	NA	0.50238	0.693122	NA	NA	0.691608	0.586895	0.582173	0.506048	0.622989	0.599276	0.690045	significant	NA	2
	creatinine	BNIP3	NA	624	13	-0.186321	0.000266638	5.70521	1.162e-08	2.29402e-05	0.435519	0.431373	0.418919	0.472768	0.488102	0.346561	NA	NA	0.429293	0.307692	0.401221	0.477823	0.390805	0.397558	0.289593	significant	NA	2
	nicotinamide adenine dinucleotide (NAD+)	MYO1G	NA	550	12	-0.218889	0.000368008	5.70514	1.16251e-08	2.2943e-05	0.583603	0.320261	0.43994	NA	0.46424	0.310345	NA	NA	0.372727	0.383333	0.485693	0.385081	0.34593	0.386443	0.295455	significant	NA	2
	nicotinamide ribonucleotide (NMN)	CLEC2B	NA	367	8	-0.252335	0.000489087	5.70499	1.16353e-08	2.29594e-05	NA	0.416667	NA	NA	NA	0.39418	0.362683	0.384615	NA	NA	NA	0.402041	0.236715	0.436937	0.375286	significant	NA	2
	flavin adenine dinucleotide (FAD)	MTCH2	NA	513	11	0.212646	0.000347418	5.70429	1.16828e-08	2.30354e-05	0.696872	0.647059	NA	NA	0.555026	0.669312	NA	NA	0.539394	0.565217	0.528148	0.581053	0.607143	0.645719	0.679331	significant	NA	2
	nicotinamide ribonucleotide (NMN)	NLRC3	NA	367	8	-0.239548	0.000440896	5.70419	1.16896e-08	2.30441e-05	NA	0.407407	NA	NA	NA	0.335979	0.460517	0.415495	NA	NA	NA	0.357143	0.289855	0.378941	0.398169	significant	NA	2
	nicotinamide ribonucleotide (NMN)	MTX2	NA	367	8	0.238555	0.000437291	5.70392	1.17084e-08	2.30739e-05	NA	0.583333	NA	NA	NA	0.574074	0.544375	0.586159	NA	NA	NA	0.618367	0.71256	0.658221	0.678871	significant	NA	2
	thymine	DKC1	NA	562	12	0.210373	0.000340176	5.70306	1.17674e-08	2.31807e-05	0.81359	0.644928	NA	NA	0.576271	0.52	0.711111	0.664288	0.526203	0.529825	NA	0.581818	0.528205	0.563057	0.674744	significant	NA	2
	creatinine	HTR2A	NA	624	13	0.177451	0.000242114	5.70213	1.18321e-08	2.32712e-05	0.559016	0.588235	0.578078	0.698407	0.470122	0.621693	NA	NA	0.556566	0.552707	0.544322	0.558468	0.604598	0.571235	0.650075	significant	NA	2
	adenylosuccinate	CNRIP1	NA	438	9	-0.25202	0.000488346	5.70218	1.18282e-08	2.32712e-05	NA	0.275362	0.27451	NA	0.464706	NA	0.45233	0.344468	NA	NA	NA	0.456938	0.404682	0.322515	0.346971	significant	NA	2
	nicotinamide adenine dinucleotide (NAD+)	RRN3P2	NA	550	12	-0.215438	0.000356955	5.70144	1.18797e-08	2.33534e-05	0.38835	0.326797	0.387387	NA	0.514049	0.435013	NA	NA	0.444444	0.358333	0.47102	0.427419	0.244186	0.358491	0.301515	significant	NA	2
	quinolinate	NFKBIE	NA	517	10	0.209619	0.000337944	5.70135	1.18859e-08	2.33585e-05	0.757009	NA	NA	NA	0.516931	0.68	0.557315	0.586514	0.673445	NA	NA	0.592593	0.598997	0.541214	0.645283	significant	NA	2
	5-methylthioadenosine (MTA)	RIN2	NA	523	11	-0.20445	0.000321512	5.7011	1.1904e-08	2.33844e-05	0.393966	0.267974	0.370427	NA	0.510841	0.478836	NA	NA	0.379939	NA	0.471062	0.225806	0.510345	0.355948	0.403469	significant	NA	2
	UDP-glucuronate	IFFO1	NA	415	8	-0.245109	0.000462154	5.70081	1.19238e-08	2.34123e-05	0.351485	0.300654	0.355856	NA	0.472679	NA	0.434351	0.365818	0.303406	NA	NA	NA	NA	NA	0.428815	significant	NA	2
	nicotinamide ribonucleotide (NMN)	KCNAB2	NA	367	8	-0.243311	0.000455463	5.7004	1.19524e-08	2.34505e-05	NA	0.314815	NA	NA	NA	0.404762	0.540881	0.483595	NA	NA	NA	0.287755	0.275362	0.391329	0.301297	significant	NA	2
	adenine	NDUFS3	4	597	12	0.201074	0.000311189	5.6992	1.20369e-08	2.35797e-05	0.620523	0.575163	0.567568	0.571546	0.463776	0.616402	NA	NA	0.561173	NA	0.525031	0.719758	0.777011	0.574853	0.625943	significant	NA	2
	quinolinate	UBA7	3	517	10	0.214813	0.000355276	5.69832	1.20993e-08	2.36688e-05	0.567423	NA	NA	NA	0.565079	0.691429	0.465309	0.539983	0.629187	NA	NA	0.683951	0.699248	0.613678	0.618868	significant	NA	2
	quinolinate	ADAM19	NA	517	10	0.212133	0.000346466	5.69834	1.20983e-08	2.36688e-05	0.731642	NA	NA	NA	0.524339	0.717143	0.533183	0.59348	0.549043	NA	NA	0.548148	0.696742	0.60779	0.626415	significant	NA	2
	adenylosuccinate	COL16A1	NA	438	9	-0.249758	0.000480317	5.69804	1.21191e-08	2.37042e-05	NA	0.318841	0.260935	NA	0.396257	NA	0.499642	0.394224	NA	NA	NA	0.399522	0.41806	0.376268	0.326515	significant	NA	2
	5-methylthioadenosine (MTA)	UXT	NA	523	11	0.198348	0.000303016	5.69725	1.21753e-08	2.37947e-05	0.544809	0.686275	0.589939	NA	0.621893	0.669312	NA	NA	0.470111	NA	0.52674	0.768145	0.666667	0.448666	0.585219	significant	NA	2
	kynurenine	PARP14	3	550	12	0.196088	0.000296155	5.6972	1.2179e-08	2.37968e-05	0.703825	0.542484	0.622556	NA	0.517187	0.60582	NA	NA	0.644085	0.672365	0.569719	0.514113	0.657471	0.490728	0.636501	significant	NA	2
	palmitoyl sphingomyelin (d18:1/16:0)	SULF1	NA	452	10	0.211643	0.000345035	5.69694	1.21976e-08	2.38268e-05	NA	0.529412	NA	NA	0.548916	0.624339	NA	NA	0.626263	0.632479	0.560928	0.592742	0.701149	0.599276	0.642534	significant	NA	2
	quinolinate	RUNX2	NA	517	10	0.217555	0.000364632	5.69654	1.22264e-08	2.38675e-05	0.546061	NA	NA	NA	0.542328	0.748571	0.648567	0.54667	0.55622	NA	NA	0.545679	0.699248	0.634058	0.586415	significant	NA	2
	cytidine 5'-diphosphocholine	LRRC32	NA	550	12	-0.203745	0.000319883	5.69589	1.22733e-08	2.39345e-05	0.410998	0.300654	0.396396	NA	0.451613	0.343653	NA	NA	0.444444	0.537143	0.389255	0.346512	0.252907	0.526549	0.391371	significant	NA	2
	nicotinamide ribonucleotide (NMN)	WASL	NA	367	8	0.253433	0.000494928	5.6959	1.22725e-08	2.39345e-05	NA	0.481481	NA	NA	NA	0.603175	0.619147	0.608216	NA	NA	NA	0.616327	0.729469	0.546734	0.754386	significant	NA	2
	choline	NDUFA1	3	523	11	-0.182733	0.000257352	5.69538	1.23098e-08	2.39926e-05	0.398361	0.392157	0.490991	NA	0.524061	0.42328	NA	NA	0.359596	NA	0.488156	0.324597	0.324138	0.381275	0.38537	significant	NA	2
	urate	NDUFA7	NA	550	12	-0.194661	0.000292084	5.69502	1.23355e-08	2.40288e-05	0.444505	0.424837	0.405405	NA	0.504264	0.383598	NA	NA	0.481818	0.42735	0.444933	0.324597	0.374713	0.311624	0.304676	significant	NA	2
	quinolinate	EMILIN2	NA	517	10	0.204023	0.000320872	5.69486	1.23473e-08	2.40396e-05	0.510013	NA	NA	NA	0.51746	0.674286	0.601056	0.617442	0.557416	NA	NA	0.577778	0.609023	0.653986	0.643019	significant	NA	2
	cytidine 5'-monophosphate (5'-CMP)	MLEC	NA	522	11	0.186795	0.000268996	5.6946	1.23661e-08	2.40712e-05	0.603659	0.568627	0.543544	NA	0.528042	NA	NA	NA	0.646465	0.607038	0.555447	0.58871	0.563218	0.644505	0.678788	significant	NA	2
	palmitoyl sphingomyelin (d18:1/16:0)	IFITM3	NA	452	10	0.197675	0.000301241	5.69461	1.23651e-08	2.40712e-05	NA	0.660131	NA	NA	0.523533	0.62963	NA	NA	0.611111	0.626781	0.546764	0.635081	0.645977	0.595658	0.518854	significant	NA	2
	5-methylthioadenosine (MTA)	BOLA3	NA	523	11	0.195645	0.000295112	5.69437	1.23832e-08	2.40989e-05	0.782609	0.699346	0.614329	NA	0.506081	0.52381	NA	NA	0.462006	NA	0.536996	0.645161	0.634483	0.59204	0.653846	significant	NA	2
	nicotinamide ribonucleotide (NMN)	SAMD3	NA	367	8	-0.244408	0.000460585	5.69418	1.23968e-08	2.41136e-05	NA	0.277778	NA	NA	NA	0.457672	0.389937	0.390405	NA	NA	NA	0.381633	0.243961	0.462838	0.395881	significant	NA	2
	uracil	CHEK1	NA	624	13	0.190653	0.000280284	5.69395	1.24133e-08	2.41359e-05	0.698907	0.647059	0.550305	0.437977	0.497091	0.637566	NA	NA	0.550505	0.717949	0.552137	0.568548	0.536866	0.632745	0.618292	significant	NA	2
	putrescine	TRIP13	NA	499	10	0.21436	0.000354374	5.69354	1.24429e-08	2.41737e-05	0.615868	0.75817	0.528529	0.514254	0.593122	NA	NA	NA	0.538384	0.630499	0.461294	0.758065	NA	NA	0.689069	significant	NA	2
	quinolinate	PIK3R6	3	517	10	0.206853	0.000330032	5.69317	1.24699e-08	2.42088e-05	0.599466	NA	NA	NA	0.565608	0.762857	0.546003	0.588465	0.55622	NA	NA	0.54321	0.606516	0.598279	0.656604	significant	NA	2
	thymine	RAD51	NA	562	12	0.202596	0.000316591	5.69314	1.24725e-08	2.42114e-05	0.79247	0.528986	NA	NA	0.534958	0.509333	0.605735	0.593192	0.62246	0.564912	NA	0.543434	0.753846	0.555556	0.705499	significant	NA	2
	nicotinamide adenine dinucleotide (NAD+)	CCL8	NA	550	12	-0.20739	0.000331791	5.6928	1.24976e-08	2.42454e-05	0.475728	0.437908	0.403904	NA	0.505109	0.28382	NA	NA	0.319192	0.541667	0.473465	0.322581	0.299419	0.484277	0.368939	significant	NA	2
	5-methylthioadenosine (MTA)	CTSK	4	523	11	-0.202982	0.000317911	5.69214	1.25457e-08	2.43263e-05	0.359361	0.267974	0.426829	NA	0.492332	0.365079	NA	NA	0.311044	NA	0.468132	0.487903	0.324138	0.513795	0.3454	significant	NA	2
	nicotinamide adenine dinucleotide (NAD+)	SNX20	NA	550	12	-0.216635	0.000362297	5.69071	1.26513e-08	2.4501e-05	0.481122	0.313725	0.48048	NA	0.45977	0.376658	NA	NA	0.308081	0.566667	0.507704	0.308468	0.299419	0.452131	0.313636	significant	NA	2
	uracil	NUF2	NA	624	13	0.209716	0.000339529	5.69068	1.26538e-08	2.45033e-05	0.694536	0.79085	0.525915	0.474237	0.50661	0.558201	NA	NA	0.564646	0.695157	0.6	0.641129	0.511521	0.677069	0.547997	significant	NA	2
	5-methylthioadenosine (MTA)	KLF2	NA	523	11	-0.197881	0.000302303	5.69054	1.2664e-08	2.45186e-05	0.36646	0.333333	0.442073	NA	0.444209	0.404762	NA	NA	0.366768	NA	0.387057	0.481855	0.413793	0.430122	0.3273	significant	NA	2
	5-methylthioadenosine (MTA)	ITGA8	NA	523	11	-0.20542	0.000326061	5.68805	1.28495e-08	2.47937e-05	0.350488	0.346405	0.417683	NA	0.521946	0.320106	NA	NA	0.394124	NA	0.466178	0.360887	0.324138	0.505654	0.33635	significant	NA	2
	quinolinate	APOL6	NA	517	10	0.210537	0.000342633	5.68702	1.29276e-08	2.49019e-05	0.775701	NA	NA	NA	0.567725	0.637143	0.518854	0.557816	0.602871	NA	NA	0.674074	0.598997	0.61413	0.61434	significant	NA	2
	urate	NFATC4	NA	550	12	0.188807	0.000275586	5.6867	1.29518e-08	2.49435e-05	0.668671	0.653595	0.602102	NA	0.518657	0.653439	NA	NA	0.538384	0.621083	0.531624	0.540323	0.508046	0.604704	0.693816	significant	NA	2
	glucose	TEK	NA	764	15	0.168675	0.000220006	5.68596	1.3008e-08	2.50366e-05	0.613661	0.633987	0.556061	0.538348	0.53204	0.600543	0.69392	0.619425	0.535895	0.586895	0.515018	0.485887	0.666667	0.577567	0.606335	significant	NA	2
	nicotinamide ribonucleotide (NMN)	NDUFA6	3	367	8	0.24319	0.000457349	5.68579	1.30208e-08	2.50537e-05	NA	0.537037	NA	NA	NA	0.65873	0.577918	0.602151	NA	NA	NA	0.585714	0.690821	0.655968	0.64836	significant	NA	2
	quinolinate	MSL3	NA	517	10	0.212473	0.000349137	5.68558	1.30367e-08	2.50792e-05	0.803738	NA	NA	NA	0.546561	0.705714	0.531674	0.578713	0.507177	NA	NA	0.565432	0.716792	0.57654	0.636981	significant	NA	2
	5-methylthioadenosine (MTA)	MAMDC2	NA	523	11	-0.196463	0.000298521	5.68544	1.30475e-08	2.50948e-05	0.273292	0.352941	0.393293	NA	0.467478	0.314815	NA	NA	0.430598	NA	0.468864	0.375	0.450575	0.446404	0.386124	significant	NA	2
	5-methylthioadenosine (MTA)	FSTL1	NA	523	11	-0.201388	0.000313717	5.68506	1.3077e-08	2.51363e-05	0.307897	0.366013	0.440549	NA	0.517715	0.322751	NA	NA	0.352584	NA	0.493529	0.330645	0.328736	0.471732	0.42006	significant	NA	2
	nicotinamide ribonucleotide (NMN)	PDCD1	NA	367	8	-0.248498	0.000477702	5.68479	1.30973e-08	2.51678e-05	NA	0.268519	NA	NA	NA	0.428571	0.472397	0.413565	NA	NA	NA	0.357143	0.229469	0.385135	0.410374	significant	NA	2
	quinolinate	RELT	NA	517	10	0.209454	0.000339408	5.68458	1.31132e-08	2.51881e-05	0.659546	NA	NA	NA	0.466667	0.654286	0.499246	0.564781	0.636364	NA	NA	0.604938	0.639098	0.693841	0.66566	significant	NA	2
	4-hydroxyphenylpyruvate	SGSM1	NA	390	9	-0.24106	0.000449584	5.68447	1.31221e-08	2.52001e-05	0.400257	0.282609	NA	NA	0.480843	0.333333	NA	NA	0.42246	0.444444	NA	NA	0.333333	0.388273	0.341085	significant	NA	2
	kynurenine	C1RL-AS1	NA	550	12	0.181309	0.000254361	5.68412	1.31484e-08	2.52313e-05	0.595082	0.653595	0.506767	NA	0.556848	0.701058	NA	NA	0.505561	0.603989	0.580708	0.58871	0.63908	0.534147	0.626697	significant	NA	2
	quinolinate	CDC7	NA	517	10	0.200375	0.000310791	5.68303	1.32329e-08	2.53617e-05	0.783712	NA	NA	NA	0.549735	0.582857	0.561086	0.517972	0.553828	NA	NA	0.609877	0.699248	0.615942	0.634717	significant	NA	2
	cytidine 5'-diphosphocholine	SYNPO2	NA	550	12	-0.205078	0.000325567	5.6829	1.32434e-08	2.53767e-05	0.28288	0.294118	0.391892	NA	0.489688	0.380805	NA	NA	0.430303	0.514286	0.413675	0.286047	0.375	0.539823	0.411402	significant	NA	2
	3-(4-hydroxyphenyl)lactate	CDCP1	NA	513	11	0.207406	0.000333112	5.68195	1.33168e-08	2.54792e-05	0.535655	0.647059	NA	NA	0.554733	0.560847	NA	NA	0.583418	0.675214	0.442222	0.75	0.567816	0.594301	0.731523	significant	NA	2
	N-acetylaspartate (NAA)	PRKCD	NA	550	12	0.188091	0.000274008	5.68142	1.33581e-08	2.55405e-05	0.6659	0.673203	0.567568	NA	0.470557	0.589947	NA	NA	0.648129	0.475783	0.530891	0.610887	0.701149	0.59457	0.606335	significant	NA	2
	2'-deoxyguanosine	ANG	NA	422	10	-0.257603	0.000513964	5.68138	1.3361e-08	2.55405e-05	0.274914	0.222222	NA	NA	0.393043	0.339523	NA	NA	0.480283	0.402477	NA	0.295918	0.418546	0.470283	0.345455	significant	NA	2
	phytosphingosine	LINC00461	NA	333	8	-0.233137	0.000421045	5.68089	1.33997e-08	2.55976e-05	0.460055	0.18	NA	NA	NA	0.234667	NA	NA	0.347775	NA	NA	0.247222	0.225287	0.485753	0.315234	significant	NA	2
	guanidinoacetate	SEMA3A	NA	475	10	-0.215193	0.000358871	5.67975	1.34893e-08	2.57222e-05	NA	NA	0.383459	NA	0.429882	0.42328	0.422025	0.356926	NA	0.35	NA	0.399417	0.413793	0.427861	0.332579	significant	NA	2
	nicotinamide ribonucleotide (NMN)	CYRIA	NA	367	8	-0.243388	0.000459074	5.67972	1.34912e-08	2.57222e-05	NA	0.333333	NA	NA	NA	0.375661	0.484976	0.385167	NA	NA	NA	0.473469	0.241546	0.329955	0.372235	significant	NA	2
	thymine	RFC4	NA	562	12	0.199415	0.000308248	5.67907	1.3543e-08	2.58054e-05	0.75023	0.615942	NA	NA	0.575742	0.496	0.64086	0.620368	0.606417	0.501754	NA	0.555556	0.64359	0.56962	0.681267	significant	NA	2
	5-methylthioadenosine (MTA)	COL15A1	NA	523	11	-0.211151	0.000345774	5.67763	1.3657e-08	2.59681e-05	0.393966	0.333333	0.419207	NA	0.471708	0.354497	NA	NA	0.483283	NA	0.474237	0.262097	0.34023	0.449118	0.351433	significant	NA	2
	cytidine 5'-diphosphocholine	UFSP2	NA	550	12	-0.199668	0.000309196	5.67756	1.36627e-08	2.59738e-05	0.410431	0.267974	0.453453	NA	0.47964	0.427245	NA	NA	0.349495	0.402857	0.466911	0.293023	0.421512	0.40885	0.413713	significant	NA	2
	glucose	DPT	NA	764	15	0.159367	0.000196982	5.67746	1.3671e-08	2.59791e-05	0.604372	0.653595	0.584848	0.562431	0.519694	0.660326	0.656184	0.586047	0.453994	0.612536	0.582906	0.520161	0.627586	0.501131	0.570136	significant	NA	2
	leucine	CYB5D1	3	624	13	-0.170111	0.00022446	5.6772	1.36917e-08	2.60081e-05	0.471038	0.424837	0.433934	0.424602	0.482285	0.420635	NA	NA	0.390909	0.390313	0.461783	0.391129	0.321839	0.394844	0.383861	significant	NA	2
	nicotinamide ribonucleotide (NMN)	COX6C	4	367	8	0.244272	0.000462825	5.67721	1.3691e-08	2.60081e-05	NA	0.777778	NA	NA	NA	0.695767	0.570929	0.552247	NA	NA	NA	0.522449	0.637681	0.661036	0.616323	significant	NA	2
	5-oxoproline	ESRRA	NA	624	13	-0.170648	0.000225944	5.67636	1.37594e-08	2.61133e-05	0.518579	0.437908	0.457958	0.427087	0.443681	0.346561	NA	NA	0.391304	0.37037	0.519658	0.346774	0.36092	0.388512	0.377828	significant	NA	2
	nicotinamide ribonucleotide (NMN)	PLK3	NA	367	8	-0.248623	0.000479821	5.67508	1.38622e-08	2.62684e-05	NA	0.222222	NA	NA	NA	0.373016	0.441649	0.456576	NA	NA	NA	0.418367	0.44686	0.311937	0.277651	significant	NA	2
	nicotinamide adenine dinucleotide (NAD+)	CMKLR1	NA	550	12	-0.207975	0.000335768	5.67495	1.38732e-08	2.62846e-05	0.446602	0.464052	0.462462	NA	0.453384	0.33687	NA	NA	0.372727	0.466667	0.467841	0.298387	0.276163	0.428372	0.343939	significant	NA	2
	succinylcarnitine	KLHL5	NA	451	10	-0.221147	0.000379647	5.67493	1.38745e-08	2.62846e-05	0.417119	0.27451	NA	NA	NA	0.47076	NA	NA	0.421053	0.390476	0.4779	0.339506	0.244755	0.47908	0.381589	significant	NA	2
	5-methylthioadenosine (MTA)	ABL2	NA	523	11	-0.198302	0.000305426	5.67341	1.39986e-08	2.6455e-05	0.533274	0.366013	0.449695	NA	0.508197	0.328042	NA	NA	0.357649	NA	0.473993	0.302419	0.317241	0.415649	0.402715	significant	NA	2
	thymine	CHAF1B	NA	562	12	0.193845	0.000291872	5.67322	1.40139e-08	2.64774e-05	0.674013	0.601449	NA	NA	0.540784	0.522667	0.646595	0.59182	0.562567	0.624561	NA	0.541414	0.620513	0.554618	0.745573	significant	NA	2
	nicotinamide adenine dinucleotide (NAD+)	IL21R	NA	550	12	-0.204192	0.000323984	5.67214	1.41024e-08	2.66129e-05	0.584682	0.352941	0.427928	NA	0.526181	0.371353	NA	NA	0.285859	0.425	0.528247	0.342742	0.252907	0.492662	0.312879	significant	NA	2
	quinolinate	TRIM14	NA	517	10	0.218966	0.00037258	5.672	1.4114e-08	2.66323e-05	0.723632	NA	NA	NA	0.548148	0.771429	0.592006	0.526052	0.598086	NA	NA	0.637037	0.669173	0.569746	0.548679	significant	NA	2
	nicotinamide adenine dinucleotide (NAD+)	CASP1	NA	550	12	-0.21526	0.000360146	5.67144	1.41601e-08	2.67034e-05	0.521036	0.372549	0.501502	NA	0.416986	0.31565	NA	NA	0.39697	0.216667	0.494253	0.344758	0.215116	0.44724	0.393939	significant	NA	2
	nicotinamide adenine dinucleotide (NAD+)	C1QA	NA	550	12	-0.20034	0.00031199	5.6711	1.41882e-08	2.67495e-05	0.476807	0.379085	0.412913	NA	0.476373	0.387268	NA	NA	0.326263	0.316667	0.508682	0.336694	0.328488	0.479385	0.374242	significant	NA	2
	quinolinate	GAPT	NA	517	10	0.214023	0.00035607	5.67105	1.41926e-08	2.67514e-05	0.674232	NA	NA	NA	0.485185	0.745714	0.673454	0.552522	0.494019	NA	NA	0.701235	0.686717	0.573822	0.547925	significant	NA	2
	N-acetylalanine	PARPBP	NA	513	11	0.21066	0.000345003	5.67076	1.42162e-08	2.67879e-05	0.677778	0.647059	NA	NA	0.505495	0.568783	NA	NA	0.60101	0.62	0.548556	0.561616	0.664368	0.648123	0.603318	significant	NA	2
	docosapentaenoate (n3 DPA; 22:5n3)	CCNE1	NA	513	11	0.18705	0.000272054	5.67022	1.42612e-08	2.68478e-05	0.708197	0.620915	NA	NA	0.554204	0.574074	NA	NA	0.616785	0.549858	0.493529	0.620968	0.613793	0.515152	0.662896	significant	NA	2
	quinolinate	ABCG2	3	517	10	-0.195619	0.000297553	5.67021	1.42621e-08	2.68478e-05	0.251001	NA	NA	NA	0.503704	0.314286	0.423831	0.354138	0.389952	NA	NA	0.4	0.453634	0.391757	0.446038	significant	NA	2
	adenosine 3'-monophosphate (3'-AMP)	RAP2C	NA	562	12	0.188901	0.000277516	5.66971	1.43041e-08	2.69082e-05	0.628511	0.607843	NA	NA	0.533372	0.62069	0.593728	0.466118	0.538384	0.623932	NA	0.673387	0.613445	0.602302	0.663043	significant	NA	2
	quinolinate	BAZ1A	NA	517	10	0.200942	0.000314037	5.66956	1.43168e-08	2.69243e-05	0.714286	NA	NA	NA	0.548148	0.582857	0.560332	0.551964	0.553828	NA	NA	0.590123	0.73183	0.61413	0.622642	significant	NA	2
	quinolinate	STK10	NA	517	10	0.211598	0.000348267	5.66926	1.43413e-08	2.69597e-05	0.682243	NA	NA	NA	0.50582	0.711429	0.618401	0.551686	0.574163	NA	NA	0.609877	0.654135	0.600543	0.605283	significant	NA	2
	thymine	FEN1	NA	562	12	0.201802	0.000316799	5.66897	1.43657e-08	2.69922e-05	0.71809	0.572464	NA	NA	0.559322	0.482667	0.672401	0.59182	0.653476	0.508772	NA	0.585859	0.615385	0.561181	0.743709	significant	NA	2
	5-methylthioadenosine (MTA)	CDH5	NA	523	11	-0.195275	0.000296691	5.66844	1.44105e-08	2.70656e-05	0.360248	0.379085	0.448171	NA	0.482813	0.407407	NA	NA	0.394124	NA	0.449328	0.320565	0.411494	0.370873	0.384615	significant	NA	2
	2'-deoxyinosine	CPED1	NA	501	11	-0.19699	0.000302115	5.66668	1.45594e-08	2.72861e-05	NA	0.319728	NA	NA	0.510137	0.410053	0.336383	0.363138	0.416162	0.384848	NA	0.399522	0.316667	0.495845	0.458398	significant	NA	2
	5-methylthioadenosine (MTA)	TAGLN	NA	523	11	-0.190927	0.000283842	5.6663	1.4591e-08	2.73292e-05	0.341615	0.464052	0.408537	NA	0.418297	0.34127	NA	NA	0.339412	NA	0.43956	0.465726	0.37931	0.486205	0.342383	significant	NA	2
	adenine	SPR	4	597	12	0.199536	0.000310191	5.66471	1.47277e-08	2.75447e-05	0.665978	0.666667	0.584084	0.540296	0.452671	0.600529	NA	NA	0.54095	NA	0.600244	0.637097	0.721839	0.578471	0.594268	significant	NA	2
	piperine	CLK4	NA	458	9	0.222784	0.000386725	5.66438	1.47556e-08	2.75751e-05	NA	0.626667	NA	NA	NA	0.591398	0.646843	0.596221	NA	NA	0.652795	0.57551	0.57971	0.607816	0.644444	significant	NA	2
	5-methylthioadenosine (MTA)	NDUFA7	NA	523	11	0.20353	0.000322873	5.66346	1.48353e-08	2.77076e-05	0.604259	0.575163	0.632622	NA	0.5156	0.703704	NA	NA	0.522796	NA	0.589744	0.655242	0.696552	0.511533	0.616893	significant	NA	2
	thymine	PLSCR4	NA	562	12	-0.212247	0.000351129	5.66341	1.48393e-08	2.77106e-05	0.197429	0.304348	NA	NA	0.413136	0.442667	0.409319	0.413121	0.571123	0.273684	NA	0.381818	0.510256	0.424285	0.273066	significant	NA	2
	quinolinate	ST8SIA4	6	517	10	0.208779	0.000339758	5.66334	1.48454e-08	2.7713e-05	0.803738	NA	NA	NA	0.512698	0.697143	0.641026	0.601839	0.550239	NA	NA	0.525926	0.691729	0.586504	0.546415	significant	NA	2
	5-methylthioadenosine (MTA)	ELMO1	NA	523	11	-0.204659	0.000326494	5.66322	1.48561e-08	2.77248e-05	0.408163	0.379085	0.367378	NA	0.475939	0.452381	NA	NA	0.400203	NA	0.440049	0.346774	0.351724	0.420172	0.334087	significant	NA	2
	nicotinamide ribonucleotide (NMN)	SAMHD1	NA	367	8	-0.236346	0.000435517	5.6626	1.49094e-08	2.77861e-05	NA	0.388889	NA	NA	NA	0.441799	0.393431	0.410256	NA	NA	NA	0.387755	0.275362	0.418919	0.341724	significant	NA	2
	urate	ATP5F1C	3	550	12	-0.200773	0.000314472	5.66089	1.5059e-08	2.79846e-05	0.378349	0.235294	0.492492	NA	0.583156	0.402116	NA	NA	0.485859	0.42735	0.491575	0.330645	0.344828	0.339665	0.278281	significant	NA	2
	histamine	MEOX2	NA	645	13	0.187891	0.000275504	5.65996	1.5141e-08	2.8083e-05	0.672727	0.738562	0.627628	NA	0.560963	0.644599	0.63401	0.617429	NA	0.527066	0.523321	0.54262	0.543417	0.558065	0.529101	significant	NA	2
	nicotinamide adenine dinucleotide (NAD+)	CD28	NA	550	12	-0.220368	0.000378986	5.65988	1.51479e-08	2.80878e-05	0.469256	0.333333	0.474474	NA	0.423372	0.3687	NA	NA	0.468687	0.433333	0.477134	0.322581	0.241279	0.361985	0.329545	significant	NA	2
	quinolinate	CLEC4E	NA	517	10	0.22804	0.000405892	5.65946	1.51847e-08	2.81449e-05	0.837116	NA	NA	NA	0.569841	0.737143	0.677979	0.641126	0.69378	NA	NA	0.449383	0.634085	0.51404	0.516226	significant	NA	2
	quinolinate	DPEP2	5	517	10	0.20471	0.000327123	5.65918	1.52094e-08	2.81806e-05	0.580774	NA	NA	NA	0.52381	0.74	0.542232	0.576205	0.557416	NA	NA	0.649383	0.686717	0.57337	0.598491	significant	NA	2
	cytidine 5'-diphosphocholine	ETS1	NA	550	12	-0.202474	0.000320029	5.65906	1.52206e-08	2.8195e-05	0.504535	0.405229	0.40991	NA	0.476467	0.328173	NA	NA	0.368687	0.474286	0.417582	0.267442	0.287791	0.429204	0.380586	significant	NA	2
	3-(4-hydroxyphenyl)lactate	TM7SF2	4	513	11	-0.189254	0.000279645	5.65864	1.52578e-08	2.82501e-05	0.437811	0.405229	NA	NA	0.451084	0.484127	NA	NA	0.41456	0.319088	0.43037	0.383065	0.347126	0.375396	0.410256	significant	NA	2
	nicotinamide ribonucleotide (NMN)	SERPINI2	NA	367	8	-0.210694	0.000346647	5.65819	1.52977e-08	2.83102e-05	NA	0.240741	NA	NA	NA	0.174603	0.414396	0.489109	NA	NA	NA	0.291837	0.23913	0.479167	0.366895	significant	NA	2
	2'-deoxyinosine	E2F7	NA	501	11	0.197029	0.000303263	5.65706	1.53992e-08	2.84595e-05	NA	0.693878	NA	NA	0.582466	0.457672	0.61506	0.657981	0.656566	0.557576	NA	0.610048	0.528571	0.590028	0.634052	significant	NA	2
	nicotinamide adenine dinucleotide (NAD+)	IL2RA	NA	550	12	-0.206783	0.000334185	5.65578	1.55143e-08	2.86361e-05	0.592233	0.320261	0.358859	NA	0.563857	0.387268	NA	NA	0.394949	0.3	0.503302	0.326613	0.27907	0.46471	0.320455	significant	NA	2
	nicotinamide ribonucleotide (NMN)	SHISAL2A	NA	367	8	-0.244162	0.000465981	5.6554	1.55484e-08	2.86851e-05	NA	0.277778	NA	NA	NA	0.492063	0.375961	0.37276	NA	NA	NA	0.414286	0.263285	0.421734	0.377574	significant	NA	2
	5-methylthioadenosine (MTA)	SORBS3	NA	523	11	-0.194183	0.000294764	5.65516	1.55698e-08	2.87163e-05	0.338066	0.320261	0.414634	NA	0.433104	0.291005	NA	NA	0.491388	NA	0.505739	0.389113	0.381609	0.463139	0.373303	significant	NA	2
	nicotinamide ribonucleotide (NMN)	CD84	NA	367	8	-0.246758	0.000475995	5.65509	1.55761e-08	2.87166e-05	NA	0.416667	NA	NA	NA	0.481481	0.385744	0.394541	NA	NA	NA	0.353061	0.21256	0.365991	0.405034	significant	NA	2
	kynurenine	B2M	NA	550	12	0.190523	0.000283776	5.65495	1.55889e-08	2.87264e-05	0.689617	0.555556	0.463158	NA	0.521417	0.558201	NA	NA	0.597573	0.623932	0.646886	0.554435	0.602299	0.65943	0.666667	significant	NA	2
	nicotinamide adenine dinucleotide (NAD+)	CCL13	NA	550	12	-0.223471	0.000390509	5.65426	1.56523e-08	2.88208e-05	0.386192	0.300654	0.417417	NA	0.480843	0.384615	NA	NA	0.459596	0.316667	0.392517	0.34879	0.31686	0.410203	0.388636	significant	NA	2
	urate	PTGIS	5	550	12	0.184056	0.000264915	5.65414	1.56625e-08	2.88341e-05	0.581739	0.581699	0.623123	NA	0.507463	0.600529	NA	NA	0.549495	0.609687	0.546032	0.620968	0.632184	0.600181	0.652338	significant	NA	2
	nicotinamide ribonucleotide (NMN)	ITGAL	NA	367	8	-0.24588	0.000472933	5.65319	1.57501e-08	2.89617e-05	NA	0.444444	NA	NA	NA	0.386243	0.473795	0.355666	NA	NA	NA	0.353061	0.205314	0.399775	0.413425	significant	NA	2
	4-hydroxyphenylpyruvate	EVI2B	NA	390	9	0.22142	0.000383546	5.65298	1.57694e-08	2.89888e-05	0.573359	0.594203	NA	NA	0.526181	0.559229	NA	NA	0.659893	0.660317	NA	NA	0.661836	0.628809	0.620155	significant	NA	2
	nicotinamide adenine dinucleotide (NAD+)	HLA-DOA	NA	550	12	-0.197989	0.000306673	5.65294	1.57726e-08	2.89919e-05	0.539374	0.346405	0.444444	NA	0.395275	0.384615	NA	NA	0.373737	0.416667	0.525556	0.302419	0.30814	0.371069	0.44697	significant	NA	2
	kynurenine	EPSTI1	NA	550	12	0.198923	0.000309607	5.65262	1.58016e-08	2.90369e-05	0.687432	0.581699	0.547368	NA	0.479112	0.650794	NA	NA	0.642063	0.669516	0.582906	0.477823	0.698851	0.544098	0.633484	significant	NA	2
	5-methylthioadenosine (MTA)	HPGDS	4	523	11	-0.198276	0.000307635	5.65226	1.58347e-08	2.90781e-05	0.289264	0.411765	0.344512	NA	0.454786	0.399471	NA	NA	0.472138	NA	0.516972	0.320565	0.328736	0.430122	0.38914	significant	NA	2
	cytidine 5'-diphosphocholine	SELP	NA	550	12	-0.228795	0.000409668	5.65197	1.58615e-08	2.91174e-05	0.377551	0.202614	0.385886	NA	0.395029	0.309598	NA	NA	0.483838	0.594286	0.431258	0.251163	0.395349	0.475221	0.335901	significant	NA	2
	5-methylthioadenosine (MTA)	SSC5D	NA	523	11	-0.190413	0.000283787	5.65159	1.58973e-08	2.9162e-05	0.370009	0.326797	0.41311	NA	0.487573	0.325397	NA	NA	0.425532	NA	0.404884	0.415323	0.377011	0.490276	0.393665	significant	NA	2
	choline	COX6B1	4	523	11	-0.195727	0.000299861	5.65146	1.5909e-08	2.91779e-05	0.333333	0.411765	0.501502	NA	0.547858	0.481481	NA	NA	0.385859	NA	0.454701	0.308468	0.321839	0.308005	0.368024	significant	NA	2
	quinolinate	ALOX5AP	NA	517	10	0.205874	0.000331812	5.651	1.5952e-08	2.92396e-05	0.698264	NA	NA	NA	0.446032	0.7	0.595023	0.62998	0.566986	NA	NA	0.669136	0.641604	0.61096	0.54717	significant	NA	2
	nicotinamide ribonucleotide (NMN)	SP100	NA	367	8	-0.245302	0.000471146	5.65059	1.599e-08	2.92953e-05	NA	0.361111	NA	NA	NA	0.269841	0.47659	0.407499	NA	NA	NA	0.434694	0.231884	0.441441	0.393593	significant	NA	2
	allantoin	EIF1AX	NA	416	8	-0.221151	0.00038298	5.65029	1.60173e-08	2.93313e-05	NA	NA	0.400922	NA	0.445742	0.448925	0.341176	0.430672	NA	NA	NA	NA	0.352657	0.372881	0.332579	significant	NA	2
	nicotinamide ribonucleotide (NMN)	SPIB	NA	367	8	-0.23422	0.000429587	5.65025	1.60214e-08	2.93318e-05	NA	0.287037	NA	NA	NA	0.428571	0.41789	0.427626	NA	NA	NA	0.420408	0.253623	0.453266	0.350877	significant	NA	2
	caprate (10:0)	MRC1	NA	526	11	0.202137	0.000320075	5.64923	1.6117e-08	2.94628e-05	NA	0.575163	NA	0.498889	0.552089	0.555556	NA	NA	0.658241	0.575499	0.674008	0.685484	0.648276	0.622343	0.569382	significant	NA	2
	creatinine	TMED5	NA	624	13	-0.173212	0.00023516	5.64764	1.62669e-08	2.96855e-05	0.398361	0.51634	0.376877	0.429048	0.397144	0.436508	NA	NA	0.418182	0.504274	0.437851	0.467742	0.326437	0.377205	0.292609	significant	NA	2
	5-methylthioadenosine (MTA)	ARHGAP20	NA	523	11	-0.206283	0.000333537	5.64757	1.62728e-08	2.96907e-05	0.282165	0.352941	0.42378	NA	0.454257	0.544974	NA	NA	0.43465	NA	0.433944	0.266129	0.34023	0.4455	0.339367	significant	NA	2
	guanidinoacetate	LEF1	NA	475	10	-0.22173	0.000385368	5.64751	1.62792e-08	2.96966e-05	NA	NA	0.461654	NA	0.317169	0.444444	0.49963	0.383916	NA	0.276923	NA	0.431487	0.404598	0.317956	0.301659	significant	NA	2
	nicotinamide ribonucleotide (NMN)	RUBCNL	NA	367	8	-0.242906	0.000462495	5.64749	1.62811e-08	2.96973e-05	NA	0.361111	NA	NA	NA	0.47619	0.418588	0.443617	NA	NA	NA	0.330612	0.23913	0.446509	0.311213	significant	NA	2
	cytidine 5'-diphosphocholine	KLF9	NA	550	12	-0.222068	0.000386627	5.64689	1.63377e-08	2.97805e-05	0.358277	0.24183	0.427928	NA	0.545743	0.464396	NA	NA	0.353535	0.442857	0.36801	0.32093	0.415698	0.354867	0.359014	significant	NA	2
	nicotinamide ribonucleotide (NMN)	PTGER4	NA	367	8	-0.247411	0.000479926	5.64679	1.63474e-08	2.97925e-05	NA	0.37037	NA	NA	NA	0.412698	0.326345	0.428453	NA	NA	NA	0.32449	0.304348	0.428491	0.418764	significant	NA	2
	adenine	GEM	NA	597	12	-0.205842	0.000332266	5.64625	1.63984e-08	2.98676e-05	0.321625	0.457516	0.366366	0.537829	0.443681	0.296296	NA	NA	0.349848	NA	0.412454	0.516129	0.294253	0.417006	0.413273	significant	NA	2
	2'-deoxyinosine	CKAP2L	NA	501	11	0.204639	0.00032846	5.6457	1.64507e-08	2.99377e-05	NA	0.741497	NA	NA	0.561644	0.497354	0.674877	0.642074	0.631313	0.493939	NA	0.578947	0.616667	0.549861	0.633282	significant	NA	2
	uracil	CENPF	NA	624	13	0.196442	0.000302813	5.64438	1.65775e-08	3.01138e-05	0.72623	0.69281	0.522866	0.468511	0.490217	0.603175	NA	NA	0.59899	0.700855	0.582418	0.544355	0.543779	0.6436	0.582011	significant	NA	2
	putrescine	CDC45	NA	499	10	0.204184	0.000327201	5.64397	1.66172e-08	3.01725e-05	0.607306	0.718954	0.587087	0.549796	0.58836	NA	NA	NA	0.633333	0.618768	0.507204	0.602823	NA	NA	0.614575	significant	NA	2
	nicotinamide ribonucleotide (NMN)	GZMK	NA	367	8	-0.241551	0.000458219	5.64213	1.67959e-08	3.04398e-05	NA	0.324074	NA	NA	NA	0.425926	0.357093	0.398125	NA	NA	NA	0.365306	0.246377	0.389077	0.505721	significant	NA	2
	putrescine	PCLAF	NA	499	10	0.200271	0.000314997	5.64203	1.68057e-08	3.0451e-05	0.648973	0.69281	0.602102	0.543873	0.57672	NA	NA	NA	0.60303	0.59824	0.487179	0.629032	NA	NA	0.62834	significant	NA	2
	flavin adenine dinucleotide (FAD)	HIC1	NA	513	11	-0.212108	0.000353374	5.6417	1.68384e-08	3.04946e-05	0.175836	0.418301	NA	NA	0.480952	0.333333	NA	NA	0.379798	0.466667	0.47037	0.387368	0.435714	0.392987	0.287994	significant	NA	2
	caprate (10:0)	FERMT2	NA	526	11	0.195836	0.000301236	5.64168	1.68402e-08	3.0495e-05	NA	0.686275	NA	0.486667	0.549445	0.634921	NA	NA	0.617796	0.612536	0.741357	0.639113	0.549425	0.524197	0.546003	significant	NA	2
	nicotinamide adenine dinucleotide (NAD+)	MS4A6A	NA	550	12	-0.200199	0.000314835	5.64144	1.68632e-08	3.0531e-05	0.449838	0.366013	0.397898	NA	0.463602	0.374005	NA	NA	0.354545	0.383333	0.535339	0.366935	0.30814	0.429071	0.381061	significant	NA	2
	cytidine 5'-monophosphate (5'-CMP)	COL13A1	NA	522	11	-0.198527	0.000309761	5.63997	1.70081e-08	3.07373e-05	0.439634	0.359477	0.525526	NA	0.504762	NA	NA	NA	0.349495	0.319648	0.42257	0.362903	0.43908	0.364993	0.318939	significant	NA	2
	cytidine 5'-diphosphocholine	ECM2	NA	550	12	-0.206595	0.00033552	5.63937	1.70672e-08	3.08066e-05	0.387755	0.281046	0.342342	NA	0.486515	0.436533	NA	NA	0.453535	0.4	0.413187	0.372093	0.296512	0.525664	0.403698	significant	NA	2
	caprate (10:0)	SWAP70	NA	526	11	0.174048	0.000238273	5.63771	1.7233e-08	3.10705e-05	NA	0.620915	NA	0.497407	0.472766	0.600529	NA	NA	0.586451	0.641026	0.653009	0.671371	0.563218	0.60199	0.555053	significant	NA	2
	5-methylthioadenosine (MTA)	EGR3	NA	523	11	-0.203845	0.000326839	5.63771	1.72329e-08	3.10705e-05	0.300799	0.339869	0.496951	NA	0.417768	0.272487	NA	NA	0.423506	NA	0.400977	0.415323	0.367816	0.501583	0.401961	significant	NA	2
	4-hydroxyphenylpyruvate	PLEK	NA	390	9	0.231646	0.000422088	5.63759	1.72446e-08	3.10826e-05	0.583012	0.586957	NA	NA	0.639847	0.539945	NA	NA	0.714439	0.612698	NA	NA	0.637681	0.597876	0.627907	significant	NA	2
	5-methylthioadenosine (MTA)	CD34	NA	523	11	-0.206537	0.000335578	5.6373	1.7274e-08	3.11325e-05	0.322981	0.359477	0.397866	NA	0.485986	0.375661	NA	NA	0.47923	NA	0.457875	0.274194	0.328736	0.415649	0.432881	significant	NA	2
	flavin adenine dinucleotide (FAD)	MRPL48	NA	513	11	0.222962	0.000391115	5.63701	1.73026e-08	3.11762e-05	0.793959	0.647059	NA	NA	0.543386	0.693122	NA	NA	0.476768	0.571014	0.544444	0.585263	0.7	0.620674	0.644377	significant	NA	2
	quinolinate	HPSE	8	517	10	0.216249	0.000367936	5.63686	1.7318e-08	3.11941e-05	0.779706	NA	NA	NA	0.560847	0.702857	0.565611	0.601839	0.55622	NA	NA	0.683951	0.506266	0.606884	0.620377	significant	NA	2
	flavin adenine dinucleotide (FAD)	ATP5F1B	3	513	11	0.217657	0.000372865	5.63595	1.74092e-08	3.13228e-05	0.690399	0.594771	NA	NA	0.572487	0.708995	NA	NA	0.642424	0.518841	0.495309	0.555789	0.630952	0.650729	0.673252	significant	NA	2
	N-acetylalanine	MCM4	NA	513	11	0.206643	0.00033609	5.63591	1.7414e-08	3.13285e-05	0.644444	0.686275	NA	NA	0.450549	0.664021	NA	NA	0.565657	0.628571	0.50977	0.642424	0.6	0.613749	0.605581	significant	NA	2
	N-acetylalanine	C5orf34	NA	513	11	0.202287	0.00032225	5.63433	1.75736e-08	3.1565e-05	0.641975	0.69281	NA	NA	0.568376	0.584656	NA	NA	0.59697	0.568571	0.559347	0.450505	0.63908	0.611036	0.693816	significant	NA	2
	nicotinamide ribonucleotide (NMN)	BLK	NA	367	8	-0.240466	0.000455496	5.63355	1.76535e-08	3.16936e-05	NA	0.342593	NA	NA	NA	0.333333	0.479385	0.395368	NA	NA	NA	0.37551	0.304348	0.464527	0.334859	significant	NA	2
	5-methylthioadenosine (MTA)	C19orf53	NA	523	11	0.202549	0.00032335	5.63202	1.78112e-08	3.19015e-05	0.726708	0.607843	0.38872	NA	0.527234	0.671958	NA	NA	0.531915	NA	0.542613	0.721774	0.666667	0.553596	0.721719	significant	NA	2
	guanidinoacetate	MAP7	NA	475	10	0.22194	0.000388266	5.63173	1.78409e-08	3.19367e-05	NA	NA	0.526316	NA	0.429882	0.521164	0.59867	0.571743	NA	0.742308	NA	0.673469	0.655172	0.648575	0.687783	significant	NA	2
	uracil	EZH1	4	624	13	-0.178602	0.000251529	5.63071	1.79472e-08	3.20907e-05	0.373224	0.24183	0.4375	0.408397	0.509783	0.484127	NA	NA	0.40101	0.404558	0.475702	0.379032	0.428571	0.456355	0.331822	significant	NA	2
	N-formylmethionine	TEX9	NA	454	9	-0.222	0.000388633	5.63058	1.79602e-08	3.21109e-05	0.434473	0.359477	NA	NA	0.50495	0.346561	NA	NA	0.354545	NA	0.444251	NA	0.414286	0.408163	0.325792	significant	NA	2
	nicotinamide ribonucleotide (NMN)	LAIR1	NA	367	8	-0.24064	0.000456665	5.63041	1.79782e-08	3.21398e-05	NA	0.398148	NA	NA	NA	0.515873	0.373166	0.398952	NA	NA	NA	0.342857	0.309179	0.372185	0.327994	significant	NA	2
	quinolinate	BLK	NA	517	10	0.211353	0.000352328	5.62996	1.80254e-08	3.22063e-05	0.64219	NA	NA	NA	0.487831	0.66	0.616893	0.511284	0.572967	NA	NA	0.68642	0.706767	0.603261	0.613585	significant	NA	2
	uracil	MND1	NA	624	13	0.193624	0.000295737	5.62958	1.80651e-08	3.22591e-05	0.728962	0.660131	0.471037	0.500954	0.488102	0.716931	NA	NA	0.532323	0.643875	0.55873	0.612903	0.603687	0.666214	0.518519	significant	NA	2
	uracil	PPP1R14B	NA	624	13	0.185752	0.000272181	5.62956	1.80669e-08	3.22593e-05	0.656831	0.72549	0.530488	0.541985	0.52459	0.679894	NA	NA	0.49697	0.535613	0.542369	0.709677	0.511521	0.599276	0.62585	significant	NA	2
	5-methylthioadenosine (MTA)	HIPK3	NA	523	11	-0.200103	0.000315916	5.6291	1.81157e-08	3.23313e-05	0.356699	0.300654	0.429878	NA	0.473823	0.362434	NA	NA	0.408308	NA	0.466178	0.318548	0.494253	0.430122	0.337858	significant	NA	2
	cytidine 5'-diphosphocholine	H2AW	NA	550	12	0.192589	0.000293038	5.62524	1.85252e-08	3.28865e-05	0.679705	0.614379	0.566066	NA	0.571655	0.544892	NA	NA	0.553535	0.597143	0.557509	0.567442	0.651163	0.543363	0.687211	significant	NA	2
	2-hydroxyglutarate	PRDM11	NA	597	12	-0.195151	0.000300923	5.62488	1.8564e-08	3.29368e-05	0.412297	0.405229	0.493994	0.464444	0.429402	0.433862	NA	NA	0.431373	NA	0.547985	0.280242	0.303448	0.337856	0.287547	significant	NA	2
	nicotinamide ribonucleotide (NMN)	SLC2A6	3	367	8	-0.239136	0.000451991	5.62406	1.86525e-08	3.30477e-05	NA	0.407407	NA	NA	NA	0.417989	0.477289	0.409705	NA	NA	NA	0.45102	0.263285	0.35473	0.259344	significant	NA	2
	trans-4-hydroxyproline	ROR2	NA	443	9	0.205449	0.000333627	5.62397	1.86616e-08	3.30578e-05	0.546779	NA	NA	NA	0.550771	0.600529	NA	NA	0.588473	0.618234	0.553991	0.728723	0.586207	0.66531	NA	significant	NA	2
	glucose	STEAP4	NA	764	15	0.17446	0.000240592	5.62375	1.86855e-08	3.30816e-05	0.571038	0.640523	0.54697	0.614302	0.47913	0.641304	0.730259	0.611218	0.591507	0.584046	0.485714	0.493952	0.721839	0.501583	0.588235	significant	NA	2
	nicotinamide ribonucleotide (NMN)	SIGLEC7	NA	367	8	-0.229933	0.000418	5.62318	1.8747e-08	3.31627e-05	NA	0.398148	NA	NA	NA	0.497354	0.432565	0.418252	NA	NA	NA	0.334694	0.2657	0.447635	0.294432	significant	NA	2
	5-methylthioadenosine (MTA)	HSPG2	5	523	11	-0.197951	0.000309874	5.62258	1.88123e-08	3.32523e-05	0.346939	0.313725	0.387195	NA	0.473823	0.444444	NA	NA	0.478217	NA	0.452503	0.278226	0.397701	0.440525	0.372549	significant	NA	2
	phenyllactate (PLA)	CBX7	NA	329	8	-0.250331	0.000495681	5.62191	1.88858e-08	3.33586e-05	NA	0.280303	NA	NA	0.4292	0.399457	NA	NA	0.47449	0.316667	NA	NA	0.402778	0.344585	0.312644	significant	NA	2
	nicotinamide adenine dinucleotide (NAD+)	CIITA	NA	550	12	-0.212619	0.000357612	5.62168	1.89104e-08	3.33968e-05	0.477886	0.281046	0.445946	NA	0.429119	0.35809	NA	NA	0.386869	0.35	0.485449	0.342742	0.401163	0.420685	0.368939	significant	NA	2
	nicotinamide adenine dinucleotide (NAD+)	ADGRE2	NA	550	12	-0.203506	0.00032765	5.62137	1.89445e-08	3.34468e-05	0.583603	0.366013	0.382883	NA	0.469349	0.302387	NA	NA	0.353535	0.475	0.48765	0.358871	0.366279	0.467505	0.332576	significant	NA	2
	isoleucine	CYB5D1	3	624	13	-0.17147	0.000232645	5.62099	1.89871e-08	3.35002e-05	0.495082	0.411765	0.417417	0.50722	0.482813	0.410053	NA	NA	0.351871	0.387464	0.488645	0.427419	0.264368	0.355495	0.381599	significant	NA	2
	flavin adenine dinucleotide (FAD)	CRISPLD2	NA	513	11	-0.209355	0.000346851	5.62058	1.90318e-08	3.35574e-05	0.183387	0.346405	NA	NA	0.473545	0.301587	NA	NA	0.366667	0.481159	0.426914	0.488421	0.345238	0.481785	0.351064	significant	NA	2
	cytidine 5'-diphosphocholine	ELK3	NA	550	12	-0.210182	0.000349735	5.61948	1.91529e-08	3.37235e-05	0.454082	0.261438	0.40991	NA	0.551031	0.396285	NA	NA	0.442424	0.425714	0.443468	0.239535	0.276163	0.466372	0.355162	significant	NA	2
	5-methylthioadenosine (MTA)	TOMM40	NA	523	11	0.199572	0.000315352	5.61916	1.91887e-08	3.37684e-05	0.731145	0.620915	0.625	NA	0.419884	0.724868	NA	NA	0.507599	NA	0.524298	0.641129	0.616092	0.594754	0.647059	significant	NA	2
	nicotinamide ribonucleotide (NMN)	C1QA	NA	367	8	-0.229803	0.000418153	5.61898	1.92086e-08	3.37971e-05	NA	0.324074	NA	NA	NA	0.505291	0.445143	0.37662	NA	NA	NA	0.330612	0.292271	0.399775	0.385202	significant	NA	2
	5-methylthioadenosine (MTA)	NRP2	NA	523	11	-0.202891	0.000325963	5.61885	1.92233e-08	3.38137e-05	0.486247	0.45098	0.379573	NA	0.496034	0.309524	NA	NA	0.383992	NA	0.437118	0.241935	0.354023	0.514699	0.359729	significant	NA	2
	5-methylthioadenosine (MTA)	ZNF469	NA	523	11	-0.193909	0.000297748	5.6188	1.92294e-08	3.3818e-05	0.47205	0.411765	0.410061	NA	0.484929	0.314815	NA	NA	0.347518	NA	0.410256	0.328629	0.429885	0.464043	0.382353	significant	NA	2
	2-hydroxyglutarate	TBC1D15	NA	597	12	-0.177343	0.000249105	5.61814	1.93023e-08	3.3919e-05	0.426763	0.405229	0.352853	0.467037	0.568482	0.402116	NA	NA	0.465428	NA	0.469109	0.340726	0.413793	0.347354	0.276981	significant	NA	2
	5-methylthioadenosine (MTA)	BUD23	4	523	11	0.192815	0.000294539	5.61746	1.9378e-08	3.40229e-05	0.645963	0.653595	0.591463	NA	0.513485	0.685185	NA	NA	0.511651	NA	0.547741	0.639113	0.611494	0.581637	0.602564	significant	NA	2
	choline	SEM1	NA	523	11	-0.190125	0.000286388	5.61736	1.93897e-08	3.4034e-05	0.34918	0.418301	0.402402	NA	0.52036	0.489418	NA	NA	0.4	NA	0.416117	0.3125	0.347126	0.383085	0.415535	significant	NA	2
[truncated: 39,030 more rows]

## Sheet: fig. 3
Fig. 3A	dataset	pathway	numOfTotalItemsInPathway	numOfItemsMeasured	numOfItemsUp	numOfItemsDown	DF	omics	studypway	score
[truncated: 943 more rows]

## Sheet: fig. 4
Fig. 4A	metabolite	Freq	label
[truncated: 8,298 more rows]
[truncated: 30 more columns]

## Sheet: fig. 5
Fig. 5A_left	cancer	percent	n_samples
[truncated: 5,983 more rows]
[truncated: 20 more columns]

[truncated: 1 more sheets: fig. 6]
