# Supplementary material for: A multimodal atlas of tumour metabolism reveals the architecture of gene–metabolite covariation
Source: Nat Metab. 2023 Jun 19;5(6):1029–44. doi: 10.1038/s42255-023-00817-8 (PMC10290959; doi:10.1038/s42255-023-00817-8)
Supplement: Source Data Extended Data Figs. 1–10 — Statistical source data. [file 42255_2023_817_MOESM5_ESM.xlsx]

## Sheet: ext data fig. 1
Extended Data Fig. 1A	Name	variable	value	Name2Plot	MetClass	MetName	Tissue	ValueNoFactor
	1-arachidonoyl-gpe (20:4n6)	BRCA_Terunuma	-1	BRCA_Terunuma	Lipid	1-arachidonoyl-gpe (20:4n6)	Breast	-1
	1-methyladenosine	BRCA_Terunuma	1	BRCA_Terunuma	Nucleotide	1-methyladenosine	Breast	1
	1-methylnicotinamide	BRCA_Terunuma	1	BRCA_Terunuma	Cofactors and Vitamins	1-methylnicotinamide	Breast	1
	10-nonadecenoate (19:1n9)	BRCA_Terunuma	1	BRCA_Terunuma	Lipid	10-nonadecenoate (19:1n9)	Breast	1
	6-phosphogluconate	BRCA_Terunuma	1	BRCA_Terunuma	Carbohydrate	6-phosphogluconate	Breast	1
	Adenosine	BRCA_Terunuma	1	BRCA_Terunuma	Nucleotide	Adenosine	Breast	1
	Asparagine	BRCA_Terunuma	-1	BRCA_Terunuma	Amino acid	Asparagine	Breast	-1
	Beta-alanine	BRCA_Terunuma	1	BRCA_Terunuma	Amino acid	Beta-alanine	Breast	1
	Butyrylcarnitine	BRCA_Terunuma	1	BRCA_Terunuma	Lipid	Butyrylcarnitine	Breast	1
	Cholesterol	BRCA_Terunuma	-1	BRCA_Terunuma	Lipid	Cholesterol	Breast	-1
	Citrate	BRCA_Terunuma	1	BRCA_Terunuma	Energy	Citrate	Breast	1
	Creatine	BRCA_Terunuma	-1	BRCA_Terunuma	Amino Acid	Creatine	Breast	-1
	Creatinine	BRCA_Terunuma	-1	BRCA_Terunuma	Amino acid	Creatinine	Breast	-1
	Cysteine	BRCA_Terunuma	1	BRCA_Terunuma	Amino Acid	Cysteine	Breast	1
	Docosahexaenoate (dha; 22:6n3)	BRCA_Terunuma	1	BRCA_Terunuma	Lipid	Docosahexaenoate (dha; 22:6n3)	Breast	1
	Eicosenoate (20:1)	BRCA_Terunuma	1	BRCA_Terunuma	Lipid	Eicosenoate (20:1)	Breast	1
	Fructose	BRCA_Terunuma	1	BRCA_Terunuma	Carbohydrate	Fructose	Breast	1
	Gamma-glutamyltyrosine	BRCA_Terunuma	1	BRCA_Terunuma	Peptide	Gamma-glutamyltyrosine	Breast	1
	Glucose	BRCA_Terunuma	0	BRCA_Terunuma	Carbohydrate	Glucose	Breast	0
	Glutamate	BRCA_Terunuma	1	BRCA_Terunuma	Amino acid	Glutamate	Breast	1
	Glutamine	BRCA_Terunuma	-1	BRCA_Terunuma	Amino acid	Glutamine	Breast	-1
	Glycerophosphorylcholine (gpc)	BRCA_Terunuma	-1	BRCA_Terunuma	Lipid	Glycerophosphorylcholine (gpc)	Breast	-1
	Guanine	BRCA_Terunuma	1	BRCA_Terunuma	Nucleotide	Guanine	Breast	1
	Hypoxanthine	BRCA_Terunuma	1	BRCA_Terunuma	Nucleotide	Hypoxanthine	Breast	1
	Inosine	BRCA_Terunuma	-1	BRCA_Terunuma	Nucleotide	Inosine	Breast	-1
	Inositol 1-phosphate (i1p)	BRCA_Terunuma	1	BRCA_Terunuma	Lipid	Inositol 1-phosphate (i1p)	Breast	1
	Isoleucine	BRCA_Terunuma	-1	BRCA_Terunuma	Amino acid	Isoleucine	Breast	-1
	Kynurenine	BRCA_Terunuma	1	BRCA_Terunuma	Amino acid	Kynurenine	Breast	1
	Lactate	BRCA_Terunuma	1	BRCA_Terunuma	Carbohydrate	Lactate	Breast	1
	Leucine	BRCA_Terunuma	0	BRCA_Terunuma	Amino acid	Leucine	Breast	0
	Lysine	BRCA_Terunuma	-1	BRCA_Terunuma	Amino acid	Lysine	Breast	-1
	Maltose	BRCA_Terunuma	1	BRCA_Terunuma	Carbohydrate	Maltose	Breast	1
	N-acetylglucosamine 6-phosphate	BRCA_Terunuma	1	BRCA_Terunuma	Carbohydrate	N-acetylglucosamine 6-phosphate	Breast	1
	N-acetylmethionine	BRCA_Terunuma	1	BRCA_Terunuma	Amino acid	N-acetylmethionine	Breast	1
	N-acetylneuraminate	BRCA_Terunuma	1	BRCA_Terunuma	Carbohydrate	N-acetylneuraminate	Breast	1
	Ornithine	BRCA_Terunuma	-1	BRCA_Terunuma	Amino Acid	Ornithine	Breast	-1
	Proline	BRCA_Terunuma	1	BRCA_Terunuma	Amino Acid	Proline	Breast	1
	Stearate (18:0)	BRCA_Terunuma	-1	BRCA_Terunuma	Lipid	Stearate (18:0)	Breast	-1
	Taurine	BRCA_Terunuma	1	BRCA_Terunuma	Amino Acid	Taurine	Breast	1
	Uracil	BRCA_Terunuma	1	BRCA_Terunuma	Nucleotide	Uracil	Breast	1
	Xanthosine	BRCA_Terunuma	1	BRCA_Terunuma	Nucleotide	Xanthosine	Breast	1
	1-arachidonoyl-gpe (20:4n6)	GBM	1	GBM	Lipid	1-arachidonoyl-gpe (20:4n6)	Brain	1
	1-methyladenosine	GBM	NA	GBM	Nucleotide	1-methyladenosine	Brain	NA
	1-methylnicotinamide	GBM	NA	GBM	Cofactors and Vitamins	1-methylnicotinamide	Brain	NA
	10-nonadecenoate (19:1n9)	GBM	NA	GBM	Lipid	10-nonadecenoate (19:1n9)	Brain	NA
	6-phosphogluconate	GBM	NA	GBM	Carbohydrate	6-phosphogluconate	Brain	NA
	Adenosine	GBM	NA	GBM	Nucleotide	Adenosine	Brain	NA
	Asparagine	GBM	NA	GBM	Amino acid	Asparagine	Brain	NA
	Beta-alanine	GBM	NA	GBM	Amino acid	Beta-alanine	Brain	NA
	Butyrylcarnitine	GBM	NA	GBM	Lipid	Butyrylcarnitine	Brain	NA
	Cholesterol	GBM	-1	GBM	Lipid	Cholesterol	Brain	-1
	Citrate	GBM	1	GBM	Energy	Citrate	Brain	1
	Creatine	GBM	NA	GBM	Amino Acid	Creatine	Brain	NA
	Creatinine	GBM	-1	GBM	Amino acid	Creatinine	Brain	-1
	Cysteine	GBM	-1	GBM	Amino Acid	Cysteine	Brain	-1
	Docosahexaenoate (dha; 22:6n3)	GBM	-1	GBM	Lipid	Docosahexaenoate (dha; 22:6n3)	Brain	-1
	Eicosenoate (20:1)	GBM	NA	GBM	Lipid	Eicosenoate (20:1)	Brain	NA
	Fructose	GBM	-1	GBM	Carbohydrate	Fructose	Brain	-1
	Gamma-glutamyltyrosine	GBM	NA	GBM	Peptide	Gamma-glutamyltyrosine	Brain	NA
	Glucose	GBM	1	GBM	Carbohydrate	Glucose	Brain	1
	Glutamate	GBM	-1	GBM	Amino acid	Glutamate	Brain	-1
	Glutamine	GBM	NA	GBM	Amino acid	Glutamine	Brain	NA
	Glycerophosphorylcholine (gpc)	GBM	NA	GBM	Lipid	Glycerophosphorylcholine (gpc)	Brain	NA
	Guanine	GBM	NA	GBM	Nucleotide	Guanine	Brain	NA
	Hypoxanthine	GBM	NA	GBM	Nucleotide	Hypoxanthine	Brain	NA
	Inosine	GBM	NA	GBM	Nucleotide	Inosine	Brain	NA
	Inositol 1-phosphate (i1p)	GBM	NA	GBM	Lipid	Inositol 1-phosphate (i1p)	Brain	NA
	Isoleucine	GBM	-1	GBM	Amino acid	Isoleucine	Brain	-1
	Kynurenine	GBM	NA	GBM	Amino acid	Kynurenine	Brain	NA
	Lactate	GBM	-1	GBM	Carbohydrate	Lactate	Brain	-1
	Leucine	GBM	-1	GBM	Amino acid	Leucine	Brain	-1
	Lysine	GBM	-1	GBM	Amino acid	Lysine	Brain	-1
	Maltose	GBM	1	GBM	Carbohydrate	Maltose	Brain	1
	N-acetylglucosamine 6-phosphate	GBM	NA	GBM	Carbohydrate	N-acetylglucosamine 6-phosphate	Brain	NA
	N-acetylmethionine	GBM	NA	GBM	Amino acid	N-acetylmethionine	Brain	NA
	N-acetylneuraminate	GBM	NA	GBM	Carbohydrate	N-acetylneuraminate	Brain	NA
	Ornithine	GBM	NA	GBM	Amino Acid	Ornithine	Brain	NA
	Proline	GBM	0	GBM	Amino Acid	Proline	Brain	0
	Stearate (18:0)	GBM	-1	GBM	Lipid	Stearate (18:0)	Brain	-1
	Taurine	GBM	NA	GBM	Amino Acid	Taurine	Brain	NA
	Uracil	GBM	NA	GBM	Nucleotide	Uracil	Brain	NA
	Xanthosine	GBM	NA	GBM	Nucleotide	Xanthosine	Brain	NA
	1-arachidonoyl-gpe (20:4n6)	COAD	NA	COAD	Lipid	1-arachidonoyl-gpe (20:4n6)	Colon	NA
	1-methyladenosine	COAD	1	COAD	Nucleotide	1-methyladenosine	Colon	1
	1-methylnicotinamide	COAD	1	COAD	Cofactors and Vitamins	1-methylnicotinamide	Colon	1
	10-nonadecenoate (19:1n9)	COAD	NA	COAD	Lipid	10-nonadecenoate (19:1n9)	Colon	NA
	6-phosphogluconate	COAD	-1	COAD	Carbohydrate	6-phosphogluconate	Colon	-1
	Adenosine	COAD	-1	COAD	Nucleotide	Adenosine	Colon	-1
	Asparagine	COAD	1	COAD	Amino acid	Asparagine	Colon	1
	Beta-alanine	COAD	1	COAD	Amino acid	Beta-alanine	Colon	1
	Butyrylcarnitine	COAD	NA	COAD	Lipid	Butyrylcarnitine	Colon	NA
	Cholesterol	COAD	NA	COAD	Lipid	Cholesterol	Colon	NA
	Citrate	COAD	-1	COAD	Energy	Citrate	Colon	-1
	Creatine	COAD	-1	COAD	Amino Acid	Creatine	Colon	-1
	Creatinine	COAD	-1	COAD	Amino acid	Creatinine	Colon	-1
	Cysteine	COAD	NA	COAD	Amino Acid	Cysteine	Colon	NA
	Docosahexaenoate (dha; 22:6n3)	COAD	NA	COAD	Lipid	Docosahexaenoate (dha; 22:6n3)	Colon	NA
	Eicosenoate (20:1)	COAD	NA	COAD	Lipid	Eicosenoate (20:1)	Colon	NA
	Fructose	COAD	NA	COAD	Carbohydrate	Fructose	Colon	NA
	Gamma-glutamyltyrosine	COAD	NA	COAD	Peptide	Gamma-glutamyltyrosine	Colon	NA
	Glucose	COAD	-1	COAD	Carbohydrate	Glucose	Colon	-1
	Glutamate	COAD	1	COAD	Amino acid	Glutamate	Colon	1
	Glutamine	COAD	-1	COAD	Amino acid	Glutamine	Colon	-1
	Glycerophosphorylcholine (gpc)	COAD	-1	COAD	Lipid	Glycerophosphorylcholine (gpc)	Colon	-1
	Guanine	COAD	-1	COAD	Nucleotide	Guanine	Colon	-1
	Hypoxanthine	COAD	1	COAD	Nucleotide	Hypoxanthine	Colon	1
	Inosine	COAD	-1	COAD	Nucleotide	Inosine	Colon	-1
	Inositol 1-phosphate (i1p)	COAD	NA	COAD	Lipid	Inositol 1-phosphate (i1p)	Colon	NA
	Isoleucine	COAD	1	COAD	Amino acid	Isoleucine	Colon	1
	Kynurenine	COAD	1	COAD	Amino acid	Kynurenine	Colon	1
	Lactate	COAD	0	COAD	Carbohydrate	Lactate	Colon	0
	Leucine	COAD	1	COAD	Amino acid	Leucine	Colon	1
	Lysine	COAD	0	COAD	Amino acid	Lysine	Colon	0
	Maltose	COAD	NA	COAD	Carbohydrate	Maltose	Colon	NA
	N-acetylglucosamine 6-phosphate	COAD	1	COAD	Carbohydrate	N-acetylglucosamine 6-phosphate	Colon	1
	N-acetylmethionine	COAD	1	COAD	Amino acid	N-acetylmethionine	Colon	1
	N-acetylneuraminate	COAD	-1	COAD	Carbohydrate	N-acetylneuraminate	Colon	-1
	Ornithine	COAD	0	COAD	Amino Acid	Ornithine	Colon	0
	Proline	COAD	1	COAD	Amino Acid	Proline	Colon	1
	Stearate (18:0)	COAD	NA	COAD	Lipid	Stearate (18:0)	Colon	NA
	Taurine	COAD	1	COAD	Amino Acid	Taurine	Colon	1
	Uracil	COAD	1	COAD	Nucleotide	Uracil	Colon	1
	Xanthosine	COAD	NA	COAD	Nucleotide	Xanthosine	Colon	NA
	1-arachidonoyl-gpe (20:4n6)	PDAC	0	PDAC	Lipid	1-arachidonoyl-gpe (20:4n6)	Pancreas	0
	1-methyladenosine	PDAC	0	PDAC	Nucleotide	1-methyladenosine	Pancreas	0
	1-methylnicotinamide	PDAC	NA	PDAC	Cofactors and Vitamins	1-methylnicotinamide	Pancreas	NA
	10-nonadecenoate (19:1n9)	PDAC	0	PDAC	Lipid	10-nonadecenoate (19:1n9)	Pancreas	0
	6-phosphogluconate	PDAC	0	PDAC	Carbohydrate	6-phosphogluconate	Pancreas	0
	Adenosine	PDAC	0	PDAC	Nucleotide	Adenosine	Pancreas	0
	Asparagine	PDAC	0	PDAC	Amino acid	Asparagine	Pancreas	0
	Beta-alanine	PDAC	NA	PDAC	Amino acid	Beta-alanine	Pancreas	NA
	Butyrylcarnitine	PDAC	1	PDAC	Lipid	Butyrylcarnitine	Pancreas	1
	Cholesterol	PDAC	0	PDAC	Lipid	Cholesterol	Pancreas	0
	Citrate	PDAC	1	PDAC	Energy	Citrate	Pancreas	1
	Creatine	PDAC	0	PDAC	Amino Acid	Creatine	Pancreas	0
	Creatinine	PDAC	0	PDAC	Amino acid	Creatinine	Pancreas	0
	Cysteine	PDAC	0	PDAC	Amino Acid	Cysteine	Pancreas	0
	Docosahexaenoate (dha; 22:6n3)	PDAC	0	PDAC	Lipid	Docosahexaenoate (dha; 22:6n3)	Pancreas	0
	Eicosenoate (20:1)	PDAC	0	PDAC	Lipid	Eicosenoate (20:1)	Pancreas	0
	Fructose	PDAC	0	PDAC	Carbohydrate	Fructose	Pancreas	0
	Gamma-glutamyltyrosine	PDAC	1	PDAC	Peptide	Gamma-glutamyltyrosine	Pancreas	1
	Glucose	PDAC	0	PDAC	Carbohydrate	Glucose	Pancreas	0
	Glutamate	PDAC	0	PDAC	Amino acid	Glutamate	Pancreas	0
	Glutamine	PDAC	1	PDAC	Amino acid	Glutamine	Pancreas	1
	Glycerophosphorylcholine (gpc)	PDAC	-1	PDAC	Lipid	Glycerophosphorylcholine (gpc)	Pancreas	-1
	Guanine	PDAC	NA	PDAC	Nucleotide	Guanine	Pancreas	NA
	Hypoxanthine	PDAC	0	PDAC	Nucleotide	Hypoxanthine	Pancreas	0
	Inosine	PDAC	0	PDAC	Nucleotide	Inosine	Pancreas	0
	Inositol 1-phosphate (i1p)	PDAC	0	PDAC	Lipid	Inositol 1-phosphate (i1p)	Pancreas	0
	Isoleucine	PDAC	0	PDAC	Amino acid	Isoleucine	Pancreas	0
	Kynurenine	PDAC	0	PDAC	Amino acid	Kynurenine	Pancreas	0
	Lactate	PDAC	0	PDAC	Carbohydrate	Lactate	Pancreas	0
	Leucine	PDAC	-1	PDAC	Amino acid	Leucine	Pancreas	-1
	Lysine	PDAC	-1	PDAC	Amino acid	Lysine	Pancreas	-1
	Maltose	PDAC	0	PDAC	Carbohydrate	Maltose	Pancreas	0
	N-acetylglucosamine 6-phosphate	PDAC	NA	PDAC	Carbohydrate	N-acetylglucosamine 6-phosphate	Pancreas	NA
	N-acetylmethionine	PDAC	0	PDAC	Amino acid	N-acetylmethionine	Pancreas	0
	N-acetylneuraminate	PDAC	0	PDAC	Carbohydrate	N-acetylneuraminate	Pancreas	0
	Ornithine	PDAC	-1	PDAC	Amino Acid	Ornithine	Pancreas	-1
	Proline	PDAC	0	PDAC	Amino Acid	Proline	Pancreas	0
	Stearate (18:0)	PDAC	0	PDAC	Lipid	Stearate (18:0)	Pancreas	0
	Taurine	PDAC	1	PDAC	Amino Acid	Taurine	Pancreas	1
	Uracil	PDAC	0	PDAC	Nucleotide	Uracil	Pancreas	0
	Xanthosine	PDAC	0	PDAC	Nucleotide	Xanthosine	Pancreas	0
	1-arachidonoyl-gpe (20:4n6)	PRAD	-1	PRAD	Lipid	1-arachidonoyl-gpe (20:4n6)	Prostate	-1
	1-methyladenosine	PRAD	0	PRAD	Nucleotide	1-methyladenosine	Prostate	0
	1-methylnicotinamide	PRAD	NA	PRAD	Cofactors and Vitamins	1-methylnicotinamide	Prostate	NA
	10-nonadecenoate (19:1n9)	PRAD	1	PRAD	Lipid	10-nonadecenoate (19:1n9)	Prostate	1
	6-phosphogluconate	PRAD	NA	PRAD	Carbohydrate	6-phosphogluconate	Prostate	NA
	Adenosine	PRAD	0	PRAD	Nucleotide	Adenosine	Prostate	0
	Asparagine	PRAD	0	PRAD	Amino acid	Asparagine	Prostate	0
	Beta-alanine	PRAD	0	PRAD	Amino acid	Beta-alanine	Prostate	0
	Butyrylcarnitine	PRAD	1	PRAD	Lipid	Butyrylcarnitine	Prostate	1
	Cholesterol	PRAD	-1	PRAD	Lipid	Cholesterol	Prostate	-1
	Citrate	PRAD	0	PRAD	Energy	Citrate	Prostate	0
	Creatine	PRAD	-1	PRAD	Amino Acid	Creatine	Prostate	-1
	Creatinine	PRAD	-1	PRAD	Amino acid	Creatinine	Prostate	-1
	Cysteine	PRAD	1	PRAD	Amino Acid	Cysteine	Prostate	1
	Docosahexaenoate (dha; 22:6n3)	PRAD	0	PRAD	Lipid	Docosahexaenoate (dha; 22:6n3)	Prostate	0
	Eicosenoate (20:1)	PRAD	1	PRAD	Lipid	Eicosenoate (20:1)	Prostate	1
	Fructose	PRAD	0	PRAD	Carbohydrate	Fructose	Prostate	0
	Gamma-glutamyltyrosine	PRAD	0	PRAD	Peptide	Gamma-glutamyltyrosine	Prostate	0
	Glucose	PRAD	-1	PRAD	Carbohydrate	Glucose	Prostate	-1
	Glutamate	PRAD	0	PRAD	Amino acid	Glutamate	Prostate	0
	Glutamine	PRAD	-1	PRAD	Amino acid	Glutamine	Prostate	-1
	Glycerophosphorylcholine (gpc)	PRAD	0	PRAD	Lipid	Glycerophosphorylcholine (gpc)	Prostate	0
	Guanine	PRAD	0	PRAD	Nucleotide	Guanine	Prostate	0
	Hypoxanthine	PRAD	1	PRAD	Nucleotide	Hypoxanthine	Prostate	1
	Inosine	PRAD	-1	PRAD	Nucleotide	Inosine	Prostate	-1
	Inositol 1-phosphate (i1p)	PRAD	-1	PRAD	Lipid	Inositol 1-phosphate (i1p)	Prostate	-1
	Isoleucine	PRAD	0	PRAD	Amino acid	Isoleucine	Prostate	0
	Kynurenine	PRAD	0	PRAD	Amino acid	Kynurenine	Prostate	0
	Lactate	PRAD	0	PRAD	Carbohydrate	Lactate	Prostate	0
	Leucine	PRAD	0	PRAD	Amino acid	Leucine	Prostate	0
	Lysine	PRAD	0	PRAD	Amino acid	Lysine	Prostate	0
	Maltose	PRAD	0	PRAD	Carbohydrate	Maltose	Prostate	0
	N-acetylglucosamine 6-phosphate	PRAD	NA	PRAD	Carbohydrate	N-acetylglucosamine 6-phosphate	Prostate	NA
	N-acetylmethionine	PRAD	0	PRAD	Amino acid	N-acetylmethionine	Prostate	0
	N-acetylneuraminate	PRAD	0	PRAD	Carbohydrate	N-acetylneuraminate	Prostate	0
	Ornithine	PRAD	1	PRAD	Amino Acid	Ornithine	Prostate	1
	Proline	PRAD	0	PRAD	Amino Acid	Proline	Prostate	0
	Stearate (18:0)	PRAD	-1	PRAD	Lipid	Stearate (18:0)	Prostate	-1
	Taurine	PRAD	-1	PRAD	Amino Acid	Taurine	Prostate	-1
	Uracil	PRAD	1	PRAD	Nucleotide	Uracil	Prostate	1
	Xanthosine	PRAD	1	PRAD	Nucleotide	Xanthosine	Prostate	1
	1-arachidonoyl-gpe (20:4n6)	RC18MR	0	RC18MR	Lipid	1-arachidonoyl-gpe (20:4n6)	Kidney	0
	1-methyladenosine	RC18MR	-1	RC18MR	Nucleotide	1-methyladenosine	Kidney	-1
	1-methylnicotinamide	RC18MR	1	RC18MR	Cofactors and Vitamins	1-methylnicotinamide	Kidney	1
	10-nonadecenoate (19:1n9)	RC18MR	1	RC18MR	Lipid	10-nonadecenoate (19:1n9)	Kidney	1
	6-phosphogluconate	RC18MR	1	RC18MR	Carbohydrate	6-phosphogluconate	Kidney	1
	Adenosine	RC18MR	-1	RC18MR	Nucleotide	Adenosine	Kidney	-1
	Asparagine	RC18MR	-1	RC18MR	Amino acid	Asparagine	Kidney	-1
	Beta-alanine	RC18MR	1	RC18MR	Amino acid	Beta-alanine	Kidney	1
	Butyrylcarnitine	RC18MR	1	RC18MR	Lipid	Butyrylcarnitine	Kidney	1
	Cholesterol	RC18MR	1	RC18MR	Lipid	Cholesterol	Kidney	1
	Citrate	RC18MR	1	RC18MR	Energy	Citrate	Kidney	1
	Creatine	RC18MR	1	RC18MR	Amino Acid	Creatine	Kidney	1
	Creatinine	RC18MR	-1	RC18MR	Amino acid	Creatinine	Kidney	-1
	Cysteine	RC18MR	-1	RC18MR	Amino Acid	Cysteine	Kidney	-1
	Docosahexaenoate (dha; 22:6n3)	RC18MR	-1	RC18MR	Lipid	Docosahexaenoate (dha; 22:6n3)	Kidney	-1
	Eicosenoate (20:1)	RC18MR	1	RC18MR	Lipid	Eicosenoate (20:1)	Kidney	1
	Fructose	RC18MR	1	RC18MR	Carbohydrate	Fructose	Kidney	1
	Gamma-glutamyltyrosine	RC18MR	1	RC18MR	Peptide	Gamma-glutamyltyrosine	Kidney	1
	Glucose	RC18MR	1	RC18MR	Carbohydrate	Glucose	Kidney	1
	Glutamate	RC18MR	1	RC18MR	Amino acid	Glutamate	Kidney	1
	Glutamine	RC18MR	1	RC18MR	Amino acid	Glutamine	Kidney	1
	Glycerophosphorylcholine (gpc)	RC18MR	1	RC18MR	Lipid	Glycerophosphorylcholine (gpc)	Kidney	1
	Guanine	RC18MR	1	RC18MR	Nucleotide	Guanine	Kidney	1
	Hypoxanthine	RC18MR	0	RC18MR	Nucleotide	Hypoxanthine	Kidney	0
	Inosine	RC18MR	1	RC18MR	Nucleotide	Inosine	Kidney	1
	Inositol 1-phosphate (i1p)	RC18MR	-1	RC18MR	Lipid	Inositol 1-phosphate (i1p)	Kidney	-1
	Isoleucine	RC18MR	-1	RC18MR	Amino acid	Isoleucine	Kidney	-1
	Kynurenine	RC18MR	1	RC18MR	Amino acid	Kynurenine	Kidney	1
	Lactate	RC18MR	1	RC18MR	Carbohydrate	Lactate	Kidney	1
	Leucine	RC18MR	0	RC18MR	Amino acid	Leucine	Kidney	0
	Lysine	RC18MR	0	RC18MR	Amino acid	Lysine	Kidney	0
	Maltose	RC18MR	1	RC18MR	Carbohydrate	Maltose	Kidney	1
	N-acetylglucosamine 6-phosphate	RC18MR	1	RC18MR	Carbohydrate	N-acetylglucosamine 6-phosphate	Kidney	1
	N-acetylmethionine	RC18MR	1	RC18MR	Amino acid	N-acetylmethionine	Kidney	1
	N-acetylneuraminate	RC18MR	1	RC18MR	Carbohydrate	N-acetylneuraminate	Kidney	1
	Ornithine	RC18MR	-1	RC18MR	Amino Acid	Ornithine	Kidney	-1
	Proline	RC18MR	-1	RC18MR	Amino Acid	Proline	Kidney	-1
	Stearate (18:0)	RC18MR	1	RC18MR	Lipid	Stearate (18:0)	Kidney	1
	Taurine	RC18MR	1	RC18MR	Amino Acid	Taurine	Kidney	1
	Uracil	RC18MR	-1	RC18MR	Nucleotide	Uracil	Kidney	-1
	Xanthosine	RC18MR	-1	RC18MR	Nucleotide	Xanthosine	Kidney	-1
	1-arachidonoyl-gpe (20:4n6)	RC20	-1	RC20	Lipid	1-arachidonoyl-gpe (20:4n6)	Kidney	-1
	1-methyladenosine	RC20	-1	RC20	Nucleotide	1-methyladenosine	Kidney	-1
	1-methylnicotinamide	RC20	1	RC20	Cofactors and Vitamins	1-methylnicotinamide	Kidney	1
	10-nonadecenoate (19:1n9)	RC20	1	RC20	Lipid	10-nonadecenoate (19:1n9)	Kidney	1
	6-phosphogluconate	RC20	1	RC20	Carbohydrate	6-phosphogluconate	Kidney	1
	Adenosine	RC20	-1	RC20	Nucleotide	Adenosine	Kidney	-1
	Asparagine	RC20	1	RC20	Amino acid	Asparagine	Kidney	1
	Beta-alanine	RC20	1	RC20	Amino acid	Beta-alanine	Kidney	1
	Butyrylcarnitine	RC20	0	RC20	Lipid	Butyrylcarnitine	Kidney	0
	Cholesterol	RC20	1	RC20	Lipid	Cholesterol	Kidney	1
	Citrate	RC20	1	RC20	Energy	Citrate	Kidney	1
	Creatine	RC20	1	RC20	Amino Acid	Creatine	Kidney	1
	Creatinine	RC20	-1	RC20	Amino acid	Creatinine	Kidney	-1
	Cysteine	RC20	0	RC20	Amino Acid	Cysteine	Kidney	0
	Docosahexaenoate (dha; 22:6n3)	RC20	-1	RC20	Lipid	Docosahexaenoate (dha; 22:6n3)	Kidney	-1
	Eicosenoate (20:1)	RC20	1	RC20	Lipid	Eicosenoate (20:1)	Kidney	1
	Fructose	RC20	1	RC20	Carbohydrate	Fructose	Kidney	1
	Gamma-glutamyltyrosine	RC20	-1	RC20	Peptide	Gamma-glutamyltyrosine	Kidney	-1
	Glucose	RC20	1	RC20	Carbohydrate	Glucose	Kidney	1
	Glutamate	RC20	0	RC20	Amino acid	Glutamate	Kidney	0
	Glutamine	RC20	1	RC20	Amino acid	Glutamine	Kidney	1
	Glycerophosphorylcholine (gpc)	RC20	1	RC20	Lipid	Glycerophosphorylcholine (gpc)	Kidney	1
	Guanine	RC20	1	RC20	Nucleotide	Guanine	Kidney	1
	Hypoxanthine	RC20	-1	RC20	Nucleotide	Hypoxanthine	Kidney	-1
	Inosine	RC20	0	RC20	Nucleotide	Inosine	Kidney	0
	Inositol 1-phosphate (i1p)	RC20	-1	RC20	Lipid	Inositol 1-phosphate (i1p)	Kidney	-1
	Isoleucine	RC20	1	RC20	Amino acid	Isoleucine	Kidney	1
	Kynurenine	RC20	1	RC20	Amino acid	Kynurenine	Kidney	1
	Lactate	RC20	1	RC20	Carbohydrate	Lactate	Kidney	1
	Leucine	RC20	1	RC20	Amino acid	Leucine	Kidney	1
	Lysine	RC20	1	RC20	Amino acid	Lysine	Kidney	1
	Maltose	RC20	1	RC20	Carbohydrate	Maltose	Kidney	1
	N-acetylglucosamine 6-phosphate	RC20	1	RC20	Carbohydrate	N-acetylglucosamine 6-phosphate	Kidney	1
	N-acetylmethionine	RC20	1	RC20	Amino acid	N-acetylmethionine	Kidney	1
	N-acetylneuraminate	RC20	1	RC20	Carbohydrate	N-acetylneuraminate	Kidney	1
	Ornithine	RC20	0	RC20	Amino Acid	Ornithine	Kidney	0
	Proline	RC20	1	RC20	Amino Acid	Proline	Kidney	1
	Stearate (18:0)	RC20	1	RC20	Lipid	Stearate (18:0)	Kidney	1
	Taurine	RC20	0	RC20	Amino Acid	Taurine	Kidney	0
	Uracil	RC20	0	RC20	Nucleotide	Uracil	Kidney	0
	Xanthosine	RC20	-1	RC20	Nucleotide	Xanthosine	Kidney	-1
Extended Data Fig. 1B	pathwayName	gene_da_mean	gene_fraction_mean
	Alanine, aspartate and glutamate metabolism	-0.108442	0.390534
	alpha-Linolenic acid metabolism	-0.0635111	0.359367
	Amino sugar and nucleotide sugar metabolism	0.113918	0.328964
	Arachidonic acid metabolism	-0.0655974	0.372083
	Arginine and proline metabolism	-0.100197	0.418872
	Arginine biosynthesis	-0.194594	0.356004
	Ascorbate and aldarate metabolism	-0.225966	0.332443
	beta-Alanine metabolism	-0.192775	0.404598
	Biosynthesis of unsaturated fatty acids	-0.0480912	0.350085
	Butanoate metabolism	-0.313579	0.46978
	Caffeine metabolism	-0.16	0.4
	Citrate cycle (TCA cycle)	-0.171429	0.361905
	Cysteine and methionine metabolism	-0.0695962	0.343389
	D-Glutamine and D-glutamate metabolism	-0.233333	0.366667
	Drug metabolism - cytochrome P450	-0.21987	0.368502
	Drug metabolism - other enzymes	-0.0398257	0.334615
	Ether lipid metabolism	0.0221715	0.372231
	Fatty acid biosynthesis	-0.081641	0.386613
	Fatty acid degradation	-0.246357	0.437995
	Fatty acid elongation	-0.0954416	0.341677
	Folate biosynthesis	-0.105311	0.341392
	Fructose and mannose metabolism	0.122835	0.4362
	Galactose metabolism	0.111199	0.325317
	Glutathione metabolism	-9.66795e-05	0.358803
	Glycerolipid metabolism	-0.0729071	0.369603
	Glycerophospholipid metabolism	-0.00554993	0.32434
	Glycine, serine and threonine metabolism	-0.192211	0.414305
	Glycolysis / Gluconeogenesis	-0.000827897	0.417237
	Glycosaminoglycan biosynthesis - chondroitin sulfate / dermatan sulfate	0.0928571	0.307143
	Glycosaminoglycan biosynthesis - heparan sulfate / heparin	-0.150433	0.271645
	Glycosaminoglycan biosynthesis - keratan sulfate	0.0204082	0.265306
	Glycosaminoglycan degradation	0.0246849	0.253068
	Glycosphingolipid biosynthesis - ganglio series	-0.0190476	0.342857
	Glycosphingolipid biosynthesis - globo and isoglobo series	0.105442	0.298639
	Glycosphingolipid biosynthesis - lacto and neolacto series	-0.105006	0.308913
	Glycosylphosphatidylinositol (GPI)-anchor biosynthesis	0.0111905	0.175476
	Glyoxylate and dicarboxylate metabolism	-0.221346	0.375698
	Histidine metabolism	-0.194805	0.402597
	Inositol phosphate metabolism	-0.066901	0.303755
	Linoleic acid metabolism	-0.104171	0.367378
	Lysine degradation	-0.0721858	0.33342
	Mannose type O-glycan biosynthesis	-0.0906268	0.252682
	Metabolism of xenobiotics by cytochrome P450	-0.202047	0.349724
	Mucin type O-glycan biosynthesis	0.031741	0.408648
	N-Glycan biosynthesis	0.100583	0.27225
	Neomycin, kanamycin and gentamicin biosynthesis	0.285714	0.4
	Nicotinate and nicotinamide metabolism	-0.119808	0.318367
	Nitrogen metabolism	-0.125	0.347689
	One carbon pool by folate	0.103008	0.357895
	Other glycan degradation	0.104575	0.298786
	Other types of O-glycan biosynthesis	0.0723055	0.339476
	Oxidative phosphorylation	-0.121911	0.21592
	Pantothenate and CoA biosynthesis	-0.0498031	0.396885
	Pentose and glucuronate interconversions	-0.121768	0.340315
	Pentose phosphate pathway	0.0199507	0.352064
	Phenylalanine metabolism	-0.167017	0.392857
	Phenylalanine, tyrosine and tryptophan biosynthesis	-0.190476	0.380952
	Phosphonate and phosphinate metabolism	-0.0714286	0.261905
	Porphyrin and chlorophyll metabolism	-0.034949	0.244898
	Primary bile acid biosynthesis	-0.0611495	0.299595
	Propanoate metabolism	-0.245194	0.383292
	Purine metabolism	-0.0358688	0.358145
	Pyrimidine metabolism	0.102812	0.34773
	Pyruvate metabolism	-0.175509	0.42216
	Retinol metabolism	-0.222517	0.3806
	Riboflavin metabolism	0	0.321429
	Selenocompound metabolism	-0.0688025	0.28834
	Sphingolipid metabolism	-0.0474368	0.290148
	Starch and sucrose metabolism	0.00768825	0.391365
	Steroid biosynthesis	0.0285714	0.385714
	Steroid hormone biosynthesis	-0.167476	0.354489
	Sulfur metabolism	-0.157143	0.357143
	Synthesis and degradation of ketone bodies	-0.311111	0.495238
	Taurine and hypotaurine metabolism	-0.174315	0.361328
	Terpenoid backbone biosynthesis	-0.0899814	0.223562
	Thiamine metabolism	-0.161905	0.297959
	Tryptophan metabolism	-0.168103	0.42011
	Tyrosine metabolism	-0.19708	0.393878
	Ubiquinone and other terpenoid-quinone biosynthesis	0.012987	0.246753
	Valine, leucine and isoleucine degradation	-0.264767	0.404559
	Vitamin B6 metabolism	-0.333333	0.428571
Extended Data Fig. 1C	metabolite_pair	distance	absolute_concordance
	2-aminoadipate##2-arachidonoyl glycerol	4	0.00340182
	2-aminoadipate##2-hydroxybutyrate (AHB)	2	0.0397907
	2-aminoadipate##2-hydroxyglutarate	2	0.0583989
	2-aminoadipate##2'-deoxyguanosine	4	0.0711673
	2-aminoadipate##2'-deoxyinosine	4	0.0117629
	2-aminoadipate##3-(4-hydroxyphenyl)lactate	3	0.123127
	2-aminoadipate##3-hydroxybutyrate (BHBA)	2	0.0895639
	2-aminoadipate##4-androsten-3beta,17beta-diol disulfate (1)	2	0.0240714
	2-aminoadipate##4-hydroxyphenylpyruvate	2	0.0777212
	2-aminoadipate##4-methyl-2-oxopentanoate	2	0.00899779
	2-aminoadipate##5-methylthioadenosine (MTA)	4	0.0178015
	2-aminoadipate##5-oxoproline	2	0.0522574
	2-aminoadipate##5,6-dihydrouracil	2	0.0510393
	2-aminoadipate##6-phosphogluconate	3	0.0166872
	2-aminoadipate##acetylcarnitine	3	0.153275
	2-aminoadipate##adenine	3	0.0828298
	2-aminoadipate##adenosine	3	0.0679363
	2-aminoadipate##adenosine 5'-monophosphate (AMP)	2	0.0908635
	2-aminoadipate##adenylosuccinate	3	0.0328324
	2-aminoadipate##adrenate (22:4n6)	3	0.0690238
	2-aminoadipate##alanine	2	0.127404
	2-aminoadipate##alpha-tocopherol	3	0.0143169
	2-aminoadipate##androsterone sulfate	3	0.0387121
	2-aminoadipate##arachidonate (20:4n6)	3	0.0454906
	2-aminoadipate##arginine	2	0.0344915
	2-aminoadipate##ascorbate (Vitamin C)	3	0.0680481
	2-aminoadipate##asparagine	2	0.0514928
	2-aminoadipate##aspartate	2	0.0188963
	2-aminoadipate##azelate (nonanedioate)	6	0.0424279
	2-aminoadipate##benzoate	5	0.0826806
	2-aminoadipate##beta-alanine	3	0.0690009
	2-aminoadipate##betaine	3	0.0974546
	2-aminoadipate##butyrylcarnitine	3	0.0841844
	2-aminoadipate##caprate (10:0)	3	0.0826186
	2-aminoadipate##caproate (6:0)	3	0.00271334
	2-aminoadipate##carnosine	3	0.140596
	2-aminoadipate##cholesterol	3	0.129809
	2-aminoadipate##choline	3	0.049077
	2-aminoadipate##citrate	2	0.0309277
	2-aminoadipate##citrulline	3	0.0188214
	2-aminoadipate##creatine	3	0.0200496
	2-aminoadipate##creatinine	4	0.0103693
	2-aminoadipate##cysteine	2	0.0745123
	2-aminoadipate##cystine	2	0.0156092
	2-aminoadipate##cytidine	4	0.148728
	2-aminoadipate##cytidine 5'-diphosphocholine	4	0.0208379
	2-aminoadipate##cytidine 5'-monophosphate (5'-CMP)	3	0.136114
	2-aminoadipate##deoxycarnitine	3	0.0478096
	2-aminoadipate##dihomo-linoleate (20:2n6)	4	0.069656
	2-aminoadipate##dihomo-linolenate (20:3n3 or n6)	3	0.0922985
	2-aminoadipate##docosadienoate (22:2n6)	3	0.0936503
	2-aminoadipate##docosahexaenoate (DHA; 22:6n3)	3	0.0757331
	2-aminoadipate##docosapentaenoate (n3 DPA; 22:5n3)	3	0.0827151
	2-aminoadipate##docosatrienoate (22:3n3)	3	0.0947443
	2-aminoadipate##eicosapentaenoate (EPA; 20:5n3)	3	0.0891162
	2-aminoadipate##eicosenoate (20:1)	3	0.0205146
	2-aminoadipate##ethanolamine	3	0.0531671
	2-aminoadipate##flavin adenine dinucleotide (FAD)	2	0.0327029
	2-aminoadipate##fumarate	3	0.123603
	2-aminoadipate##gamma-aminobutyrate (GABA)	2	0.0235051
	2-aminoadipate##glucose	2	0.0616671
	2-aminoadipate##glutamate	1	0.147904
	2-aminoadipate##glutamine	2	0.0607587
	2-aminoadipate##glutarate (C5-DC)	2	0.258977
	2-aminoadipate##glutathione, oxidized (GSSG)	2	0.0160781
	2-aminoadipate##glutathione, reduced (GSH)	2	0.0190392
	2-aminoadipate##glycerate	3	0.000603901
	2-aminoadipate##glycerol	3	0.0378169
	2-aminoadipate##glycerol 3-phosphate (G3P)	3	0.113321
	2-aminoadipate##glycerophosphoethanolamine	4	0.116924
	2-aminoadipate##glycerophosphorylcholine (GPC)	4	0.0818082
	2-aminoadipate##glycine	2	0.0979939
	2-aminoadipate##glycochenodeoxycholate	3	0.0288217
	2-aminoadipate##glycocholate	3	0.0263236
	2-aminoadipate##glycodeoxycholate	3	0.0538455
	2-aminoadipate##glycylleucine	3	0.0414871
	2-aminoadipate##guanidinoacetate	3	0.0744334
	2-aminoadipate##guanine	3	0.029254
	2-aminoadipate##guanosine	4	0.0752423
	2-aminoadipate##guanosine 5'- monophosphate (5'-GMP)	3	0.0640834
	2-aminoadipate##heme	3	0.0187782
	2-aminoadipate##hippurate	4	0.0107077
	2-aminoadipate##histamine	3	0.136045
	2-aminoadipate##histidine	2	0.0530142
	2-aminoadipate##hypotaurine	2	0.0604321
	2-aminoadipate##hypoxanthine	3	0.0323514
	2-aminoadipate##inosine	4	0.127561
	2-aminoadipate##inositol 1-phosphate (I1P)	4	0.0475964
	2-aminoadipate##isoleucine	2	0.0617091
	2-aminoadipate##kynurenine	2	0.11726
	2-aminoadipate##lactate	2	0.0323181
	2-aminoadipate##laurate (12:0)	3	0.0420463
	2-aminoadipate##leucine	2	0.074358
	2-aminoadipate##linoleate (18:2n6)	3	0.0179036
	2-aminoadipate##linolenate [alpha or gamma; (18:3n3 or 6)]	3	0.00108061
	2-aminoadipate##lysine	2	0.137562
	2-aminoadipate##malate	2	0.151473
	2-aminoadipate##maltose	3	0.000413086
	2-aminoadipate##maltotetraose	3	0.0844473
	2-aminoadipate##maltotriose	3	0.0563669
	2-aminoadipate##mannose	3	0.0634004
	2-aminoadipate##mannose 6-phosphate	3	0.00189447
	2-aminoadipate##methionine	2	0.0451006
	2-aminoadipate##myo-inositol	4	0.00986705
	2-aminoadipate##myristate (14:0)	3	0.00961684
	2-aminoadipate##N-acetylaspartate (NAA)	3	0.0475005
	2-aminoadipate##N-acetylglucosamine 6-phosphate	3	0.171393
	2-aminoadipate##N-acetylmethionine	3	0.0344349
	2-aminoadipate##nicotinamide	2	0.0667744
	2-aminoadipate##nicotinamide adenine dinucleotide (NAD+)	1	0.00798734
	2-aminoadipate##nicotinamide adenine dinucleotide reduced (NADH)	2	0.0619673
	2-aminoadipate##nicotinamide ribonucleotide (NMN)	2	0.0902005
	2-aminoadipate##oleate (18:1n9)	3	0.0642541
	2-aminoadipate##ornithine	3	0.170018
	2-aminoadipate##p-cresol sulfate	5	0.0185443
	2-aminoadipate##palmitate (16:0)	3	0.00431656
	2-aminoadipate##palmitoleate (16:1n7)	3	0.0121148
	2-aminoadipate##palmitoylcarnitine	3	0.0632265
	2-aminoadipate##pantothenate	4	0.0416724
	2-aminoadipate##pelargonate (9:0)	3	0.0721219
	2-aminoadipate##pentadecanoate (15:0)	3	0.0148181
	2-aminoadipate##phenylalanine	2	0.0534492
	2-aminoadipate##phosphocholine	4	0.0370846
	2-aminoadipate##phosphoenolpyruvate (PEP)	3	0.011768
	2-aminoadipate##phosphoethanolamine	3	0.00168684
	2-aminoadipate##phytosphingosine	3	0.0310159
	2-aminoadipate##pipecolate	5	0.0519842
	2-aminoadipate##proline	2	0.0394565
	2-aminoadipate##propionylcarnitine	3	0.0849462
	2-aminoadipate##putrescine	3	0.00625698
	2-aminoadipate##pyruvate	2	0.0689712
	2-aminoadipate##quinolinate	3	0.0269411
	2-aminoadipate##riboflavin (Vitamin B2)	4	0.0517757
	2-aminoadipate##ribose	2	0.0354693
	2-aminoadipate##S-adenosylhomocysteine (SAH)	3	0.103398
	2-aminoadipate##sarcosine	3	0.0356943
	2-aminoadipate##sedoheptulose-7-phosphate	3	0.000694249
	2-aminoadipate##serine	2	0.00278355
	2-aminoadipate##spermidine	2	0.0494331
	2-aminoadipate##spermine	3	0.00398729
	2-aminoadipate##sphinganine	3	0.0721282
	2-aminoadipate##sphingosine	4	0.127502
	2-aminoadipate##succinate	2	0.126149
	2-aminoadipate##taurine	2	0.10255
	2-aminoadipate##threonate	4	0.00778602
	2-aminoadipate##threonine	2	0.0337464
	2-aminoadipate##thymine	2	0.0428772
	2-aminoadipate##trans-4-hydroxyproline	2	0.0282554
	2-aminoadipate##tryptophan	2	0.0998836
	2-aminoadipate##tyrosine	2	0.0198415
	2-aminoadipate##UDP-glucuronate	3	0.0999451
	2-aminoadipate##uracil	2	0.0478854
	2-aminoadipate##urate	3	0.0498936
	2-aminoadipate##urea	3	0.0203485
	2-aminoadipate##uridine	3	0.0288208
	2-aminoadipate##valine	2	0.0498074
	2-aminoadipate##xanthine	3	0.0425987
	2-aminoadipate##xanthosine	4	0.0379668
	2-arachidonoyl glycerol##2-hydroxybutyrate (AHB)	4	0.00475184
	2-arachidonoyl glycerol##2-hydroxyglutarate	4	0.00647669
	2-arachidonoyl glycerol##2'-deoxyguanosine	4	0.00846413
	2-arachidonoyl glycerol##2'-deoxyinosine	4	0.0192554
	2-arachidonoyl glycerol##3-(4-hydroxyphenyl)lactate	4	0.227599
	2-arachidonoyl glycerol##3-hydroxybutyrate (BHBA)	4	0.102033
	2-arachidonoyl glycerol##4-androsten-3beta,17beta-diol disulfate (1)	4	0.060573
	2-arachidonoyl glycerol##4-hydroxyphenylpyruvate	4	0.127329
	2-arachidonoyl glycerol##4-methyl-2-oxopentanoate	3	0.139914
	2-arachidonoyl glycerol##5-methylthioadenosine (MTA)	4	0.205328
	2-arachidonoyl glycerol##5-oxoproline	3	0.205515
	2-arachidonoyl glycerol##5,6-dihydrouracil	3	0.0358249
	2-arachidonoyl glycerol##6-phosphogluconate	3	0.155944
	2-arachidonoyl glycerol##acetylcarnitine	3	0.00350504
	2-arachidonoyl glycerol##adenine	3	0.0807037
	2-arachidonoyl glycerol##adenosine	3	0.0866332
	2-arachidonoyl glycerol##adenosine 5'-monophosphate (AMP)	2	0.151444
	2-arachidonoyl glycerol##adenylosuccinate	3	0.124693
	2-arachidonoyl glycerol##adrenate (22:4n6)	2	0.18205
	2-arachidonoyl glycerol##alanine	3	0.0201644
	2-arachidonoyl glycerol##alpha-tocopherol	3	0.0463143
	2-arachidonoyl glycerol##androsterone sulfate	3	0.143751
	2-arachidonoyl glycerol##arachidonate (20:4n6)	1	0.198903
	2-arachidonoyl glycerol##arginine	3	0.185689
	2-arachidonoyl glycerol##ascorbate (Vitamin C)	3	0.164453
	2-arachidonoyl glycerol##asparagine	3	0.169645
	2-arachidonoyl glycerol##aspartate	3	0.0267293
	2-arachidonoyl glycerol##azelate (nonanedioate)	6	0.108609
	2-arachidonoyl glycerol##benzoate	5	0.0963241
	2-arachidonoyl glycerol##beta-alanine	3	0.0426177
	2-arachidonoyl glycerol##betaine	3	0.017607
	2-arachidonoyl glycerol##butyrylcarnitine	3	0.0483692
	2-arachidonoyl glycerol##caprate (10:0)	3	0.120019
	2-arachidonoyl glycerol##caproate (6:0)	3	0.271953
	2-arachidonoyl glycerol##carnosine	3	0.127324
	2-arachidonoyl glycerol##cholesterol	3	0.0586489
	2-arachidonoyl glycerol##choline	4	0.023365
	2-arachidonoyl glycerol##citrate	4	0.170946
	2-arachidonoyl glycerol##citrulline	3	0.185768
	2-arachidonoyl glycerol##creatine	3	0.0329042
	2-arachidonoyl glycerol##creatinine	4	0.0754121
	2-arachidonoyl glycerol##cysteine	3	0.196306
	2-arachidonoyl glycerol##cystine	3	0.0572012
	2-arachidonoyl glycerol##cytidine	4	0.000719936
	2-arachidonoyl glycerol##cytidine 5'-diphosphocholine	4	0.175577
	2-arachidonoyl glycerol##cytidine 5'-monophosphate (5'-CMP)	3	0.105053
	2-arachidonoyl glycerol##deoxycarnitine	3	0.144824
	2-arachidonoyl glycerol##dihomo-linoleate (20:2n6)	4	0.242172
	2-arachidonoyl glycerol##dihomo-linolenate (20:3n3 or n6)	2	0.238901
	2-arachidonoyl glycerol##docosadienoate (22:2n6)	2	0.139919
	2-arachidonoyl glycerol##docosahexaenoate (DHA; 22:6n3)	2	0.196198
	2-arachidonoyl glycerol##docosapentaenoate (n3 DPA; 22:5n3)	2	0.242263
	2-arachidonoyl glycerol##docosatrienoate (22:3n3)	2	0.217935
	2-arachidonoyl glycerol##eicosapentaenoate (EPA; 20:5n3)	2	0.117405
	2-arachidonoyl glycerol##eicosenoate (20:1)	2	0.175718
	2-arachidonoyl glycerol##ethanolamine	2	0.121285
	2-arachidonoyl glycerol##flavin adenine dinucleotide (FAD)	2	0.0630478
	2-arachidonoyl glycerol##fumarate	3	0.0713411
	2-arachidonoyl glycerol##gamma-aminobutyrate (GABA)	3	0.0956208
	2-arachidonoyl glycerol##glucose	3	0.0121118
	2-arachidonoyl glycerol##glutamate	3	0.0626927
	2-arachidonoyl glycerol##glutamine	3	0.111452
	2-arachidonoyl glycerol##glutarate (C5-DC)	4	0.0499296
	2-arachidonoyl glycerol##glutathione, oxidized (GSSG)	3	0.0503138
	2-arachidonoyl glycerol##glutathione, reduced (GSH)	2	0.0753954
	2-arachidonoyl glycerol##glycerate	3	0.0685037
	2-arachidonoyl glycerol##glycerol	1	0.199348
	2-arachidonoyl glycerol##glycerol 3-phosphate (G3P)	2	0.145984
	2-arachidonoyl glycerol##glycerophosphoethanolamine	3	0.166604
	2-arachidonoyl glycerol##glycerophosphorylcholine (GPC)	2	0.0841111
	2-arachidonoyl glycerol##glycine	3	0.0567134
	2-arachidonoyl glycerol##glycochenodeoxycholate	4	0.113987
	2-arachidonoyl glycerol##glycocholate	3	0.00138867
	2-arachidonoyl glycerol##glycodeoxycholate	4	0.105431
	2-arachidonoyl glycerol##glycylleucine	4	0.198911
	2-arachidonoyl glycerol##guanidinoacetate	4	0.0107418
	2-arachidonoyl glycerol##guanine	4	0.00203691
	2-arachidonoyl glycerol##guanosine	4	0.032771
	2-arachidonoyl glycerol##guanosine 5'- monophosphate (5'-GMP)	3	0.16843
	2-arachidonoyl glycerol##heme	3	0.0643248
	2-arachidonoyl glycerol##hippurate	4	0.0475847
	2-arachidonoyl glycerol##histamine	3	0.060442
	2-arachidonoyl glycerol##histidine	3	0.117108
	2-arachidonoyl glycerol##hypotaurine	4	0.0634535
	2-arachidonoyl glycerol##hypoxanthine	4	0.0992206
	2-arachidonoyl glycerol##inosine	4	0.0457584
	2-arachidonoyl glycerol##inositol 1-phosphate (I1P)	4	0.219148
	2-arachidonoyl glycerol##isoleucine	3	0.178824
	2-arachidonoyl glycerol##kynurenine	3	0.0561556
	2-arachidonoyl glycerol##lactate	3	0.121988
	2-arachidonoyl glycerol##laurate (12:0)	2	0.0836119
	2-arachidonoyl glycerol##leucine	3	0.0751239
	2-arachidonoyl glycerol##linoleate (18:2n6)	2	0.22066
	2-arachidonoyl glycerol##linolenate [alpha or gamma; (18:3n3 or 6)]	2	0.157394
	2-arachidonoyl glycerol##lysine	3	0.0631821
	2-arachidonoyl glycerol##malate	3	0.0588135
	2-arachidonoyl glycerol##maltose	4	0.0376852
	2-arachidonoyl glycerol##maltotetraose	5	0.0029628
	2-arachidonoyl glycerol##maltotriose	4	0.0145693
	2-arachidonoyl glycerol##mannose	4	0.186608
	2-arachidonoyl glycerol##mannose 6-phosphate	3	0.0799564
	2-arachidonoyl glycerol##methionine	3	0.0788832
	2-arachidonoyl glycerol##myo-inositol	4	0.027514
	2-arachidonoyl glycerol##myristate (14:0)	2	0.0723047
	2-arachidonoyl glycerol##N-acetylaspartate (NAA)	4	0.0040038
	2-arachidonoyl glycerol##N-acetylglucosamine 6-phosphate	3	0.0924675
	2-arachidonoyl glycerol##N-acetylmethionine	4	0.0891546
	2-arachidonoyl glycerol##nicotinamide	3	0.0216497
	2-arachidonoyl glycerol##nicotinamide adenine dinucleotide (NAD+)	3	0.161223
	2-arachidonoyl glycerol##nicotinamide adenine dinucleotide reduced (NADH)	3	0.103163
	2-arachidonoyl glycerol##nicotinamide ribonucleotide (NMN)	3	0.0689245
	2-arachidonoyl glycerol##oleate (18:1n9)	2	0.0551804
	2-arachidonoyl glycerol##ornithine	4	0.104313
	2-arachidonoyl glycerol##p-cresol sulfate	4	0.120878
	2-arachidonoyl glycerol##palmitate (16:0)	2	0.158847
	2-arachidonoyl glycerol##palmitoleate (16:1n7)	2	0.0899557
	2-arachidonoyl glycerol##palmitoylcarnitine	3	0.0594738
	2-arachidonoyl glycerol##pantothenate	3	0.0149443
	2-arachidonoyl glycerol##pelargonate (9:0)	3	0.00355689
	2-arachidonoyl glycerol##pentadecanoate (15:0)	2	0.0147168
	2-arachidonoyl glycerol##phenylalanine	3	0.0105383
	2-arachidonoyl glycerol##phosphocholine	3	0.0987017
	2-arachidonoyl glycerol##phosphoenolpyruvate (PEP)	3	0.102721
	2-arachidonoyl glycerol##phosphoethanolamine	3	0.0460673
	2-arachidonoyl glycerol##phytosphingosine	4	0.290856
	2-arachidonoyl glycerol##pipecolate	5	0.0976546
	2-arachidonoyl glycerol##proline	3	0.147348
	2-arachidonoyl glycerol##propionylcarnitine	3	0.171577
	2-arachidonoyl glycerol##putrescine	4	0.0558303
	2-arachidonoyl glycerol##pyruvate	3	0.0651977
	2-arachidonoyl glycerol##quinolinate	4	0.0425566
	2-arachidonoyl glycerol##riboflavin (Vitamin B2)	3	0.0342646
	2-arachidonoyl glycerol##ribose	3	0.0315267
	2-arachidonoyl glycerol##S-adenosylhomocysteine (SAH)	3	0.110327
	2-arachidonoyl glycerol##sarcosine	3	0.202942
	2-arachidonoyl glycerol##sedoheptulose-7-phosphate	3	0.0430451
	2-arachidonoyl glycerol##serine	3	0.096354
	2-arachidonoyl glycerol##spermidine	4	0.0767765
	2-arachidonoyl glycerol##spermine	4	0.119885
	2-arachidonoyl glycerol##sphinganine	2	0.113154
	2-arachidonoyl glycerol##sphingosine	2	0.13906
	2-arachidonoyl glycerol##succinate	3	0.0842944
	2-arachidonoyl glycerol##taurine	3	0.0918387
	2-arachidonoyl glycerol##threonate	4	0.075134
	2-arachidonoyl glycerol##threonine	3	0.063308
	2-arachidonoyl glycerol##thymine	3	0.0462332
	2-arachidonoyl glycerol##trans-4-hydroxyproline	3	0.048135
	2-arachidonoyl glycerol##tryptophan	3	0.025061
	2-arachidonoyl glycerol##tyrosine	3	0.0412924
	2-arachidonoyl glycerol##UDP-glucuronate	4	0.0476611
	2-arachidonoyl glycerol##uracil	3	0.124843
	2-arachidonoyl glycerol##urate	4	0.17789
	2-arachidonoyl glycerol##urea	3	0.20147
	2-arachidonoyl glycerol##uridine	4	0.146629
	2-arachidonoyl glycerol##valine	3	0.0463793
	2-arachidonoyl glycerol##xanthine	4	0.111422
	2-arachidonoyl glycerol##xanthosine	4	0.0552966
	2-hydroxybutyrate (AHB)##2-hydroxyglutarate	2	0.0951387
	2-hydroxybutyrate (AHB)##2'-deoxyguanosine	3	0.0781486
	2-hydroxybutyrate (AHB)##2'-deoxyinosine	3	0.078045
	2-hydroxybutyrate (AHB)##3-(4-hydroxyphenyl)lactate	2	0.165725
	2-hydroxybutyrate (AHB)##3-hydroxybutyrate (BHBA)	1	0.367024
	2-hydroxybutyrate (AHB)##4-androsten-3beta,17beta-diol disulfate (1)	2	0.100799
	2-hydroxybutyrate (AHB)##4-hydroxyphenylpyruvate	2	0.0311869
	2-hydroxybutyrate (AHB)##4-methyl-2-oxopentanoate	2	0.0818973
	2-hydroxybutyrate (AHB)##5-methylthioadenosine (MTA)	3	0.0488747
	2-hydroxybutyrate (AHB)##5-oxoproline	3	0.097057
	2-hydroxybutyrate (AHB)##5,6-dihydrouracil	2	0.173867
	2-hydroxybutyrate (AHB)##6-phosphogluconate	3	0.0358919
	2-hydroxybutyrate (AHB)##acetylcarnitine	3	0.0664334
	2-hydroxybutyrate (AHB)##adenine	3	0.0742554
	2-hydroxybutyrate (AHB)##adenosine	3	0.0721866
	2-hydroxybutyrate (AHB)##adenosine 5'-monophosphate (AMP)	2	0.00996335
	2-hydroxybutyrate (AHB)##adenylosuccinate	3	0.0208208
	2-hydroxybutyrate (AHB)##adrenate (22:4n6)	3	0.0243188
	2-hydroxybutyrate (AHB)##alanine	2	0.036061
	2-hydroxybutyrate (AHB)##alpha-tocopherol	3	0.0899109
	2-hydroxybutyrate (AHB)##androsterone sulfate	2	0.104885
	2-hydroxybutyrate (AHB)##arachidonate (20:4n6)	3	0.0111529
	2-hydroxybutyrate (AHB)##arginine	3	0.0730887
	2-hydroxybutyrate (AHB)##ascorbate (Vitamin C)	3	0.0895107
	2-hydroxybutyrate (AHB)##asparagine	2	0.0450228
	2-hydroxybutyrate (AHB)##aspartate	2	0.0286766
	2-hydroxybutyrate (AHB)##azelate (nonanedioate)	5	0.112205
	2-hydroxybutyrate (AHB)##benzoate	5	0.0352851
	2-hydroxybutyrate (AHB)##beta-alanine	2	0.017625
	2-hydroxybutyrate (AHB)##betaine	2	0.0221308
	2-hydroxybutyrate (AHB)##butyrylcarnitine	3	0.0904437
	2-hydroxybutyrate (AHB)##caprate (10:0)	3	0.0137865
	2-hydroxybutyrate (AHB)##caproate (6:0)	3	0.120172
	2-hydroxybutyrate (AHB)##carnosine	3	0.0694803
	2-hydroxybutyrate (AHB)##cholesterol	3	0.0412585
	2-hydroxybutyrate (AHB)##choline	2	0.00458492
	2-hydroxybutyrate (AHB)##citrate	2	0.164418
	2-hydroxybutyrate (AHB)##citrulline	3	0.0605839
	2-hydroxybutyrate (AHB)##creatine	3	0.0948621
	2-hydroxybutyrate (AHB)##creatinine	4	0.174785
	2-hydroxybutyrate (AHB)##cysteine	2	0.0369489
	2-hydroxybutyrate (AHB)##cystine	2	0.00597774
	2-hydroxybutyrate (AHB)##cytidine	3	0.0749174
	2-hydroxybutyrate (AHB)##cytidine 5'-diphosphocholine	3	0.0103949
	2-hydroxybutyrate (AHB)##cytidine 5'-monophosphate (5'-CMP)	3	0.0495754
	2-hydroxybutyrate (AHB)##deoxycarnitine	2	0.0772661
	2-hydroxybutyrate (AHB)##dihomo-linoleate (20:2n6)	3	0.195049
	2-hydroxybutyrate (AHB)##dihomo-linolenate (20:3n3 or n6)	3	0.0852481
	2-hydroxybutyrate (AHB)##docosadienoate (22:2n6)	3	0.124495
	2-hydroxybutyrate (AHB)##docosahexaenoate (DHA; 22:6n3)	3	0.0218931
	2-hydroxybutyrate (AHB)##docosapentaenoate (n3 DPA; 22:5n3)	3	0.0565409
	2-hydroxybutyrate (AHB)##docosatrienoate (22:3n3)	3	0.00434212
	2-hydroxybutyrate (AHB)##eicosapentaenoate (EPA; 20:5n3)	3	0.0210568
	2-hydroxybutyrate (AHB)##eicosenoate (20:1)	3	0.158795
	2-hydroxybutyrate (AHB)##ethanolamine	3	0.0110492
	2-hydroxybutyrate (AHB)##flavin adenine dinucleotide (FAD)	2	0.0441361
	2-hydroxybutyrate (AHB)##fumarate	3	0.120864
	2-hydroxybutyrate (AHB)##gamma-aminobutyrate (GABA)	2	0.0458394
	2-hydroxybutyrate (AHB)##glucose	2	0.104026
	2-hydroxybutyrate (AHB)##glutamate	2	0.0361357
	2-hydroxybutyrate (AHB)##glutamine	2	0.0221157
	2-hydroxybutyrate (AHB)##glutarate (C5-DC)	2	0.0348861
	2-hydroxybutyrate (AHB)##glutathione, oxidized (GSSG)	2	0.0177124
	2-hydroxybutyrate (AHB)##glutathione, reduced (GSH)	2	0.0122192
	2-hydroxybutyrate (AHB)##glycerate	2	0.0655756
	2-hydroxybutyrate (AHB)##glycerol	3	0.0192007
	2-hydroxybutyrate (AHB)##glycerol 3-phosphate (G3P)	2	0.0449354
	2-hydroxybutyrate (AHB)##glycerophosphoethanolamine	4	0.0119165
	2-hydroxybutyrate (AHB)##glycerophosphorylcholine (GPC)	3	0.129307
	2-hydroxybutyrate (AHB)##glycine	3	0.0352346
	2-hydroxybutyrate (AHB)##glycochenodeoxycholate	3	0.105189
	2-hydroxybutyrate (AHB)##glycocholate	3	0.226214
	2-hydroxybutyrate (AHB)##glycodeoxycholate	4	0.0372297
	2-hydroxybutyrate (AHB)##glycylleucine	4	0.118496
	2-hydroxybutyrate (AHB)##guanidinoacetate	3	0.0935095
	2-hydroxybutyrate (AHB)##guanine	3	0.0250024
	2-hydroxybutyrate (AHB)##guanosine	4	0.025451
	2-hydroxybutyrate (AHB)##guanosine 5'- monophosphate (5'-GMP)	3	0.0232984
	2-hydroxybutyrate (AHB)##heme	3	0.11338
	2-hydroxybutyrate (AHB)##hippurate	4	0.0301325
	2-hydroxybutyrate (AHB)##histamine	3	0.00495955
	2-hydroxybutyrate (AHB)##histidine	3	0.0287044
	2-hydroxybutyrate (AHB)##hypotaurine	2	0.0354499
	2-hydroxybutyrate (AHB)##hypoxanthine	2	0.0536836
	2-hydroxybutyrate (AHB)##inosine	3	0.0355287
	2-hydroxybutyrate (AHB)##inositol 1-phosphate (I1P)	4	0.0211465
	2-hydroxybutyrate (AHB)##isoleucine	3	0.0592622
	2-hydroxybutyrate (AHB)##kynurenine	2	0.0259099
	2-hydroxybutyrate (AHB)##lactate	1	0.265101
	2-hydroxybutyrate (AHB)##laurate (12:0)	3	0.0165539
	2-hydroxybutyrate (AHB)##leucine	3	0.0538197
	2-hydroxybutyrate (AHB)##linoleate (18:2n6)	3	0.176941
	2-hydroxybutyrate (AHB)##linolenate [alpha or gamma; (18:3n3 or 6)]	3	0.113195
	2-hydroxybutyrate (AHB)##lysine	2	0.0681856
	2-hydroxybutyrate (AHB)##malate	2	0.0878903
	2-hydroxybutyrate (AHB)##maltose	3	0.0939304
	2-hydroxybutyrate (AHB)##maltotetraose	3	0.0885899
	2-hydroxybutyrate (AHB)##maltotriose	3	0.10075
	2-hydroxybutyrate (AHB)##mannose	3	0.0110617
	2-hydroxybutyrate (AHB)##mannose 6-phosphate	3	0.0479322
	2-hydroxybutyrate (AHB)##methionine	2	0.0191306
	2-hydroxybutyrate (AHB)##myo-inositol	4	0.173092
	2-hydroxybutyrate (AHB)##myristate (14:0)	3	0.0118272
	2-hydroxybutyrate (AHB)##N-acetylaspartate (NAA)	2	0.0386862
	2-hydroxybutyrate (AHB)##N-acetylglucosamine 6-phosphate	2	0.0290563
	2-hydroxybutyrate (AHB)##N-acetylmethionine	2	0.0473587
	2-hydroxybutyrate (AHB)##nicotinamide	2	0.103586
	2-hydroxybutyrate (AHB)##nicotinamide adenine dinucleotide (NAD+)	1	0.00527876
	2-hydroxybutyrate (AHB)##nicotinamide adenine dinucleotide reduced (NADH)	1	0.0127279
	2-hydroxybutyrate (AHB)##nicotinamide ribonucleotide (NMN)	2	0.244303
	2-hydroxybutyrate (AHB)##oleate (18:1n9)	3	0.197076
	2-hydroxybutyrate (AHB)##ornithine	2	0.00777218
	2-hydroxybutyrate (AHB)##p-cresol sulfate	4	0.0526872
	2-hydroxybutyrate (AHB)##palmitate (16:0)	3	0.082222
	2-hydroxybutyrate (AHB)##palmitoleate (16:1n7)	3	0.114418
	2-hydroxybutyrate (AHB)##palmitoylcarnitine	3	0.0158061
	2-hydroxybutyrate (AHB)##pantothenate	3	0.0396296
	2-hydroxybutyrate (AHB)##pelargonate (9:0)	3	0.100337
	2-hydroxybutyrate (AHB)##pentadecanoate (15:0)	3	0.11682
	2-hydroxybutyrate (AHB)##phenylalanine	2	0.0197686
	2-hydroxybutyrate (AHB)##phosphocholine	3	0.0392325
	2-hydroxybutyrate (AHB)##phosphoenolpyruvate (PEP)	2	0.0540812
	2-hydroxybutyrate (AHB)##phosphoethanolamine	3	0.0618062
	2-hydroxybutyrate (AHB)##phytosphingosine	3	0.0189946
	2-hydroxybutyrate (AHB)##pipecolate	4	0.228544
	2-hydroxybutyrate (AHB)##proline	2	0.0550644
	2-hydroxybutyrate (AHB)##propionylcarnitine	3	0.00720327
	2-hydroxybutyrate (AHB)##putrescine	3	0.00568186
	2-hydroxybutyrate (AHB)##pyruvate	1	0.100281
	2-hydroxybutyrate (AHB)##quinolinate	3	0.0427047
	2-hydroxybutyrate (AHB)##riboflavin (Vitamin B2)	3	0.0473988
	2-hydroxybutyrate (AHB)##ribose	2	0.0403627
	2-hydroxybutyrate (AHB)##S-adenosylhomocysteine (SAH)	3	0.00728965
	2-hydroxybutyrate (AHB)##sarcosine	3	0.0708206
	2-hydroxybutyrate (AHB)##sedoheptulose-7-phosphate	3	0.0156229
	2-hydroxybutyrate (AHB)##serine	2	0.0119439
	2-hydroxybutyrate (AHB)##spermidine	2	0.0297143
	2-hydroxybutyrate (AHB)##spermine	3	0.0282503
	2-hydroxybutyrate (AHB)##sphinganine	3	0.0379264
	2-hydroxybutyrate (AHB)##sphingosine	3	0.0325751
	2-hydroxybutyrate (AHB)##succinate	2	0.0687981
	2-hydroxybutyrate (AHB)##taurine	2	0.00506199
	2-hydroxybutyrate (AHB)##threonate	3	0.194382
	2-hydroxybutyrate (AHB)##threonine	2	0.0566781
	2-hydroxybutyrate (AHB)##thymine	2	0.0330437
	2-hydroxybutyrate (AHB)##trans-4-hydroxyproline	2	0.182166
	2-hydroxybutyrate (AHB)##tryptophan	3	0.00292862
	2-hydroxybutyrate (AHB)##tyrosine	3	0.0135235
	2-hydroxybutyrate (AHB)##UDP-glucuronate	2	0.0706013
	2-hydroxybutyrate (AHB)##uracil	2	0.0804214
	2-hydroxybutyrate (AHB)##urate	2	0.326809
	2-hydroxybutyrate (AHB)##urea	3	0.428786
	2-hydroxybutyrate (AHB)##uridine	3	0.0805999
	2-hydroxybutyrate (AHB)##valine	3	0.129761
	2-hydroxybutyrate (AHB)##xanthine	2	0.085617
	2-hydroxybutyrate (AHB)##xanthosine	3	0.0140065
	2-hydroxyglutarate##2'-deoxyguanosine	4	0.0477924
	2-hydroxyglutarate##2'-deoxyinosine	3	0.0854332
	2-hydroxyglutarate##3-(4-hydroxyphenyl)lactate	4	0.170248
	2-hydroxyglutarate##3-hydroxybutyrate (BHBA)	2	0.0797692
	2-hydroxyglutarate##4-androsten-3beta,17beta-diol disulfate (1)	2	0.0444504
	2-hydroxyglutarate##4-hydroxyphenylpyruvate	3	0.0620974
	2-hydroxyglutarate##4-methyl-2-oxopentanoate	2	0.0731895
	2-hydroxyglutarate##5-methylthioadenosine (MTA)	4	0.0722632
	2-hydroxyglutarate##5-oxoproline	3	0.0722046
	2-hydroxyglutarate##5,6-dihydrouracil	2	0.0822941
	2-hydroxyglutarate##6-phosphogluconate	3	0.13319
	2-hydroxyglutarate##acetylcarnitine	4	0.0839296
	2-hydroxyglutarate##adenine	3	0.0159734
	2-hydroxyglutarate##adenosine	4	0.0220056
	2-hydroxyglutarate##adenosine 5'-monophosphate (AMP)	3	0.0787301
	2-hydroxyglutarate##adenylosuccinate	4	0.159094
	2-hydroxyglutarate##adrenate (22:4n6)	3	0.0274356
	2-hydroxyglutarate##alanine	2	0.119008
	2-hydroxyglutarate##alpha-tocopherol	3	0.0409462
	2-hydroxyglutarate##androsterone sulfate	4	0.0589909
	2-hydroxyglutarate##arachidonate (20:4n6)	3	0.000262495
	2-hydroxyglutarate##arginine	3	0.0916897
	2-hydroxyglutarate##ascorbate (Vitamin C)	3	0.100944
	2-hydroxyglutarate##asparagine	3	0.0656312
	2-hydroxyglutarate##aspartate	2	0.166632
	2-hydroxyglutarate##azelate (nonanedioate)	6	0.121814
	2-hydroxyglutarate##benzoate	5	0.147294
	2-hydroxyglutarate##beta-alanine	4	0.124145
	2-hydroxyglutarate##betaine	4	0.0251965
	2-hydroxyglutarate##butyrylcarnitine	4	0.151455
	2-hydroxyglutarate##caprate (10:0)	3	0.123452
	2-hydroxyglutarate##caproate (6:0)	3	0.190473
	2-hydroxyglutarate##carnosine	4	0.0510732
	2-hydroxyglutarate##cholesterol	3	0.0745653
	2-hydroxyglutarate##choline	2	0.129915
	2-hydroxyglutarate##citrate	2	0.0105413
	2-hydroxyglutarate##citrulline	3	0.0807312
	2-hydroxyglutarate##creatine	3	0.0548263
	2-hydroxyglutarate##creatinine	4	0.0807713
	2-hydroxyglutarate##cysteine	2	0.138605
	2-hydroxyglutarate##cystine	2	0.0252789
	2-hydroxyglutarate##cytidine	4	0.0244396
	2-hydroxyglutarate##cytidine 5'-diphosphocholine	4	0.0996315
	2-hydroxyglutarate##cytidine 5'-monophosphate (5'-CMP)	3	0.08996
	2-hydroxyglutarate##deoxycarnitine	3	0.0998276
	2-hydroxyglutarate##dihomo-linoleate (20:2n6)	4	0.053629
	2-hydroxyglutarate##dihomo-linolenate (20:3n3 or n6)	3	0.0346256
	2-hydroxyglutarate##docosadienoate (22:2n6)	3	0.019814
	2-hydroxyglutarate##docosahexaenoate (DHA; 22:6n3)	3	0.0166364
	2-hydroxyglutarate##docosapentaenoate (n3 DPA; 22:5n3)	3	0.0484362
	2-hydroxyglutarate##docosatrienoate (22:3n3)	3	0.0805531
	2-hydroxyglutarate##eicosapentaenoate (EPA; 20:5n3)	3	0.0354093
	2-hydroxyglutarate##eicosenoate (20:1)	3	0.0484272
	2-hydroxyglutarate##ethanolamine	3	0.0109427
	2-hydroxyglutarate##flavin adenine dinucleotide (FAD)	2	0.0314948
	2-hydroxyglutarate##fumarate	3	0.143272
	2-hydroxyglutarate##gamma-aminobutyrate (GABA)	4	0.10839
	2-hydroxyglutarate##glucose	2	0.0202019
	2-hydroxyglutarate##glutamate	2	0.0979512
	2-hydroxyglutarate##glutamine	3	0.157766
	2-hydroxyglutarate##glutarate (C5-DC)	2	0.138498
	2-hydroxyglutarate##glutathione, oxidized (GSSG)	3	0.0358853
	2-hydroxyglutarate##glutathione, reduced (GSH)	2	0.0563146
	2-hydroxyglutarate##glycerate	3	0.0372536
	2-hydroxyglutarate##glycerol	3	0.127594
	2-hydroxyglutarate##glycerol 3-phosphate (G3P)	2	0.165875
	2-hydroxyglutarate##glycerophosphoethanolamine	3	0.0436879
	2-hydroxyglutarate##glycerophosphorylcholine (GPC)	3	0.0598012
	2-hydroxyglutarate##glycine	3	0.104802
	2-hydroxyglutarate##glycochenodeoxycholate	4	0.0538649
	2-hydroxyglutarate##glycocholate	3	0.0626068
	2-hydroxyglutarate##glycodeoxycholate	4	0.0114379
	2-hydroxyglutarate##glycylleucine	4	0.0568868
	2-hydroxyglutarate##guanidinoacetate	4	0.0348252
	2-hydroxyglutarate##guanine	3	0.0522598
	2-hydroxyglutarate##guanosine	4	0.0179312
	2-hydroxyglutarate##guanosine 5'- monophosphate (5'-GMP)	3	0.0963761
	2-hydroxyglutarate##heme	3	0.072179
	2-hydroxyglutarate##hippurate	4	0.00332763
	2-hydroxyglutarate##histamine	3	0.057145
	2-hydroxyglutarate##histidine	3	0.108721
	2-hydroxyglutarate##hypotaurine	3	0.0236083
	2-hydroxyglutarate##hypoxanthine	2	0.0187104
	2-hydroxyglutarate##inosine	3	0.0162597
	2-hydroxyglutarate##inositol 1-phosphate (I1P)	5	0.0442425
	2-hydroxyglutarate##isoleucine	3	0.0780888
	2-hydroxyglutarate##kynurenine	2	0.149853
	2-hydroxyglutarate##lactate	2	0.159722
	2-hydroxyglutarate##laurate (12:0)	3	0.171945
	2-hydroxyglutarate##leucine	3	0.0728047
	2-hydroxyglutarate##linoleate (18:2n6)	3	0.0157065
	2-hydroxyglutarate##linolenate [alpha or gamma; (18:3n3 or 6)]	3	0.0218627
	2-hydroxyglutarate##lysine	3	0.0627413
	2-hydroxyglutarate##malate	2	0.17811
	2-hydroxyglutarate##maltose	3	0.0309602
	2-hydroxyglutarate##maltotetraose	3	0.0108203
	2-hydroxyglutarate##maltotriose	3	0.0325565
	2-hydroxyglutarate##mannose	4	0.0220972
	2-hydroxyglutarate##mannose 6-phosphate	4	0.118213
	2-hydroxyglutarate##methionine	3	0.0847976
	2-hydroxyglutarate##myo-inositol	4	0.00304333
	2-hydroxyglutarate##myristate (14:0)	3	0.0889907
	2-hydroxyglutarate##N-acetylaspartate (NAA)	3	0.0442128
	2-hydroxyglutarate##N-acetylglucosamine 6-phosphate	3	0.0424761
	2-hydroxyglutarate##N-acetylmethionine	3	0.0371256
	2-hydroxyglutarate##nicotinamide	3	0.108723
	2-hydroxyglutarate##nicotinamide adenine dinucleotide (NAD+)	2	0.0880085
	2-hydroxyglutarate##nicotinamide adenine dinucleotide reduced (NADH)	1	0.078239
	2-hydroxyglutarate##nicotinamide ribonucleotide (NMN)	3	0.103447
	2-hydroxyglutarate##oleate (18:1n9)	3	0.053367
	2-hydroxyglutarate##ornithine	3	0.0212948
	2-hydroxyglutarate##p-cresol sulfate	5	0.0191948
	2-hydroxyglutarate##palmitate (16:0)	3	0.0928471
	2-hydroxyglutarate##palmitoleate (16:1n7)	3	0.0109964
	2-hydroxyglutarate##palmitoylcarnitine	4	0.0231669
	2-hydroxyglutarate##pantothenate	4	0.0412069
	2-hydroxyglutarate##pelargonate (9:0)	3	0.168469
	2-hydroxyglutarate##pentadecanoate (15:0)	3	0.0962563
	2-hydroxyglutarate##phenylalanine	2	0.0668783
	2-hydroxyglutarate##phosphocholine	3	0.0494829
	2-hydroxyglutarate##phosphoenolpyruvate (PEP)	3	0.0740433
	2-hydroxyglutarate##phosphoethanolamine	3	0.0344777
	2-hydroxyglutarate##phytosphingosine	4	0.0616964
	2-hydroxyglutarate##pipecolate	6	0.0382336
	2-hydroxyglutarate##proline	2	0.0240145
	2-hydroxyglutarate##propionylcarnitine	4	0.0682734
	2-hydroxyglutarate##putrescine	3	0.181213
	2-hydroxyglutarate##pyruvate	2	0.0044259
	2-hydroxyglutarate##quinolinate	3	0.0903085
	2-hydroxyglutarate##riboflavin (Vitamin B2)	4	0.00972457
	2-hydroxyglutarate##ribose	2	0.0591877
	2-hydroxyglutarate##S-adenosylhomocysteine (SAH)	3	0.0624312
	2-hydroxyglutarate##sarcosine	3	0.0450353
	2-hydroxyglutarate##sedoheptulose-7-phosphate	3	0.0659976
	2-hydroxyglutarate##serine	3	0.0116314
	2-hydroxyglutarate##spermidine	2	0.0709917
	2-hydroxyglutarate##spermine	3	0.0323525
	2-hydroxyglutarate##sphinganine	3	0.0675387
	2-hydroxyglutarate##sphingosine	4	0.079665
	2-hydroxyglutarate##succinate	2	0.210288
	2-hydroxyglutarate##taurine	3	0.0910477
	2-hydroxyglutarate##threonate	4	0.0383225
	2-hydroxyglutarate##threonine	3	0.0677663
	2-hydroxyglutarate##thymine	3	0.111684
	2-hydroxyglutarate##trans-4-hydroxyproline	2	0.061193
	2-hydroxyglutarate##tryptophan	3	0.0854332
	2-hydroxyglutarate##tyrosine	3	0.0938466
	2-hydroxyglutarate##UDP-glucuronate	2	0.140271
	2-hydroxyglutarate##uracil	2	0.106134
	2-hydroxyglutarate##urate	4	0.0441918
	2-hydroxyglutarate##urea	4	0.0314424
	2-hydroxyglutarate##uridine	3	0.0403513
	2-hydroxyglutarate##valine	3	0.0693183
	2-hydroxyglutarate##xanthine	2	0.0215947
	2-hydroxyglutarate##xanthosine	3	0.0589962
	2'-deoxyguanosine##2'-deoxyinosine	2	0.713839
	2'-deoxyguanosine##3-(4-hydroxyphenyl)lactate	4	0.0226585
	2'-deoxyguanosine##3-hydroxybutyrate (BHBA)	3	0.123573
	2'-deoxyguanosine##4-androsten-3beta,17beta-diol disulfate (1)	4	0.0974479
	2'-deoxyguanosine##4-hydroxyphenylpyruvate	3	0.050876
	2'-deoxyguanosine##4-methyl-2-oxopentanoate	4	0.175713
	2'-deoxyguanosine##5-methylthioadenosine (MTA)	3	0.228066
	2'-deoxyguanosine##5-oxoproline	3	0.182326
	2'-deoxyguanosine##5,6-dihydrouracil	3	0.132917
	2'-deoxyguanosine##6-phosphogluconate	2	0.0392851
	2'-deoxyguanosine##acetylcarnitine	4	0.133047
	2'-deoxyguanosine##adenine	2	0.188853
	2'-deoxyguanosine##adenosine	2	0.0336148
	2'-deoxyguanosine##adenosine 5'-monophosphate (AMP)	2	0.18229
	2'-deoxyguanosine##adenylosuccinate	3	0.306053
	2'-deoxyguanosine##adrenate (22:4n6)	3	0.205062
	2'-deoxyguanosine##alanine	3	0.0412296
	2'-deoxyguanosine##alpha-tocopherol	3	0.158413
	2'-deoxyguanosine##androsterone sulfate	4	0.168577
	2'-deoxyguanosine##arachidonate (20:4n6)	3	0.15645
	2'-deoxyguanosine##arginine	3	0.144412
	2'-deoxyguanosine##ascorbate (Vitamin C)	3	0.28109
	2'-deoxyguanosine##asparagine	3	0.0268259
	2'-deoxyguanosine##aspartate	3	0.0923429
	2'-deoxyguanosine##azelate (nonanedioate)	5	0.0277951
	2'-deoxyguanosine##benzoate	4	0.241369
	2'-deoxyguanosine##beta-alanine	3	0.0426762
	2'-deoxyguanosine##betaine	4	0.141528
	2'-deoxyguanosine##butyrylcarnitine	4	0.00789338
	2'-deoxyguanosine##caprate (10:0)	3	0.155678
	2'-deoxyguanosine##caproate (6:0)	3	0.131349
	2'-deoxyguanosine##carnosine	3	0.0265725
	2'-deoxyguanosine##cholesterol	3	0.096748
	2'-deoxyguanosine##choline	3	0.210678
	2'-deoxyguanosine##citrate	3	0.17296
	2'-deoxyguanosine##citrulline	3	0.210484
	2'-deoxyguanosine##creatine	2	0.0121486
	2'-deoxyguanosine##creatinine	3	0.167793
	2'-deoxyguanosine##cysteine	3	0.202135
	2'-deoxyguanosine##cystine	3	0.137363
	2'-deoxyguanosine##cytidine	2	0.0315502
	2'-deoxyguanosine##cytidine 5'-diphosphocholine	3	0.170448
	2'-deoxyguanosine##cytidine 5'-monophosphate (5'-CMP)	2	0.0708803
	2'-deoxyguanosine##deoxycarnitine	4	0.00248776
	2'-deoxyguanosine##dihomo-linoleate (20:2n6)	3	0.253045
	2'-deoxyguanosine##dihomo-linolenate (20:3n3 or n6)	3	0.245636
	2'-deoxyguanosine##docosadienoate (22:2n6)	3	0.255385
	2'-deoxyguanosine##docosahexaenoate (DHA; 22:6n3)	3	0.181537
	2'-deoxyguanosine##docosapentaenoate (n3 DPA; 22:5n3)	3	0.274285
	2'-deoxyguanosine##docosatrienoate (22:3n3)	3	0.27102
	2'-deoxyguanosine##eicosapentaenoate (EPA; 20:5n3)	3	0.245857
	2'-deoxyguanosine##eicosenoate (20:1)	3	0.197622
	2'-deoxyguanosine##ethanolamine	3	0.203094
	2'-deoxyguanosine##flavin adenine dinucleotide (FAD)	3	0.273417
	2'-deoxyguanosine##fumarate	3	0.117521
	2'-deoxyguanosine##gamma-aminobutyrate (GABA)	3	0.112956
	2'-deoxyguanosine##glucose	3	0.238704
	2'-deoxyguanosine##glutamate	3	0.080991
	2'-deoxyguanosine##glutamine	3	0.251009
	2'-deoxyguanosine##glutarate (C5-DC)	4	0.0791422
	2'-deoxyguanosine##glutathione, oxidized (GSSG)	3	0.0489819
	2'-deoxyguanosine##glutathione, reduced (GSH)	3	0.145939
	2'-deoxyguanosine##glycerate	3	0.0583172
	2'-deoxyguanosine##glycerol	3	0.260744
	2'-deoxyguanosine##glycerol 3-phosphate (G3P)	3	0.0645601
	2'-deoxyguanosine##glycerophosphoethanolamine	4	0.101131
	2'-deoxyguanosine##glycerophosphorylcholine (GPC)	4	0.127533
	2'-deoxyguanosine##glycine	3	0.0520145
	2'-deoxyguanosine##glycochenodeoxycholate	3	0.166538
	2'-deoxyguanosine##glycocholate	3	0.0956409
	2'-deoxyguanosine##glycodeoxycholate	4	0.0956231
	2'-deoxyguanosine##glycylleucine	4	0.148682
	2'-deoxyguanosine##guanidinoacetate	3	0.00101569
	2'-deoxyguanosine##guanine	1	0.128591
	2'-deoxyguanosine##guanosine	2	0.230416
	2'-deoxyguanosine##guanosine 5'- monophosphate (5'-GMP)	2	0.1298
	2'-deoxyguanosine##heme	3	0.251785
	2'-deoxyguanosine##hippurate	4	0.145382
	2'-deoxyguanosine##histamine	3	0.120944
	2'-deoxyguanosine##histidine	3	0.0480277
	2'-deoxyguanosine##hypotaurine	4	0.0574267
	2'-deoxyguanosine##hypoxanthine	2	0.118848
	2'-deoxyguanosine##inosine	2	0.189565
	2'-deoxyguanosine##inositol 1-phosphate (I1P)	3	0.182141
	2'-deoxyguanosine##isoleucine	3	0.00470083
	2'-deoxyguanosine##kynurenine	3	0.105208
	2'-deoxyguanosine##lactate	3	0.060875
	2'-deoxyguanosine##laurate (12:0)	3	0.0773884
	2'-deoxyguanosine##leucine	3	0.0700476
	2'-deoxyguanosine##linoleate (18:2n6)	3	0.157891
	2'-deoxyguanosine##linolenate [alpha or gamma; (18:3n3 or 6)]	3	0.172946
	2'-deoxyguanosine##lysine	3	0.0748839
	2'-deoxyguanosine##malate	4	0.125612
	2'-deoxyguanosine##maltose	4	0.133024
	2'-deoxyguanosine##maltotetraose	4	0.0912802
	2'-deoxyguanosine##maltotriose	4	0.130841
	2'-deoxyguanosine##mannose	3	0.0774217
	2'-deoxyguanosine##mannose 6-phosphate	3	0.176105
	2'-deoxyguanosine##methionine	3	0.0548118
	2'-deoxyguanosine##myo-inositol	3	0.123846
	2'-deoxyguanosine##myristate (14:0)	3	0.0295876
	2'-deoxyguanosine##N-acetylaspartate (NAA)	4	0.109419
	2'-deoxyguanosine##N-acetylglucosamine 6-phosphate	3	0.0625961
	2'-deoxyguanosine##N-acetylmethionine	4	0.171088
	2'-deoxyguanosine##nicotinamide	2	0.0142348
	2'-deoxyguanosine##nicotinamide adenine dinucleotide (NAD+)	3	0.117922
	2'-deoxyguanosine##nicotinamide adenine dinucleotide reduced (NADH)	3	0.0181519
	2'-deoxyguanosine##nicotinamide ribonucleotide (NMN)	2	0.0393539
	2'-deoxyguanosine##oleate (18:1n9)	3	0.19399
	2'-deoxyguanosine##ornithine	3	0.0687178
	2'-deoxyguanosine##p-cresol sulfate	4	0.163586
	2'-deoxyguanosine##palmitate (16:0)	3	0.0609548
	2'-deoxyguanosine##palmitoleate (16:1n7)	3	0.176193
	2'-deoxyguanosine##palmitoylcarnitine	4	0.01956
	2'-deoxyguanosine##pantothenate	3	0.130113
	2'-deoxyguanosine##pelargonate (9:0)	3	0.15225
	2'-deoxyguanosine##pentadecanoate (15:0)	3	0.0269635
	2'-deoxyguanosine##phenylalanine	3	0.0463689
	2'-deoxyguanosine##phosphocholine	3	0.0239835
	2'-deoxyguanosine##phosphoenolpyruvate (PEP)	3	0.143692
	2'-deoxyguanosine##phosphoethanolamine	3	0.124989
	2'-deoxyguanosine##phytosphingosine	3	0.0706555
	2'-deoxyguanosine##pipecolate	5	0.0467842
	2'-deoxyguanosine##proline	3	0.0172004
	2'-deoxyguanosine##propionylcarnitine	4	0.0288831
	2'-deoxyguanosine##putrescine	4	0.18748
	2'-deoxyguanosine##pyruvate	2	0.0239711
	2'-deoxyguanosine##quinolinate	3	0.0520812
	2'-deoxyguanosine##riboflavin (Vitamin B2)	3	0.0952976
	2'-deoxyguanosine##ribose	2	0.261658
	2'-deoxyguanosine##S-adenosylhomocysteine (SAH)	3	0.162445
	2'-deoxyguanosine##sarcosine	3	0.0670012
	2'-deoxyguanosine##sedoheptulose-7-phosphate	2	0.154221
	2'-deoxyguanosine##serine	3	0.0118839
	2'-deoxyguanosine##spermidine	3	0.0510354
	2'-deoxyguanosine##spermine	3	0.0789773
	2'-deoxyguanosine##sphinganine	3	0.0678013
	2'-deoxyguanosine##sphingosine	3	0.142904
	2'-deoxyguanosine##succinate	3	0.0646725
	2'-deoxyguanosine##taurine	3	0.0207065
	2'-deoxyguanosine##threonate	3	0.113452
	2'-deoxyguanosine##threonine	3	0.066818
	2'-deoxyguanosine##thymine	2	0.478647
	2'-deoxyguanosine##trans-4-hydroxyproline	4	0.133191
	2'-deoxyguanosine##tryptophan	3	0.0302566
	2'-deoxyguanosine##tyrosine	2	0.0238506
	2'-deoxyguanosine##UDP-glucuronate	3	0.359035
	2'-deoxyguanosine##uracil	2	0.172887
	2'-deoxyguanosine##urate	3	0.166509
	2'-deoxyguanosine##urea	4	0.0695619
	2'-deoxyguanosine##uridine	2	0.0422174
	2'-deoxyguanosine##valine	3	0.00475856
	2'-deoxyguanosine##xanthine	2	0.0178725
	2'-deoxyguanosine##xanthosine	2	0.0229627
	2'-deoxyinosine##3-(4-hydroxyphenyl)lactate	3	0.0393158
	2'-deoxyinosine##3-hydroxybutyrate (BHBA)	4	0.0761951
	2'-deoxyinosine##4-androsten-3beta,17beta-diol disulfate (1)	3	0.0519135
	2'-deoxyinosine##4-hydroxyphenylpyruvate	4	0.0298556
	2'-deoxyinosine##4-methyl-2-oxopentanoate	3	0.117845
	2'-deoxyinosine##5-methylthioadenosine (MTA)	3	0.215479
	2'-deoxyinosine##5-oxoproline	4	0.214886
	2'-deoxyinosine##5,6-dihydrouracil	3	0.115797
	2'-deoxyinosine##6-phosphogluconate	3	0.0807744
	2'-deoxyinosine##acetylcarnitine	5	0.0959737
	2'-deoxyinosine##adenine	2	0.172095
	2'-deoxyinosine##adenosine	2	0.0237296
	2'-deoxyinosine##adenosine 5'-monophosphate (AMP)	2	0.143647
	2'-deoxyinosine##adenylosuccinate	3	0.30235
	2'-deoxyinosine##adrenate (22:4n6)	3	0.198093
	2'-deoxyinosine##alanine	3	0.115433
	2'-deoxyinosine##alpha-tocopherol	4	0.177859
	2'-deoxyinosine##androsterone sulfate	3	0.152814
	2'-deoxyinosine##arachidonate (20:4n6)	3	0.100019
	2'-deoxyinosine##arginine	3	0.184281
	2'-deoxyinosine##ascorbate (Vitamin C)	4	0.222621
	2'-deoxyinosine##asparagine	3	0.0405168
	2'-deoxyinosine##aspartate	3	0.0666344
	2'-deoxyinosine##azelate (nonanedioate)	6	0.0438296
	2'-deoxyinosine##benzoate	4	0.304815
	2'-deoxyinosine##beta-alanine	3	0.0976771
	2'-deoxyinosine##betaine	4	0.129735
	2'-deoxyinosine##butyrylcarnitine	4	0.0390508
	2'-deoxyinosine##caprate (10:0)	3	0.222962
	2'-deoxyinosine##caproate (6:0)	3	0.18737
	2'-deoxyinosine##carnosine	4	0.0349088
	2'-deoxyinosine##cholesterol	4	0.0508183
	2'-deoxyinosine##choline	4	0.22858
	2'-deoxyinosine##citrate	4	0.161888
	2'-deoxyinosine##citrulline	3	0.195351
	2'-deoxyinosine##creatine	3	0.0287557
	2'-deoxyinosine##creatinine	4	0.146693
	2'-deoxyinosine##cysteine	3	0.213187
	2'-deoxyinosine##cystine	3	0.165489
	2'-deoxyinosine##cytidine	2	0.0364027
	2'-deoxyinosine##cytidine 5'-diphosphocholine	3	0.211927
	2'-deoxyinosine##cytidine 5'-monophosphate (5'-CMP)	2	0.0962399
	2'-deoxyinosine##deoxycarnitine	4	0.0153219
	2'-deoxyinosine##dihomo-linoleate (20:2n6)	4	0.239566
	2'-deoxyinosine##dihomo-linolenate (20:3n3 or n6)	3	0.201675
	2'-deoxyinosine##docosadienoate (22:2n6)	3	0.255452
	2'-deoxyinosine##docosahexaenoate (DHA; 22:6n3)	3	0.134906
	2'-deoxyinosine##docosapentaenoate (n3 DPA; 22:5n3)	3	0.240859
	2'-deoxyinosine##docosatrienoate (22:3n3)	3	0.263718
	2'-deoxyinosine##eicosapentaenoate (EPA; 20:5n3)	3	0.213914
	2'-deoxyinosine##eicosenoate (20:1)	3	0.200774
	2'-deoxyinosine##ethanolamine	4	0.182692
	2'-deoxyinosine##flavin adenine dinucleotide (FAD)	3	0.239831
	2'-deoxyinosine##fumarate	3	0.127832
	2'-deoxyinosine##gamma-aminobutyrate (GABA)	3	0.0669461
	2'-deoxyinosine##glucose	3	0.2711
	2'-deoxyinosine##glutamate	3	0.0845061
	2'-deoxyinosine##glutamine	3	0.227142
	2'-deoxyinosine##glutarate (C5-DC)	5	0.0604909
	2'-deoxyinosine##glutathione, oxidized (GSSG)	4	0.083224
	2'-deoxyinosine##glutathione, reduced (GSH)	3	0.150823
	2'-deoxyinosine##glycerate	3	0.000141035
	2'-deoxyinosine##glycerol	4	0.249187
	2'-deoxyinosine##glycerol 3-phosphate (G3P)	3	0.0437717
	2'-deoxyinosine##glycerophosphoethanolamine	4	0.153237
	2'-deoxyinosine##glycerophosphorylcholine (GPC)	4	0.14669
	2'-deoxyinosine##glycine	3	0.0743433
	2'-deoxyinosine##glycochenodeoxycholate	4	0.207601
	2'-deoxyinosine##glycocholate	4	0.156513
	2'-deoxyinosine##glycodeoxycholate	4	0.101689
	2'-deoxyinosine##glycylleucine	4	0.193016
	2'-deoxyinosine##guanidinoacetate	4	0.0565235
	2'-deoxyinosine##guanine	2	0.0748072
	2'-deoxyinosine##guanosine	2	0.133703
	2'-deoxyinosine##guanosine 5'- monophosphate (5'-GMP)	2	0.174272
	2'-deoxyinosine##heme	4	0.171887
	2'-deoxyinosine##hippurate	4	0.168494
	2'-deoxyinosine##histamine	4	0.00365141
	2'-deoxyinosine##histidine	3	0.0649029
	2'-deoxyinosine##hypotaurine	3	0.0889646
	2'-deoxyinosine##hypoxanthine	1	0.0952276
	2'-deoxyinosine##inosine	2	0.136204
	2'-deoxyinosine##inositol 1-phosphate (I1P)	4	0.121693
	2'-deoxyinosine##isoleucine	3	0.0401642
	2'-deoxyinosine##kynurenine	4	0.0827963
	2'-deoxyinosine##lactate	3	0.0760665
	2'-deoxyinosine##laurate (12:0)	3	0.13948
	2'-deoxyinosine##leucine	3	0.0455769
	2'-deoxyinosine##linoleate (18:2n6)	3	0.118512
	2'-deoxyinosine##linolenate [alpha or gamma; (18:3n3 or 6)]	3	0.130464
	2'-deoxyinosine##lysine	3	0.0379012
	2'-deoxyinosine##malate	3	0.130216
	2'-deoxyinosine##maltose	4	0.147211
	2'-deoxyinosine##maltotetraose	5	0.0914822
	2'-deoxyinosine##maltotriose	4	0.110115
	2'-deoxyinosine##mannose	4	0.0697231
	2'-deoxyinosine##mannose 6-phosphate	5	0.233576
	2'-deoxyinosine##methionine	3	0.0141011
	2'-deoxyinosine##myo-inositol	3	0.08286
	2'-deoxyinosine##myristate (14:0)	3	0.0370043
	2'-deoxyinosine##N-acetylaspartate (NAA)	4	0.0861635
	2'-deoxyinosine##N-acetylglucosamine 6-phosphate	4	0.0601394
	2'-deoxyinosine##N-acetylmethionine	4	0.182553
	2'-deoxyinosine##nicotinamide	2	0.0246996
	2'-deoxyinosine##nicotinamide adenine dinucleotide (NAD+)	3	0.10148
	2'-deoxyinosine##nicotinamide adenine dinucleotide reduced (NADH)	2	0.036743
	2'-deoxyinosine##nicotinamide ribonucleotide (NMN)	2	0.0342903
	2'-deoxyinosine##oleate (18:1n9)	3	0.117516
	2'-deoxyinosine##ornithine	4	0.0460681
	2'-deoxyinosine##p-cresol sulfate	4	0.140488
	2'-deoxyinosine##palmitate (16:0)	3	0.00539764
	2'-deoxyinosine##palmitoleate (16:1n7)	3	0.141881
	2'-deoxyinosine##palmitoylcarnitine	4	0.00195089
	2'-deoxyinosine##pantothenate	4	0.0346038
	2'-deoxyinosine##pelargonate (9:0)	3	0.260328
	2'-deoxyinosine##pentadecanoate (15:0)	3	0.0238355
	2'-deoxyinosine##phenylalanine	3	0.0581091
	2'-deoxyinosine##phosphocholine	4	0.0293032
	2'-deoxyinosine##phosphoenolpyruvate (PEP)	3	0.147493
	2'-deoxyinosine##phosphoethanolamine	4	0.0486121
	2'-deoxyinosine##phytosphingosine	4	0.0512838
	2'-deoxyinosine##pipecolate	5	0.047362
	2'-deoxyinosine##proline	3	0.0260824
	2'-deoxyinosine##propionylcarnitine	4	0.0473492
	2'-deoxyinosine##putrescine	4	0.215109
	2'-deoxyinosine##pyruvate	3	0.00330713
	2'-deoxyinosine##quinolinate	3	0.105835
	2'-deoxyinosine##riboflavin (Vitamin B2)	4	0.0027316
	2'-deoxyinosine##ribose	3	0.243153
	2'-deoxyinosine##S-adenosylhomocysteine (SAH)	3	0.150449
	2'-deoxyinosine##sarcosine	4	0.125565
	2'-deoxyinosine##sedoheptulose-7-phosphate	3	0.143815
	2'-deoxyinosine##serine	3	0.0110972
	2'-deoxyinosine##spermidine	3	0.141302
	2'-deoxyinosine##spermine	4	0.188974
	2'-deoxyinosine##sphinganine	4	0.0657522
	2'-deoxyinosine##sphingosine	4	0.124213
	2'-deoxyinosine##succinate	3	0.116146
	2'-deoxyinosine##taurine	3	0.0285247
	2'-deoxyinosine##threonate	4	0.0754694
	2'-deoxyinosine##threonine	3	0.0748299
	2'-deoxyinosine##thymine	2	0.441914
	2'-deoxyinosine##trans-4-hydroxyproline	4	0.167259
	2'-deoxyinosine##tryptophan	3	0.0206621
	2'-deoxyinosine##tyrosine	3	0.0038446
	2'-deoxyinosine##UDP-glucuronate	3	0.312499
	2'-deoxyinosine##uracil	2	0.207991
	2'-deoxyinosine##urate	3	0.15649
	2'-deoxyinosine##urea	4	0.117277
	2'-deoxyinosine##uridine	2	0.0457288
	2'-deoxyinosine##valine	3	0.00144567
	2'-deoxyinosine##xanthine	2	0.00277032
	2'-deoxyinosine##xanthosine	2	0.0192842
	3-(4-hydroxyphenyl)lactate##3-hydroxybutyrate (BHBA)	3	0.111579
	3-(4-hydroxyphenyl)lactate##4-androsten-3beta,17beta-diol disulfate (1)	2	0.11337
	3-(4-hydroxyphenyl)lactate##4-hydroxyphenylpyruvate	1	0.242459
	3-(4-hydroxyphenyl)lactate##4-methyl-2-oxopentanoate	2	0.0928836
	3-(4-hydroxyphenyl)lactate##5-methylthioadenosine (MTA)	4	0.00760512
	3-(4-hydroxyphenyl)lactate##5-oxoproline	3	0.0654692
	3-(4-hydroxyphenyl)lactate##5,6-dihydrouracil	2	0.0939033
	3-(4-hydroxyphenyl)lactate##6-phosphogluconate	3	0.0247623
	3-(4-hydroxyphenyl)lactate##acetylcarnitine	4	0.00260855
	3-(4-hydroxyphenyl)lactate##adenine	3	0.033531
	3-(4-hydroxyphenyl)lactate##adenosine	3	0.0190055
	3-(4-hydroxyphenyl)lactate##adenosine 5'-monophosphate (AMP)	2	0.0237248
	3-(4-hydroxyphenyl)lactate##adenylosuccinate	3	0.0283434
	3-(4-hydroxyphenyl)lactate##adrenate (22:4n6)	3	0.029268
	3-(4-hydroxyphenyl)lactate##alanine	3	0.029667
	3-(4-hydroxyphenyl)lactate##alpha-tocopherol	4	0.0850669
	3-(4-hydroxyphenyl)lactate##androsterone sulfate	4	0.0983161
	3-(4-hydroxyphenyl)lactate##arachidonate (20:4n6)	3	0.0209604
	3-(4-hydroxyphenyl)lactate##arginine	3	0.0108474
	3-(4-hydroxyphenyl)lactate##ascorbate (Vitamin C)	3	0.0363467
	3-(4-hydroxyphenyl)lactate##asparagine	3	0.0284483
	3-(4-hydroxyphenyl)lactate##aspartate	3	0.0695796
	3-(4-hydroxyphenyl)lactate##azelate (nonanedioate)	6	0.0397307
	3-(4-hydroxyphenyl)lactate##benzoate	5	0.0459174
	3-(4-hydroxyphenyl)lactate##beta-alanine	4	0.0331538
	3-(4-hydroxyphenyl)lactate##betaine	4	0.0164447
	3-(4-hydroxyphenyl)lactate##butyrylcarnitine	4	0.0615265
	3-(4-hydroxyphenyl)lactate##caprate (10:0)	3	0.0910367
	3-(4-hydroxyphenyl)lactate##caproate (6:0)	3	0.032644
	3-(4-hydroxyphenyl)lactate##carnosine	4	0.0394939
	3-(4-hydroxyphenyl)lactate##cholesterol	4	0.00285213
	3-(4-hydroxyphenyl)lactate##choline	2	0.0430413
	3-(4-hydroxyphenyl)lactate##citrate	3	0.0936679
	3-(4-hydroxyphenyl)lactate##citrulline	3	0.102856
	3-(4-hydroxyphenyl)lactate##creatine	3	0.108172
	3-(4-hydroxyphenyl)lactate##creatinine	4	0.173078
	3-(4-hydroxyphenyl)lactate##cysteine	2	0.0803149
	3-(4-hydroxyphenyl)lactate##cystine	2	0.0234656
	3-(4-hydroxyphenyl)lactate##cytidine	4	0.0304191
	3-(4-hydroxyphenyl)lactate##cytidine 5'-diphosphocholine	4	0.0230535
	3-(4-hydroxyphenyl)lactate##cytidine 5'-monophosphate (5'-CMP)	3	0.137574
	3-(4-hydroxyphenyl)lactate##deoxycarnitine	4	0.0718042
	3-(4-hydroxyphenyl)lactate##dihomo-linoleate (20:2n6)	3	0.017385
	3-(4-hydroxyphenyl)lactate##dihomo-linolenate (20:3n3 or n6)	3	0.0487049
	3-(4-hydroxyphenyl)lactate##docosadienoate (22:2n6)	3	0.0204194
	3-(4-hydroxyphenyl)lactate##docosahexaenoate (DHA; 22:6n3)	3	0.0333437
	3-(4-hydroxyphenyl)lactate##docosapentaenoate (n3 DPA; 22:5n3)	3	0.0372872
	3-(4-hydroxyphenyl)lactate##docosatrienoate (22:3n3)	3	0.0273868
	3-(4-hydroxyphenyl)lactate##eicosapentaenoate (EPA; 20:5n3)	3	0.00632209
	3-(4-hydroxyphenyl)lactate##eicosenoate (20:1)	3	0.0106732
	3-(4-hydroxyphenyl)lactate##ethanolamine	3	0.00939298
	3-(4-hydroxyphenyl)lactate##flavin adenine dinucleotide (FAD)	3	0.0432134
	3-(4-hydroxyphenyl)lactate##fumarate	3	0.0556942
	3-(4-hydroxyphenyl)lactate##gamma-aminobutyrate (GABA)	4	0.0465197
	3-(4-hydroxyphenyl)lactate##glucose	2	0.00927218
	3-(4-hydroxyphenyl)lactate##glutamate	3	0.0650355
	3-(4-hydroxyphenyl)lactate##glutamine	3	0.0153963
	3-(4-hydroxyphenyl)lactate##glutarate (C5-DC)	3	0.0428342
	3-(4-hydroxyphenyl)lactate##glutathione, oxidized (GSSG)	3	0.107751
	3-(4-hydroxyphenyl)lactate##glutathione, reduced (GSH)	2	0.0153778
	3-(4-hydroxyphenyl)lactate##glycerate	3	0.00117159
	3-(4-hydroxyphenyl)lactate##glycerol	3	0.0874504
	3-(4-hydroxyphenyl)lactate##glycerol 3-phosphate (G3P)	4	0.109225
	3-(4-hydroxyphenyl)lactate##glycerophosphoethanolamine	4	0.0875372
	3-(4-hydroxyphenyl)lactate##glycerophosphorylcholine (GPC)	3	0.0833624
	3-(4-hydroxyphenyl)lactate##glycine	3	0.0642502
	3-(4-hydroxyphenyl)lactate##glycochenodeoxycholate	4	0.188141
	3-(4-hydroxyphenyl)lactate##glycocholate	3	0.217478
	3-(4-hydroxyphenyl)lactate##glycodeoxycholate	4	0.157534
	3-(4-hydroxyphenyl)lactate##glycylleucine	4	0.0307624
	3-(4-hydroxyphenyl)lactate##guanidinoacetate	4	0.0870725
	3-(4-hydroxyphenyl)lactate##guanine	3	0.0209186
	3-(4-hydroxyphenyl)lactate##guanosine	4	0.0087807
	3-(4-hydroxyphenyl)lactate##guanosine 5'- monophosphate (5'-GMP)	3	0.0621283
	3-(4-hydroxyphenyl)lactate##heme	4	0.0586951
	3-(4-hydroxyphenyl)lactate##hippurate	5	0.122522
	3-(4-hydroxyphenyl)lactate##histamine	3	0.0400071
	3-(4-hydroxyphenyl)lactate##histidine	3	0.0727923
	3-(4-hydroxyphenyl)lactate##hypotaurine	3	0.0831439
	3-(4-hydroxyphenyl)lactate##hypoxanthine	2	0.0541935
	3-(4-hydroxyphenyl)lactate##inosine	3	0.0176907
	3-(4-hydroxyphenyl)lactate##inositol 1-phosphate (I1P)	5	0.00115101
	3-(4-hydroxyphenyl)lactate##isoleucine	3	0.107801
	3-(4-hydroxyphenyl)lactate##kynurenine	3	0.00152546
	3-(4-hydroxyphenyl)lactate##lactate	2	0.17149
	3-(4-hydroxyphenyl)lactate##laurate (12:0)	3	0.0160274
	3-(4-hydroxyphenyl)lactate##leucine	3	0.0691057
	3-(4-hydroxyphenyl)lactate##linoleate (18:2n6)	3	0.138309
	3-(4-hydroxyphenyl)lactate##linolenate [alpha or gamma; (18:3n3 or 6)]	3	0.139357
	3-(4-hydroxyphenyl)lactate##lysine	3	0.0716589
	3-(4-hydroxyphenyl)lactate##malate	2	0.0120771
	3-(4-hydroxyphenyl)lactate##maltose	3	0.0402854
	3-(4-hydroxyphenyl)lactate##maltotetraose	3	0.116618
	3-(4-hydroxyphenyl)lactate##maltotriose	3	0.111049
	3-(4-hydroxyphenyl)lactate##mannose	4	0.14924
	3-(4-hydroxyphenyl)lactate##mannose 6-phosphate	4	0.0329698
	3-(4-hydroxyphenyl)lactate##methionine	3	0.0248393
	3-(4-hydroxyphenyl)lactate##myo-inositol	4	0.00932775
	3-(4-hydroxyphenyl)lactate##myristate (14:0)	3	0.0586157
	3-(4-hydroxyphenyl)lactate##N-acetylaspartate (NAA)	4	0.0856
	3-(4-hydroxyphenyl)lactate##N-acetylglucosamine 6-phosphate	4	0.0840046
	3-(4-hydroxyphenyl)lactate##N-acetylmethionine	4	0.0297532
	3-(4-hydroxyphenyl)lactate##nicotinamide	3	0.0305572
	3-(4-hydroxyphenyl)lactate##nicotinamide adenine dinucleotide (NAD+)	2	0.0190976
	3-(4-hydroxyphenyl)lactate##nicotinamide adenine dinucleotide reduced (NADH)	1	0.0336969
	3-(4-hydroxyphenyl)lactate##nicotinamide ribonucleotide (NMN)	3	0.129352
	3-(4-hydroxyphenyl)lactate##oleate (18:1n9)	3	0.0520688
	3-(4-hydroxyphenyl)lactate##ornithine	3	0.00697297
	3-(4-hydroxyphenyl)lactate##p-cresol sulfate	5	0.104891
	3-(4-hydroxyphenyl)lactate##palmitate (16:0)	3	0.127793
	3-(4-hydroxyphenyl)lactate##palmitoleate (16:1n7)	3	0.123334
	3-(4-hydroxyphenyl)lactate##palmitoylcarnitine	4	0.0956835
	3-(4-hydroxyphenyl)lactate##pantothenate	4	0.0400961
	3-(4-hydroxyphenyl)lactate##pelargonate (9:0)	3	0.0239503
	3-(4-hydroxyphenyl)lactate##pentadecanoate (15:0)	3	0.0478232
	3-(4-hydroxyphenyl)lactate##phenylalanine	3	0.0307685
	3-(4-hydroxyphenyl)lactate##phosphocholine	3	0.0476348
	3-(4-hydroxyphenyl)lactate##phosphoenolpyruvate (PEP)	3	0.0907124
	3-(4-hydroxyphenyl)lactate##phosphoethanolamine	3	0.0713232
	3-(4-hydroxyphenyl)lactate##phytosphingosine	4	0.0622357
	3-(4-hydroxyphenyl)lactate##pipecolate	6	0.152976
	3-(4-hydroxyphenyl)lactate##proline	3	0.152291
	3-(4-hydroxyphenyl)lactate##propionylcarnitine	4	0.0140328
	3-(4-hydroxyphenyl)lactate##putrescine	3	0.0839698
	3-(4-hydroxyphenyl)lactate##pyruvate	2	0.069169
	3-(4-hydroxyphenyl)lactate##quinolinate	4	0.157881
	3-(4-hydroxyphenyl)lactate##riboflavin (Vitamin B2)	4	0.0570469
	3-(4-hydroxyphenyl)lactate##ribose	2	0.0804649
	3-(4-hydroxyphenyl)lactate##S-adenosylhomocysteine (SAH)	4	0.0693292
	3-(4-hydroxyphenyl)lactate##sarcosine	3	0.0123511
	3-(4-hydroxyphenyl)lactate##sedoheptulose-7-phosphate	3	0.0562891
	3-(4-hydroxyphenyl)lactate##serine	3	0.0582522
	3-(4-hydroxyphenyl)lactate##spermidine	2	0.0218602
	3-(4-hydroxyphenyl)lactate##spermine	3	0.0838171
	3-(4-hydroxyphenyl)lactate##sphinganine	4	0.00820286
	3-(4-hydroxyphenyl)lactate##sphingosine	4	0.020334
	3-(4-hydroxyphenyl)lactate##succinate	3	0.0288137
	3-(4-hydroxyphenyl)lactate##taurine	3	0.0177541
	3-(4-hydroxyphenyl)lactate##threonate	4	0.0602359
	3-(4-hydroxyphenyl)lactate##threonine	3	0.0495606
	3-(4-hydroxyphenyl)lactate##thymine	3	0.0195922
	3-(4-hydroxyphenyl)lactate##trans-4-hydroxyproline	2	0.162248
	3-(4-hydroxyphenyl)lactate##tryptophan	3	0.0847196
	3-(4-hydroxyphenyl)lactate##tyrosine	2	0.0427277
	3-(4-hydroxyphenyl)lactate##UDP-glucuronate	2	0.115614
	3-(4-hydroxyphenyl)lactate##uracil	2	0.116033
	3-(4-hydroxyphenyl)lactate##urate	4	0.215038
	3-(4-hydroxyphenyl)lactate##urea	4	0.213762
	3-(4-hydroxyphenyl)lactate##uridine	3	0.0367473
	3-(4-hydroxyphenyl)lactate##valine	3	0.0594595
	3-(4-hydroxyphenyl)lactate##xanthine	2	0.0398279
	3-(4-hydroxyphenyl)lactate##xanthosine	3	0.0416735
	3-hydroxybutyrate (BHBA)##4-androsten-3beta,17beta-diol disulfate (1)	3	0.109842
	3-hydroxybutyrate (BHBA)##4-hydroxyphenylpyruvate	2	0.0158463
	3-hydroxybutyrate (BHBA)##4-methyl-2-oxopentanoate	2	0.00956674
	3-hydroxybutyrate (BHBA)##5-methylthioadenosine (MTA)	4	0.0254044
	3-hydroxybutyrate (BHBA)##5-oxoproline	3	0.00436393
	3-hydroxybutyrate (BHBA)##5,6-dihydrouracil	3	0.058131
	3-hydroxybutyrate (BHBA)##6-phosphogluconate	3	0.0585352
	3-hydroxybutyrate (BHBA)##acetylcarnitine	3	0.152397
	3-hydroxybutyrate (BHBA)##adenine	3	0.00711587
	3-hydroxybutyrate (BHBA)##adenosine	3	0.0415151
	3-hydroxybutyrate (BHBA)##adenosine 5'-monophosphate (AMP)	2	0.0358458
	3-hydroxybutyrate (BHBA)##adenylosuccinate	3	0.0233736
	3-hydroxybutyrate (BHBA)##adrenate (22:4n6)	3	0.0442245
	3-hydroxybutyrate (BHBA)##alanine	2	0.0834367
	3-hydroxybutyrate (BHBA)##alpha-tocopherol	3	0.00236168
	3-hydroxybutyrate (BHBA)##androsterone sulfate	3	0.059094
	3-hydroxybutyrate (BHBA)##arachidonate (20:4n6)	3	0.0549234
	3-hydroxybutyrate (BHBA)##arginine	3	0.0405295
	3-hydroxybutyrate (BHBA)##ascorbate (Vitamin C)	3	0.0271725
	3-hydroxybutyrate (BHBA)##asparagine	2	0.0653815
	3-hydroxybutyrate (BHBA)##aspartate	2	0.0459193
	3-hydroxybutyrate (BHBA)##azelate (nonanedioate)	5	0.0107079
	3-hydroxybutyrate (BHBA)##benzoate	5	0.00107382
	3-hydroxybutyrate (BHBA)##beta-alanine	3	0.0394313
	3-hydroxybutyrate (BHBA)##betaine	3	0.0796539
	3-hydroxybutyrate (BHBA)##butyrylcarnitine	3	0.165659
	3-hydroxybutyrate (BHBA)##caprate (10:0)	3	0.00690378
	3-hydroxybutyrate (BHBA)##caproate (6:0)	3	0.0873265
	3-hydroxybutyrate (BHBA)##carnosine	3	0.0047473
	3-hydroxybutyrate (BHBA)##cholesterol	3	0.0293884
	3-hydroxybutyrate (BHBA)##choline	3	0.00447249
	3-hydroxybutyrate (BHBA)##citrate	2	0.10451
	3-hydroxybutyrate (BHBA)##citrulline	3	0.0314475
	3-hydroxybutyrate (BHBA)##creatine	3	0.0802994
	3-hydroxybutyrate (BHBA)##creatinine	4	0.118777
	3-hydroxybutyrate (BHBA)##cysteine	2	0.0330162
	3-hydroxybutyrate (BHBA)##cystine	2	0.0357325
	3-hydroxybutyrate (BHBA)##cytidine	3	0.0360389
	3-hydroxybutyrate (BHBA)##cytidine 5'-diphosphocholine	3	0.000555516
	3-hydroxybutyrate (BHBA)##cytidine 5'-monophosphate (5'-CMP)	3	0.0175856
	3-hydroxybutyrate (BHBA)##deoxycarnitine	3	0.0311761
	3-hydroxybutyrate (BHBA)##dihomo-linoleate (20:2n6)	3	0.127976
	3-hydroxybutyrate (BHBA)##dihomo-linolenate (20:3n3 or n6)	3	0.0818933
	3-hydroxybutyrate (BHBA)##docosadienoate (22:2n6)	3	0.0817929
	3-hydroxybutyrate (BHBA)##docosahexaenoate (DHA; 22:6n3)	3	0.0439535
	3-hydroxybutyrate (BHBA)##docosapentaenoate (n3 DPA; 22:5n3)	3	0.0892164
	3-hydroxybutyrate (BHBA)##docosatrienoate (22:3n3)	3	0.0329684
	3-hydroxybutyrate (BHBA)##eicosapentaenoate (EPA; 20:5n3)	3	0.0619705
	3-hydroxybutyrate (BHBA)##eicosenoate (20:1)	3	0.078731
	3-hydroxybutyrate (BHBA)##ethanolamine	3	0.0262229
	3-hydroxybutyrate (BHBA)##flavin adenine dinucleotide (FAD)	2	0.0260768
	3-hydroxybutyrate (BHBA)##fumarate	3	0.12197
	3-hydroxybutyrate (BHBA)##gamma-aminobutyrate (GABA)	3	0.0654801
	3-hydroxybutyrate (BHBA)##glucose	3	0.0816261
	3-hydroxybutyrate (BHBA)##glutamate	2	0.0180348
	3-hydroxybutyrate (BHBA)##glutamine	3	0.0273663
	3-hydroxybutyrate (BHBA)##glutarate (C5-DC)	2	0.0177189
	3-hydroxybutyrate (BHBA)##glutathione, oxidized (GSSG)	3	0.0221886
	3-hydroxybutyrate (BHBA)##glutathione, reduced (GSH)	2	0.0209462
	3-hydroxybutyrate (BHBA)##glycerate	3	0.0323736
	3-hydroxybutyrate (BHBA)##glycerol	3	0.0288442
	3-hydroxybutyrate (BHBA)##glycerol 3-phosphate (G3P)	3	0.0364994
	3-hydroxybutyrate (BHBA)##glycerophosphoethanolamine	4	0.0306357
	3-hydroxybutyrate (BHBA)##glycerophosphorylcholine (GPC)	4	0.0668857
	3-hydroxybutyrate (BHBA)##glycine	3	0.0219259
	3-hydroxybutyrate (BHBA)##glycochenodeoxycholate	3	0.109603
	3-hydroxybutyrate (BHBA)##glycocholate	3	0.142817
	3-hydroxybutyrate (BHBA)##glycodeoxycholate	4	0.0600741
	3-hydroxybutyrate (BHBA)##glycylleucine	4	0.101861
	3-hydroxybutyrate (BHBA)##guanidinoacetate	3	0.0579146
	3-hydroxybutyrate (BHBA)##guanine	4	0.0222749
	3-hydroxybutyrate (BHBA)##guanosine	4	0.00347894
	3-hydroxybutyrate (BHBA)##guanosine 5'- monophosphate (5'-GMP)	3	0.00802202
	3-hydroxybutyrate (BHBA)##heme	3	0.056523
	3-hydroxybutyrate (BHBA)##hippurate	4	0.0201905
	3-hydroxybutyrate (BHBA)##histamine	3	0.0129508
	3-hydroxybutyrate (BHBA)##histidine	3	0.0474925
	3-hydroxybutyrate (BHBA)##hypotaurine	3	0.00110128
	3-hydroxybutyrate (BHBA)##hypoxanthine	3	0.0536031
	3-hydroxybutyrate (BHBA)##inosine	3	0.0210951
	3-hydroxybutyrate (BHBA)##inositol 1-phosphate (I1P)	4	0.0180865
	3-hydroxybutyrate (BHBA)##isoleucine	3	0.0219289
	3-hydroxybutyrate (BHBA)##kynurenine	2	0.0256664
	3-hydroxybutyrate (BHBA)##lactate	1	0.137018
	3-hydroxybutyrate (BHBA)##laurate (12:0)	3	0.00551774
	3-hydroxybutyrate (BHBA)##leucine	3	0.0305891
	3-hydroxybutyrate (BHBA)##linoleate (18:2n6)	3	0.0957062
	3-hydroxybutyrate (BHBA)##linolenate [alpha or gamma; (18:3n3 or 6)]	3	0.114315
	3-hydroxybutyrate (BHBA)##lysine	2	0.0621317
	3-hydroxybutyrate (BHBA)##malate	2	0.0846038
	3-hydroxybutyrate (BHBA)##maltose	4	0.0250108
	3-hydroxybutyrate (BHBA)##maltotetraose	4	0.00566318
	3-hydroxybutyrate (BHBA)##maltotriose	4	0.0172247
	3-hydroxybutyrate (BHBA)##mannose	3	0.00454636
	3-hydroxybutyrate (BHBA)##mannose 6-phosphate	3	0.00164597
	3-hydroxybutyrate (BHBA)##methionine	2	0.0616665
	3-hydroxybutyrate (BHBA)##myo-inositol	4	0.096174
	3-hydroxybutyrate (BHBA)##myristate (14:0)	3	0.0164793
	3-hydroxybutyrate (BHBA)##N-acetylaspartate (NAA)	2	0.0121376
	3-hydroxybutyrate (BHBA)##N-acetylglucosamine 6-phosphate	2	0.0229754
	3-hydroxybutyrate (BHBA)##N-acetylmethionine	2	0.0240788
	3-hydroxybutyrate (BHBA)##nicotinamide	3	0.0547807
	3-hydroxybutyrate (BHBA)##nicotinamide adenine dinucleotide (NAD+)	2	0.00709282
	3-hydroxybutyrate (BHBA)##nicotinamide adenine dinucleotide reduced (NADH)	2	0.0357764
	3-hydroxybutyrate (BHBA)##nicotinamide ribonucleotide (NMN)	3	0.0534442
	3-hydroxybutyrate (BHBA)##oleate (18:1n9)	3	0.12922
	3-hydroxybutyrate (BHBA)##ornithine	2	0.0278801
	3-hydroxybutyrate (BHBA)##p-cresol sulfate	4	0.00776156
	3-hydroxybutyrate (BHBA)##palmitate (16:0)	3	0.0341168
	3-hydroxybutyrate (BHBA)##palmitoleate (16:1n7)	3	0.0606295
	3-hydroxybutyrate (BHBA)##palmitoylcarnitine	3	0.0286314
	3-hydroxybutyrate (BHBA)##pantothenate	3	0.00687949
	3-hydroxybutyrate (BHBA)##pelargonate (9:0)	3	0.0698613
	3-hydroxybutyrate (BHBA)##pentadecanoate (15:0)	3	0.0638048
	3-hydroxybutyrate (BHBA)##phenylalanine	2	0.0778654
	3-hydroxybutyrate (BHBA)##phosphocholine	3	0.0099565
	3-hydroxybutyrate (BHBA)##phosphoenolpyruvate (PEP)	2	0.0671838
	3-hydroxybutyrate (BHBA)##phosphoethanolamine	3	0.0477919
	3-hydroxybutyrate (BHBA)##phytosphingosine	3	0.0738203
	3-hydroxybutyrate (BHBA)##pipecolate	5	0.0579602
	3-hydroxybutyrate (BHBA)##proline	3	0.0183794
	3-hydroxybutyrate (BHBA)##propionylcarnitine	3	0.0546972
	3-hydroxybutyrate (BHBA)##putrescine	3	0.036656
	3-hydroxybutyrate (BHBA)##pyruvate	1	0.0299717
	3-hydroxybutyrate (BHBA)##quinolinate	3	0.0110622
	3-hydroxybutyrate (BHBA)##riboflavin (Vitamin B2)	3	0.00543155
	3-hydroxybutyrate (BHBA)##ribose	3	0.0247542
	3-hydroxybutyrate (BHBA)##S-adenosylhomocysteine (SAH)	3	0.0350475
	3-hydroxybutyrate (BHBA)##sarcosine	3	0.0409164
	3-hydroxybutyrate (BHBA)##sedoheptulose-7-phosphate	3	0.00177155
	3-hydroxybutyrate (BHBA)##serine	2	0.0207664
	3-hydroxybutyrate (BHBA)##spermidine	3	0.0103646
	3-hydroxybutyrate (BHBA)##spermine	3	0.0470432
	3-hydroxybutyrate (BHBA)##sphinganine	3	0.06093
	3-hydroxybutyrate (BHBA)##sphingosine	3	0.0738855
	3-hydroxybutyrate (BHBA)##succinate	2	0.0430317
	3-hydroxybutyrate (BHBA)##taurine	3	0.051596
	3-hydroxybutyrate (BHBA)##threonate	3	0.0655181
	3-hydroxybutyrate (BHBA)##threonine	3	0.0867106
	3-hydroxybutyrate (BHBA)##thymine	3	0.0499168
	3-hydroxybutyrate (BHBA)##trans-4-hydroxyproline	2	0.0638724
	3-hydroxybutyrate (BHBA)##tryptophan	3	0.0838741
	3-hydroxybutyrate (BHBA)##tyrosine	3	0.0713922
	3-hydroxybutyrate (BHBA)##UDP-glucuronate	3	0.0217916
	3-hydroxybutyrate (BHBA)##uracil	3	0.0387885
	3-hydroxybutyrate (BHBA)##urate	2	0.205286
	3-hydroxybutyrate (BHBA)##urea	3	0.12465
	3-hydroxybutyrate (BHBA)##uridine	3	0.0231035
	3-hydroxybutyrate (BHBA)##valine	3	0.00735417
	3-hydroxybutyrate (BHBA)##xanthine	3	0.0529788
	3-hydroxybutyrate (BHBA)##xanthosine	4	0.00680107
	4-androsten-3beta,17beta-diol disulfate (1)##4-hydroxyphenylpyruvate	2	0.0303919
	4-androsten-3beta,17beta-diol disulfate (1)##4-methyl-2-oxopentanoate	2	0.132681
	4-androsten-3beta,17beta-diol disulfate (1)##5-methylthioadenosine (MTA)	3	0.106161
	4-androsten-3beta,17beta-diol disulfate (1)##5-oxoproline	3	0.0532546
	4-androsten-3beta,17beta-diol disulfate (1)##5,6-dihydrouracil	2	0.0279143
	4-androsten-3beta,17beta-diol disulfate (1)##6-phosphogluconate	3	0.0448575
	4-androsten-3beta,17beta-diol disulfate (1)##acetylcarnitine	3	0.0709376
	4-androsten-3beta,17beta-diol disulfate (1)##adenine	3	0.0975073
	4-androsten-3beta,17beta-diol disulfate (1)##adenosine	3	0.0126388
	4-androsten-3beta,17beta-diol disulfate (1)##adenosine 5'-monophosphate (AMP)	2	0.0566148
	4-androsten-3beta,17beta-diol disulfate (1)##adenylosuccinate	3	0.0858633
	4-androsten-3beta,17beta-diol disulfate (1)##adrenate (22:4n6)	3	0.0632419
	4-androsten-3beta,17beta-diol disulfate (1)##alanine	3	0.0408176
	4-androsten-3beta,17beta-diol disulfate (1)##alpha-tocopherol	3	0.130906
	4-androsten-3beta,17beta-diol disulfate (1)##androsterone sulfate	2	0.422414
	4-androsten-3beta,17beta-diol disulfate (1)##arachidonate (20:4n6)	3	0.138469
	4-androsten-3beta,17beta-diol disulfate (1)##arginine	3	0.0586243
	4-androsten-3beta,17beta-diol disulfate (1)##ascorbate (Vitamin C)	3	0.160816
	4-androsten-3beta,17beta-diol disulfate (1)##asparagine	3	0.0643509
	4-androsten-3beta,17beta-diol disulfate (1)##aspartate	3	0.089516
	4-androsten-3beta,17beta-diol disulfate (1)##azelate (nonanedioate)	6	0.00132765
	4-androsten-3beta,17beta-diol disulfate (1)##benzoate	5	0.103551
	4-androsten-3beta,17beta-diol disulfate (1)##beta-alanine	2	0.0480224
	4-androsten-3beta,17beta-diol disulfate (1)##betaine	2	0.0518827
	4-androsten-3beta,17beta-diol disulfate (1)##butyrylcarnitine	4	0.000287314
	4-androsten-3beta,17beta-diol disulfate (1)##caprate (10:0)	3	0.144913
	4-androsten-3beta,17beta-diol disulfate (1)##caproate (6:0)	3	0.114512
	4-androsten-3beta,17beta-diol disulfate (1)##carnosine	3	0.0255049
	4-androsten-3beta,17beta-diol disulfate (1)##cholesterol	3	0.0975887
	4-androsten-3beta,17beta-diol disulfate (1)##choline	2	0.065912
	4-androsten-3beta,17beta-diol disulfate (1)##citrate	3	0.137864
	4-androsten-3beta,17beta-diol disulfate (1)##citrulline	3	0.0419453
	4-androsten-3beta,17beta-diol disulfate (1)##creatine	3	0.00469
	4-androsten-3beta,17beta-diol disulfate (1)##creatinine	4	0.172988
	4-androsten-3beta,17beta-diol disulfate (1)##cysteine	2	0.162476
	4-androsten-3beta,17beta-diol disulfate (1)##cystine	2	0.0316089
	4-androsten-3beta,17beta-diol disulfate (1)##cytidine	4	0.0347275
	4-androsten-3beta,17beta-diol disulfate (1)##cytidine 5'-diphosphocholine	4	0.0993902
	4-androsten-3beta,17beta-diol disulfate (1)##cytidine 5'-monophosphate (5'-CMP)	3	0.070174
	4-androsten-3beta,17beta-diol disulfate (1)##deoxycarnitine	2	0.0166543
	4-androsten-3beta,17beta-diol disulfate (1)##dihomo-linoleate (20:2n6)	3	0.126686
	4-androsten-3beta,17beta-diol disulfate (1)##dihomo-linolenate (20:3n3 or n6)	3	0.136249
	4-androsten-3beta,17beta-diol disulfate (1)##docosadienoate (22:2n6)	3	0.103122
	4-androsten-3beta,17beta-diol disulfate (1)##docosahexaenoate (DHA; 22:6n3)	3	0.136319
	4-androsten-3beta,17beta-diol disulfate (1)##docosapentaenoate (n3 DPA; 22:5n3)	3	0.1075
	4-androsten-3beta,17beta-diol disulfate (1)##docosatrienoate (22:3n3)	3	0.0109898
	4-androsten-3beta,17beta-diol disulfate (1)##eicosapentaenoate (EPA; 20:5n3)	3	0.120123
	4-androsten-3beta,17beta-diol disulfate (1)##eicosenoate (20:1)	3	0.113987
	4-androsten-3beta,17beta-diol disulfate (1)##ethanolamine	3	0.0495138
	4-androsten-3beta,17beta-diol disulfate (1)##flavin adenine dinucleotide (FAD)	2	0.0974067
	4-androsten-3beta,17beta-diol disulfate (1)##fumarate	3	0.119288
	4-androsten-3beta,17beta-diol disulfate (1)##gamma-aminobutyrate (GABA)	2	0.0819498
	4-androsten-3beta,17beta-diol disulfate (1)##glucose	2	0.106772
	4-androsten-3beta,17beta-diol disulfate (1)##glutamate	3	0.13835
	4-androsten-3beta,17beta-diol disulfate (1)##glutamine	2	0.0600993
	4-androsten-3beta,17beta-diol disulfate (1)##glutarate (C5-DC)	3	0.0301948
	4-androsten-3beta,17beta-diol disulfate (1)##glutathione, oxidized (GSSG)	2	0.0123372
	4-androsten-3beta,17beta-diol disulfate (1)##glutathione, reduced (GSH)	2	0.0713422
	4-androsten-3beta,17beta-diol disulfate (1)##glycerate	2	0.0106412
	4-androsten-3beta,17beta-diol disulfate (1)##glycerol	3	0.121532
	4-androsten-3beta,17beta-diol disulfate (1)##glycerol 3-phosphate (G3P)	2	0.0551968
	4-androsten-3beta,17beta-diol disulfate (1)##glycerophosphoethanolamine	4	0.10108
	4-androsten-3beta,17beta-diol disulfate (1)##glycerophosphorylcholine (GPC)	3	0.045849
	4-androsten-3beta,17beta-diol disulfate (1)##glycine	3	0.119795
	4-androsten-3beta,17beta-diol disulfate (1)##glycochenodeoxycholate	3	0.195106
	4-androsten-3beta,17beta-diol disulfate (1)##glycocholate	3	0.117787
	4-androsten-3beta,17beta-diol disulfate (1)##glycodeoxycholate	4	0.150078
	4-androsten-3beta,17beta-diol disulfate (1)##glycylleucine	4	0.0479983
	4-androsten-3beta,17beta-diol disulfate (1)##guanidinoacetate	4	0.0499763
	4-androsten-3beta,17beta-diol disulfate (1)##guanine	3	0.0184561
	4-androsten-3beta,17beta-diol disulfate (1)##guanosine	4	0.0180587
	4-androsten-3beta,17beta-diol disulfate (1)##guanosine 5'- monophosphate (5'-GMP)	3	0.00166858
	4-androsten-3beta,17beta-diol disulfate (1)##heme	3	0.114648
	4-androsten-3beta,17beta-diol disulfate (1)##hippurate	4	0.0944069
	4-androsten-3beta,17beta-diol disulfate (1)##histamine	3	0.0342367
	4-androsten-3beta,17beta-diol disulfate (1)##histidine	3	0.0605724
	4-androsten-3beta,17beta-diol disulfate (1)##hypotaurine	2	0.0480054
	4-androsten-3beta,17beta-diol disulfate (1)##hypoxanthine	2	0.0657078
	4-androsten-3beta,17beta-diol disulfate (1)##inosine	3	0.0482434
	4-androsten-3beta,17beta-diol disulfate (1)##inositol 1-phosphate (I1P)	4	0.124848
	4-androsten-3beta,17beta-diol disulfate (1)##isoleucine	3	0.0853751
	4-androsten-3beta,17beta-diol disulfate (1)##kynurenine	3	0.00486901
	4-androsten-3beta,17beta-diol disulfate (1)##lactate	2	0.00334041
	4-androsten-3beta,17beta-diol disulfate (1)##laurate (12:0)	3	0.094072
	4-androsten-3beta,17beta-diol disulfate (1)##leucine	3	0.0516771
	4-androsten-3beta,17beta-diol disulfate (1)##linoleate (18:2n6)	3	0.139354
	4-androsten-3beta,17beta-diol disulfate (1)##linolenate [alpha or gamma; (18:3n3 or 6)]	3	0.13461
	4-androsten-3beta,17beta-diol disulfate (1)##lysine	3	0.0757362
	4-androsten-3beta,17beta-diol disulfate (1)##malate	2	0.106977
	4-androsten-3beta,17beta-diol disulfate (1)##maltose	3	0.0726367
	4-androsten-3beta,17beta-diol disulfate (1)##maltotetraose	3	0.105115
	4-androsten-3beta,17beta-diol disulfate (1)##maltotriose	3	0.0799678
	4-androsten-3beta,17beta-diol disulfate (1)##mannose	4	0.0477743
	4-androsten-3beta,17beta-diol disulfate (1)##mannose 6-phosphate	4	0.0609706
	4-androsten-3beta,17beta-diol disulfate (1)##methionine	3	0.0252872
	4-androsten-3beta,17beta-diol disulfate (1)##myo-inositol	4	0.0170936
	4-androsten-3beta,17beta-diol disulfate (1)##myristate (14:0)	3	0.00403998
	4-androsten-3beta,17beta-diol disulfate (1)##N-acetylaspartate (NAA)	4	0.0734812
	4-androsten-3beta,17beta-diol disulfate (1)##N-acetylglucosamine 6-phosphate	3	0.0435285
	4-androsten-3beta,17beta-diol disulfate (1)##N-acetylmethionine	3	0.0699916
	4-androsten-3beta,17beta-diol disulfate (1)##nicotinamide	2	0.0175954
	4-androsten-3beta,17beta-diol disulfate (1)##nicotinamide adenine dinucleotide (NAD+)	1	0.0740243
	4-androsten-3beta,17beta-diol disulfate (1)##nicotinamide adenine dinucleotide reduced (NADH)	1	0.0365486
	4-androsten-3beta,17beta-diol disulfate (1)##nicotinamide ribonucleotide (NMN)	2	0.0654603
	4-androsten-3beta,17beta-diol disulfate (1)##oleate (18:1n9)	3	0.073791
	4-androsten-3beta,17beta-diol disulfate (1)##ornithine	3	0.099678
	4-androsten-3beta,17beta-diol disulfate (1)##p-cresol sulfate	5	0.108354
	4-androsten-3beta,17beta-diol disulfate (1)##palmitate (16:0)	3	0.0753006
	4-androsten-3beta,17beta-diol disulfate (1)##palmitoleate (16:1n7)	3	0.053926
	4-androsten-3beta,17beta-diol disulfate (1)##palmitoylcarnitine	3	0.0920061
	4-androsten-3beta,17beta-diol disulfate (1)##pantothenate	4	0.134838
	4-androsten-3beta,17beta-diol disulfate (1)##pelargonate (9:0)	3	0.0676577
	4-androsten-3beta,17beta-diol disulfate (1)##pentadecanoate (15:0)	3	0.000311179
	4-androsten-3beta,17beta-diol disulfate (1)##phenylalanine	3	0.0113824
	4-androsten-3beta,17beta-diol disulfate (1)##phosphocholine	3	0.0140608
	4-androsten-3beta,17beta-diol disulfate (1)##phosphoenolpyruvate (PEP)	3	0.00380942
	4-androsten-3beta,17beta-diol disulfate (1)##phosphoethanolamine	3	0.0537295
	4-androsten-3beta,17beta-diol disulfate (1)##phytosphingosine	4	0.115574
	4-androsten-3beta,17beta-diol disulfate (1)##pipecolate	4	0.115911
	4-androsten-3beta,17beta-diol disulfate (1)##proline	2	0.106713
	4-androsten-3beta,17beta-diol disulfate (1)##propionylcarnitine	3	0.0257208
	4-androsten-3beta,17beta-diol disulfate (1)##putrescine	3	0.0199452
	4-androsten-3beta,17beta-diol disulfate (1)##pyruvate	2	0.0353589
	4-androsten-3beta,17beta-diol disulfate (1)##quinolinate	4	0.0846096
	4-androsten-3beta,17beta-diol disulfate (1)##riboflavin (Vitamin B2)	4	0.0277789
	4-androsten-3beta,17beta-diol disulfate (1)##ribose	2	0.0819502
	4-androsten-3beta,17beta-diol disulfate (1)##S-adenosylhomocysteine (SAH)	3	0.0255019
	4-androsten-3beta,17beta-diol disulfate (1)##sarcosine	3	0.0181078
	4-androsten-3beta,17beta-diol disulfate (1)##sedoheptulose-7-phosphate	3	0.134547
	4-androsten-3beta,17beta-diol disulfate (1)##serine	3	0.0126161
	4-androsten-3beta,17beta-diol disulfate (1)##spermidine	2	0.0175798
	4-androsten-3beta,17beta-diol disulfate (1)##spermine	3	0.112722
	4-androsten-3beta,17beta-diol disulfate (1)##sphinganine	3	0.0809934
	4-androsten-3beta,17beta-diol disulfate (1)##sphingosine	3	0.0538629
	4-androsten-3beta,17beta-diol disulfate (1)##succinate	3	0.0141004
	4-androsten-3beta,17beta-diol disulfate (1)##taurine	2	0.0263466
	4-androsten-3beta,17beta-diol disulfate (1)##threonate	4	0.0491898
	4-androsten-3beta,17beta-diol disulfate (1)##threonine	3	0.00859352
	4-androsten-3beta,17beta-diol disulfate (1)##thymine	2	0.0814045
	4-androsten-3beta,17beta-diol disulfate (1)##trans-4-hydroxyproline	2	0.0621187
	4-androsten-3beta,17beta-diol disulfate (1)##tryptophan	3	0.0404991
	4-androsten-3beta,17beta-diol disulfate (1)##tyrosine	3	0.024955
	4-androsten-3beta,17beta-diol disulfate (1)##UDP-glucuronate	2	0.072994
	4-androsten-3beta,17beta-diol disulfate (1)##uracil	2	0.107294
	4-androsten-3beta,17beta-diol disulfate (1)##urate	2	0.327582
	4-androsten-3beta,17beta-diol disulfate (1)##urea	3	0.126851
	4-androsten-3beta,17beta-diol disulfate (1)##uridine	3	0.0152704
	4-androsten-3beta,17beta-diol disulfate (1)##valine	3	0.0943673
	4-androsten-3beta,17beta-diol disulfate (1)##xanthine	2	0.000934979
	4-androsten-3beta,17beta-diol disulfate (1)##xanthosine	3	0.0213997
	4-hydroxyphenylpyruvate##4-methyl-2-oxopentanoate	2	0.136406
	4-hydroxyphenylpyruvate##5-methylthioadenosine (MTA)	3	0.146891
	4-hydroxyphenylpyruvate##5-oxoproline	3	0.0604181
	4-hydroxyphenylpyruvate##5,6-dihydrouracil	2	0.123824
	4-hydroxyphenylpyruvate##6-phosphogluconate	3	0.110101
	4-hydroxyphenylpyruvate##acetylcarnitine	3	0.0305478
	4-hydroxyphenylpyruvate##adenine	3	0.0592893
	4-hydroxyphenylpyruvate##adenosine	3	0.087871
	4-hydroxyphenylpyruvate##adenosine 5'-monophosphate (AMP)	2	0.126065
	4-hydroxyphenylpyruvate##adenylosuccinate	3	0.14332
	4-hydroxyphenylpyruvate##adrenate (22:4n6)	3	0.011059
	4-hydroxyphenylpyruvate##alanine	2	0.0498362
	4-hydroxyphenylpyruvate##alpha-tocopherol	3	0.129623
	4-hydroxyphenylpyruvate##androsterone sulfate	3	0.0306041
	4-hydroxyphenylpyruvate##arachidonate (20:4n6)	3	0.025856
	4-hydroxyphenylpyruvate##arginine	2	0.108662
	4-hydroxyphenylpyruvate##ascorbate (Vitamin C)	3	0.0692522
	4-hydroxyphenylpyruvate##asparagine	2	0.181213
	4-hydroxyphenylpyruvate##aspartate	2	0.0204641
	4-hydroxyphenylpyruvate##azelate (nonanedioate)	5	0.0341114
	4-hydroxyphenylpyruvate##benzoate	5	0.0266589
	4-hydroxyphenylpyruvate##beta-alanine	2	0.0751387
	4-hydroxyphenylpyruvate##betaine	2	0.0013497
	4-hydroxyphenylpyruvate##butyrylcarnitine	4	0.0615803
	4-hydroxyphenylpyruvate##caprate (10:0)	3	0.022081
	4-hydroxyphenylpyruvate##caproate (6:0)	3	0.0320085
	4-hydroxyphenylpyruvate##carnosine	3	0.019725
	4-hydroxyphenylpyruvate##cholesterol	3	0.022615
	4-hydroxyphenylpyruvate##choline	3	0.0352619
	4-hydroxyphenylpyruvate##citrate	2	0.144166
	4-hydroxyphenylpyruvate##citrulline	2	0.0435915
	4-hydroxyphenylpyruvate##creatine	3	0.140822
	4-hydroxyphenylpyruvate##creatinine	4	0.0321013
	4-hydroxyphenylpyruvate##cysteine	2	0.0902962
	4-hydroxyphenylpyruvate##cystine	2	0.0229957
	4-hydroxyphenylpyruvate##cytidine	3	0.0723648
	4-hydroxyphenylpyruvate##cytidine 5'-diphosphocholine	4	0.0376507
	4-hydroxyphenylpyruvate##cytidine 5'-monophosphate (5'-CMP)	3	0.185798
	4-hydroxyphenylpyruvate##deoxycarnitine	2	0.0313685
	4-hydroxyphenylpyruvate##dihomo-linoleate (20:2n6)	3	0.0383021
	4-hydroxyphenylpyruvate##dihomo-linolenate (20:3n3 or n6)	3	0.00917307
	4-hydroxyphenylpyruvate##docosadienoate (22:2n6)	3	0.0536408
	4-hydroxyphenylpyruvate##docosahexaenoate (DHA; 22:6n3)	3	0.0349247
	4-hydroxyphenylpyruvate##docosapentaenoate (n3 DPA; 22:5n3)	3	0.00674999
	4-hydroxyphenylpyruvate##docosatrienoate (22:3n3)	3	0.0137369
	4-hydroxyphenylpyruvate##eicosapentaenoate (EPA; 20:5n3)	3	0.0304537
	4-hydroxyphenylpyruvate##eicosenoate (20:1)	3	0.0890057
	4-hydroxyphenylpyruvate##ethanolamine	3	0.0701139
	4-hydroxyphenylpyruvate##flavin adenine dinucleotide (FAD)	3	0.0502945
	4-hydroxyphenylpyruvate##fumarate	3	0.0347653
	4-hydroxyphenylpyruvate##gamma-aminobutyrate (GABA)	2	0.00853256
	4-hydroxyphenylpyruvate##glucose	2	0.0198548
	4-hydroxyphenylpyruvate##glutamate	2	0.0672776
	4-hydroxyphenylpyruvate##glutamine	2	0.0461966
	4-hydroxyphenylpyruvate##glutarate (C5-DC)	2	0.00387701
	4-hydroxyphenylpyruvate##glutathione, oxidized (GSSG)	3	0.0626278
	4-hydroxyphenylpyruvate##glutathione, reduced (GSH)	2	0.0176191
	4-hydroxyphenylpyruvate##glycerate	2	0.0113849
	4-hydroxyphenylpyruvate##glycerol	3	0.142471
	4-hydroxyphenylpyruvate##glycerol 3-phosphate (G3P)	3	0.148137
	4-hydroxyphenylpyruvate##glycerophosphoethanolamine	4	0.0607293
	4-hydroxyphenylpyruvate##glycerophosphorylcholine (GPC)	4	0.108905
	4-hydroxyphenylpyruvate##glycine	2	0.0311486
	4-hydroxyphenylpyruvate##glycochenodeoxycholate	3	0.0376577
	4-hydroxyphenylpyruvate##glycocholate	3	0.0250592
	4-hydroxyphenylpyruvate##glycodeoxycholate	3	0.0710965
	4-hydroxyphenylpyruvate##glycylleucine	3	0.0166339
	4-hydroxyphenylpyruvate##guanidinoacetate	3	0.119003
	4-hydroxyphenylpyruvate##guanine	4	0.105212
	4-hydroxyphenylpyruvate##guanosine	4	0.0747167
	4-hydroxyphenylpyruvate##guanosine 5'- monophosphate (5'-GMP)	3	0.145558
	4-hydroxyphenylpyruvate##heme	3	0.0382492
	4-hydroxyphenylpyruvate##hippurate	4	0.00642571
	4-hydroxyphenylpyruvate##histamine	3	0.0278157
	4-hydroxyphenylpyruvate##histidine	2	0.183831
	4-hydroxyphenylpyruvate##hypotaurine	3	0.0621224
	4-hydroxyphenylpyruvate##hypoxanthine	4	0.141423
	4-hydroxyphenylpyruvate##inosine	3	0.0970552
	4-hydroxyphenylpyruvate##inositol 1-phosphate (I1P)	4	0.0637554
	4-hydroxyphenylpyruvate##isoleucine	2	0.19435
	4-hydroxyphenylpyruvate##kynurenine	2	0.0674594
	4-hydroxyphenylpyruvate##lactate	2	0.00742812
	4-hydroxyphenylpyruvate##laurate (12:0)	3	0.0688158
	4-hydroxyphenylpyruvate##leucine	2	0.170551
	4-hydroxyphenylpyruvate##linoleate (18:2n6)	3	0.0892569
	4-hydroxyphenylpyruvate##linolenate [alpha or gamma; (18:3n3 or 6)]	3	0.0668003
	4-hydroxyphenylpyruvate##lysine	2	0.0399471
	4-hydroxyphenylpyruvate##malate	2	0.00400051
	4-hydroxyphenylpyruvate##maltose	4	0.022713
	4-hydroxyphenylpyruvate##maltotetraose	4	0.0841609
	4-hydroxyphenylpyruvate##maltotriose	4	0.0660509
	4-hydroxyphenylpyruvate##mannose	3	0.06197
	4-hydroxyphenylpyruvate##mannose 6-phosphate	4	0.0527687
	4-hydroxyphenylpyruvate##methionine	2	0.179339
	4-hydroxyphenylpyruvate##myo-inositol	4	0.0250379
	4-hydroxyphenylpyruvate##myristate (14:0)	3	0.0892928
	4-hydroxyphenylpyruvate##N-acetylaspartate (NAA)	3	0.199157
	4-hydroxyphenylpyruvate##N-acetylglucosamine 6-phosphate	3	0.0360609
	4-hydroxyphenylpyruvate##N-acetylmethionine	3	0.12474
	4-hydroxyphenylpyruvate##nicotinamide	2	0.0723977
	4-hydroxyphenylpyruvate##nicotinamide adenine dinucleotide (NAD+)	1	0.214101
	4-hydroxyphenylpyruvate##nicotinamide adenine dinucleotide reduced (NADH)	2	0.30962
	4-hydroxyphenylpyruvate##nicotinamide ribonucleotide (NMN)	2	0.16354
	4-hydroxyphenylpyruvate##oleate (18:1n9)	3	0.0187615
	4-hydroxyphenylpyruvate##ornithine	2	0.00647831
	4-hydroxyphenylpyruvate##p-cresol sulfate	5	0.00513144
	4-hydroxyphenylpyruvate##palmitate (16:0)	3	0.104012
	4-hydroxyphenylpyruvate##palmitoleate (16:1n7)	3	0.115349
	4-hydroxyphenylpyruvate##palmitoylcarnitine	4	0.0381082
	4-hydroxyphenylpyruvate##pantothenate	3	0.0191417
	4-hydroxyphenylpyruvate##pelargonate (9:0)	3	0.00222347
	4-hydroxyphenylpyruvate##pentadecanoate (15:0)	3	0.125699
	4-hydroxyphenylpyruvate##phenylalanine	2	0.176377
	4-hydroxyphenylpyruvate##phosphocholine	3	0.126389
	4-hydroxyphenylpyruvate##phosphoenolpyruvate (PEP)	3	0.048118
	4-hydroxyphenylpyruvate##phosphoethanolamine	4	0.00264986
	4-hydroxyphenylpyruvate##phytosphingosine	3	0.139644
	4-hydroxyphenylpyruvate##pipecolate	5	0.0120076
	4-hydroxyphenylpyruvate##proline	2	0.134958
	4-hydroxyphenylpyruvate##propionylcarnitine	3	0.0544189
	4-hydroxyphenylpyruvate##putrescine	3	0.0374109
	4-hydroxyphenylpyruvate##pyruvate	2	0.131299
	4-hydroxyphenylpyruvate##quinolinate	3	0.243362
	4-hydroxyphenylpyruvate##riboflavin (Vitamin B2)	3	0.216306
	4-hydroxyphenylpyruvate##ribose	2	0.0438672
	4-hydroxyphenylpyruvate##S-adenosylhomocysteine (SAH)	3	0.0470537
	4-hydroxyphenylpyruvate##sarcosine	3	0.0397471
	4-hydroxyphenylpyruvate##sedoheptulose-7-phosphate	3	0.00794213
	4-hydroxyphenylpyruvate##serine	2	0.233924
	4-hydroxyphenylpyruvate##spermidine	2	0.0303632
	4-hydroxyphenylpyruvate##spermine	3	0.0346937
	4-hydroxyphenylpyruvate##sphinganine	3	0.0793066
	4-hydroxyphenylpyruvate##sphingosine	3	0.0632513
	4-hydroxyphenylpyruvate##succinate	2	0.177572
	4-hydroxyphenylpyruvate##taurine	3	0.0222961
	4-hydroxyphenylpyruvate##threonate	3	0.0134653
	4-hydroxyphenylpyruvate##threonine	2	0.188821
	4-hydroxyphenylpyruvate##thymine	3	0.0389859
	4-hydroxyphenylpyruvate##trans-4-hydroxyproline	3	0.0350227
	4-hydroxyphenylpyruvate##tryptophan	2	0.118097
	4-hydroxyphenylpyruvate##tyrosine	1	0.170509
	4-hydroxyphenylpyruvate##UDP-glucuronate	2	0.0081782
	4-hydroxyphenylpyruvate##uracil	2	0.149875
	4-hydroxyphenylpyruvate##urate	2	0.0292288
	4-hydroxyphenylpyruvate##urea	3	0.0395742
	4-hydroxyphenylpyruvate##uridine	3	0.0325823
	4-hydroxyphenylpyruvate##valine	2	0.205644
	4-hydroxyphenylpyruvate##xanthine	2	0.0802673
	4-hydroxyphenylpyruvate##xanthosine	3	0.0773993
	4-methyl-2-oxopentanoate##5-methylthioadenosine (MTA)	3	0.178106
	4-methyl-2-oxopentanoate##5-oxoproline	3	0.0257148
	4-methyl-2-oxopentanoate##5,6-dihydrouracil	2	0.0880036
	4-methyl-2-oxopentanoate##6-phosphogluconate	3	0.144729
	4-methyl-2-oxopentanoate##acetylcarnitine	3	0.0511267
	4-methyl-2-oxopentanoate##adenine	3	0.23633
	4-methyl-2-oxopentanoate##adenosine	3	0.15136
	4-methyl-2-oxopentanoate##adenosine 5'-monophosphate (AMP)	2	0.144776
	4-methyl-2-oxopentanoate##adenylosuccinate	3	0.140244
	4-methyl-2-oxopentanoate##adrenate (22:4n6)	3	0.123991
	4-methyl-2-oxopentanoate##alanine	2	0.199064
	4-methyl-2-oxopentanoate##alpha-tocopherol	3	0.139568
	4-methyl-2-oxopentanoate##androsterone sulfate	2	0.195534
	4-methyl-2-oxopentanoate##arachidonate (20:4n6)	3	0.0672195
	4-methyl-2-oxopentanoate##arginine	2	0.184121
	4-methyl-2-oxopentanoate##ascorbate (Vitamin C)	3	0.260259
	4-methyl-2-oxopentanoate##asparagine	2	0.116943
	4-methyl-2-oxopentanoate##aspartate	2	0.18507
	4-methyl-2-oxopentanoate##azelate (nonanedioate)	6	0.0379386
	4-methyl-2-oxopentanoate##benzoate	5	0.139783
	4-methyl-2-oxopentanoate##beta-alanine	2	0.090263
	4-methyl-2-oxopentanoate##betaine	2	0.0378719
	4-methyl-2-oxopentanoate##butyrylcarnitine	4	0.150763
	4-methyl-2-oxopentanoate##caprate (10:0)	3	0.131928
	4-methyl-2-oxopentanoate##caproate (6:0)	3	0.143379
	4-methyl-2-oxopentanoate##carnosine	3	0.0194605
	4-methyl-2-oxopentanoate##cholesterol	3	0.000730993
	4-methyl-2-oxopentanoate##choline	2	0.0331545
	4-methyl-2-oxopentanoate##citrate	2	0.242182
	4-methyl-2-oxopentanoate##citrulline	2	0.123352
	4-methyl-2-oxopentanoate##creatine	3	0.0470902
	4-methyl-2-oxopentanoate##creatinine	4	0.0929743
	4-methyl-2-oxopentanoate##cysteine	2	0.208163
	4-methyl-2-oxopentanoate##cystine	2	0.077289
	4-methyl-2-oxopentanoate##cytidine	4	0.0267164
	4-methyl-2-oxopentanoate##cytidine 5'-diphosphocholine	4	0.191199
	4-methyl-2-oxopentanoate##cytidine 5'-monophosphate (5'-CMP)	3	0.112684
	4-methyl-2-oxopentanoate##deoxycarnitine	2	0.0812901
	4-methyl-2-oxopentanoate##dihomo-linoleate (20:2n6)	3	0.13449
	4-methyl-2-oxopentanoate##dihomo-linolenate (20:3n3 or n6)	3	0.120127
	4-methyl-2-oxopentanoate##docosadienoate (22:2n6)	3	0.0984043
	4-methyl-2-oxopentanoate##docosahexaenoate (DHA; 22:6n3)	3	0.111471
	4-methyl-2-oxopentanoate##docosapentaenoate (n3 DPA; 22:5n3)	3	0.105196
	4-methyl-2-oxopentanoate##docosatrienoate (22:3n3)	3	0.103317
	4-methyl-2-oxopentanoate##eicosapentaenoate (EPA; 20:5n3)	3	0.0750833
	4-methyl-2-oxopentanoate##eicosenoate (20:1)	3	0.114359
	4-methyl-2-oxopentanoate##ethanolamine	3	0.11481
	4-methyl-2-oxopentanoate##flavin adenine dinucleotide (FAD)	2	0.249895
	4-methyl-2-oxopentanoate##fumarate	3	0.076835
	4-methyl-2-oxopentanoate##gamma-aminobutyrate (GABA)	2	0.0173135
	4-methyl-2-oxopentanoate##glucose	2	0.103566
	4-methyl-2-oxopentanoate##glutamate	2	0.158158
	4-methyl-2-oxopentanoate##glutamine	2	0.132815
	4-methyl-2-oxopentanoate##glutarate (C5-DC)	2	0.00990896
	4-methyl-2-oxopentanoate##glutathione, oxidized (GSSG)	2	0.0711129
	4-methyl-2-oxopentanoate##glutathione, reduced (GSH)	2	0.138323
	4-methyl-2-oxopentanoate##glycerate	2	0.068557
	4-methyl-2-oxopentanoate##glycerol	2	0.233344
	4-methyl-2-oxopentanoate##glycerol 3-phosphate (G3P)	2	0.0408569
	4-methyl-2-oxopentanoate##glycerophosphoethanolamine	4	0.164264
	4-methyl-2-oxopentanoate##glycerophosphorylcholine (GPC)	3	0.0175774
	4-methyl-2-oxopentanoate##glycine	2	0.0857054
	4-methyl-2-oxopentanoate##glycochenodeoxycholate	3	0.253891
	4-methyl-2-oxopentanoate##glycocholate	3	0.167267
	4-methyl-2-oxopentanoate##glycodeoxycholate	3	0.235936
	4-methyl-2-oxopentanoate##glycylleucine	2	0.177396
	4-methyl-2-oxopentanoate##guanidinoacetate	3	0.086337
	4-methyl-2-oxopentanoate##guanine	3	0.144041
	4-methyl-2-oxopentanoate##guanosine	4	0.216037
	4-methyl-2-oxopentanoate##guanosine 5'- monophosphate (5'-GMP)	3	0.125955
	4-methyl-2-oxopentanoate##heme	3	0.226525
	4-methyl-2-oxopentanoate##hippurate	4	0.0501888
	4-methyl-2-oxopentanoate##histamine	3	0.0134127
	4-methyl-2-oxopentanoate##histidine	2	0.228668
	4-methyl-2-oxopentanoate##hypotaurine	2	0.0892703
	4-methyl-2-oxopentanoate##hypoxanthine	2	0.188232
	4-methyl-2-oxopentanoate##inosine	3	0.212485
	4-methyl-2-oxopentanoate##inositol 1-phosphate (I1P)	4	0.178777
	4-methyl-2-oxopentanoate##isoleucine	2	0.151244
	4-methyl-2-oxopentanoate##kynurenine	2	0.0562319
	4-methyl-2-oxopentanoate##lactate	2	0.140342
	4-methyl-2-oxopentanoate##laurate (12:0)	3	0.113545
	4-methyl-2-oxopentanoate##leucine	1	0.130928
	4-methyl-2-oxopentanoate##linoleate (18:2n6)	3	0.0451426
	4-methyl-2-oxopentanoate##linolenate [alpha or gamma; (18:3n3 or 6)]	3	0.0578129
	4-methyl-2-oxopentanoate##lysine	2	0.122184
	4-methyl-2-oxopentanoate##malate	2	0.00730027
	4-methyl-2-oxopentanoate##maltose	3	0.0723769
	4-methyl-2-oxopentanoate##maltotetraose	3	0.0995221
	4-methyl-2-oxopentanoate##maltotriose	3	0.110299
	4-methyl-2-oxopentanoate##mannose	3	0.125432
	4-methyl-2-oxopentanoate##mannose 6-phosphate	4	0.205305
	4-methyl-2-oxopentanoate##methionine	2	0.107643
	4-methyl-2-oxopentanoate##myo-inositol	4	0.0534758
[truncated: 10,942 more rows]

## Sheet: ext data fig. 2
Extended Data Fig. 2	BRCA1_Tumor	BRCA2_Tumor
	0.428415	0.359477
	0.467769	0.555556
	-0.0939891	-0.424837
	0.488705	0.437908
	0.47438	0.568627
	0.446995	0.281046
	0.575758	0.26087
	0.634527	0.42029
	0.540863	0.275362
	0.53719	0.304348
	0.599633	0.26087
	0.507805	0.217391
	-0.384615	-0.45098
	-0.432113	-0.503268
	0.349862	0.529412
	0.58494	0.289855
	-0.401952	-0.320261
	0.553719	0.26087
	-0.370748	-0.346405
	0.432121	0.372549
	0.0420712	-0.372549
	0.405464	0.176471
	0.379235	0.176471
	-0.361136	-0.294118
	0.654729	0.0724638
	0.281967	0.215686
	-0.124056	-0.385621
	0.45124	0.281046
	0.583104	0.492754
	0.548209	0.202899
	0.592287	0.231884
	-0.176575	-0.254902
	0.297268	0.424837
	0.562902	0.115942
	0.458219	0.391304
	-0.216829	-0.398693
	-0.371783	-0.359477
	0.544536	0.202899
	-0.288376	-0.254902
	0.581267	0.173913
	0.608815	0.318841
	0.500459	0.173913
	0.575758	0.362319
	-0.167702	-0.254902
	-0.213115	-0.267974
	0.394536	0.215686
	-0.206349	-0.45098
	0.539027	0.304348
	0.290151	0.503268
	0.614325	0.246377
	0.58494	0.217391
	0.496786	0.231884
	-0.291926	-0.215686
	0.575758	0.0724638
	0.355191	0.267974
	0.59045	0.173913
	0.476584	0.405797
	0.581267	0.362319
	0.612489	0.304348
	-0.0679612	-0.202614
	-0.0736469	-0.254902
	0.00107875	-0.281046
	0.573921	0.188406
	-0.119787	-0.176471
	0.544536	0.289855
	-0.134844	-0.346405
	0.248087	0.0588235
	-0.263531	-0.372549
	-0.401709	-0.45098
	0.520852	0.51634
	-0.244011	-0.254902
	0.583104	0.0144928
	-0.0679612	-0.333333
	-0.352263	-0.346405
	0.570248	0.275362
	0.629017	0.26087
	-0.247033	-0.359477
	-0.212018	-0.437908
	-0.199546	-0.542484
	-0.423248	-0.45098
	-0.48181	-0.320261
	0.649219	0.478261
	-0.31677	-0.320261
	-0.38953	-0.477124
	-0.0722762	-0.398693
	-0.0312837	-0.30719
	0.651056	0.115942
	-0.034188	0.315789
	0.53168	0.115942
	0.570248	0.246377
	0.390164	0.150327
	0.282927	0.320261
	-0.325643	-0.24183
	-0.307897	-0.398693
	0.518825	0.275362
	-0.417924	-0.24183
	-0.286602	-0.464052
	-0.22449	-0.176471
	-0.0636462	-0.267974
	-0.0463862	-0.45098
	-0.419698	-0.30719
	-0.242236	-0.281046
	-0.336291	-0.333333
	-0.288376	-0.424837
	-0.225624	-0.398693
	0.0960086	-0.437908
	-0.579414	-0.281046
	-0.190772	-0.24183
	0.617998	0.318841
	0.583104	0.26087
	-0.336291	-0.267974
	0.37741	0.304348
	-0.128371	-0.24183
	-0.251109	-0.346405
	0.605142	0.144928
	-0.361823	-0.333333
	-0.396628	-0.320261
	0.610652	0.376812
	-0.171521	-0.333333
	0.629017	0.231884
	0.583104	0.289855
	-0.0463862	-0.346405
	0.689624	0.304348
	-0.449867	-0.490196
	0.59045	0.188406
	-0.522626	-0.424837
	-0.355812	-0.176471
	-0.208518	-0.294118
	0.544536	0.347826
	0.303581	0.267974
	0.606979	0.405797
	0.570248	0.26087
	-0.332742	-0.411765
	0.492458	0.320261
	0.0420712	-0.359477
	0.454545	0.15942
	-0.482201	-0.424837
	-0.0097087	-0.45098
	0.548209	0.188406
	0.588613	0.188406
	0.652893	0.289855
	0.581267	0.275362
	-0.334516	-0.398693
	-0.535049	-0.267974
	-0.27063	-0.30719
	-0.198413	-0.411765
	-0.0981661	-0.385621
	0.621671	0.173913
	-0.265306	-0.359477
	-0.195189	-0.346405
	-0.0528587	-0.346405
	-0.167702	-0.398693
	-0.367213	-0.281046
	-0.423248	-0.333333
	-0.279503	-0.254902
	0.0550162	-0.150327
	-0.146406	-0.254902
	-0.225624	-0.51634
	-0.313221	-0.30719
	-0.0765912	-0.254902
	0.614325	0.115942
	0.516988	0.0434783
	0.515152	0.26087
	0.383607	0.0326797
	-0.0679612	-0.359477
	0.0140237	-0.320261
	-0.214286	-0.372549
	-0.0420712	-0.385621
	0.332742	0.137255
	0.665748	0.26087
	0.568501	0.294118
	-0.0226537	-0.333333
	-0.126214	-0.411765
	0.486339	0.398693
	-0.279503	-0.228758
	-0.130529	-0.385621
	-0.139159	-0.320261
	-0.251109	-0.30719
	-0.275954	-0.150327
	0.59596	0.275362
	0.597796	0.115942
	-0.236912	-0.477124
	0.114512	0.137255
	-0.313221	-0.0980392
	-0.494233	-0.30719
	-0.328798	-0.0849673
	0.555556	0.144928
	-0.235137	-0.320261
	-0.487134	-0.346405
	0.59596	0.231884
	-0.503106	-0.385621
	-0.106796	-0.163399
	-0.0787487	-0.267974
	0.491276	0.231884
	0.485767	0.231884
	0.632691	0.144928
	-0.355191	-0.51634
	-0.201814	-0.372549
	-0.0852211	-0.346405
	-0.160656	-0.398693
	0.0226537	-0.254902
	0.0204533	0.0849673
	0.546373	0.0869565
	-0.482201	-0.398693
	0.568411	0.0869565
	0.375956	0.503268
	-0.361136	-0.385621
	0.136823	0.346667
	-0.175836	-0.281046
	-0.0658037	-0.281046
	0.434736	0.372549
	-0.372168	-0.228758
	-0.257576	-0.163399
	0.344262	0.30719
	0.539027	0.289855
	-0.183673	-0.398693
	-0.130385	-0.398693
	0.144262	0.372549
	-0.323869	-0.333333
	-0.274179	-0.228758
	-0.419698	-0.411765
	-0.36646	-0.137255
	-0.0417036	-0.568627
	0.314379	0.189542
	0.261728	0.437908
	-0.0399449	0.372549
	-0.335601	-0.281046
	-0.456965	-0.424837
	-0.0916936	-0.254902
	-0.371783	-0.359477
	0.399449	0.15942
	-0.0186335	-0.281046
	-0.144632	-0.437908
	0.568411	0.115942
	-0.544768	-0.294118
	-0.229508	-0.267974
	0.346448	0.150327
	-0.613808	-0.202614
	0.630854	0.231884
	0.59596	0.15942
	0.583104	0.347826
	-0.325643	-0.51634
	-0.310383	-0.490196
	-0.252884	-0.372549
	-0.193096	-0.346405
	-0.277728	-0.24183
	-0.314996	-0.30719
	-0.385981	-0.228758
	-0.27551	-0.30719
	0.387978	0.424837
	-0.0399137	-0.124183
	0.48181	0.503268
	-0.187223	-0.0588235
	-0.393079	-0.281046
	0.337343	0.45098
	0.524401	0.359477
	0.561065	0.289855
	0.614325	0.130435
	-0.0399137	-0.320261
	-0.376483	-0.333333
	-0.0168589	-0.176471
	-0.268855	-0.267974
	0.0183387	-0.490196
	-0.0183387	-0.202614
	-0.432121	-0.346405
	0.493127	0.74359
	-0.0895361	-0.267974
	0.651056	0
	0.280874	0.437908
	-0.284827	-0.424837
	-0.0830636	-0.411765
	-0.244011	-0.294118
	-0.0304773	0.281046
	0.170788	0.163399
	-0.0679612	-0.254902
	-0.359361	-0.281046
	0.291358	0.437908
	0.623508	0.275362
	0.531823	0.189542
	-0.251109	-0.372549
	0.148885	0.137255
	0.43067	0.115942
	-0.0470275	-0.346405
	0.553719	0.188406
	0.444809	0.477124
	0.36612	0.24183
	0.416149	0.45098
	-0.373558	-0.333333
	-0.121315	-0.385621
	0.597796	0.565217
	-0.16612	-0.320261
	0.535354	0.318841
	0.564738	0.318841
	0.570248	0.362319
	0.623711	0.504274
	0.303825	0.124183
	-0.0647737	-0.30719
	-0.281278	-0.346405
	0.249587	0.254902
	0.25	0.398693
	0.498623	0.202899
	0.345164	0.254902
	0.0507012	-0.411765
	-0.292341	-0.320261
	-0.437445	-0.372549
	0.00323625	-0.281046
	-0.0809061	-0.320261
	-0.2937	-0.228758
	0.373558	0.464052
	0.272831	0.529412
	-0.106796	-0.333333
	0.493113	0.42029
	0.0269687	-0.294118
	0.0699454	0.294118
	-0.157054	-0.281046
	-0.417924	-0.568627
	-0.415954	-0.267974
	-0.424044	-0.568627
	-0.0032362	-0.267974
	-0.304348	-0.372549
	0.0280992	-0.0980392
	-0.334516	-0.477124
	-0.126984	-0.542484
	-0.413161	-0.385621
	-0.22314	-0.0065359
	0.278294	0.281046
	-0.251109	-0.267974
	0.371585	-0.0196078
	0.432121	0.294118
	-0.0053937	-0.281046
	0.440659	0.893333
	-0.197814	-0.111111
	0.544536	0.0869565
	-0.15082	-0.333333
	0.142701	0.228758
	0.250567	0.464052
	-0.108954	-0.333333
	0.286602	0.424837
	-0.104639	-0.359477
	-0.104639	-0.189543
	-0.196096	-0.607843
	-0.368234	-0.398693
	-0.173679	-0.294118
	0.242009	0.647059
	-0.0873786	-0.372549
	0.445902	0.581699
	0.539027	0.0869565
	-0.221782	-0.477124
	0.212067	0.385621
	-0.115426	-0.228758
	-0.103815	-0.346405
	-0.486516	-0.294118
	-0.312925	-0.372549
	-0.285714	-0.464052
	-0.513753	-0.385621
	0.605142	0.289855
	0.59045	0.115942
	0.323497	0.254902
	0.0140237	-0.176471
	0.385113	0.202614
	0.443716	0.398693
	0.00107875	-0.333333
	-0.265306	-0.568627
	0.473571	0.163399
	-0.157377	-0.320261
	-0.522626	-0.424837
	-0.330055	-0.45098
	0.610652	0.304348
	0.288813	0.51634
	-0.365079	-0.411765
	0.287749	0.254902
	-0.0340136	-0.372549
	0.0116959	0.24183
	-0.336291	-0.24183
	-0.295475	-0.346405
	-0.167206	-0.267974
	0.513315	0.144928
	-0.213842	-0.281046
	-0.0097604	-0.215686
	-0.372168	-0.359477
	-0.0140237	-0.333333
	-0.440994	-0.398693
	0.226814	0.346667
	0.217058	0.0718954
	-0.306122	-0.0980392
	-0.202948	-0.490196
	-0.0505768	-0.372549
	-0.154261	-0.359477
	-0.195253	-0.294118
	-0.251701	-0.398693
	-0.400216	-0.398693
	0.652893	0.217391
	0.145981	0.385621
	-0.0793651	-0.372549
	0.557713	0.385621
	0.205464	0.346405
	-0.119741	-0.24183
	0.550046	0.304348
	0.00765027	-0.424837
	-0.351474	-0.346405
	0.0744337	-0.267974
	0.363085	0.346405
	-0.329192	-0.111111
	0.192547	0.411765
	-0.48181	-0.281046
	0.592287	0.304348
	-0.0248112	-0.372549
	-0.117584	-0.333333
	-0.0275067	-0.0588235
	0.314059	0.542484
	-0.0765912	-0.437908
	0.27063	0.45098
	-0.156419	-0.189543
	0.184466	-0.385621
	-0.180229	-0.385621
	0.0765027	0.503268
	-0.313221	-0.281046
	-0.0636462	-0.24183
	0.169421	0.163399
	0.255331	0.320261
	-0.0371585	0.51634
	-0.406688	-0.24183
	0.264172	0.542484
	-0.119741	-0.333333
	-0.237158	-0.24183
	-0.313221	-0.542484
	-0.228039	-0.281046
	-0.275954	-0.385621
	0.129987	0.231884
	-0.373558	-0.398693
	-0.590075	-0.24183
	-0.423248	-0.30719
	-0.277596	-0.398693
	-0.484358	-0.215686
	0.159563	0.385621
	0.00107875	-0.359477
	-0.314754	-0.385621
	-0.0334412	-0.45098
	0.395628	0.464052
	0.577594	0.26087
	0.310502	0.189542
	-0.38953	-0.346405
	-0.0310559	-0.346405
	0.486339	0.529412
	-0.311446	-0.320261
	0.112689	-0.254902
	-0.497782	-0.372549
	-0.153005	-0.267974
	-0.126214	-0.372549
	0.190083	0.267974
	0.480035	0.30719
	-0.543922	-0.189543
	-0.285714	-0.346405
	-0.378685	-0.24183
	-0.311758	-0.437908
	0.310502	0.581699
	-0.592233	-0.228758
	-0.414966	-0.359477
	0.0787487	-0.411765
	0.487603	0.246377
	-0.20142	-0.228758
	0.0895361	-0.254902
	-0.123583	-0.555556
	0.676375	0.189542
	-0.0326147	-0.0065359
	-0.31746	-0.490196
	-0.334516	-0.0196078
	-0.266667	-0.228758
	-0.0528587	-0.215686
	0.0571737	-0.385621
	-0.236912	-0.346405
	0.486254	0.401709
	0.00539374	-0.320261
	0.526171	0.289855
	0.039929	-0.281046
	-0.0825799	-0.267974
	-0.106576	-0.503268
	-0.17835	-0.202614
	-0.304989	-0.385621
	0.422951	0.320261
	0.0213231	-0.0065359
	-0.0765912	-0.51634
	-0.236912	-0.437908
	-0.303825	-0.385621
	-0.347578	-0.359477
	0.459016	0.254902
	0.0622951	0.490196
	-0.0701187	-0.124183
	0.265306	0.0457516
	0.270794	0.189542
	0.286848	0.542484
	0.0161812	-0.163399
	-0.0571737	-0.267974
	-0.198312	-0.202614
	-0.128371	-0.267974
	-0.0913931	-0.267974
	-0.176575	-0.215686
	0.407216	0.263158
	-0.442768	-0.477124
	-0.220941	-0.281046
	0.428834	0.466667
	-0.142857	-0.267974
	0.43388	0.385621
	-0.0929705	-0.254902
	0.168306	0.0457516
	-0.223356	-0.385621
	-0.0949423	-0.111111
	-0.385981	-0.189543
	0.366391	0.391304
	0.105233	0.333333
	0.502296	0.304348
	0.0312837	-0.359477
	-0.201814	-0.45098
	0.0377562	-0.320261
	0.0150843	-0.372549
	-0.15173	-0.51634
	0.0485437	-0.372549
	-0.304938	-0.320261
	0	-0.385621
	0.407276	0.202614
	0.527508	0.254902
	-0.373558	-0.385621
	-0.0502732	-0.411765
	-0.149956	-0.333333
	-0.336735	-0.254902
	-0.0956807	0.372549
	-0.0334412	-0.24183
	-0.494233	-0.464052
	-0.396628	-0.385621
	-0.0895361	-0.372549
	-0.188209	-0.464052
	0.0161812	-0.333333
	-0.594391	-0.254902
	-0.0308642	-0.30719
	0.404372	0.464052
	0.180973	0.124183
	-0.45874	-0.398693
	0.328962	0.163399
	0.0118662	-0.294118
	0.307317	0.137255
	-0.23356	-0.333333
	-0.199546	-0.568627
	-0.137001	-0.24183
	-0.0809061	-0.346405
	-0.164153	-0.51634
	0.548209	0.0289855
	-0.144063	-0.294118
	0.248858	0.437908
	-0.375333	-0.320261
	-0.257384	-0.398693
	-0.0712251	-0.320261
	-0.0315091	-0.163399
	-0.471074	-0.347826
	0.456831	0.333333
	-0.0417036	-0.45098
	-0.27064	-0.0065359
	-0.0736469	-0.503268
	-0.294785	-0.346405
	0.227548	0.51634
	-0.221088	-0.320261
	-0.0713101	-0.150327
	0.156284	0.267974
	-0.295082	-0.333333
	0.0295359	-0.424837
	-0.250567	-0.372549
	0.0204962	-0.0588235
	-0.36646	-0.163399
	0.0442287	-0.215686
	0.132686	-0.372549
	0.434973	0.24183
	-0.428263	-0.215686
	-0.18421	-0.0849673
	-0.155279	-0.320261
	-0.0700976	-0.111111
	0.423324	-0.0434783
	0.217631	0.437908
	0.0485437	-0.30719
	0.204082	0.346405
	-0.0963719	-0.228758
	0.651056	0.130435
	-0.311758	-0.372549
	0.311758	0.215686
	0.0463862	-0.359477
	0.194064	0.51634
	-0.342077	-0.359477
	-0.290249	-0.477124
	-0.206041	-0.464052
	-0.267081	-0.24183
	-0.0044366	-0.267974
	-0.0834715	-0.333333
	0.339945	0.267974
	0.480257	0.217391
	-0.23689	-0.333333
	0.106616	0.215686
	0.355812	0.542484
	0.435757	0.437908
	-0.153505	-0.176471
	-0.429508	-0.24183
	0.0183387	-0.228758
	-0.428571	-0.320261
	0.335802	0.281046
	0.504132	0.449275
	0.0442287	-0.30719
	-0.695793	-0.111111
	0.119741	-0.320261
	-0.293989	-0.464052
	-0.0463862	-0.464052
	-0.188997	-0.294118
	-0.144262	-0.333333
	-0.140984	-0.385621
	-0.0161812	-0.281046
	-0.0916936	-0.346405
	-0.367521	-0.267974
	-0.331066	-0.333333
	-0.386621	-0.424837
	-0.541311	-0.294118
	0.187223	0.529412
	-0.293651	-0.490196
	0.0360656	0.281046
	-0.359361	-0.424837
	-0.405501	-0.45098
	-0.324263	-0.490196
	-0.316073	-0.228758
	-0.695133	-0.202899
	-0.288376	-0.359477
	0.433895	0.176471
	-0.225624	-0.385621
	-0.370064	-0.275362
	-0.0981661	-0.529412
	-0.405	-0.176471
	-0.26644	-0.424837
	-0.378882	-0.490196
	-0.255102	-0.398693
	-0.0873786	-0.294118
	0.0334412	-0.333333
	0.316804	0.426667
	0.561065	0.376812
	0.0196721	0.215686
	-0.348713	-0.30719
	-0.432121	-0.372549
	-0.540453	-0.267974
	0.476503	0.189542
	-0.157596	-0.30719
	-0.0658037	-0.281046
	0.406557	0.254902
	0.601469	0.188406
	0.34321	0.45098
	-0.273243	-0.254902
	-0.533981	-0.24183
	0.332099	0.359477
	-0.171202	-0.137255
	-0.0916936	-0.437908
	0.450273	0.424837
	-0.256236	-0.424837
	0.145631	-0.202614
	0.207217	0.320261
	0.378882	0.477124
	-0.141316	-0.660131
	-0.351913	-0.529412
	0.102481	0.490196
	-0.23356	-0.437908
	0.331875	0.30719
	-0.311791	-0.385621
	-0.204969	-0.333333
	0.107602	0.189542
	-0.390266	-0.101449
	0.0952381	0.26087
	-0.311446	-0.189543
	0.0679612	-0.385621
	-0.411003	-0.254902
	0.112083	0.320261
	0.165664	0.411765
	-0.213861	-0.30719
	-0.171251	-0.359477
	-0.244876	-0.385621
	0.23388	0.437908
	-0.158829	-0.346405
	0.383607	0.30719
	-0.021097	-0.607843
	0.186885	0.568627
	0.0626781	-0.333333
	-0.0646259	-0.555556
	-0.22449	-0.228758
	0.553719	0.188406
	-0.339806	-0.254902
	-0.448092	-0.294118
	-0.426797	-0.163399
	-0.123018	-0.124183
	0.253994	0.464052
	0.524334	0.246377
	-0.290598	-0.281046
	0.603306	0.463768
	0.393079	0.202614
	-0.257384	-0.385621
	0.448454	0.589744
	-0.157377	-0.359477
	-0.128371	-0.254902
	-0.0612022	-0.281046
	-0.0488021	-0.228758
	0.303653	0.490196
	0.276107	0.0326797
	0.413161	0.0457516
	0.04153	-0.333333
	0.194969	0.278912
	-0.490683	-0.281046
	-0.299454	-0.490196
	0.11583	0.101449
	-0.430346	-0.398693
	-0.428571	-0.0980392
	-0.27551	-0.202614
	0.0485437	-0.30719
	0.159563	0.45098
	-0.203194	-0.503268
	0.586777	0.0434783
	-0.221143	-0.333333
	-0.214286	-0.503268
	-0.566952	-0.137255
	-0.165533	-0.437908
	0.449505	0.529412
	-0.385981	-0.346405
	0.400551	0.385621
	0.328395	0.398693
	0.122404	0.346405
	-0.0830601	-0.411765
	-0.132686	-0.124183
	0.605142	0.231884
	-0.213152	-0.359477
	0.245785	0.542484
	-0.0171821	0.263158
	0.186624	-0.359477
	0.32833	0.555556
	-0.0452529	-0.320261
	0.378151	0.163399
	0.456831	0.267974
	-0.0032362	-0.215686
	-0.0873786	-0.24183
	0.559894	0.30719
	0.0983607	0.385621
	0.516988	0.15942
	-0.421473	-0.398693
	-0.0895361	-0.333333
	-0.473571	-0.111111
	-0.283447	-0.215686
	0.170038	0.202614
	0.447681	0.424837
	0.256831	0.346405
	0.242009	0.529412
	-0.472911	-0.376812
	-0.195011	-0.294118
	-0.0916936	-0.30719
	0.332231	0.490196
	0.247676	0.150327
	0.399672	0.228758
	0.0590164	0.0980392
	-0.128962	-0.137255
	0.167206	-0.359477
	0.393743	0.294118
	0.627181	0.289855
	0.118033	0.176471
	-0.223301	-0.346405
	-0.212067	-0.464052
	-0.29703	-0.398693
	0.241047	0.150327
	0.0896185	0.372549
	0.40765	0.0849673
	-0.178005	-0.398693
	-0.203279	-0.215686
	0.128962	0.51634
	-0.11099	-0.150327
	0.207317	0.137255
	0.565217	0.398693
	0.397814	0.294118
	0.231735	0.51634
	0.58494	0.057971
	-0.0485437	-0.124183
	-0.281278	-0.464052
	-0.0377562	-0.372549
	0.389071	0.581699
	-0.267081	-0.333333
	-0.299024	-0.30719
	0.337343	0.30719
	0.227322	0.267974
	-0.453416	-0.294118
	-0.384206	-0.267974
	-0.199485	-0.434783
	0.190164	0.30719
	-0.43424	-0.411765
	0.0713101	0.294118
	0.3318	0.346405
	-0.450172	-0.555556
	-0.0798898	-0.64
	0.500459	0.231884
	-0.212067	-0.333333
	-0.179138	-0.464052
	0.208743	0.30719
	-0.0579235	-0.150327
	0.0371585	-0.124183
	-0.106796	-0.0718954
	-0.165763	-0.45098
	0.0665484	-0.267974
	0.348026	0.202899
	0.169364	-0.294118
	0.0420712	-0.254902
	-0.0463862	-0.24183
	0.355556	0.294118
	0.416393	0.24183
	0.257022	0.215686
	0.43618	0.144928
	-0.279503	-0.24183
	-0.31677	-0.0718954
	0.331956	0.333333
	0.208518	0.150327
	-0.605142	-0.391304
	-0.183673	-0.24183
	-0.243302	-0.529412
	0.345455	0.477124
	-0.0614887	-0.333333
	0.00907029	-0.189543
	-0.124378	-0.189543
	0.184466	-0.359477
	-0.323869	-0.359477
	0.379235	0.111111
	-0.227616	-0.398693
	0.163477	0.163399
	0.146718	0.188406
	0.0787487	-0.30719
	0.374863	0.163399
	-0.421473	-0.176471
	-0.244898	-0.594771
	-0.259982	-0.346405
	-0.333333	-0.176471
	-0.203279	0.0326797
	-0.43567	-0.294118
	-0.283447	-0.51634
	-0.356749	-0.0849673
	0.0765027	-0.0065359
	0.452459	0.385621
	0.214612	0.437908
	0.297945	0.385621
	-0.648328	-0.163399
	-0.100324	-0.267974
	-0.120732	-0.281046
	-0.22449	-0.437908
	-0.398403	-0.320261
	0.166023	0.173913
	-0.354037	-0.281046
	0.587918	0.294118
	0.380798	0.189542
	0.288889	0.372549
	0.283951	0.385621
	0.453416	0.215686
	-0.253552	-0.51634
	-0.131054	-0.281046
	0.457923	0.320261
	0.313661	0.45098
	-0.286602	-0.398693
	0.35941	0.228758
	-0.175407	-0.189543
	0.142076	0.281046
	-0.306122	-0.372549
	-0.0442287	-0.437908
	0.167206	-0.267974
	-0.0098361	-0.176471
	-0.633225	-0.30719
	0.365696	0.150327
	-0.0918367	-0.477124
	0.462289	0.24183
	-0.0275067	-0.0980392
	-0.0559006	-0.176471
	-0.146474	-0.189543
	0.291925	0.30719
	-0.301639	-0.163399
	0.553719	0.0289855
	0.149543	0.254902
	-0.276503	-0.372549
	0.482201	0.124183
	-0.248299	-0.464052
	0.377049	0.0980392
	0.0312837	-0.137255
	-0.373558	-0.320261
	-0.058469	-0.228758
	-0.130529	-0.189543
	-0.483585	-0.281046
	-0.0960086	-0.228758
	0.487432	0.372549
	0.274376	0.202614
	0.160875	0.289855
	0.0528587	-0.372549
	-0.265306	-0.30719
	0.331176	0.411765
	0.346189	0.695652
	0.352066	0.294118
	0.227322	0.385621
	-0.337648	-0.254902
	0.0874317	0.24183
	-0.68932	-0.281046
	-0.268852	-0.490196
	-0.244011	-0.45098
	-0.236915	-0.124183
	-0.195592	-0.24183
	-0.264172	-0.581699
	0.0251366	0.176471
	0.204372	0.30719
	-0.0090703	-0.346405
	0.718213	0.555556
	0.365774	0.398693
	-0.547009	-0.189543
	0.246995	0.202614
	-0.0655738	-0.437908
	0.446995	0.411765
	-0.0725624	-0.267974
	0.00655738	0.228758
	-0.0051754	-0.0849673
	-0.0981661	-0.163399
	-0.659115	-0.228758
	-0.129252	-0.294118
	0.0310559	-0.411765
	-0.157054	-0.281046
	-0.667745	-0.30719
	-0.370011	-0.0065359
	0.22032	0.555556
	-0.126214	-0.372549
	0.126126	0.318841
	-0.132835	-0.359477
	-0.103815	-0.124183
	0.147541	0.111111
	-0.0463862	-0.359477
	0.238095	0.289855
	-0.251366	-0.320261
	0.252459	0.346405
	-0.0946353	-0.555556
	-0.0399137	-0.385621
	-0.153505	-0.24183
	-0.300799	-0.228758
	-0.381667	-0.294118
	-0.346556	-0.333333
	0.630854	0.376812
	-0.390313	-0.189543
	0.566575	0.0724638
	0.0322581	0.359477
	-0.0967169	-0.294118
	0.264172	0.45098
	-0.110382	-0.267974
	-0.447681	-0.176471
	-0.352234	-0.435897
	-0.393424	-0.660131
	0.278912	0.346405
	-0.416149	-0.385621
	-0.273267	-0.228758
	-0.285124	0.0326797
	0.329018	0.281046
	-0.102041	-0.0980392
	0.0895361	-0.228758
	0.0721312	0.137255
	0.255331	0.24183
	0.121899	-0.424837
	-0.208199	-0.176471
	0.474317	0.542484
	-0.0183387	-0.437908
	-0.0502732	-0.202614
	-0.0657596	-0.30719
	-0.315754	-0.36
	0.237158	0.137255
	-0.698806	-0.289855
	0.577594	0.463768
	-0.0816327	-0.346405
	0.219245	0.0588235
	0.266266	0.163399
	-0.10559	-0.176471
	-0.318545	-0.176471
	-0.140984	-0.228758
	-0.345164	-0.202614
	-0.373016	-0.411765
	0.328962	0.176471
	-0.414208	-0.215686
	0.227993	-0.0065359
	0.0594121	0.215686
	0.0666667	0.385621
	-0.335601	-0.163399
	-0.195253	-0.137255
	0.00226757	-0.503268
	-0.163351	-0.281046
	-0.336612	-0.45098
	0.0781848	0.176471
	0.113661	0.254902
	0.0247934	0.28
	0.594502	0.196581
	-0.0079858	-0.267974
	0.430601	0.398693
	-0.514563	-0.215686
	-0.156463	-0.333333
	-0.206041	-0.124183
	0.287432	0.00653595
	0.250689	0.0588235
	0.036632	0.0457516
	0.533517	-0.101449
	0.338843	0.0718954
	-0.355812	-0.189543
	-0.351474	-0.346405
	-0.278431	-0.137255
	0.28191	0.4
	0.231735	0.411765
	-0.219166	-0.372549
	-0.503776	-0.163399
	-0.290323	-0.254902
	0.614325	-0.0869565
	-0.109896	0.294118
	-0.109139	-0.267974
	-0.0830636	-0.320261
	0.245489	0.124183
	-0.17835	-0.320261
	-0.186885	-0.294118
	0.355993	0.373333
	-0.622438	-0.294118
	-0.110914	-0.464052
	0.501425	0.254902
	0.273973	0.333333
	-0.230487	-0.376812
	-0.37479	-0.202614
	-0.369615	-0.267974
	0.2269	0.372549
	-0.210293	-0.254902
	-0.347541	-0.398693
	-0.298186	-0.542484
	-0.263039	-0.385621
	-0.0420712	-0.267974
	0.23	0.281046
	0.287671	0.464052
	-0.241712	-0.333333
	0.15427	0.254902
	-0.115426	-0.320261
	-0.277124	-0.503268
	-0.213152	-0.30719
	-0.333333	-0.267974
	0.0269687	-0.0980392
	0.325314	0.228758
	0.182974	0.189542
	-0.360094	-0.202614
	0.348073	0.333333
	0.27064	0.24183
	0.146006	0.231884
	0.205128	0.163399
	-0.183607	-0.398693
	-0.19609	-0.333333
	-0.179235	-0.189543
	-0.162378	-0.281046
	-0.340136	-0.477124
	-0.216393	-0.30719
	0.491276	0.0144928
	-0.304989	-0.411765
	-0.274074	-0.294118
	-0.204372	-0.359477
	-0.0824972	-0.228758
	0.224691	0.189542
	0.0984916	0.124183
	0.405501	0.281046
	0.111111	0.28
	-0.170091	-0.320261
	0.11694	0.267974
	-0.0852459	-0.333333
	0.302721	0.320261
	-0.374863	-0.411765
	-0.296656	-0.267974
	0.432787	0.359477
	0.118644	0.0588235
	0.472176	0.333333
	0.283105	0.398693
	-0.259016	-0.503268
	0.360656	0.189542
	0.0066305	-0.320261
	-0.125704	-0.0718954
	0.449036	-0.057971
	0.038819	-0.267974
	-0.0722762	-0.346405
	0.568411	0.130435
	0.172176	0.0326797
	-0.187223	-0.111111
	0.464941	0.294118
	-0.700108	-0.163399
	-0.60114	-0.30719
	-0.0269687	-0.320261
	-0.20434	-0.320261
	-0.385981	-0.24183
	0.463728	0.57971
	0.58494	0.188406
	-0.0363798	-0.0980392
	0.483585	0.372549
	0.38488	0.401709
	0.423948	0.0980392
	0.390266	0.333333
	-0.150617	-0.24183
	-0.128962	-0.411765
	0.43067	0.173913
	-0.156284	-0.267974
	0.265172	0.00653595
	0.425137	0.398693
	0.182309	0.228758
	0.562028	0.124183
	0.0613599	0.163399
	-0.222222	-0.294118
	-0.0612245	-0.0980392
	-0.203279	-0.202614
	-0.10428	-0.254902
	-0.245545	-0.529412
	0.261202	0.320261
	0.17377	0.163399
	0.0873786	-0.163399
	-0.119048	-0.294118
	0.617998	0.507246
	0.281967	0.281046
	-0.521036	-0.346405
	-0.014245	-0.460526
	-0.361381	-0.359477
	0.187223	-0.0065359
	-0.267081	-0.333333
	-0.222715	-0.111111
	-0.384206	-0.24183
	-0.333333	-0.633987
	0.334062	0.437908
	-0.52	-0.150327
	-0.0140237	-0.424837
	0.463728	0.0869565
	-0.0571737	-0.267974
	-0.346278	-0.0588235
	-0.452709	-0.289855
	0.259406	0.372549
	0.481967	0.620915
	0.282668	0.215686
	-0.437445	-0.228758
	0.171139	0.36
	0.0528587	-0.228758
	-0.0960086	-0.215686
	0.155329	-0.437908
	-0.156109	-0.210526
	0.221364	0.217391
	0.40765	0.281046
	-0.0972678	-0.398693
	0.333333	0.254902
	0.23166	0.376812
	-0.352263	-0.359477
	0.261892	0.333333
	0.351474	0.424837
	0.172277	0.215686
	0.217486	0.30719
	0.0311646	0.424837
	0.204503	0.0980392
	-0.326733	-0.503268
	0.154442	0.24
	-0.259982	-0.359477
	-0.115426	-0.359477
	-0.114754	-0.0326797
	0.271689	0.490196
	-0.137705	-0.176471
	-0.309672	-0.477124
	-0.432507	-0.304348
	0.478689	0.30719
	-0.195253	-0.320261
	-0.393079	-0.215686
	0.515528	0.189542
	-0.123568	-0.111111
	0.154442	0.386667
	-0.0355987	0.294118
	0.125683	0.150327
	-0.199645	-0.215686
	0.601375	0.538462
	-0.462289	-0.437908
	-0.213842	-0.202614
	-0.373558	-0.24183
	0.480035	0.281046
	0.53168	0.333333
	-0.304348	-0.281046
	-0.284827	-0.385621
	-0.170492	-0.24183
	0.374863	0.411765
	0.257923	0.529412
	-0.0701187	-0.372549
	-0.196721	-0.281046
	0.601469	0.15942
	-0.0334412	-0.228758
	0.191781	0.45098
	0.240868	0.437908
	0.0945274	0.294118
	-0.213842	-0.124183
	0.111111	-0.124183
	-0.394622	-0.45098
	0.145981	0.137255
	0.505155	0.0940171
	-0.39886	-0.372549
	-0.190772	-0.294118
	-0.428263	-0.281046
	-0.3847	-0.411765
	-0.0830601	-0.568627
	0.310658	0.568627
	0.307443	0.294118
	-0.304918	-0.215686
	0.216253	0.137255
	0.104811	0.133333
	0.382956	0.437908
	-0.327418	-0.294118
	-0.27063	-0.0588235
	0.423248	0.294118
	0.185185	0.228758
	0.298813	0.294118
	-0.106796	-0.320261
	0.154729	0.0980392
	0.012035	0.411765
	0.135519	0.202614
	0.318867	0.0718954
	-0.0016402	0.150327
	-0.0622951	0.163399
	-0.284153	-0.424837
	0.0952381	0.48
	0.234734	0.320261
	-0.0873786	-0.320261
	0.10559	-0.281046
	0.500459	0.144928
	0.618456	0.581699
	-0.147789	-0.254902
	-0.173024	-0.346405
	0.523193	0.281046
	0.614325	0.434783
	0.443526	0.449275
	0.266824	0.267974
	0.239726	0.490196
	0.247717	0.359477
	0.623508	0.231884
	-0.288026	-0.294118
	-0.295475	-0.346405
	-0.15009	-0.359477
	0.0568306	0.24183
	-0.304918	-0.529412
	0.174658	0.477124
	-0.195122	-0.437908
	-0.570658	-0.124183
	0.149311	0.333333
	0.155191	0.202614
	0.185434	0.30719
	-0.0668934	-0.320261
	0.465565	0.15942
	0.102481	-0.372549
	0.23388	0.228758
	0.054126	-0.385621
	-0.240461	-0.150327
	-0.375615	-0.542484
	0.256198	0.478261
	-0.519077	-0.372549
	0.185792	0.503268
	-0.172678	-0.0718954
	-0.154261	-0.398693
	0.0229508	-0.176471
	-0.249334	-0.0196078
	-0.171717	0.253333
	0.606979	0.275362
	-0.36646	-0.30719
	-0.398403	-0.176471
	0.0102041	-0.542484
	-0.068323	-0.281046
	-0.298361	-0.0849673
	0.410653	0.025641
	0.626753	0.320261
	-0.0147392	-0.30719
	0.139891	-0.0718954
	-0.203194	-0.294118
	0.689624	0.188406
	0.397612	0.0724638
	-0.157025	-0.294118
	-0.107104	-0.176471
	0.0688525	0.124183
	-0.524401	-0.254902
	0.182514	0.45098
	0.234973	0.254902
	-0.157596	-0.490196
	-0.370009	-0.24183
	-0.156284	-0.346405
	-0.0669078	-0.320261
	-0.336291	-0.163399
	0.0292979	0.0849673
	0.254645	0.124183
	-0.24918	-0.477124
	0.641873	0.173913
	0.0399137	-0.124183
	-0.385981	-0.398693
	-0.377049	-0.267974
	0.238403	0.294118
	0.341924	0.435897
	0.242424	0.0457516
	-0.147789	-0.267974
	-0.34339	-0.254902
	0.0358127	0.294118
	-0.167206	-0.320261
	0.106011	0.215686
	-0.223356	-0.320261
	0.682277	0.231884
	-0.0502732	-0.0849673
	0.00907029	-0.215686
	0.310541	0.346405
	-0.423948	-0.398693
	-0.172678	0.228758
	-0.0771961	-0.0718954
	0.335491	-0.0849673
	-0.378882	-0.0326797
	0.0442287	-0.320261
	0.275014	0.0457516
	-0.0053937	-0.320261
	0.494949	0.376812
	-0.10428	-0.281046
	-0.0262295	0.150327
	-0.147392	-0.437908
	0.497268	0.464052
	-0.0939891	-0.294118
	-0.30303	-0.0457516
	0.002849	-0.31579
	0.190164	0.124183
	0.244396	0.411765
	-0.0491803	-0.0326797
	-0.235828	-0.320261
	-0.225459	-0.320261
	-0.121315	-0.490196
	-0.0284153	-0.398693
	0.493127	0.589744
	-0.398058	-0.267974
	-0.284034	-0.124183
	0.395628	0.424837
	-0.207483	-0.45098
	-0.253429	-0.385621
	0.00382723	0.124183
	-0.361823	-0.228758
	0.295082	0.359477
	0.513315	0.362319
	0.0334412	-0.254902
	-0.217486	-0.215686
	0.353535	0.318841
	0.221461	0.398693
	-0.355372	-0.376812
	-0.0945872	-0.385621
	-0.337705	-0.281046
	0.20175	0.0849673
	0.501618	0.254902
	-0.167206	-0.411765
	-0.146474	-0.254902
	-0.123746	-0.346405
	-0.256178	-0.30719
	-0.336291	-0.359477
	-0.0718722	-0.267974
	-0.196721	-0.24183
	-0.0528587	-0.372549
	-0.229773	-0.333333
	0.0289256	-0.202614
	-0.644013	-0.228758
	-0.189003	-0.16
	-0.514563	-0.176471
	0.183607	0.477124
	-0.0578231	-0.346405
	0.159563	0.385621
	0.0924002	0.333333
	0.247717	0.45098
	0.00542495	-0.254902
	-0.318231	-0.320261
	-0.186885	-0.372549
	0.18018	0.507246
	0.61512	0.401709
	0.480043	0.359477
	0.184699	0.30719
	0.128486	0.254902
	-0.181899	-0.24183
	0.250689	0.359477
	0.08252	-0.424837
	0.659794	0.641026
	-0.198469	-0.0980392
	-0.290598	-0.254902
	-0.237158	-0.51634
	-0.0269687	-0.294118
	0.277596	0.411765
	0.0226537	-0.215686
	-0.131148	-0.333333
	0.377802	0.215686
	0.275824	0.0980392
	-0.312925	-0.503268
	0.345355	0.124183
	-0.205464	-0.0065359
	0.169399	0.267974
	-0.0427969	-0.294118
	0.100324	-0.176471
	-0.0120219	-0.30719
	-0.730313	-0.189543
	-0.332199	-0.346405
	0.0448087	0.281046
	-0.290151	-0.176471
	0.0554622	0.30719
	-0.378882	-0.294118
	0.340136	0.294118
	-0.36646	-0.0718954
	0.306173	0.385621
	0.444809	-0.0065359
	-0.278237	0.0196078
	0.0417036	-0.411765
	-0.601469	-0.463768
	-0.421053	-0.267974
	-0.124056	-0.385621
	-0.0399137	-0.176471
	0.333333	0.111111
	0.695876	0.726496
	-0.0785071	-0.144927
	0.445523	0.359477
	-0.103825	-0.333333
	-0.229087	-0.51634
	-0.370523	-0.24183
	0.174412	0.411765
	-0.195628	-0.333333
	0.43388	0.346405
	-0.159386	-0.346405
	-0.598706	-0.202614
	0.533517	0.289855
	0.274179	0.189542
	-0.287432	-0.254902
	0.146448	0.202614
	-0.298186	-0.372549
	0.398333	0.176471
	-0.281179	-0.346405
	0.225458	-0.24183
	-0.102732	-0.0849673
	0.07173	-0.137255
	-0.194536	-0.359477
	-0.0463862	-0.24183
	-0.0809061	-0.24183
	0.169399	0.254902
	-0.127869	-0.137255
	0.193732	-0.18421
	0.212825	0.424837
	0.193443	0.398693
	0.397814	0.215686
	0.116253	0.137255
	-0.0124717	-0.281046
	-0.08252	-0.111111
	-0.0580431	0.359477
	0.178082	0.398693
	0.109395	0.173913
	-0.406795	-0.362319
	0.163934	0.00653595
	0.254658	0.424837
	0.630854	0.347826
	0.15082	0.0326797
	-0.375333	-0.267974
	-0.0153483	-0.411765
	-0.0819672	-0.30719
	0.258503	0.411765
	0.135519	0.372549
	0.0619137	-0.111111
	0.522498	0.231884
	0.0420712	-0.424837
	-0.161433	-0.30719
	-0.100546	0.267974
	0.302351	0.437908
	0.0571737	-0.176471
	-0.434736	-0.254902
	-0.169477	-0.189543
	0.346448	0.24183
	-0.395901	-0.137255
	-0.156284	-0.189543
	0.426797	0.189542
	0.385792	0.424837
	-0.514563	-0.594771
	0.0150843	-0.267974
	0.405464	0.398693
	0.245785	0.385621
	-0.250273	-0.30719
	-0.241497	-0.312
	0.315473	0.0718954
	-0.23	-0.228758
	0.30122	0.359477
	-0.304918	-0.45098
	0.546926	0.254902
	-0.0601093	-0.359477
	0.116253	0.372549
	-0.465838	-0.176471
	0.613808	0.437908
	-0.154261	-0.320261
	0.257518	0.0326797
	0.298813	0.24183
	-0.467236	-0.0980392
	0.102481	-0.529412
	-0.025732	-0.267974
	0.395189	0.210526
	-0.181435	-0.267974
	0.184254	0.0196078
	0.00755124	-0.281046
	0.251142	0.398693
	0.0924657	0.490196
	-0.417355	-0.0065359
	-0.583603	-0.24183
	0.285583	0.362319
	-0.0765432	-0.385621
	-0.566992	0.137255
	0.275114	0.359477
	0.0661157	0.333333
	-0.555556	-0.254902
	-0.18254	-0.372549
	-0.275482	0.0718954
	-0.164153	-0.0457516
	-0.430421	-0.137255
	-0.334516	-0.228758
	0.0679612	-0.359477
	-0.18254	-0.346405
	0.454645	0.437908
	0.0644809	0.0326797
	0.252525	0.386667
	0.17835	0.568627
	-0.309672	-0.294118
	-0.0491803	-0.24183
	-0.0571737	-0.411765
	0.0744337	-0.150327
	-0.118033	-0.346405
	0.439219	0.568627
	0.535354	0.391304
	-0.277201	-0.150327
	-0.255656	-0.355263
	0.380328	0.202614
	-0.306011	-0.30719
	0.00107875	-0.150327
	-0.166758	-0.333333
	0.348634	0.202614
	-0.352751	-0.424837
	-0.0736961	-0.163399
	-0.0355636	-0.24183
	-0.288525	-0.333333
	-0.286339	-0.51634
	-0.249334	-0.228758
	-0.378882	-0.372549
	0.227993	0.254902
	-0.38953	-0.228758
	-0.430346	-0.176471
	0.548209	-0.0289855
	-0.407129	-0.398693
	-0.323129	-0.398693
	0.266667	0.30719
	0.480257	0.15942
	-0.0945822	0.466667
	0.154729	0.346405
	-0.378218	-0.228758
	0.254534	-0.0196078
	-0.295082	-0.529412
	-0.710895	-0.24183
	0.564103	0.411765
	-0.0895361	-0.0457516
	0.391753	0.709402
	-0.523333	-0.202614
	-0.175836	-0.281046
	-0.0355987	-0.320261
	-0.415	-0.150327
	0.12213	0.213333
	0.194215	0.215686
	-0.25205	-0.176471
	0.0938511	0.0196078
	-0.324263	-0.30719
	-0.0355987	-0.124183
	0.224044	0.372549
	0.0488787	0.24183
	-0.106011	0.176471
	0.0215589	0.320261
	0.195592	0.24
	-0.370011	-0.320261
	0.176471	0.254902
	0.107438	0.385621
	-0.239344	-0.424837
	-0.0873786	-0.294118
	0.665748	0.289855
	0.153005	0.0980392
	-0.095082	-0.111111
	0.107438	-0.0980392
	0.235772	0.424837
	-0.244898	-0.607843
	-0.0079858	0.0849673
	-0.0102471	-0.385621
	-0.396721	-0.490196
	-0.121899	-0.411765
	-0.145631	-0.372549
	0.292341	0.254902
	-0.0082012	0.385621
	-0.327635	-0.215686
	0.153636	0.176471
	-0.20765	-0.294118
	0.271733	0.30719
	-0.0961749	-0.254902
	0.0852211	-0.385621
	0.139159	-0.228758
	0.174863	0.0980392
	-0.381421	-0.411765
	0.171132	0.176471
	-0.058469	-0.333333
	0.30137	0.45098
	-0.0852211	-0.137255
	-0.176871	-0.0849673
	-0.403727	-0.267974
	-0.137533	-0.281046
	-0.32459	-0.0196078
	-0.508091	-0.359477
	-0.293989	-0.555556
	-0.24756	-0.124183
	-0.0626781	-0.276316
	0.251701	0.254902
	-0.153707	-0.228758
	0.439853	0.347826
	-0.0782313	-0.137255
	-0.239344	-0.320261
	0.323416	0.607843
	0.215753	0.555556
	-0.481667	-0.176471
	-0.206349	-0.398693
	0.073224	0.150327
	0.0852211	-0.30719
	-0.147679	-0.281046
	0.302112	0.32
	0.116457	0.215686
	0.28191	0.4
	-0.205464	-0.189543
	0.0655738	0.490196
	-0.260109	-0.281046
	-0.242623	-0.267974
	0.310383	0.228758
	0.297977	0.202614
	0.348634	0.0849673
	-0.116809	0.289474
	-0.249334	-0.24183
	0.219672	0.51634
	-0.204372	-0.228758
	0.0716238	0.202614
	0.327664	0.529412
	-0.15847	-0.294118
	0.432787	0.372549
	-0.518878	-0.111111
	-0.267081	-0.202614
	0.428263	0.163399
	0.475728	0.346405
	0.327731	0.0326797
	0.334426	0.281046
	-0.557713	-0.267974
	0.210498	0.189542
	-0.226757	-0.372549
	-0.501618	-0.202614
	0.19305	0.246377
	-0.0614887	-0.333333
	-0.0442287	-0.24183
	-0.195592	-0.189543
	0.0239574	-0.254902
	0.570248	0.434783
	0.0251366	-0.267974
	0.35082	0.320261
	0.220386	0.163399
	-0.221088	-0.385621
	0.113283	0.267974
	0.0269687	0.294118
	0.146474	-0.437908
	0.557392	0.0724638
	-0.536138	-0.202614
	-0.238687	-0.228758
	-0.227723	-0.542484
	0.550046	0.536232
	-0.290183	-0.398693
	0.482094	0.304348
	-0.270766	-0.30719
	0.021097	-0.24183
	-0.583603	-0.124183
	0.17988	0.0980392
	0.217058	0.215686
	-0.286602	-0.346405
	-0.102242	-0.385621
	-0.181899	-0.281046
	-0.259637	-0.385621
	0.204082	0.228758
	0.39229	0.30719
	0.405464	0.294118
	0.217822	0.385621
	0.639175	0.504274
	-0.0787487	-0.385621
	0.564186	0.254902
	0.229452	0.464052
	-0.327664	-0.477124
	-0.376417	-0.411765
	0.2764	0.333333
	0.313927	0.372549
	-0.208518	0.00653595
	0.12598	0.163399
	-0.0306011	-0.281046
	-0.124056	-0.176471
	-0.259637	-0.620915
	-0.205215	-0.294118
	-0.103372	-0.215686
	0.414966	0.620915
	-0.451641	-0.30719
	-0.208642	-0.398693
	-0.128371	-0.0849673
	-0.413105	-0.228758
	-0.117914	-0.581699
	0.442623	0.45098
	-0.430346	-0.477124
	0.248087	0.267974
	-0.138798	-0.150327
	0.114784	0.186667
	0.583104	0.318841
	-0.23388	-0.0718954
	-0.0394858	0.293333
	0.206723	0.189542
	0.0102471	-0.0588235
	-0.64617	-0.320261
	-0.218986	-0.228758
	0.22865	0.202614
	0.500459	0.594203
	0.137001	-0.333333
	0.267218	0.320261
	0.283951	0.30719
	0.155647	0.0849673
	0.0765027	0.294118
	0.133953	0.320261
	0.226027	0.294118
	0.30839	0.333333
	0.181467	0.289855
	-0.123336	-0.150327
	-0.235137	-0.228758
	0.27968	0.398693
	-0.437159	-0.437908
	-0.454153	-0.111111
	-0.2849	-0.333333
	-0.106796	-0.294118
	0.196721	0.281046
	-0.419698	-0.0065359
	0.0986395	-0.202614
	-0.261757	-0.385621
	-0.0379747	-0.163399
	0.54811	0.521368
	0.132209	-0.267974
	0.159757	0.189542
	-0.162378	-0.333333
	0.197759	0.202614
	-0.335491	-0.424837
	0.482094	0.26087
	0.457923	0.411765
	-0.344538	0.124183
	0.609493	0.281046
	-0.157054	-0.137255
	0.386621	0.189542
	0.0984916	-0.254902
	0.335366	0.202614
	0.223744	0.503268
	-0.233363	-0.254902
	-0.472937	-0.124183
	-0.0830636	-0.254902
	0.0377562	-0.228758
	0.360494	0.437908
	0.216553	0.30719
	-0.188997	-0.228758
	0.0753466	-0.359477
	-0.594391	-0.320261
	0.240868	0.464052
	-0.323333	-0.176471
	-0.32549	-0.320261
	0.480257	0.0144928
	-0.159735	-0.254902
	-0.180124	-0.333333
	-0.583603	-0.202614
	-0.029298	-0.0457516
	-0.197871	-0.424837
	0.324691	0.0457516
	0.192381	0.504274
	0.275954	0.254902
	0.264957	-0.464052
	-0.0523514	-0.228758
	-0.368228	-0.217391
	-0.115426	-0.333333
	0.138798	0.137255
	0.413115	0.529412
	0.170091	0.359477
	0.10929	0.0849673
	-0.298186	-0.30719
	-0.15847	-0.45098
	0.222526	0.00653595
	0.0183387	-0.267974
	0.516988	0.304348
	-0.122363	-0.267974
	-0.45874	-0.320261
	-0.07173	-0.320261
	-0.0984916	-0.320261
	-0.0507012	-0.228758
	-0.443716	-0.359477
	-0.501618	-0.228758
	-0.0054645	-0.24183
	0.0873786	-0.176471
	-0.0830636	-0.542484
	-0.0830636	0.346405
	0.0898131	0.176471
	-0.407276	-0.267974
	-0.55102	-0.254902
	0.0968661	0.328947
	0.0118662	0.163399
	-0.03861	-0.0869565
	0.482094	0.359477
	-0.259982	-0.320261
	-0.373558	-0.150327
	-0.133333	-0.111111
	0.227548	0.372549
	-0.0327869	-0.359477
	-0.181899	-0.163399
	0.344353	0.0289855
	0.237158	0.137255
	0.204338	0.51634
	0.375283	0.24183
	0.0830637	-0.189543
	0.255738	0.0980392
	0.37741	0.449275
	-0.206744	-0.320261
	0.284153	0.0980392
	-0.0120219	-0.189543
	-0.290151	-0.372549
	-0.2849	-0.263158
	0.186885	0.372549
	0.152104	-0.333333
	-0.235137	-0.111111
	-0.485359	-0.124183
	0.277135	0.228758
	-0.307256	-0.359477
	0.323127	0.163399
	0.134426	0.176471
	-0.0032362	0.163399
	-0.111111	-0.137255
	-0.253443	-0.124183
	-0.309601	-0.30719
	-0.529914	-0.228758
	0.0695802	-0.0065359
	-0.287523	-0.346405
	0.187978	0.320261
	-0.0978441	-0.137255
	0.0886214	0.346405
	0.395628	0.346405
	0.00421941	-0.320261
	0.305785	-0.0457516
	0.302721	0.24183
	0.0458817	0.137255
	0.210929	0.215686
	-0.286602	-0.398693
	0.221858	-0.0457516
	-0.234694	-0.202614
	0.486339	0.0196078
	0.214872	0.202614
	0.20551	0.398693
	-0.12459	-0.30719
	0.335519	0.398693
	-0.0840787	0.202614
	-0.223629	-0.254902
	-0.163887	-0.503268
	0.32963	0.411765
	-0.15082	-0.202614
	-0.172753	-0.186667
	-0.0756723	-0.137255
	-0.0771961	-0.111111
	-0.419633	-0.163399
	-0.229814	-0.137255
	0.0476191	0.226667
	0.120219	0.163399
	-0.695793	-0.30719
	0.23516	0.503268
	-0.0683761	-0.464052
	0.356284	0.163399
	-0.382514	-0.45098
	0.0327869	0.30719
	0.208904	0.437908
	-0.285583	-0.521739
	-0.408846	-0.281046
	-0.286667	-0.281046
	-0.362841	-0.111111
	0.268852	0.0718954
	0.0360656	-0.385621
	-0.357066	-0.111111
	-0.0202296	-0.320261
	0.0191361	-0.0065359
	0.397612	0.115942
	-0.15801	-0.267974
	-0.187978	-0.202614
	0.447199	0.463768
	-0.0469136	-0.503268
	-0.274179	-0.137255
	-0.0399125	0.189542
	-0.471162	-0.372549
	0.408632	0.188406
	-0.0140237	-0.202614
	-0.263085	-0.0457516
	-0.0636462	-0.267974
	0.218821	0.372549
	-0.374863	-0.359477
	-0.421652	-0.281046
	-0.0030139	-0.281046
	0.27968	0.490196
	-0.314996	-0.281046
	0.00539374	-0.346405
	0.157377	0.228758
	-0.206557	-0.150327
	-0.254645	-0.333333
	-0.451996	-0.163399
	0.212325	0.215686
	-0.311758	-0.267974
	-0.290756	-0.163399
	0.312785	0.594771
	0.00539374	-0.0326797
	-0.115619	-0.232
	0.266451	0.202614
	-0.159563	-0.45098
	-0.114754	0.254902
	-0.0749043	-0.346405
	0.592233	0.215686
	0.597796	0.289855
	-0.461539	-0.320261
	0.160197	0.0980392
	-0.157377	-0.150327
	-0.194696	-0.0065359
	-0.407276	-0.385621
	0.351699	0.536232
	0.371241	0.294118
	0.423948	0.346405
	-0.210929	-0.30719
	-0.323869	-0.490196
	0.363587	0.333333
	-0.153636	-0.267974
	-0.0183387	-0.320261
	-0.328911	-0.568627
	0.137705	0.359477
	-0.0757324	-0.0718954
	-0.240741	-0.372549
	0.0505767	0.0196078
	-0.220765	-0.163399
	0.236066	0.0326797
	-0.146448	-0.45098
	0.299024	0.281046
	-0.135965	-0.0980392
	-0.103335	-0.189543
	-0.0912106	-0.45098
	-0.609493	-0.398693
	0.375956	0.202614
	0.164371	0.28
	-0.386885	-0.385621
	0.101639	0.281046
	0.192547	-0.0849673
	0.363934	0.503268
	-0.0391802	-0.254902
	-0.59596	-0.0869565
	-0.325683	-0.346405
	0.182067	0.464052
	-0.109139	-0.124183
	0.176599	0.150327
	-0.0437158	0.555556
	-0.20765	-0.503268
	0.162534	0.12
	0.300164	0.189542
	-0.38843	-0.26087
	-0.187978	-0.281046
	-0.301639	-0.437908
	-0.266266	-0.215686
	-0.291383	-0.45098
	-0.208617	-0.24183
	-0.406795	-0.318841
	0.0204082	-0.124183
	-0.0994575	-0.0196078
	0.0235081	-0.254902
	-0.172678	-0.385621
	0.0118662	-0.254902
	-0.0355987	-0.398693
	-0.179832	-0.281046
	0.103825	0.294118
	-0.0346051	-0.254902
	0.232877	0.30719
	0.0781848	0.30719
	-0.139353	-0.294118
	0.318231	0.464052
	0.259016	0.333333
	-0.0310559	-0.24183
	0.166023	0.057971
	-0.0829268	-0.281046
	-0.401093	-0.477124
	-0.311475	-0.294118
	0.182067	0.111111
	0.132859	0.0457516
	0.282668	0.411765
	0.57265	0.228758
	0.270315	0.176471
	0.119126	0.333333
	-0.186885	-0.411765
	-0.0021858	-0.398693
	0.285112	0.150327
	-0.134921	-0.359477
	-0.155923	-0.51634
	-0.112245	-0.228758
	0.225137	0.346405
	-0.197531	-0.477124
	0.33984	0.464052
	0.305785	0.15942
	0.112568	0.137255
	-0.0404372	-0.24183
	-0.254645	-0.294118
	-0.284153	-0.254902
	0.165027	0.202614
	-0.0968661	-0.302632
	-0.0644967	-0.346405
[truncated: 14,768 more rows]

## Sheet: ext data fig. 3
Extended Data Fig. 3	gene_metabolite_pair	study	scaled_concordance
	CD38-nicotinamide ribonucleotide (NMN)	BRCA1_Tumor	NA
	CD38-nicotinamide ribonucleotide (NMN)	BRCA2_Tumor	-0.388889
	CD38-nicotinamide ribonucleotide (NMN)	COAD_Tumor	NA
	CD38-nicotinamide ribonucleotide (NMN)	GBM_Tumor	NA
	CD38-nicotinamide ribonucleotide (NMN)	DLBCL_Tumor	NA
	CD38-nicotinamide ribonucleotide (NMN)	HurthleCC_Tumor	-0.396825
	CD38-nicotinamide ribonucleotide (NMN)	HCC_Tumor	-0.298393
	CD38-nicotinamide ribonucleotide (NMN)	ICC_Tumor	-0.35539
	CD38-nicotinamide ribonucleotide (NMN)	OV_Tumor	NA
	CD38-nicotinamide ribonucleotide (NMN)	PDAC_Tumor	NA
	CD38-nicotinamide ribonucleotide (NMN)	PRAD_Tumor	NA
	CD38-nicotinamide ribonucleotide (NMN)	ccRCC1_Tumor	-0.4
	CD38-nicotinamide ribonucleotide (NMN)	ccRCC2_Tumor	-0.594203
	CD38-nicotinamide ribonucleotide (NMN)	ccRCC3_Tumor	-0.171171
	CD38-nicotinamide ribonucleotide (NMN)	ccRCC4_Tumor	-0.305873
	GDA-guanine	BRCA1_Tumor	-0.0939891
	GDA-guanine	BRCA2_Tumor	-0.424837
	GDA-guanine	COAD_Tumor	-0.21659
	GDA-guanine	GBM_Tumor	NA
	GDA-guanine	DLBCL_Tumor	-0.0735061
	GDA-guanine	HurthleCC_Tumor	-0.52381
	GDA-guanine	HCC_Tumor	-0.259259
	GDA-guanine	ICC_Tumor	-0.458927
	GDA-guanine	OV_Tumor	-0.47561
	GDA-guanine	PDAC_Tumor	NA
	GDA-guanine	PRAD_Tumor	-0.1663
	GDA-guanine	ccRCC1_Tumor	-0.238095
	GDA-guanine	ccRCC2_Tumor	-0.489655
	GDA-guanine	ccRCC3_Tumor	-0.293532
	GDA-guanine	ccRCC4_Tumor	-0.53092
	IDO1-kynurenine	BRCA1_Tumor	0.428415
	IDO1-kynurenine	BRCA2_Tumor	0.359477
	IDO1-kynurenine	COAD_Tumor	0.356391
	IDO1-kynurenine	GBM_Tumor	NA
	IDO1-kynurenine	DLBCL_Tumor	0.203596
	IDO1-kynurenine	HurthleCC_Tumor	0.539683
	IDO1-kynurenine	HCC_Tumor	NA
	IDO1-kynurenine	ICC_Tumor	NA
	IDO1-kynurenine	OV_Tumor	0.502528
	IDO1-kynurenine	PDAC_Tumor	0.509972
	IDO1-kynurenine	PRAD_Tumor	0.149206
	IDO1-kynurenine	ccRCC1_Tumor	0.451613
	IDO1-kynurenine	ccRCC2_Tumor	0.558621
	IDO1-kynurenine	ccRCC3_Tumor	0.53867
	IDO1-kynurenine	ccRCC4_Tumor	0.366516

## Sheet: ext data fig. 4
Extended Data Fig. 4_top	metabolite	gene	padj	direction	n_sign	d1	d2	diff	label	color	gap
	kynurenine	IDO1	4.82051e-35	1	8	34.3169	2	32.3169	IDO1	significant	22.0137
	guanine	GDA	2.30567e-20	-1	1	19.6372	2	17.6372	GDA	significant	14.9126
	nicotinamide ribonucleotide (NMN)	CD38	3.90136e-16	-1	28	15.4088	2	13.4088	CD38	significant	2.30204
	nicotinamide ribonucleotide (NMN)	SP140	7.82082e-14	-1	1269	13.1067	2	11.1067	SP140	not proximal	2.30204
	nicotinamide ribonucleotide (NMN)	SLA	8.26569e-14	-1	1269	13.1067	2	11.1067		not proximal	2.30204
	nicotinamide ribonucleotide (NMN)	ZBP1	8.82981e-14	-1	1269	13.1067	2	11.1067		not proximal	2.30204
	nicotinamide ribonucleotide (NMN)	LAX1	2.1041e-13	-1	1269	13.1067	2	11.1067		not proximal	2.30204
	kynurenine	TAP2	4.97483e-13	1	225	12.3032	2	10.3032	TAP2	not proximal	22.0137
	nicotinamide ribonucleotide (NMN)	CD27	5.89528e-13	-1	1269	13.1067	2	11.1067		not proximal	2.30204
	nicotinamide ribonucleotide (NMN)	FMNL1	1.27676e-12	-1	1269	13.1067	2	11.1067		not proximal	2.30204
	nicotinamide ribonucleotide (NMN)	ARHGAP9	4.87263e-12	-1	1269	13.1067	2	11.1067		not proximal	2.30204
	nicotinamide ribonucleotide (NMN)	JAK3	6.84744e-12	-1	1269	13.1067	2	11.1067		not proximal	2.30204
	nicotinamide ribonucleotide (NMN)	AIM2	8.19951e-12	-1	1269	13.1067	2	11.1067		not proximal	2.30204
	nicotinamide ribonucleotide (NMN)	NCF4	1.66562e-11	-1	1269	13.1067	2	11.1067		not proximal	2.30204
	nicotinamide ribonucleotide (NMN)	THEMIS2	1.73528e-11	-1	1269	13.1067	2	11.1067		not proximal	2.30204
	glutathione, oxidized (GSSG)	GGT1	2.54346e-11	-1	2	10.5946	2	8.59458	GGT1	significant	6.31115
	nicotinamide ribonucleotide (NMN)	MAP4K1	4.58157e-11	-1	1269	13.1067	2	11.1067		not proximal	2.30204
	nicotinamide ribonucleotide (NMN)	SIRPG	5.67804e-11	-1	1269	13.1067	2	11.1067		not proximal	2.30204
	nicotinamide ribonucleotide (NMN)	GLIPR2	6.44039e-11	-1	1269	13.1067	2	11.1067		not proximal	2.30204
	nicotinamide ribonucleotide (NMN)	MEI1	7.39332e-11	-1	1269	13.1067	2	11.1067		not proximal	2.30204
	nicotinamide ribonucleotide (NMN)	FGD2	7.85922e-11	-1	1269	13.1067	2	11.1067		not proximal	2.30204
	nicotinamide ribonucleotide (NMN)	WAS	9.40081e-11	-1	1269	13.1067	2	11.1067		not proximal	2.30204
	nicotinamide ribonucleotide (NMN)	CD3G	1.04853e-10	-1	1269	13.1067	2	11.1067		not proximal	2.30204
	nicotinamide adenine dinucleotide (NAD+)	CD38	1.3105e-10	-1	51	9.88256	2	7.88256	CD38	significant	0.309254
	nicotinamide ribonucleotide (NMN)	HAPLN3	1.3405e-10	-1	1269	13.1067	2	11.1067		not proximal	2.30204
	nicotinamide ribonucleotide (NMN)	PIK3CD	1.54795e-10	-1	1269	13.1067	2	11.1067		not proximal	2.30204
	nicotinamide ribonucleotide (NMN)	IL2RA	2.02914e-10	-1	1269	13.1067	2	11.1067		not proximal	2.30204
	kynurenine	IRF1	2.12615e-10	1	225	12.3032	2	10.3032		not proximal	22.0137
	kynurenine	PSMB9	2.32287e-10	1	225	12.3032	2	10.3032		not proximal	22.0137
	kynurenine	ETV7	2.58255e-10	1	225	12.3032	2	10.3032		not proximal	22.0137
	nicotinamide ribonucleotide (NMN)	NCF1	2.62172e-10	-1	1269	13.1067	2	11.1067		not proximal	2.30204
	nicotinamide adenine dinucleotide (NAD+)	GPR183	2.6711e-10	-1	862	9.57331	2	7.57331	GPR183	not proximal	0.309254
	kynurenine	GBP1	3.44401e-10	1	225	12.3032	2	10.3032		not proximal	22.0137
	nicotinamide ribonucleotide (NMN)	CMTM7	4.78312e-10	-1	1269	13.1067	2	11.1067		not proximal	2.30204
	nicotinamide ribonucleotide (NMN)	FCRL5	5.26366e-10	-1	1269	13.1067	2	11.1067		not proximal	2.30204
	nicotinamide ribonucleotide (NMN)	PTPN7	7.09214e-10	-1	1269	13.1067	2	11.1067		not proximal	2.30204
	nicotinamide ribonucleotide (NMN)	DAPP1	7.25365e-10	-1	1269	13.1067	2	11.1067		not proximal	2.30204
	nicotinamide adenine dinucleotide (NAD+)	ARHGAP15	7.36882e-10	-1	862	9.57331	2	7.57331		not proximal	0.309254
	nicotinamide ribonucleotide (NMN)	CELF2	8.72632e-10	-1	1269	13.1067	2	11.1067		not proximal	2.30204
	nicotinamide ribonucleotide (NMN)	CD80	8.94679e-10	-1	1269	13.1067	2	11.1067		not proximal	2.30204
	nicotinamide ribonucleotide (NMN)	SLAMF7	9.23961e-10	-1	1269	13.1067	2	11.1067		not proximal	2.30204
	nicotinamide ribonucleotide (NMN)	RAC2	9.98821e-10	-1	1269	13.1067	2	11.1067		not proximal	2.30204
	nicotinamide ribonucleotide (NMN)	BIN2	1.06972e-09	-1	1269	13.1067	2	11.1067		not proximal	2.30204
	nicotinamide ribonucleotide (NMN)	DGKA	1.24149e-09	-1	1269	13.1067	2	11.1067		not proximal	2.30204
	nicotinamide ribonucleotide (NMN)	CD37	1.59937e-09	-1	1269	13.1067	2	11.1067		not proximal	2.30204
	tryptophan	IDO1	1.78474e-09	-1	5	8.74842	2	6.74842	IDO1	significant	4.79116
	kynurenine	HLA-F	1.87457e-09	1	225	12.3032	2	10.3032		not proximal	22.0137
	nicotinamide ribonucleotide (NMN)	ADAM8	1.88566e-09	-1	1269	13.1067	2	11.1067		not proximal	2.30204
	nicotinamide ribonucleotide (NMN)	STAT2	1.92458e-09	-1	1269	13.1067	2	11.1067		not proximal	2.30204
	nicotinamide ribonucleotide (NMN)	LILRB1	2.23528e-09	-1	1269	13.1067	2	11.1067		not proximal	2.30204
	nicotinamide ribonucleotide (NMN)	CORO1A	2.27298e-09	-1	1269	13.1067	2	11.1067		not proximal	2.30204
	nicotinamide ribonucleotide (NMN)	TMC8	2.62531e-09	-1	1269	13.1067	2	11.1067		not proximal	2.30204
	nicotinamide ribonucleotide (NMN)	WIPF1	2.93236e-09	-1	1269	13.1067	2	11.1067		not proximal	2.30204
	nicotinamide ribonucleotide (NMN)	PRKCB	3.06282e-09	-1	1269	13.1067	2	11.1067		not proximal	2.30204
	nicotinamide ribonucleotide (NMN)	SELL	3.59009e-09	-1	1269	13.1067	2	11.1067		not proximal	2.30204
	kynurenine	CXCL10	4.19387e-09	1	225	12.3032	2	10.3032		not proximal	22.0137
	nicotinamide ribonucleotide (NMN)	GBP5	4.72748e-09	-1	1269	13.1067	2	11.1067		not proximal	2.30204
	nicotinamide ribonucleotide (NMN)	RUNX3	5.13961e-09	-1	1269	13.1067	2	11.1067		not proximal	2.30204
	nicotinamide ribonucleotide (NMN)	IL12A	5.85371e-09	-1	1269	13.1067	2	11.1067		not proximal	2.30204
	nicotinamide ribonucleotide (NMN)	SLAMF1	6.04576e-09	-1	1269	13.1067	2	11.1067		not proximal	2.30204
	nicotinamide adenine dinucleotide (NAD+)	KLHL6	6.32184e-09	-1	862	9.57331	2	7.57331		not proximal	0.309254
	nicotinamide ribonucleotide (NMN)	CD6	6.43221e-09	-1	1269	13.1067	2	11.1067		not proximal	2.30204
	nicotinamide ribonucleotide (NMN)	TIGIT	6.49659e-09	-1	1269	13.1067	2	11.1067		not proximal	2.30204
	nicotinamide ribonucleotide (NMN)	ARHGAP30	6.77948e-09	-1	1269	13.1067	2	11.1067		not proximal	2.30204
	nicotinamide ribonucleotide (NMN)	CD7	6.90921e-09	-1	1269	13.1067	2	11.1067		not proximal	2.30204
	nicotinamide adenine dinucleotide (NAD+)	SELPLG	6.99018e-09	-1	862	9.57331	2	7.57331		not proximal	0.309254
	nicotinamide adenine dinucleotide (NAD+)	PRKCB	8.4279e-09	-1	862	9.57331	2	7.57331		not proximal	0.309254
	nicotinamide ribonucleotide (NMN)	DOCK2	8.44343e-09	-1	1269	13.1067	2	11.1067		not proximal	2.30204
	kynurenine	APOL3	8.47242e-09	1	225	12.3032	2	10.3032		not proximal	22.0137
	nicotinamide ribonucleotide (NMN)	TLR6	8.4916e-09	-1	1269	13.1067	2	11.1067		not proximal	2.30204
	nicotinamide ribonucleotide (NMN)	HCST	8.63051e-09	-1	1269	13.1067	2	11.1067		not proximal	2.30204
	nicotinamide ribonucleotide (NMN)	IL10RA	8.6607e-09	-1	1269	13.1067	2	11.1067		not proximal	2.30204
	nicotinamide ribonucleotide (NMN)	MYO1G	8.74143e-09	-1	1269	13.1067	2	11.1067		not proximal	2.30204
	nicotinamide ribonucleotide (NMN)	PARVG	9.03098e-09	-1	1269	13.1067	2	11.1067		not proximal	2.30204
	nicotinamide ribonucleotide (NMN)	VAV1	9.34655e-09	-1	1269	13.1067	2	11.1067		not proximal	2.30204
	nicotinamide ribonucleotide (NMN)	CD96	9.40162e-09	-1	1269	13.1067	2	11.1067		not proximal	2.30204
	nicotinamide ribonucleotide (NMN)	PIM2	1.04951e-08	-1	1269	13.1067	2	11.1067		not proximal	2.30204
	nicotinamide adenine dinucleotide (NAD+)	SH2D1A	1.08279e-08	-1	862	9.57331	2	7.57331		not proximal	0.309254
	nicotinamide ribonucleotide (NMN)	TNFSF13B	1.13379e-08	-1	1269	13.1067	2	11.1067		not proximal	2.30204
	nicotinamide ribonucleotide (NMN)	MRPS33	1.19266e-08	1	1269	13.1067	2	11.1067		not proximal	2.30204
	nicotinamide ribonucleotide (NMN)	INPP5D	1.24121e-08	-1	1269	13.1067	2	11.1067		not proximal	2.30204
	nicotinamide ribonucleotide (NMN)	IKZF1	1.25794e-08	-1	1269	13.1067	2	11.1067		not proximal	2.30204
	nicotinamide ribonucleotide (NMN)	CD2	1.28464e-08	-1	1269	13.1067	2	11.1067		not proximal	2.30204
	nicotinamide adenine dinucleotide (NAD+)	CD69	1.33513e-08	-1	862	9.57331	2	7.57331		not proximal	0.309254
	nicotinamide ribonucleotide (NMN)	MZB1	1.35966e-08	-1	1269	13.1067	2	11.1067		not proximal	2.30204
	nicotinamide ribonucleotide (NMN)	POU2F2	1.53823e-08	-1	1269	13.1067	2	11.1067		not proximal	2.30204
	nicotinamide ribonucleotide (NMN)	RASAL3	1.68748e-08	-1	1269	13.1067	2	11.1067		not proximal	2.30204
	nicotinamide ribonucleotide (NMN)	IRF4	1.71222e-08	-1	1269	13.1067	2	11.1067		not proximal	2.30204
	nicotinamide ribonucleotide (NMN)	LCK	1.71279e-08	-1	1269	13.1067	2	11.1067		not proximal	2.30204
	nicotinamide ribonucleotide (NMN)	IKZF3	1.77624e-08	-1	1269	13.1067	2	11.1067		not proximal	2.30204
	nicotinamide adenine dinucleotide (NAD+)	CD96	1.83894e-08	-1	862	9.57331	2	7.57331		not proximal	0.309254
	nicotinamide adenine dinucleotide (NAD+)	DOCK2	1.84652e-08	-1	862	9.57331	2	7.57331		not proximal	0.309254
	nicotinamide ribonucleotide (NMN)	PYHIN1	1.85609e-08	-1	1269	13.1067	2	11.1067		not proximal	2.30204
	nicotinamide ribonucleotide (NMN)	APOBEC3D	1.86926e-08	-1	1269	13.1067	2	11.1067		not proximal	2.30204
	nicotinamide ribonucleotide (NMN)	PSTPIP1	1.8715e-08	-1	1269	13.1067	2	11.1067		not proximal	2.30204
	nicotinamide ribonucleotide (NMN)	SELPLG	1.9968e-08	-1	1269	13.1067	2	11.1067		not proximal	2.30204
	kynurenine	PSMB8	2.05768e-08	1	225	12.3032	2	10.3032		not proximal	22.0137
	nicotinamide ribonucleotide (NMN)	SEPTIN1	2.10306e-08	-1	1269	13.1067	2	11.1067		not proximal	2.30204
	nicotinamide ribonucleotide (NMN)	UNC13D	2.16083e-08	-1	1269	13.1067	2	11.1067		not proximal	2.30204
	nicotinamide ribonucleotide (NMN)	THEMIS	2.33382e-08	-1	1269	13.1067	2	11.1067		not proximal	2.30204
	nicotinamide ribonucleotide (NMN)	CCL5	2.3378e-08	-1	1269	13.1067	2	11.1067		not proximal	2.30204
	nicotinamide ribonucleotide (NMN)	MIXL1	2.55808e-08	-1	1269	13.1067	2	11.1067		not proximal	2.30204
	nicotinamide ribonucleotide (NMN)	GPR132	2.57151e-08	-1	1269	13.1067	2	11.1067		not proximal	2.30204
	nicotinamide adenine dinucleotide (NAD+)	PTPRC	2.57631e-08	-1	862	9.57331	2	7.57331		not proximal	0.309254
	nicotinamide ribonucleotide (NMN)	KLHL6	2.66773e-08	-1	1269	13.1067	2	11.1067		not proximal	2.30204
	nicotinamide ribonucleotide (NMN)	SLAMF6	2.66773e-08	-1	1269	13.1067	2	11.1067		not proximal	2.30204
	nicotinamide adenine dinucleotide (NAD+)	CST7	2.68012e-08	-1	862	9.57331	2	7.57331		not proximal	0.309254
	nicotinamide ribonucleotide (NMN)	SNX20	2.77568e-08	-1	1269	13.1067	2	11.1067		not proximal	2.30204
	nicotinamide ribonucleotide (NMN)	MRPS36	2.83387e-08	1	1269	13.1067	2	11.1067		not proximal	2.30204
	nicotinamide adenine dinucleotide (NAD+)	RUNX3	2.93403e-08	-1	862	9.57331	2	7.57331		not proximal	0.309254
	nicotinamide ribonucleotide (NMN)	STAT4	3.37969e-08	-1	1269	13.1067	2	11.1067		not proximal	2.30204
	nicotinamide ribonucleotide (NMN)	POU2AF1	3.47584e-08	-1	1269	13.1067	2	11.1067		not proximal	2.30204
	nicotinamide ribonucleotide (NMN)	FYB1	3.57045e-08	-1	1269	13.1067	2	11.1067		not proximal	2.30204
	nicotinamide ribonucleotide (NMN)	SP140L	3.66971e-08	-1	1269	13.1067	2	11.1067		not proximal	2.30204
	nicotinamide adenine dinucleotide (NAD+)	NCF4	3.78754e-08	-1	862	9.57331	2	7.57331		not proximal	0.309254
	nicotinamide ribonucleotide (NMN)	CD79A	4.4128e-08	-1	1269	13.1067	2	11.1067		not proximal	2.30204
	nicotinamide adenine dinucleotide (NAD+)	IL7R	4.44672e-08	-1	862	9.57331	2	7.57331		not proximal	0.309254
	nicotinamide ribonucleotide (NMN)	CEACAM21	4.45865e-08	-1	1269	13.1067	2	11.1067		not proximal	2.30204
	nicotinamide adenine dinucleotide (NAD+)	GPR18	4.74538e-08	-1	862	9.57331	2	7.57331		not proximal	0.309254
	nicotinamide ribonucleotide (NMN)	ATP6V1E1	4.86418e-08	1	1269	13.1067	2	11.1067		not proximal	2.30204
	nicotinamide ribonucleotide (NMN)	CSF2RB	4.98929e-08	-1	1269	13.1067	2	11.1067		not proximal	2.30204
	nicotinamide ribonucleotide (NMN)	MILR1	5.03511e-08	-1	1269	13.1067	2	11.1067		not proximal	2.30204
	nicotinamide ribonucleotide (NMN)	MOCS2	5.11179e-08	1	1269	13.1067	2	11.1067		not proximal	2.30204
	nicotinamide ribonucleotide (NMN)	CYTH4	5.13163e-08	-1	1269	13.1067	2	11.1067		not proximal	2.30204
	nicotinamide ribonucleotide (NMN)	IL12RB1	5.41565e-08	-1	1269	13.1067	2	11.1067		not proximal	2.30204
	nicotinamide ribonucleotide (NMN)	NDUFA7	5.53589e-08	1	1269	13.1067	2	11.1067		not proximal	2.30204
	nicotinamide ribonucleotide (NMN)	EOMES	5.68279e-08	-1	1269	13.1067	2	11.1067		not proximal	2.30204
	nicotinamide ribonucleotide (NMN)	TRAF3IP3	5.99797e-08	-1	1269	13.1067	2	11.1067		not proximal	2.30204
	nicotinamide ribonucleotide (NMN)	MRPL54	6.02212e-08	1	1269	13.1067	2	11.1067		not proximal	2.30204
	nicotinamide adenine dinucleotide (NAD+)	ICOS	6.30851e-08	-1	862	9.57331	2	7.57331		not proximal	0.309254
	nicotinamide ribonucleotide (NMN)	CARD11	6.49927e-08	-1	1269	13.1067	2	11.1067		not proximal	2.30204
	nicotinamide adenine dinucleotide (NAD+)	LAX1	6.76076e-08	-1	862	9.57331	2	7.57331		not proximal	0.309254
	nicotinamide ribonucleotide (NMN)	ISG20	7.02569e-08	-1	1269	13.1067	2	11.1067		not proximal	2.30204
	nicotinamide ribonucleotide (NMN)	IL2RB	7.42051e-08	-1	1269	13.1067	2	11.1067		not proximal	2.30204
	nicotinamide ribonucleotide (NMN)	CYBA	7.47446e-08	-1	1269	13.1067	2	11.1067		not proximal	2.30204
	nicotinamide ribonucleotide (NMN)	XAF1	7.77574e-08	-1	1269	13.1067	2	11.1067		not proximal	2.30204
	nicotinamide ribonucleotide (NMN)	KCNA3	7.976e-08	-1	1269	13.1067	2	11.1067		not proximal	2.30204
	nicotinamide ribonucleotide (NMN)	TNIP3	7.9768e-08	-1	1269	13.1067	2	11.1067		not proximal	2.30204
	nicotinamide ribonucleotide (NMN)	NOD2	7.98429e-08	-1	1269	13.1067	2	11.1067		not proximal	2.30204
	nicotinamide ribonucleotide (NMN)	JCHAIN	8.343e-08	-1	1269	13.1067	2	11.1067		not proximal	2.30204
	nicotinamide ribonucleotide (NMN)	CRLF3	8.47173e-08	-1	1269	13.1067	2	11.1067		not proximal	2.30204
	nicotinamide ribonucleotide (NMN)	FERMT3	8.5466e-08	-1	1269	13.1067	2	11.1067		not proximal	2.30204
	nicotinamide ribonucleotide (NMN)	IL21R	8.67362e-08	-1	1269	13.1067	2	11.1067		not proximal	2.30204
	nicotinamide ribonucleotide (NMN)	PARP15	8.87579e-08	-1	28	15.4088	2	13.4088		significant	2.30204
	nicotinamide ribonucleotide (NMN)	SLA2	8.95653e-08	-1	1269	13.1067	2	11.1067		not proximal	2.30204
	nicotinamide adenine dinucleotide (NAD+)	SAMD3	9.3612e-08	-1	862	9.57331	2	7.57331		not proximal	0.309254
	nicotinamide ribonucleotide (NMN)	PTPRC	9.93119e-08	-1	1269	13.1067	2	11.1067		not proximal	2.30204
	nicotinamide adenine dinucleotide (NAD+)	WIPF1	1.11263e-07	-1	862	9.57331	2	7.57331		not proximal	0.309254
	nicotinamide ribonucleotide (NMN)	SPR	1.13232e-07	1	1269	13.1067	2	11.1067		not proximal	2.30204
	glycerophosphorylcholine (GPC)	GPCPD1	1.13389e-07	-1	1	6.94543	2	4.94543	GPCPD1	significant	2.52766
	nicotinamide ribonucleotide (NMN)	SH2D2A	1.15853e-07	-1	1269	13.1067	2	11.1067		not proximal	2.30204
	nicotinamide ribonucleotide (NMN)	PTPN22	1.1707e-07	-1	1269	13.1067	2	11.1067		not proximal	2.30204
	nicotinamide adenine dinucleotide (NAD+)	SAMSN1	1.20939e-07	-1	862	9.57331	2	7.57331		not proximal	0.309254
	nicotinamide ribonucleotide (NMN)	CD72	1.21834e-07	-1	1269	13.1067	2	11.1067		not proximal	2.30204
	nicotinamide adenine dinucleotide (NAD+)	IKZF1	1.24329e-07	-1	862	9.57331	2	7.57331		not proximal	0.309254
	nicotinamide ribonucleotide (NMN)	RNF166	1.41461e-07	-1	1269	13.1067	2	11.1067		not proximal	2.30204
	nicotinamide ribonucleotide (NMN)	ZAP70	1.44802e-07	-1	1269	13.1067	2	11.1067		not proximal	2.30204
	kynurenine	GBP4	1.44802e-07	1	225	12.3032	2	10.3032		not proximal	22.0137
	nicotinamide adenine dinucleotide (NAD+)	CD3D	1.45376e-07	-1	862	9.57331	2	7.57331		not proximal	0.309254
	nicotinamide adenine dinucleotide (NAD+)	LCP2	1.45804e-07	-1	862	9.57331	2	7.57331		not proximal	0.309254
	nicotinamide ribonucleotide (NMN)	ICOS	1.5006e-07	-1	1269	13.1067	2	11.1067		not proximal	2.30204
	nicotinamide ribonucleotide (NMN)	SAMD9L	1.5006e-07	-1	1269	13.1067	2	11.1067		not proximal	2.30204
	nicotinamide ribonucleotide (NMN)	TRPM2	1.52048e-07	-1	1269	13.1067	2	11.1067		not proximal	2.30204
	nicotinamide adenine dinucleotide (NAD+)	STAT4	1.56168e-07	-1	862	9.57331	2	7.57331		not proximal	0.309254
	nicotinamide ribonucleotide (NMN)	IL18BP	1.59012e-07	-1	1269	13.1067	2	11.1067		not proximal	2.30204
	nicotinamide adenine dinucleotide (NAD+)	SRGN	1.61121e-07	-1	862	9.57331	2	7.57331		not proximal	0.309254
	nicotinamide ribonucleotide (NMN)	AGAP2	1.63273e-07	-1	1269	13.1067	2	11.1067		not proximal	2.30204
	nicotinamide ribonucleotide (NMN)	CD3E	1.6479e-07	-1	1269	13.1067	2	11.1067		not proximal	2.30204
	nicotinamide adenine dinucleotide (NAD+)	CD27	1.65004e-07	-1	862	9.57331	2	7.57331		not proximal	0.309254
	nicotinamide ribonucleotide (NMN)	SAMSN1	1.66315e-07	-1	1269	13.1067	2	11.1067		not proximal	2.30204
	nicotinamide ribonucleotide (NMN)	AKNA	1.67986e-07	-1	1269	13.1067	2	11.1067		not proximal	2.30204
	nicotinamide ribonucleotide (NMN)	CD53	1.69642e-07	-1	1269	13.1067	2	11.1067		not proximal	2.30204
	nicotinamide adenine dinucleotide (NAD+)	SLAMF1	1.72181e-07	-1	862	9.57331	2	7.57331		not proximal	0.309254
	nicotinamide adenine dinucleotide (NAD+)	ITK	1.7424e-07	-1	862	9.57331	2	7.57331		not proximal	0.309254
	nicotinamide ribonucleotide (NMN)	FAM78A	1.75572e-07	-1	1269	13.1067	2	11.1067		not proximal	2.30204
	nicotinamide ribonucleotide (NMN)	ECI1	2.06466e-07	1	28	15.4088	2	13.4088		significant	2.30204
	nicotinamide ribonucleotide (NMN)	PTAFR	2.10558e-07	-1	1269	13.1067	2	11.1067		not proximal	2.30204
	nicotinamide ribonucleotide (NMN)	CD69	2.19651e-07	-1	1269	13.1067	2	11.1067		not proximal	2.30204
	nicotinamide ribonucleotide (NMN)	MYO1F	2.24184e-07	-1	1269	13.1067	2	11.1067		not proximal	2.30204
	nicotinamide adenine dinucleotide (NAD+)	SMAP2	2.43146e-07	-1	862	9.57331	2	7.57331		not proximal	0.309254
	nicotinamide adenine dinucleotide (NAD+)	IL18BP	2.43843e-07	-1	862	9.57331	2	7.57331		not proximal	0.309254
	nicotinamide ribonucleotide (NMN)	CARMIL2	2.46001e-07	-1	1269	13.1067	2	11.1067		not proximal	2.30204
	nicotinamide ribonucleotide (NMN)	WDFY4	2.54134e-07	-1	1269	13.1067	2	11.1067		not proximal	2.30204
	nicotinamide ribonucleotide (NMN)	LIMD2	2.74665e-07	-1	1269	13.1067	2	11.1067		not proximal	2.30204
	nicotinamide ribonucleotide (NMN)	CCL8	2.78049e-07	-1	1269	13.1067	2	11.1067		not proximal	2.30204
	nicotinamide adenine dinucleotide (NAD+)	UBASH3A	2.81822e-07	-1	862	9.57331	2	7.57331		not proximal	0.309254
	nicotinamide ribonucleotide (NMN)	CXorf65	2.82553e-07	-1	1269	13.1067	2	11.1067		not proximal	2.30204
	nicotinamide adenine dinucleotide (NAD+)	TRPV2	2.84053e-07	-1	862	9.57331	2	7.57331		not proximal	0.309254
	nicotinamide ribonucleotide (NMN)	TRAF1	3.1233e-07	-1	1269	13.1067	2	11.1067		not proximal	2.30204
	nicotinamide ribonucleotide (NMN)	LY96	3.1233e-07	-1	1269	13.1067	2	11.1067		not proximal	2.30204
	nicotinamide adenine dinucleotide (NAD+)	EGR2	3.14589e-07	-1	862	9.57331	2	7.57331		not proximal	0.309254
	nicotinamide ribonucleotide (NMN)	LCP2	3.34901e-07	-1	1269	13.1067	2	11.1067		not proximal	2.30204
	nicotinamide ribonucleotide (NMN)	FCHO1	3.41641e-07	-1	1269	13.1067	2	11.1067		not proximal	2.30204
	nicotinamide adenine dinucleotide (NAD+)	THEMIS	3.65647e-07	-1	862	9.57331	2	7.57331		not proximal	0.309254
	nicotinamide adenine dinucleotide (NAD+)	GVINP1	3.68617e-07	-1	862	9.57331	2	7.57331		not proximal	0.309254
	nicotinamide adenine dinucleotide (NAD+)	SPR	3.69408e-07	1	51	9.88256	2	7.88256		significant	0.309254
	nicotinamide ribonucleotide (NMN)	PRF1	3.72051e-07	-1	1269	13.1067	2	11.1067		not proximal	2.30204
	nicotinamide ribonucleotide (NMN)	NDUFB10	3.78362e-07	1	1269	13.1067	2	11.1067		not proximal	2.30204
	nicotinamide adenine dinucleotide (NAD+)	GNG2	3.85786e-07	-1	862	9.57331	2	7.57331		not proximal	0.309254
	nicotinamide ribonucleotide (NMN)	LPXN	3.94295e-07	-1	1269	13.1067	2	11.1067		not proximal	2.30204
	nicotinamide ribonucleotide (NMN)	PNOC	3.95357e-07	-1	1269	13.1067	2	11.1067		not proximal	2.30204
	nicotinamide ribonucleotide (NMN)	ITK	3.9604e-07	-1	1269	13.1067	2	11.1067		not proximal	2.30204
	nicotinamide ribonucleotide (NMN)	LY9	4.06384e-07	-1	1269	13.1067	2	11.1067		not proximal	2.30204
	nicotinamide ribonucleotide (NMN)	SH2D1A	4.07606e-07	-1	1269	13.1067	2	11.1067		not proximal	2.30204
	nicotinamide ribonucleotide (NMN)	SP110	4.12246e-07	-1	1269	13.1067	2	11.1067		not proximal	2.30204
	nicotinamide ribonucleotide (NMN)	MX2	4.29175e-07	-1	1269	13.1067	2	11.1067		not proximal	2.30204
	nicotinamide ribonucleotide (NMN)	TOX	4.30477e-07	-1	1269	13.1067	2	11.1067		not proximal	2.30204
	nicotinamide ribonucleotide (NMN)	TOMM7	4.34609e-07	1	1269	13.1067	2	11.1067		not proximal	2.30204
	nicotinamide ribonucleotide (NMN)	CXCR3	4.53605e-07	-1	1269	13.1067	2	11.1067		not proximal	2.30204
	nicotinamide ribonucleotide (NMN)	CD200R1	4.64337e-07	-1	1269	13.1067	2	11.1067		not proximal	2.30204
	nicotinamide ribonucleotide (NMN)	GRAP2	4.67972e-07	-1	1269	13.1067	2	11.1067		not proximal	2.30204
	nicotinamide adenine dinucleotide (NAD+)	EVI2B	4.7813e-07	-1	862	9.57331	2	7.57331		not proximal	0.309254
	nicotinamide ribonucleotide (NMN)	TMEM71	4.95562e-07	-1	1269	13.1067	2	11.1067		not proximal	2.30204
	nicotinamide ribonucleotide (NMN)	CD86	4.98248e-07	-1	1269	13.1067	2	11.1067		not proximal	2.30204
	nicotinamide ribonucleotide (NMN)	NDUFA5	5.15186e-07	1	1269	13.1067	2	11.1067		not proximal	2.30204
	nicotinamide ribonucleotide (NMN)	PLEK	5.20852e-07	-1	1269	13.1067	2	11.1067		not proximal	2.30204
	kynurenine	UBE2L6	5.52208e-07	1	225	12.3032	2	10.3032		not proximal	22.0137
	nicotinamide ribonucleotide (NMN)	PDCD1LG2	5.6184e-07	-1	1269	13.1067	2	11.1067		not proximal	2.30204
	nicotinamide ribonucleotide (NMN)	IL2RG	5.74144e-07	-1	1269	13.1067	2	11.1067		not proximal	2.30204
	nicotinamide ribonucleotide (NMN)	SASH3	5.87345e-07	-1	1269	13.1067	2	11.1067		not proximal	2.30204
	nicotinamide ribonucleotide (NMN)	CD48	5.88192e-07	-1	1269	13.1067	2	11.1067		not proximal	2.30204
	nicotinamide ribonucleotide (NMN)	PLEKHO2	6.15909e-07	-1	1269	13.1067	2	11.1067		not proximal	2.30204
	nicotinamide ribonucleotide (NMN)	ADCY7	6.1721e-07	-1	1269	13.1067	2	11.1067		not proximal	2.30204
	nicotinamide adenine dinucleotide (NAD+)	CD52	6.24738e-07	-1	862	9.57331	2	7.57331		not proximal	0.309254
	nicotinamide ribonucleotide (NMN)	DEF6	6.46552e-07	-1	1269	13.1067	2	11.1067		not proximal	2.30204
	nicotinamide adenine dinucleotide (NAD+)	PARVG	6.72492e-07	-1	862	9.57331	2	7.57331		not proximal	0.309254
	nicotinamide ribonucleotide (NMN)	CNTRL	6.86755e-07	-1	1269	13.1067	2	11.1067		not proximal	2.30204
	nicotinamide ribonucleotide (NMN)	RASSF5	6.90094e-07	-1	1269	13.1067	2	11.1067		not proximal	2.30204
	nicotinamide ribonucleotide (NMN)	DTHD1	6.95003e-07	-1	1269	13.1067	2	11.1067		not proximal	2.30204
	nicotinamide ribonucleotide (NMN)	PEBP1	6.95478e-07	1	1269	13.1067	2	11.1067		not proximal	2.30204
	nicotinamide ribonucleotide (NMN)	CD3D	7.01945e-07	-1	1269	13.1067	2	11.1067		not proximal	2.30204
	nicotinamide ribonucleotide (NMN)	TNFSF8	7.1454e-07	-1	1269	13.1067	2	11.1067		not proximal	2.30204
	nicotinamide ribonucleotide (NMN)	PIK3CG	7.21679e-07	-1	1269	13.1067	2	11.1067		not proximal	2.30204
	nicotinamide adenine dinucleotide (NAD+)	CD37	7.37471e-07	-1	862	9.57331	2	7.57331		not proximal	0.309254
	nicotinamide adenine dinucleotide (NAD+)	CTSK	7.4052e-07	-1	862	9.57331	2	7.57331		not proximal	0.309254
	nicotinamide ribonucleotide (NMN)	CD8B	7.51384e-07	-1	1269	13.1067	2	11.1067		not proximal	2.30204
	nicotinamide ribonucleotide (NMN)	SLC38A5	7.70862e-07	-1	1269	13.1067	2	11.1067		not proximal	2.30204
	nicotinamide ribonucleotide (NMN)	EVI2B	7.77149e-07	-1	1269	13.1067	2	11.1067		not proximal	2.30204
	nicotinamide adenine dinucleotide (NAD+)	CXCL9	7.83494e-07	-1	862	9.57331	2	7.57331		not proximal	0.309254
	nicotinamide ribonucleotide (NMN)	CD5	7.96579e-07	-1	1269	13.1067	2	11.1067		not proximal	2.30204
	nicotinamide adenine dinucleotide (NAD+)	NCKAP1L	8.00631e-07	-1	862	9.57331	2	7.57331		not proximal	0.309254
	nicotinamide adenine dinucleotide (NAD+)	ITGAL	8.09626e-07	-1	862	9.57331	2	7.57331		not proximal	0.309254
	nicotinamide ribonucleotide (NMN)	CSF2RA	8.2173e-07	-1	1269	13.1067	2	11.1067		not proximal	2.30204
	nicotinamide ribonucleotide (NMN)	TCIRG1	8.53861e-07	-1	1269	13.1067	2	11.1067		not proximal	2.30204
	kynurenine	NMI	8.57355e-07	1	225	12.3032	2	10.3032		not proximal	22.0137
	nicotinamide ribonucleotide (NMN)	LAIR2	8.66397e-07	-1	1269	13.1067	2	11.1067		not proximal	2.30204
	nicotinamide ribonucleotide (NMN)	ARHGAP45	8.67035e-07	-1	1269	13.1067	2	11.1067		not proximal	2.30204
	nicotinamide adenine dinucleotide (NAD+)	TBC1D10C	8.92899e-07	-1	862	9.57331	2	7.57331		not proximal	0.309254
	nicotinamide ribonucleotide (NMN)	GNA15	9.0198e-07	-1	1269	13.1067	2	11.1067		not proximal	2.30204
	nicotinamide ribonucleotide (NMN)	WNT1	9.12548e-07	-1	1269	13.1067	2	11.1067		not proximal	2.30204
	N-acetylaspartate (NAA)	NAT8L	9.17213e-07	1	2	6.03753	2	4.03753	NAT8L	significant	1.44476
	beta-alanine	SLC6A13	9.19458e-07	1	6	6.03647	2	4.03647	SLC6A13	significant	0.856024
	nicotinamide adenine dinucleotide (NAD+)	IL10RA	9.2347e-07	-1	862	9.57331	2	7.57331		not proximal	0.309254
	nicotinamide ribonucleotide (NMN)	LRRK1	9.32505e-07	-1	1269	13.1067	2	11.1067		not proximal	2.30204
	nicotinamide ribonucleotide (NMN)	GMIP	9.46545e-07	-1	1269	13.1067	2	11.1067		not proximal	2.30204
	nicotinamide ribonucleotide (NMN)	SIGLEC1	1.00227e-06	-1	1269	13.1067	2	11.1067		not proximal	2.30204
	kynurenine	CXCL11	1.01762e-06	1	225	12.3032	2	10.3032		not proximal	22.0137
	nicotinamide ribonucleotide (NMN)	GPR174	1.02156e-06	-1	1269	13.1067	2	11.1067		not proximal	2.30204
	nicotinamide ribonucleotide (NMN)	RAB17	1.04458e-06	1	1269	13.1067	2	11.1067		not proximal	2.30204
	nicotinamide ribonucleotide (NMN)	OAS2	1.06021e-06	-1	1269	13.1067	2	11.1067		not proximal	2.30204
	nicotinamide ribonucleotide (NMN)	GZMB	1.07509e-06	-1	1269	13.1067	2	11.1067		not proximal	2.30204
	nicotinamide ribonucleotide (NMN)	SLCO5A1	1.11813e-06	-1	1269	13.1067	2	11.1067		not proximal	2.30204
	kynurenine	BTN3A1	1.12158e-06	1	225	12.3032	2	10.3032		not proximal	22.0137
	nicotinamide ribonucleotide (NMN)	ARHGAP15	1.14069e-06	-1	1269	13.1067	2	11.1067		not proximal	2.30204
	nicotinamide adenine dinucleotide (NAD+)	CD247	1.17548e-06	-1	862	9.57331	2	7.57331		not proximal	0.309254
	nicotinamide adenine dinucleotide (NAD+)	S100B	1.17738e-06	-1	862	9.57331	2	7.57331		not proximal	0.309254
	nicotinamide ribonucleotide (NMN)	CST7	1.18039e-06	-1	1269	13.1067	2	11.1067		not proximal	2.30204
	nicotinamide adenine dinucleotide (NAD+)	TNFSF8	1.18674e-06	-1	862	9.57331	2	7.57331		not proximal	0.309254
	nicotinamide adenine dinucleotide (NAD+)	CD2	1.18674e-06	-1	862	9.57331	2	7.57331		not proximal	0.309254
	nicotinamide ribonucleotide (NMN)	CASP1	1.19369e-06	-1	1269	13.1067	2	11.1067		not proximal	2.30204
	nicotinamide ribonucleotide (NMN)	EVI2A	1.26962e-06	-1	1269	13.1067	2	11.1067		not proximal	2.30204
	nicotinamide adenine dinucleotide (NAD+)	PIK3CG	1.27343e-06	-1	862	9.57331	2	7.57331		not proximal	0.309254
	nicotinamide ribonucleotide (NMN)	P2RY10	1.29413e-06	-1	1269	13.1067	2	11.1067		not proximal	2.30204
	nicotinamide adenine dinucleotide (NAD+)	ARHGAP9	1.29467e-06	-1	862	9.57331	2	7.57331		not proximal	0.309254
	nicotinamide ribonucleotide (NMN)	BASP1	1.3164e-06	-1	1269	13.1067	2	11.1067		not proximal	2.30204
	nicotinamide adenine dinucleotide (NAD+)	CSF2RB	1.33794e-06	-1	862	9.57331	2	7.57331		not proximal	0.309254
	nicotinamide ribonucleotide (NMN)	CD4	1.35525e-06	-1	1269	13.1067	2	11.1067		not proximal	2.30204
	nicotinamide ribonucleotide (NMN)	GVINP1	1.37781e-06	-1	1269	13.1067	2	11.1067		not proximal	2.30204
	nicotinamide ribonucleotide (NMN)	HIBADH	1.40943e-06	1	28	15.4088	2	13.4088		significant	2.30204
	nicotinamide ribonucleotide (NMN)	ODF2L	1.41592e-06	-1	1269	13.1067	2	11.1067		not proximal	2.30204
	nicotinamide adenine dinucleotide (NAD+)	SLC2A3	1.43639e-06	-1	51	9.88256	2	7.88256		significant	0.309254
	nicotinamide ribonucleotide (NMN)	COX6A1	1.43639e-06	1	1269	13.1067	2	11.1067		not proximal	2.30204
	nicotinamide ribonucleotide (NMN)	TAGAP	1.46488e-06	-1	1269	13.1067	2	11.1067		not proximal	2.30204
	kynurenine	CXCL9	1.47225e-06	1	225	12.3032	2	10.3032		not proximal	22.0137
	nicotinamide adenine dinucleotide (NAD+)	BIN2	1.4809e-06	-1	862	9.57331	2	7.57331		not proximal	0.309254
	cystine	GGT1	1.48512e-06	1	2	5.82824	2	3.82824	GGT1	significant	2.4438
	kynurenine	EPB41L4B	1.49708e-06	-1	225	12.3032	2	10.3032		not proximal	22.0137
	nicotinamide ribonucleotide (NMN)	ZNF831	1.50417e-06	-1	1269	13.1067	2	11.1067		not proximal	2.30204
	nicotinamide ribonucleotide (NMN)	NDUFA12	1.52114e-06	1	1269	13.1067	2	11.1067		not proximal	2.30204
	nicotinamide ribonucleotide (NMN)	OPRL1	1.52971e-06	-1	1269	13.1067	2	11.1067		not proximal	2.30204
	nicotinamide ribonucleotide (NMN)	CTLA4	1.55822e-06	-1	1269	13.1067	2	11.1067		not proximal	2.30204
	nicotinamide ribonucleotide (NMN)	FCRL3	1.58483e-06	-1	1269	13.1067	2	11.1067		not proximal	2.30204
	nicotinamide ribonucleotide (NMN)	TBC1D10C	1.59763e-06	-1	1269	13.1067	2	11.1067		not proximal	2.30204
	nicotinamide adenine dinucleotide (NAD+)	CD5	1.59997e-06	-1	862	9.57331	2	7.57331		not proximal	0.309254
	nicotinamide adenine dinucleotide (NAD+)	TRAF3IP3	1.66282e-06	-1	862	9.57331	2	7.57331		not proximal	0.309254
	nicotinamide adenine dinucleotide (NAD+)	AIF1	1.68021e-06	-1	862	9.57331	2	7.57331		not proximal	0.309254
	nicotinamide ribonucleotide (NMN)	TESPA1	1.68265e-06	-1	1269	13.1067	2	11.1067		not proximal	2.30204
	nicotinamide ribonucleotide (NMN)	PPP1R18	1.7215e-06	-1	1269	13.1067	2	11.1067		not proximal	2.30204
	nicotinamide adenine dinucleotide (NAD+)	LPXN	1.73465e-06	-1	862	9.57331	2	7.57331		not proximal	0.309254
	nicotinamide ribonucleotide (NMN)	FCRL2	1.74185e-06	-1	1269	13.1067	2	11.1067		not proximal	2.30204
	nicotinamide ribonucleotide (NMN)	LILRB4	1.76245e-06	-1	1269	13.1067	2	11.1067		not proximal	2.30204
	nicotinamide adenine dinucleotide (NAD+)	CRTAM	1.77783e-06	-1	862	9.57331	2	7.57331		not proximal	0.309254
	nicotinamide ribonucleotide (NMN)	GPR171	1.78327e-06	-1	1269	13.1067	2	11.1067		not proximal	2.30204
	nicotinamide ribonucleotide (NMN)	UBASH3A	1.93837e-06	-1	1269	13.1067	2	11.1067		not proximal	2.30204
	nicotinamide adenine dinucleotide (NAD+)	TRAT1	1.97942e-06	-1	862	9.57331	2	7.57331		not proximal	0.309254
	nicotinamide ribonucleotide (NMN)	GPR18	1.98252e-06	-1	1269	13.1067	2	11.1067		not proximal	2.30204
	nicotinamide adenine dinucleotide (NAD+)	ITGB2	2.04745e-06	-1	862	9.57331	2	7.57331		not proximal	0.309254
	nicotinamide adenine dinucleotide (NAD+)	HLA-DPA1	2.07534e-06	-1	862	9.57331	2	7.57331		not proximal	0.309254
	nicotinamide ribonucleotide (NMN)	IFI16	2.14166e-06	-1	1269	13.1067	2	11.1067		not proximal	2.30204
	nicotinamide ribonucleotide (NMN)	IL16	2.16202e-06	-1	1269	13.1067	2	11.1067		not proximal	2.30204
	nicotinamide ribonucleotide (NMN)	GPR55	2.18675e-06	-1	1269	13.1067	2	11.1067		not proximal	2.30204
	nicotinamide ribonucleotide (NMN)	LAPTM5	2.19385e-06	-1	1269	13.1067	2	11.1067		not proximal	2.30204
	nicotinamide ribonucleotide (NMN)	CASP5	2.26832e-06	-1	1269	13.1067	2	11.1067		not proximal	2.30204
	nicotinamide ribonucleotide (NMN)	ADGRE2	2.32513e-06	-1	1269	13.1067	2	11.1067		not proximal	2.30204
	nicotinamide ribonucleotide (NMN)	ANKRD44	2.42145e-06	-1	1269	13.1067	2	11.1067		not proximal	2.30204
	nicotinamide ribonucleotide (NMN)	CD52	2.4697e-06	-1	1269	13.1067	2	11.1067		not proximal	2.30204
	nicotinamide adenine dinucleotide (NAD+)	CSF2RA	2.48437e-06	-1	862	9.57331	2	7.57331		not proximal	0.309254
	nicotinamide ribonucleotide (NMN)	APOBEC3G	2.53601e-06	-1	1269	13.1067	2	11.1067		not proximal	2.30204
	nicotinamide adenine dinucleotide (NAD+)	CELF2	2.54548e-06	-1	862	9.57331	2	7.57331		not proximal	0.309254
	nicotinamide ribonucleotide (NMN)	SUOX	2.54852e-06	1	1269	13.1067	2	11.1067		not proximal	2.30204
	nicotinamide adenine dinucleotide (NAD+)	CD48	2.56953e-06	-1	862	9.57331	2	7.57331		not proximal	0.309254
	nicotinamide ribonucleotide (NMN)	CXCR6	2.57708e-06	-1	1269	13.1067	2	11.1067		not proximal	2.30204
	nicotinamide ribonucleotide (NMN)	NCKAP1L	2.61308e-06	-1	1269	13.1067	2	11.1067		not proximal	2.30204
	nicotinamide adenine dinucleotide (NAD+)	GLIPR1	2.68601e-06	-1	51	9.88256	2	7.88256		significant	0.309254
	nicotinamide adenine dinucleotide (NAD+)	GMFG	2.69449e-06	-1	862	9.57331	2	7.57331		not proximal	0.309254
	nicotinamide adenine dinucleotide (NAD+)	CNN2	2.70201e-06	-1	862	9.57331	2	7.57331		not proximal	0.309254
	nicotinamide ribonucleotide (NMN)	HCLS1	2.73516e-06	-1	1269	13.1067	2	11.1067		not proximal	2.30204
	nicotinamide ribonucleotide (NMN)	CHPT1	2.738e-06	1	1269	13.1067	2	11.1067		not proximal	2.30204
	nicotinamide ribonucleotide (NMN)	TRAT1	2.77103e-06	-1	1269	13.1067	2	11.1067		not proximal	2.30204
	nicotinamide ribonucleotide (NMN)	DERL3	2.82718e-06	-1	1269	13.1067	2	11.1067		not proximal	2.30204
	nicotinamide ribonucleotide (NMN)	NKG7	2.88543e-06	-1	1269	13.1067	2	11.1067		not proximal	2.30204
	alanine	GPT	2.90603e-06	1	11	5.5367	2	3.5367	GPT	significant	0.850798
	nicotinamide adenine dinucleotide (NAD+)	BTK	2.96758e-06	-1	862	9.57331	2	7.57331		not proximal	0.309254
	nicotinamide ribonucleotide (NMN)	CYTH1	2.97731e-06	-1	1269	13.1067	2	11.1067		not proximal	2.30204
	nicotinamide ribonucleotide (NMN)	PLCB2	3.00775e-06	-1	1269	13.1067	2	11.1067		not proximal	2.30204
	nicotinamide ribonucleotide (NMN)	CD8A	3.02326e-06	-1	1269	13.1067	2	11.1067		not proximal	2.30204
	nicotinamide adenine dinucleotide (NAD+)	SLAMF8	3.07194e-06	-1	862	9.57331	2	7.57331		not proximal	0.309254
	nicotinamide ribonucleotide (NMN)	LAG3	3.08594e-06	-1	1269	13.1067	2	11.1067		not proximal	2.30204
	nicotinamide ribonucleotide (NMN)	GLIPR1	3.11481e-06	-1	1269	13.1067	2	11.1067		not proximal	2.30204
	nicotinamide ribonucleotide (NMN)	GAB3	3.17244e-06	-1	1269	13.1067	2	11.1067		not proximal	2.30204
	nicotinamide adenine dinucleotide (NAD+)	SLAMF7	3.1847e-06	-1	862	9.57331	2	7.57331		not proximal	0.309254
	nicotinamide ribonucleotide (NMN)	CTRL	3.23074e-06	-1	1269	13.1067	2	11.1067		not proximal	2.30204
	nicotinamide adenine dinucleotide (NAD+)	RASAL3	3.28357e-06	-1	862	9.57331	2	7.57331		not proximal	0.309254
	nicotinamide ribonucleotide (NMN)	CD300A	3.29432e-06	-1	1269	13.1067	2	11.1067		not proximal	2.30204
	nicotinamide adenine dinucleotide (NAD+)	NKG7	3.37423e-06	-1	862	9.57331	2	7.57331		not proximal	0.309254
	nicotinamide ribonucleotide (NMN)	ZBED2	3.37823e-06	-1	1269	13.1067	2	11.1067		not proximal	2.30204
	nicotinamide adenine dinucleotide (NAD+)	PLEKHO2	3.42885e-06	-1	862	9.57331	2	7.57331		not proximal	0.309254
	nicotinamide adenine dinucleotide (NAD+)	GBP5	3.47521e-06	-1	862	9.57331	2	7.57331		not proximal	0.309254
	nicotinamide adenine dinucleotide (NAD+)	CYTH4	3.51681e-06	-1	862	9.57331	2	7.57331		not proximal	0.309254
	nicotinamide ribonucleotide (NMN)	PIK3R5	3.54354e-06	-1	1269	13.1067	2	11.1067		not proximal	2.30204
	nicotinamide adenine dinucleotide (NAD+)	C16orf54	3.71988e-06	-1	862	9.57331	2	7.57331		not proximal	0.309254
	nicotinamide adenine dinucleotide (NAD+)	SCML4	3.83817e-06	-1	862	9.57331	2	7.57331		not proximal	0.309254
	kynurenine	SERPINA5	3.91304e-06	-1	225	12.3032	2	10.3032		not proximal	22.0137
	nicotinamide adenine dinucleotide (NAD+)	GAS7	4.05138e-06	-1	862	9.57331	2	7.57331		not proximal	0.309254
	nicotinamide adenine dinucleotide (NAD+)	CCN1	4.25358e-06	-1	862	9.57331	2	7.57331		not proximal	0.309254
	nicotinamide ribonucleotide (NMN)	CIITA	4.26598e-06	-1	1269	13.1067	2	11.1067		not proximal	2.30204
	nicotinamide adenine dinucleotide (NAD+)	CXCL13	4.3462e-06	-1	862	9.57331	2	7.57331		not proximal	0.309254
	nicotinamide adenine dinucleotide (NAD+)	CCL5	4.40359e-06	-1	862	9.57331	2	7.57331		not proximal	0.309254
	nicotinamide ribonucleotide (NMN)	LAT2	4.48879e-06	-1	1269	13.1067	2	11.1067		not proximal	2.30204
	nicotinamide ribonucleotide (NMN)	SCML4	4.71552e-06	-1	1269	13.1067	2	11.1067		not proximal	2.30204
	nicotinamide ribonucleotide (NMN)	PLEKHO1	4.73896e-06	-1	1269	13.1067	2	11.1067		not proximal	2.30204
	nicotinamide adenine dinucleotide (NAD+)	CYTIP	4.743e-06	-1	862	9.57331	2	7.57331		not proximal	0.309254
	nicotinamide ribonucleotide (NMN)	APBA2	4.81688e-06	-1	1269	13.1067	2	11.1067		not proximal	2.30204
	nicotinamide ribonucleotide (NMN)	UQCRB	4.85924e-06	1	1269	13.1067	2	11.1067		not proximal	2.30204
	nicotinamide adenine dinucleotide (NAD+)	JCHAIN	4.87001e-06	-1	862	9.57331	2	7.57331		not proximal	0.309254
	nicotinamide adenine dinucleotide (NAD+)	CTLA4	5.08178e-06	-1	862	9.57331	2	7.57331		not proximal	0.309254
	nicotinamide adenine dinucleotide (NAD+)	SLA	5.14635e-06	-1	862	9.57331	2	7.57331		not proximal	0.309254
	nicotinamide ribonucleotide (NMN)	CGAS	5.18926e-06	-1	1269	13.1067	2	11.1067		not proximal	2.30204
	nicotinamide ribonucleotide (NMN)	HCK	5.20017e-06	-1	1269	13.1067	2	11.1067		not proximal	2.30204
	nicotinamide ribonucleotide (NMN)	FCRL1	5.22525e-06	-1	1269	13.1067	2	11.1067		not proximal	2.30204
	nicotinamide adenine dinucleotide (NAD+)	LY96	5.25706e-06	-1	862	9.57331	2	7.57331		not proximal	0.309254
	nicotinamide ribonucleotide (NMN)	KLRG1	5.27018e-06	-1	1269	13.1067	2	11.1067		not proximal	2.30204
	nicotinamide adenine dinucleotide (NAD+)	IL2RB	5.30651e-06	-1	862	9.57331	2	7.57331		not proximal	0.309254
	nicotinamide ribonucleotide (NMN)	BTLA	5.37884e-06	-1	1269	13.1067	2	11.1067		not proximal	2.30204
	nicotinamide adenine dinucleotide (NAD+)	DOK2	5.39649e-06	-1	862	9.57331	2	7.57331		not proximal	0.309254
	nicotinamide ribonucleotide (NMN)	HELB	5.42372e-06	-1	1269	13.1067	2	11.1067		not proximal	2.30204
	nicotinamide ribonucleotide (NMN)	FAHD1	5.57668e-06	1	1269	13.1067	2	11.1067		not proximal	2.30204
	kynurenine	GBP5	5.61031e-06	1	225	12.3032	2	10.3032		not proximal	22.0137
	nicotinamide adenine dinucleotide (NAD+)	JAK3	5.62685e-06	-1	862	9.57331	2	7.57331		not proximal	0.309254
	nicotinamide ribonucleotide (NMN)	B3GNT7	5.65557e-06	-1	1269	13.1067	2	11.1067		not proximal	2.30204
	nicotinamide ribonucleotide (NMN)	CCR2	5.80139e-06	-1	1269	13.1067	2	11.1067		not proximal	2.30204
	nicotinamide ribonucleotide (NMN)	IFNG	5.81542e-06	-1	1269	13.1067	2	11.1067		not proximal	2.30204
	nicotinamide ribonucleotide (NMN)	LILRB2	5.8819e-06	-1	1269	13.1067	2	11.1067		not proximal	2.30204
	nicotinamide ribonucleotide (NMN)	NDUFS4	5.91016e-06	1	1269	13.1067	2	11.1067		not proximal	2.30204
	nicotinamide adenine dinucleotide (NAD+)	PIK3R5	5.95137e-06	-1	862	9.57331	2	7.57331		not proximal	0.309254
	nicotinamide adenine dinucleotide (NAD+)	FYB1	6.05871e-06	-1	862	9.57331	2	7.57331		not proximal	0.309254
	nicotinamide adenine dinucleotide (NAD+)	LCK	6.12101e-06	-1	862	9.57331	2	7.57331		not proximal	0.309254
	nicotinamide adenine dinucleotide (NAD+)	FCGR2B	6.13707e-06	-1	862	9.57331	2	7.57331		not proximal	0.309254
	nicotinamide ribonucleotide (NMN)	LST1	6.15275e-06	-1	1269	13.1067	2	11.1067		not proximal	2.30204
	nicotinamide ribonucleotide (NMN)	SPN	6.27269e-06	-1	1269	13.1067	2	11.1067		not proximal	2.30204
	nicotinamide ribonucleotide (NMN)	REC8	6.45421e-06	-1	1269	13.1067	2	11.1067		not proximal	2.30204
	kynurenine	LY6E	6.48152e-06	1	225	12.3032	2	10.3032		not proximal	22.0137
	beta-alanine	GALNT14	6.60018e-06	1	72	5.18044	2	3.18044	GALNT14	not proximal	0.856024
	nicotinamide adenine dinucleotide (NAD+)	TMEM156	6.6337e-06	-1	862	9.57331	2	7.57331		not proximal	0.309254
	nicotinamide ribonucleotide (NMN)	SEMA4A	6.66174e-06	-1	1269	13.1067	2	11.1067		not proximal	2.30204
	nicotinamide adenine dinucleotide (NAD+)	SP140	6.68731e-06	-1	862	9.57331	2	7.57331		not proximal	0.309254
	nicotinamide ribonucleotide (NMN)	CARD16	6.76537e-06	-1	1269	13.1067	2	11.1067		not proximal	2.30204
	nicotinamide ribonucleotide (NMN)	MUC16	6.78093e-06	-1	1269	13.1067	2	11.1067		not proximal	2.30204
	nicotinamide adenine dinucleotide (NAD+)	TIGIT	6.84295e-06	-1	862	9.57331	2	7.57331		not proximal	0.309254
	nicotinamide ribonucleotide (NMN)	CCR7	6.84396e-06	-1	1269	13.1067	2	11.1067		not proximal	2.30204
	nicotinamide ribonucleotide (NMN)	BTK	7.00041e-06	-1	1269	13.1067	2	11.1067		not proximal	2.30204
	nicotinamide ribonucleotide (NMN)	ADA2	7.0341e-06	-1	1269	13.1067	2	11.1067		not proximal	2.30204
	nicotinamide ribonucleotide (NMN)	PDE4B	7.11144e-06	-1	1269	13.1067	2	11.1067		not proximal	2.30204
	methionine	FPGS	7.24594e-06	1	11	5.13991	2	3.13991	FPGS	significant	1.1219
	nicotinamide ribonucleotide (NMN)	BCL11B	7.30102e-06	-1	1269	13.1067	2	11.1067		not proximal	2.30204
	nicotinamide adenine dinucleotide (NAD+)	SASH3	7.31041e-06	-1	862	9.57331	2	7.57331		not proximal	0.309254
	nicotinamide adenine dinucleotide (NAD+)	CCR7	7.40184e-06	-1	862	9.57331	2	7.57331		not proximal	0.309254
	nicotinamide adenine dinucleotide (NAD+)	IL12RB1	7.45183e-06	-1	862	9.57331	2	7.57331		not proximal	0.309254
	nicotinamide ribonucleotide (NMN)	C16orf54	7.58833e-06	-1	1269	13.1067	2	11.1067		not proximal	2.30204
	kynurenine	BTN2A2	7.62997e-06	1	225	12.3032	2	10.3032		not proximal	22.0137
	nicotinamide adenine dinucleotide (NAD+)	CCDC88A	7.69793e-06	-1	862	9.57331	2	7.57331		not proximal	0.309254
	nicotinamide ribonucleotide (NMN)	LSP1	7.79417e-06	-1	1269	13.1067	2	11.1067		not proximal	2.30204
	nicotinamide ribonucleotide (NMN)	CRB3	7.83424e-06	1	1269	13.1067	2	11.1067		not proximal	2.30204
	nicotinamide ribonucleotide (NMN)	CR1	7.84465e-06	-1	1269	13.1067	2	11.1067		not proximal	2.30204
	nicotinamide ribonucleotide (NMN)	MCOLN2	7.91866e-06	-1	1269	13.1067	2	11.1067		not proximal	2.30204
	nicotinamide ribonucleotide (NMN)	IL12RB2	7.96803e-06	-1	1269	13.1067	2	11.1067		not proximal	2.30204
	nicotinamide adenine dinucleotide (NAD+)	TMC8	8.00212e-06	-1	862	9.57331	2	7.57331		not proximal	0.309254
	nicotinamide adenine dinucleotide (NAD+)	HAPLN3	8.00212e-06	-1	862	9.57331	2	7.57331		not proximal	0.309254
	nicotinamide ribonucleotide (NMN)	GNB4	8.50564e-06	-1	1269	13.1067	2	11.1067		not proximal	2.30204
	nicotinamide ribonucleotide (NMN)	IL23A	8.67279e-06	-1	1269	13.1067	2	11.1067		not proximal	2.30204
	nicotinamide ribonucleotide (NMN)	CXCL13	8.91814e-06	-1	1269	13.1067	2	11.1067		not proximal	2.30204
	nicotinamide ribonucleotide (NMN)	APOBEC3F	9.26779e-06	-1	1269	13.1067	2	11.1067		not proximal	2.30204
	nicotinamide adenine dinucleotide (NAD+)	CD84	9.37492e-06	-1	862	9.57331	2	7.57331		not proximal	0.309254
	nicotinamide adenine dinucleotide (NAD+)	FERMT3	9.59828e-06	-1	862	9.57331	2	7.57331		not proximal	0.309254
	nicotinamide adenine dinucleotide (NAD+)	PDCD1LG2	9.67572e-06	-1	862	9.57331	2	7.57331		not proximal	0.309254
	kynurenine	STAT1	9.69008e-06	1	225	12.3032	2	10.3032		not proximal	22.0137
	nicotinamide ribonucleotide (NMN)	CTSS	9.74467e-06	-1	1269	13.1067	2	11.1067		not proximal	2.30204
	nicotinamide ribonucleotide (NMN)	CCR5	9.76048e-06	-1	1269	13.1067	2	11.1067		not proximal	2.30204
	nicotinamide ribonucleotide (NMN)	ARID5A	9.84295e-06	-1	1269	13.1067	2	11.1067		not proximal	2.30204
	cytidine	CDA	9.84579e-06	-1	1	5.00675	2	3.00675	CDA	significant	2.70581
	nicotinamide adenine dinucleotide (NAD+)	CD4	1.03981e-05	-1	862	9.57331	2	7.57331		not proximal	0.309254
	nicotinamide adenine dinucleotide (NAD+)	JAML	1.05117e-05	-1	862	9.57331	2	7.57331		not proximal	0.309254
	nicotinamide ribonucleotide (NMN)	XCR1	1.05448e-05	-1	1269	13.1067	2	11.1067		not proximal	2.30204
	nicotinamide ribonucleotide (NMN)	RHOH	1.06474e-05	-1	1269	13.1067	2	11.1067		not proximal	2.30204
	nicotinamide adenine dinucleotide (NAD+)	IFNG	1.08235e-05	-1	862	9.57331	2	7.57331		not proximal	0.309254
	nicotinamide ribonucleotide (NMN)	HLA-DOB	1.09884e-05	-1	1269	13.1067	2	11.1067		not proximal	2.30204
	nicotinamide ribonucleotide (NMN)	TMEM156	1.1124e-05	-1	1269	13.1067	2	11.1067		not proximal	2.30204
	nicotinamide ribonucleotide (NMN)	CD19	1.12183e-05	-1	1269	13.1067	2	11.1067		not proximal	2.30204
	nicotinamide ribonucleotide (NMN)	CCR8	1.13245e-05	-1	1269	13.1067	2	11.1067		not proximal	2.30204
	nicotinamide ribonucleotide (NMN)	NAA20	1.13525e-05	1	1269	13.1067	2	11.1067		not proximal	2.30204
	nicotinamide adenine dinucleotide (NAD+)	IFI16	1.13801e-05	-1	862	9.57331	2	7.57331		not proximal	0.309254
	nicotinamide ribonucleotide (NMN)	MICAL1	1.14237e-05	-1	1269	13.1067	2	11.1067		not proximal	2.30204
	nicotinamide ribonucleotide (NMN)	CD247	1.1441e-05	-1	1269	13.1067	2	11.1067		not proximal	2.30204
	nicotinamide ribonucleotide (NMN)	IRF1	1.2179e-05	-1	1269	13.1067	2	11.1067		not proximal	2.30204
	nicotinamide adenine dinucleotide (NAD+)	EVI2A	1.22089e-05	-1	862	9.57331	2	7.57331		not proximal	0.309254
	nicotinamide ribonucleotide (NMN)	SPI1	1.22837e-05	-1	1269	13.1067	2	11.1067		not proximal	2.30204
	nicotinamide adenine dinucleotide (NAD+)	ARHGAP30	1.24044e-05	-1	862	9.57331	2	7.57331		not proximal	0.309254
	nicotinamide ribonucleotide (NMN)	FES	1.24721e-05	-1	1269	13.1067	2	11.1067		not proximal	2.30204
	nicotinamide ribonucleotide (NMN)	TRPV2	1.24725e-05	-1	1269	13.1067	2	11.1067		not proximal	2.30204
	nicotinamide adenine dinucleotide (NAD+)	CHST11	1.26384e-05	-1	862	9.57331	2	7.57331		not proximal	0.309254
	nicotinamide ribonucleotide (NMN)	RCSD1	1.26418e-05	-1	1269	13.1067	2	11.1067		not proximal	2.30204
	nicotinamide ribonucleotide (NMN)	STK17B	1.26698e-05	-1	1269	13.1067	2	11.1067		not proximal	2.30204
	nicotinamide adenine dinucleotide (NAD+)	PTPN7	1.27534e-05	-1	862	9.57331	2	7.57331		not proximal	0.309254
	nicotinamide adenine dinucleotide (NAD+)	CD3E	1.27714e-05	-1	862	9.57331	2	7.57331		not proximal	0.309254
	nicotinamide ribonucleotide (NMN)	CNN2	1.3284e-05	-1	1269	13.1067	2	11.1067		not proximal	2.30204
	nicotinamide ribonucleotide (NMN)	MYD88	1.32989e-05	-1	1269	13.1067	2	11.1067		not proximal	2.30204
	nicotinamide adenine dinucleotide (NAD+)	FCRL5	1.34351e-05	-1	862	9.57331	2	7.57331		not proximal	0.309254
	nicotinamide ribonucleotide (NMN)	IGFLR1	1.35521e-05	-1	1269	13.1067	2	11.1067		not proximal	2.30204
	nicotinamide adenine dinucleotide (NAD+)	MYO1F	1.36611e-05	-1	862	9.57331	2	7.57331		not proximal	0.309254
	nicotinamide adenine dinucleotide (NAD+)	SIGLEC10	1.36904e-05	-1	862	9.57331	2	7.57331		not proximal	0.309254
	nicotinamide ribonucleotide (NMN)	BCL2A1	1.38956e-05	-1	1269	13.1067	2	11.1067		not proximal	2.30204
	nicotinamide adenine dinucleotide (NAD+)	SPN	1.41915e-05	-1	862	9.57331	2	7.57331		not proximal	0.309254
	nicotinamide ribonucleotide (NMN)	NDUFA4	1.41916e-05	1	1269	13.1067	2	11.1067		not proximal	2.30204
	nicotinamide adenine dinucleotide (NAD+)	CD8A	1.45921e-05	-1	862	9.57331	2	7.57331		not proximal	0.309254
	nicotinamide ribonucleotide (NMN)	CHMP2A	1.47082e-05	1	1269	13.1067	2	11.1067		not proximal	2.30204
	nicotinamide adenine dinucleotide (NAD+)	RASSF5	1.47509e-05	-1	862	9.57331	2	7.57331		not proximal	0.309254
	nicotinamide ribonucleotide (NMN)	IPCEF1	1.48439e-05	-1	1269	13.1067	2	11.1067		not proximal	2.30204
	nicotinamide ribonucleotide (NMN)	ZNF280B	1.48464e-05	-1	1269	13.1067	2	11.1067		not proximal	2.30204
	nicotinamide adenine dinucleotide (NAD+)	POU2AF1	1.50838e-05	-1	862	9.57331	2	7.57331		not proximal	0.309254
	nicotinamide adenine dinucleotide (NAD+)	DLG3	1.5129e-05	1	862	9.57331	2	7.57331		not proximal	0.309254
	nicotinamide ribonucleotide (NMN)	ITGB2	1.57782e-05	-1	1269	13.1067	2	11.1067		not proximal	2.30204
	nicotinamide ribonucleotide (NMN)	NFKBIZ	1.58065e-05	-1	1269	13.1067	2	11.1067		not proximal	2.30204
	nicotinamide ribonucleotide (NMN)	RIPOR2	1.60666e-05	-1	1269	13.1067	2	11.1067		not proximal	2.30204
	nicotinamide adenine dinucleotide (NAD+)	ZBP1	1.63483e-05	-1	862	9.57331	2	7.57331		not proximal	0.309254
	nicotinamide adenine dinucleotide (NAD+)	TNC	1.63821e-05	-1	862	9.57331	2	7.57331		not proximal	0.309254
	taurine	SLC6A6	1.63862e-05	1	2	4.78552	2	2.78552	SLC6A6	significant	1.25144
	nicotinamide ribonucleotide (NMN)	SRGN	1.64232e-05	-1	1269	13.1067	2	11.1067		not proximal	2.30204
	nicotinamide ribonucleotide (NMN)	TNFRSF9	1.68464e-05	-1	1269	13.1067	2	11.1067		not proximal	2.30204
	kynurenine	GZMB	1.70851e-05	1	225	12.3032	2	10.3032		not proximal	22.0137
	nicotinamide ribonucleotide (NMN)	SLAMF8	1.71543e-05	-1	1269	13.1067	2	11.1067		not proximal	2.30204
	nicotinamide adenine dinucleotide (NAD+)	DPYD	1.76415e-05	-1	51	9.88256	2	7.88256		significant	0.309254
	nicotinamide ribonucleotide (NMN)	PCED1B	1.76741e-05	-1	1269	13.1067	2	11.1067		not proximal	2.30204
	nicotinamide ribonucleotide (NMN)	NLRC5	1.77074e-05	-1	1269	13.1067	2	11.1067		not proximal	2.30204
	nicotinamide ribonucleotide (NMN)	AIF1	1.77344e-05	-1	1269	13.1067	2	11.1067		not proximal	2.30204
	nicotinamide ribonucleotide (NMN)	CYTIP	1.77562e-05	-1	1269	13.1067	2	11.1067		not proximal	2.30204
	nicotinamide ribonucleotide (NMN)	PATL2	1.79412e-05	-1	1269	13.1067	2	11.1067		not proximal	2.30204
	nicotinamide ribonucleotide (NMN)	PLTP	1.81066e-05	-1	1269	13.1067	2	11.1067		not proximal	2.30204
	nicotinamide ribonucleotide (NMN)	ATP5MC2	1.84607e-05	1	1269	13.1067	2	11.1067		not proximal	2.30204
	nicotinamide ribonucleotide (NMN)	SH3BP1	1.84985e-05	-1	1269	13.1067	2	11.1067		not proximal	2.30204
	nicotinamide ribonucleotide (NMN)	PLA2G2D	1.85175e-05	-1	1269	13.1067	2	11.1067		not proximal	2.30204
	nicotinamide adenine dinucleotide (NAD+)	GIMAP4	1.8745e-05	-1	862	9.57331	2	7.57331		not proximal	0.309254
	nicotinamide ribonucleotide (NMN)	CD180	1.88126e-05	-1	1269	13.1067	2	11.1067		not proximal	2.30204
	guanine	TMEM176A	1.88528e-05	-1	88	4.72462	2	2.72462	TMEM176A	not proximal	14.9126
	nicotinamide ribonucleotide (NMN)	DPEP2	1.89054e-05	-1	1269	13.1067	2	11.1067		not proximal	2.30204
	nicotinamide ribonucleotide (NMN)	TMSB4X	1.8934e-05	-1	1269	13.1067	2	11.1067		not proximal	2.30204
	guanine	PDZK1IP1	1.90499e-05	-1	88	4.72462	2	2.72462		not proximal	14.9126
	nicotinamide ribonucleotide (NMN)	STK10	1.93732e-05	-1	1269	13.1067	2	11.1067		not proximal	2.30204
	nicotinamide adenine dinucleotide (NAD+)	CLEC4A	1.96515e-05	-1	862	9.57331	2	7.57331		not proximal	0.309254
	nicotinamide ribonucleotide (NMN)	STK4	1.96929e-05	-1	1269	13.1067	2	11.1067		not proximal	2.30204
	nicotinamide ribonucleotide (NMN)	CHCHD2	1.9795e-05	1	1269	13.1067	2	11.1067		not proximal	2.30204
	nicotinamide adenine dinucleotide (NAD+)	IL16	2.0012e-05	-1	862	9.57331	2	7.57331		not proximal	0.309254
	nicotinamide ribonucleotide (NMN)	SERPINB9	2.03587e-05	-1	1269	13.1067	2	11.1067		not proximal	2.30204
	alanine	PARP11	2.0611e-05	-1	146	4.6859	2	2.6859	PARP11	not proximal	0.850798
	nicotinamide adenine dinucleotide (NAD+)	RCSD1	2.06453e-05	-1	862	9.57331	2	7.57331		not proximal	0.309254
	nicotinamide ribonucleotide (NMN)	DOK2	2.08123e-05	-1	1269	13.1067	2	11.1067		not proximal	2.30204
	nicotinamide adenine dinucleotide (NAD+)	TNFRSF9	2.10615e-05	-1	862	9.57331	2	7.57331		not proximal	0.309254
	nicotinamide ribonucleotide (NMN)	ITPRIPL1	2.1093e-05	-1	1269	13.1067	2	11.1067		not proximal	2.30204
	nicotinamide ribonucleotide (NMN)	SOCS3	2.12873e-05	-1	1269	13.1067	2	11.1067		not proximal	2.30204
	nicotinamide adenine dinucleotide (NAD+)	PPP1R18	2.14306e-05	-1	862	9.57331	2	7.57331		not proximal	0.309254
	nicotinamide adenine dinucleotide (NAD+)	GPSM3	2.157e-05	-1	862	9.57331	2	7.57331		not proximal	0.309254
	nicotinamide ribonucleotide (NMN)	FNBP1	2.17239e-05	-1	1269	13.1067	2	11.1067		not proximal	2.30204
	nicotinamide adenine dinucleotide (NAD+)	HLA-DPB1	2.17342e-05	-1	862	9.57331	2	7.57331		not proximal	0.309254
	nicotinamide adenine dinucleotide (NAD+)	SERPINF1	2.17411e-05	-1	862	9.57331	2	7.57331		not proximal	0.309254
	nicotinamide ribonucleotide (NMN)	ALDH1L1	2.1873e-05	1	28	15.4088	2	13.4088		significant	2.30204
	nicotinamide ribonucleotide (NMN)	GPSM3	2.19896e-05	-1	1269	13.1067	2	11.1067		not proximal	2.30204
	nicotinamide ribonucleotide (NMN)	IKBKE	2.19912e-05	-1	1269	13.1067	2	11.1067		not proximal	2.30204
	nicotinamide ribonucleotide (NMN)	FAM30A	2.23187e-05	-1	1269	13.1067	2	11.1067		not proximal	2.30204
	nicotinamide ribonucleotide (NMN)	SLC28A3	2.23353e-05	-1	1269	13.1067	2	11.1067		not proximal	2.30204
	nicotinamide ribonucleotide (NMN)	GZMA	2.26479e-05	-1	1269	13.1067	2	11.1067		not proximal	2.30204
	nicotinamide adenine dinucleotide (NAD+)	EOMES	2.26479e-05	-1	862	9.57331	2	7.57331		not proximal	0.309254
	kynurenine	IRF1-AS1	2.29102e-05	1	225	12.3032	2	10.3032		not proximal	22.0137
	nicotinamide adenine dinucleotide (NAD+)	MYO1G	2.2943e-05	-1	862	9.57331	2	7.57331		not proximal	0.309254
	nicotinamide ribonucleotide (NMN)	CLEC2B	2.29594e-05	-1	1269	13.1067	2	11.1067		not proximal	2.30204
	nicotinamide ribonucleotide (NMN)	NLRC3	2.30441e-05	-1	1269	13.1067	2	11.1067		not proximal	2.30204
	nicotinamide ribonucleotide (NMN)	MTX2	2.30739e-05	1	1269	13.1067	2	11.1067		not proximal	2.30204
	nicotinamide adenine dinucleotide (NAD+)	RRN3P2	2.33534e-05	-1	862	9.57331	2	7.57331		not proximal	0.309254
	nicotinamide ribonucleotide (NMN)	KCNAB2	2.34505e-05	-1	1269	13.1067	2	11.1067		not proximal	2.30204
	kynurenine	PARP14	2.37968e-05	1	225	12.3032	2	10.3032		not proximal	22.0137
	nicotinamide ribonucleotide (NMN)	WASL	2.39345e-05	1	1269	13.1067	2	11.1067		not proximal	2.30204
	nicotinamide ribonucleotide (NMN)	SAMD3	2.41136e-05	-1	1269	13.1067	2	11.1067		not proximal	2.30204
	nicotinamide adenine dinucleotide (NAD+)	CCL8	2.42454e-05	-1	862	9.57331	2	7.57331		not proximal	0.309254
	nicotinamide adenine dinucleotide (NAD+)	SNX20	2.4501e-05	-1	862	9.57331	2	7.57331		not proximal	0.309254
	nicotinamide ribonucleotide (NMN)	NDUFA6	2.50537e-05	1	1269	13.1067	2	11.1067		not proximal	2.30204
	nicotinamide ribonucleotide (NMN)	PDCD1	2.51678e-05	-1	1269	13.1067	2	11.1067		not proximal	2.30204
	kynurenine	C1RL-AS1	2.52313e-05	1	225	12.3032	2	10.3032		not proximal	22.0137
	N-acetylaspartate (NAA)	PRKCD	2.55405e-05	1	101	4.59277	2	2.59277	PRKCD	not proximal	1.44476
	nicotinamide ribonucleotide (NMN)	CYRIA	2.57222e-05	-1	1269	13.1067	2	11.1067		not proximal	2.30204
	nicotinamide ribonucleotide (NMN)	COX6C	2.60081e-05	1	1269	13.1067	2	11.1067		not proximal	2.30204
	nicotinamide ribonucleotide (NMN)	PLK3	2.62684e-05	-1	1269	13.1067	2	11.1067		not proximal	2.30204
	nicotinamide adenine dinucleotide (NAD+)	CMKLR1	2.62846e-05	-1	862	9.57331	2	7.57331		not proximal	0.309254
	nicotinamide adenine dinucleotide (NAD+)	IL21R	2.66129e-05	-1	862	9.57331	2	7.57331		not proximal	0.309254
	nicotinamide adenine dinucleotide (NAD+)	CASP1	2.67034e-05	-1	862	9.57331	2	7.57331		not proximal	0.309254
	nicotinamide adenine dinucleotide (NAD+)	C1QA	2.67495e-05	-1	862	9.57331	2	7.57331		not proximal	0.309254
	nicotinamide ribonucleotide (NMN)	SAMHD1	2.77861e-05	-1	1269	13.1067	2	11.1067		not proximal	2.30204
	nicotinamide ribonucleotide (NMN)	ACOT4	2.78562e-05	1	28	15.4088	2	13.4088		significant	2.30204
	nicotinamide adenine dinucleotide (NAD+)	CD28	2.80878e-05	-1	862	9.57331	2	7.57331		not proximal	0.309254
	nicotinamide ribonucleotide (NMN)	PANK1	2.81257e-05	1	28	15.4088	2	13.4088		significant	2.30204
	nicotinamide ribonucleotide (NMN)	SERPINI2	2.83102e-05	-1	1269	13.1067	2	11.1067		not proximal	2.30204
	nicotinamide adenine dinucleotide (NAD+)	IL2RA	2.86361e-05	-1	862	9.57331	2	7.57331		not proximal	0.309254
	nicotinamide ribonucleotide (NMN)	SHISAL2A	2.86851e-05	-1	1269	13.1067	2	11.1067		not proximal	2.30204
	nicotinamide ribonucleotide (NMN)	CD84	2.87166e-05	-1	1269	13.1067	2	11.1067		not proximal	2.30204
	kynurenine	B2M	2.87264e-05	1	225	12.3032	2	10.3032		not proximal	22.0137
	nicotinamide adenine dinucleotide (NAD+)	CCL13	2.88208e-05	-1	862	9.57331	2	7.57331		not proximal	0.309254
	nicotinamide ribonucleotide (NMN)	ITGAL	2.89617e-05	-1	1269	13.1067	2	11.1067		not proximal	2.30204
	nicotinamide adenine dinucleotide (NAD+)	HLA-DOA	2.89919e-05	-1	862	9.57331	2	7.57331		not proximal	0.309254
	kynurenine	EPSTI1	2.90369e-05	1	225	12.3032	2	10.3032		not proximal	22.0137
	nicotinamide ribonucleotide (NMN)	SP100	2.92953e-05	-1	1269	13.1067	2	11.1067		not proximal	2.30204
	nicotinamide ribonucleotide (NMN)	SPIB	2.93318e-05	-1	1269	13.1067	2	11.1067		not proximal	2.30204
	nicotinamide ribonucleotide (NMN)	RUBCNL	2.96973e-05	-1	1269	13.1067	2	11.1067		not proximal	2.30204
	nicotinamide ribonucleotide (NMN)	PTGER4	2.97925e-05	-1	1269	13.1067	2	11.1067		not proximal	2.30204
	nicotinamide ribonucleotide (NMN)	GZMK	3.04398e-05	-1	1269	13.1067	2	11.1067		not proximal	2.30204
	nicotinamide adenine dinucleotide (NAD+)	MS4A6A	3.0531e-05	-1	862	9.57331	2	7.57331		not proximal	0.309254
	nicotinamide ribonucleotide (NMN)	BLK	3.16936e-05	-1	1269	13.1067	2	11.1067		not proximal	2.30204
	nicotinamide ribonucleotide (NMN)	LAIR1	3.21398e-05	-1	1269	13.1067	2	11.1067		not proximal	2.30204
	nicotinamide ribonucleotide (NMN)	SLC2A6	3.30477e-05	-1	1269	13.1067	2	11.1067		not proximal	2.30204
	nicotinamide ribonucleotide (NMN)	SIGLEC7	3.31627e-05	-1	1269	13.1067	2	11.1067		not proximal	2.30204
	nicotinamide adenine dinucleotide (NAD+)	CIITA	3.33968e-05	-1	862	9.57331	2	7.57331		not proximal	0.309254
	nicotinamide adenine dinucleotide (NAD+)	ADGRE2	3.34468e-05	-1	862	9.57331	2	7.57331		not proximal	0.309254
	nicotinamide ribonucleotide (NMN)	C1QA	3.37971e-05	-1	1269	13.1067	2	11.1067		not proximal	2.30204
	kynurenine	THBS4	3.42327e-05	-1	225	12.3032	2	10.3032		not proximal	22.0137
	nicotinamide ribonucleotide (NMN)	SLC25A4	3.4433e-05	1	28	15.4088	2	13.4088		significant	2.30204
	nicotinamide adenine dinucleotide (NAD+)	THEMIS2	3.47231e-05	-1	862	9.57331	2	7.57331		not proximal	0.309254
	nicotinamide ribonucleotide (NMN)	IL15RA	3.47604e-05	-1	1269	13.1067	2	11.1067		not proximal	2.30204
	nicotinamide ribonucleotide (NMN)	CCL4	3.48943e-05	-1	1269	13.1067	2	11.1067		not proximal	2.30204
	nicotinamide adenine dinucleotide (NAD+)	STK10	3.49284e-05	-1	862	9.57331	2	7.57331		not proximal	0.309254
	nicotinamide adenine dinucleotide (NAD+)	RGS18	3.51516e-05	-1	862	9.57331	2	7.57331		not proximal	0.309254
	nicotinamide ribonucleotide (NMN)	ARPC2	3.53314e-05	-1	1269	13.1067	2	11.1067		not proximal	2.30204
	nicotinamide ribonucleotide (NMN)	TLR10	3.53415e-05	-1	1269	13.1067	2	11.1067		not proximal	2.30204
	nicotinamide ribonucleotide (NMN)	CXCL11	3.54586e-05	-1	1269	13.1067	2	11.1067		not proximal	2.30204
	nicotinamide ribonucleotide (NMN)	FKBP11	3.55013e-05	-1	1269	13.1067	2	11.1067		not proximal	2.30204
	nicotinamide adenine dinucleotide (NAD+)	PRF1	3.56648e-05	-1	862	9.57331	2	7.57331		not proximal	0.309254
	nicotinamide adenine dinucleotide (NAD+)	MRPL32	3.57912e-05	1	862	9.57331	2	7.57331		not proximal	0.309254
	nicotinamide ribonucleotide (NMN)	IFI44	3.58571e-05	-1	1269	13.1067	2	11.1067		not proximal	2.30204
	nicotinamide adenine dinucleotide (NAD+)	FLI1	3.61652e-05	-1	862	9.57331	2	7.57331		not proximal	0.309254
	nicotinamide ribonucleotide (NMN)	CD28	3.62936e-05	-1	1269	13.1067	2	11.1067		not proximal	2.30204
	nicotinamide ribonucleotide (NMN)	PCNX2	3.64073e-05	-1	1269	13.1067	2	11.1067		not proximal	2.30204
	nicotinamide ribonucleotide (NMN)	COX7A2	3.68232e-05	1	1269	13.1067	2	11.1067		not proximal	2.30204
	nicotinamide ribonucleotide (NMN)	GBP1	3.6977e-05	-1	1269	13.1067	2	11.1067		not proximal	2.30204
	glycerophosphorylcholine (GPC)	OGDHL	3.82144e-05	1	112	4.41777	2	2.41777	OGDHL	not proximal	2.52766
	nicotinamide ribonucleotide (NMN)	TMEM106C	3.83742e-05	1	1269	13.1067	2	11.1067		not proximal	2.30204
	N-acetylaspartate (NAA)	CRYZ	3.83742e-05	-1	101	4.59277	2	2.59277		not proximal	1.44476
	nicotinamide adenine dinucleotide (NAD+)	ANKRD44	3.8418e-05	-1	862	9.57331	2	7.57331		not proximal	0.309254
	nicotinamide adenine dinucleotide (NAD+)	LSP1	3.93084e-05	-1	862	9.57331	2	7.57331		not proximal	0.309254
	nicotinamide adenine dinucleotide (NAD+)	RNF166	3.94848e-05	-1	862	9.57331	2	7.57331		not proximal	0.309254
	nicotinamide ribonucleotide (NMN)	CYBB	3.99958e-05	-1	1269	13.1067	2	11.1067		not proximal	2.30204
	nicotinamide ribonucleotide (NMN)	GMFG	4.00365e-05	-1	1269	13.1067	2	11.1067		not proximal	2.30204
	nicotinamide ribonucleotide (NMN)	JAK2	4.01986e-05	-1	1269	13.1067	2	11.1067		not proximal	2.30204
	ornithine	ARG2	4.04051e-05	1	1	4.39356	2	2.39356	ARG2	significant	0.141352
	nicotinamide adenine dinucleotide (NAD+)	ZAP70	4.05968e-05	-1	862	9.57331	2	7.57331		not proximal	0.309254
	kynurenine	RTP4	4.15716e-05	1	225	12.3032	2	10.3032		not proximal	22.0137
	nicotinamide ribonucleotide (NMN)	SIT1	4.18232e-05	-1	1269	13.1067	2	11.1067		not proximal	2.30204
	nicotinamide adenine dinucleotide (NAD+)	TNFAIP3	4.18458e-05	-1	862	9.57331	2	7.57331		not proximal	0.309254
	nicotinamide adenine dinucleotide (NAD+)	PLEK	4.3336e-05	-1	862	9.57331	2	7.57331		not proximal	0.309254
	nicotinamide ribonucleotide (NMN)	PLB1	4.34625e-05	-1	1269	13.1067	2	11.1067		not proximal	2.30204
	nicotinamide ribonucleotide (NMN)	NLRC4	4.3708e-05	-1	1269	13.1067	2	11.1067		not proximal	2.30204
	nicotinamide adenine dinucleotide (NAD+)	RGS1	4.37565e-05	-1	862	9.57331	2	7.57331		not proximal	0.309254
	nicotinamide adenine dinucleotide (NAD+)	CD33	4.37641e-05	-1	862	9.57331	2	7.57331		not proximal	0.309254
	nicotinamide adenine dinucleotide (NAD+)	GBP1	4.42369e-05	-1	862	9.57331	2	7.57331		not proximal	0.309254
	kynurenine	OAS1	4.51161e-05	1	225	12.3032	2	10.3032		not proximal	22.0137
	kynurenine	SEMA3C	4.51198e-05	-1	225	12.3032	2	10.3032		not proximal	22.0137
	nicotinamide adenine dinucleotide (NAD+)	MS4A4A	4.52491e-05	-1	862	9.57331	2	7.57331		not proximal	0.309254
	kynurenine	MPP2	4.57035e-05	-1	225	12.3032	2	10.3032		not proximal	22.0137
	nicotinamide ribonucleotide (NMN)	ZBTB32	4.70465e-05	-1	1269	13.1067	2	11.1067		not proximal	2.30204
	nicotinamide ribonucleotide (NMN)	S100A9	4.72516e-05	-1	1269	13.1067	2	11.1067		not proximal	2.30204
	kynurenine	HLA-DMA	4.72516e-05	1	225	12.3032	2	10.3032		not proximal	22.0137
	nicotinamide ribonucleotide (NMN)	C1QC	4.72519e-05	-1	1269	13.1067	2	11.1067		not proximal	2.30204
	nicotinamide ribonucleotide (NMN)	AMPD1	4.75902e-05	-1	1269	13.1067	2	11.1067		not proximal	2.30204
	nicotinamide ribonucleotide (NMN)	COX7C	4.76873e-05	1	1269	13.1067	2	11.1067		not proximal	2.30204
	nicotinamide ribonucleotide (NMN)	GFI1	4.82115e-05	-1	1269	13.1067	2	11.1067		not proximal	2.30204
	nicotinamide ribonucleotide (NMN)	FASLG	4.8218e-05	-1	1269	13.1067	2	11.1067		not proximal	2.30204
	nicotinamide ribonucleotide (NMN)	CD244	4.83295e-05	-1	1269	13.1067	2	11.1067		not proximal	2.30204
	nicotinamide adenine dinucleotide (NAD+)	HGF	4.84216e-05	-1	862	9.57331	2	7.57331		not proximal	0.309254
	nicotinamide ribonucleotide (NMN)	SMAP2	4.9011e-05	-1	1269	13.1067	2	11.1067		not proximal	2.30204
	nicotinamide adenine dinucleotide (NAD+)	PSTPIP1	4.94036e-05	-1	862	9.57331	2	7.57331		not proximal	0.309254
	nicotinamide ribonucleotide (NMN)	HSH2D	5.07292e-05	-1	1269	13.1067	2	11.1067		not proximal	2.30204
	nicotinamide ribonucleotide (NMN)	RELT	5.07431e-05	-1	1269	13.1067	2	11.1067		not proximal	2.30204
	nicotinamide ribonucleotide (NMN)	S1PR4	5.1396e-05	-1	1269	13.1067	2	11.1067		not proximal	2.30204
	nicotinamide adenine dinucleotide (NAD+)	C1orf162	5.13967e-05	-1	862	9.57331	2	7.57331		not proximal	0.309254
	nicotinamide ribonucleotide (NMN)	ARHGEF1	5.14755e-05	-1	1269	13.1067	2	11.1067		not proximal	2.30204
	nicotinamide adenine dinucleotide (NAD+)	MPEG1	5.15137e-05	-1	862	9.57331	2	7.57331		not proximal	0.309254
	nicotinamide ribonucleotide (NMN)	PHYH	5.16123e-05	1	1269	13.1067	2	11.1067		not proximal	2.30204
	nicotinamide adenine dinucleotide (NAD+)	RHOH	5.18876e-05	-1	862	9.57331	2	7.57331		not proximal	0.309254
	glutathione, oxidized (GSSG)	LRRC75B	5.20685e-05	-1	40	4.28343	2	2.28343	LRRC75B	not proximal	6.31115
	beta-alanine	THSD4	5.26862e-05	-1	72	5.18044	2	3.18044		not proximal	0.856024
	alanine	ST3GAL1	5.28404e-05	-1	146	4.6859	2	2.6859		not proximal	0.850798
	nicotinamide ribonucleotide (NMN)	IL10	5.28609e-05	-1	1269	13.1067	2	11.1067		not proximal	2.30204
	nicotinamide ribonucleotide (NMN)	CXCR5	5.39153e-05	-1	1269	13.1067	2	11.1067		not proximal	2.30204
	nicotinamide ribonucleotide (NMN)	PAPOLG	5.44728e-05	-1	1269	13.1067	2	11.1067		not proximal	2.30204
	nicotinamide ribonucleotide (NMN)	ABCD2	5.48799e-05	-1	1269	13.1067	2	11.1067		not proximal	2.30204
	nicotinamide ribonucleotide (NMN)	HLA-DPB1	5.56372e-05	-1	1269	13.1067	2	11.1067		not proximal	2.30204
	ornithine	STK17A	5.59485e-05	-1	17	4.25221	2	2.25221	STK17A	not proximal	0.141352
	nicotinamide ribonucleotide (NMN)	GAS7	5.59995e-05	-1	1269	13.1067	2	11.1067		not proximal	2.30204
	nicotinamide adenine dinucleotide (NAD+)	NLRP3	5.60859e-05	-1	862	9.57331	2	7.57331		not proximal	0.309254
	nicotinamide ribonucleotide (NMN)	RGS19	5.64834e-05	-1	1269	13.1067	2	11.1067		not proximal	2.30204
	nicotinamide ribonucleotide (NMN)	NUDT12	5.67346e-05	1	28	15.4088	2	13.4088		significant	2.30204
	kynurenine	IFIT3	5.70044e-05	1	225	12.3032	2	10.3032		not proximal	22.0137
	nicotinamide adenine dinucleotide (NAD+)	GZMK	5.73457e-05	-1	862	9.57331	2	7.57331		not proximal	0.309254
	nicotinamide ribonucleotide (NMN)	HLA-DMB	5.82459e-05	-1	1269	13.1067	2	11.1067		not proximal	2.30204
	nicotinamide adenine dinucleotide (NAD+)	FCRL1	5.83751e-05	-1	862	9.57331	2	7.57331		not proximal	0.309254
	nicotinamide ribonucleotide (NMN)	HELZ2	5.91191e-05	-1	1269	13.1067	2	11.1067		not proximal	2.30204
	nicotinamide adenine dinucleotide (NAD+)	SMUG1	5.91873e-05	1	862	9.57331	2	7.57331		not proximal	0.309254
	nicotinamide adenine dinucleotide (NAD+)	FN3K	6.01577e-05	1	51	9.88256	2	7.88256		significant	0.309254
	nicotinamide ribonucleotide (NMN)	C1orf162	6.04986e-05	-1	1269	13.1067	2	11.1067		not proximal	2.30204
	nicotinamide ribonucleotide (NMN)	P2RX5	6.13574e-05	-1	1269	13.1067	2	11.1067		not proximal	2.30204
	nicotinamide ribonucleotide (NMN)	GOT1	6.17689e-05	1	1269	13.1067	2	11.1067		not proximal	2.30204
	nicotinamide adenine dinucleotide (NAD+)	NCF2	6.24105e-05	-1	862	9.57331	2	7.57331		not proximal	0.309254
	kynurenine	XAF1	6.26471e-05	1	225	12.3032	2	10.3032		not proximal	22.0137
	nicotinamide ribonucleotide (NMN)	ZNF664	6.29261e-05	1	1269	13.1067	2	11.1067		not proximal	2.30204
	nicotinamide adenine dinucleotide (NAD+)	EGFLAM	6.29701e-05	-1	862	9.57331	2	7.57331		not proximal	0.309254
	nicotinamide adenine dinucleotide (NAD+)	SIRPG	6.44576e-05	-1	862	9.57331	2	7.57331		not proximal	0.309254
	nicotinamide adenine dinucleotide (NAD+)	MSN	6.45775e-05	-1	862	9.57331	2	7.57331		not proximal	0.309254
	nicotinamide ribonucleotide (NMN)	SLC25A53	6.53255e-05	-1	1269	13.1067	2	11.1067		not proximal	2.30204
	nicotinamide ribonucleotide (NMN)	TNFRSF1B	6.576e-05	-1	1269	13.1067	2	11.1067		not proximal	2.30204
	nicotinamide adenine dinucleotide (NAD+)	HLA-DOB	6.58716e-05	-1	862	9.57331	2	7.57331		not proximal	0.309254
	nicotinamide adenine dinucleotide (NAD+)	WDFY4	6.60516e-05	-1	862	9.57331	2	7.57331		not proximal	0.309254
	kynurenine	NLRC5	6.63633e-05	1	225	12.3032	2	10.3032		not proximal	22.0137
	nicotinamide ribonucleotide (NMN)	RHEBL1	6.64009e-05	-1	1269	13.1067	2	11.1067		not proximal	2.30204
	nicotinamide ribonucleotide (NMN)	CYSTM1	6.6885e-05	1	1269	13.1067	2	11.1067		not proximal	2.30204
	nicotinamide ribonucleotide (NMN)	MYO9B	6.71257e-05	-1	1269	13.1067	2	11.1067		not proximal	2.30204
	nicotinamide adenine dinucleotide (NAD+)	KCNA3	6.77182e-05	-1	862	9.57331	2	7.57331		not proximal	0.309254
	nicotinamide adenine dinucleotide (NAD+)	PRAM1	6.84789e-05	-1	862	9.57331	2	7.57331		not proximal	0.309254
	nicotinamide ribonucleotide (NMN)	SH3KBP1	6.9739e-05	-1	1269	13.1067	2	11.1067		not proximal	2.30204
	nicotinamide adenine dinucleotide (NAD+)	NCF1	7.09415e-05	-1	862	9.57331	2	7.57331		not proximal	0.309254
	nicotinamide ribonucleotide (NMN)	ARAP2	7.12014e-05	-1	1269	13.1067	2	11.1067		not proximal	2.30204
	nicotinamide adenine dinucleotide (NAD+)	SPI1	7.16325e-05	-1	862	9.57331	2	7.57331		not proximal	0.309254
	nicotinamide ribonucleotide (NMN)	NFAM1	7.18167e-05	-1	1269	13.1067	2	11.1067		not proximal	2.30204
	nicotinamide adenine dinucleotide (NAD+)	LILRB4	7.1899e-05	-1	862	9.57331	2	7.57331		not proximal	0.309254
	nicotinamide adenine dinucleotide (NAD+)	CHSY3	7.23471e-05	-1	51	9.88256	2	7.88256		significant	0.309254
	nicotinamide ribonucleotide (NMN)	FLT3LG	7.27169e-05	-1	1269	13.1067	2	11.1067		not proximal	2.30204
	nicotinamide ribonucleotide (NMN)	SLC15A3	7.274e-05	-1	1269	13.1067	2	11.1067		not proximal	2.30204
	nicotinamide ribonucleotide (NMN)	CD226	7.27816e-05	-1	1269	13.1067	2	11.1067		not proximal	2.30204
	nicotinamide ribonucleotide (NMN)	MS4A1	7.32392e-05	-1	1269	13.1067	2	11.1067		not proximal	2.30204
	kynurenine	WNT4	7.38872e-05	-1	225	12.3032	2	10.3032		not proximal	22.0137
	nicotinamide ribonucleotide (NMN)	ETV6	7.47962e-05	-1	1269	13.1067	2	11.1067		not proximal	2.30204
	nicotinamide ribonucleotide (NMN)	TNFRSF17	7.49954e-05	-1	1269	13.1067	2	11.1067		not proximal	2.30204
	nicotinamide ribonucleotide (NMN)	MPEG1	7.53114e-05	-1	1269	13.1067	2	11.1067		not proximal	2.30204
	nicotinamide adenine dinucleotide (NAD+)	BCL11B	7.5707e-05	-1	862	9.57331	2	7.57331		not proximal	0.309254
	nicotinamide ribonucleotide (NMN)	WNT10A	7.60038e-05	-1	1269	13.1067	2	11.1067		not proximal	2.30204
	nicotinamide ribonucleotide (NMN)	PXMP2	7.63212e-05	1	1269	13.1067	2	11.1067		not proximal	2.30204
	nicotinamide ribonucleotide (NMN)	GPR65	7.64826e-05	-1	1269	13.1067	2	11.1067		not proximal	2.30204
	nicotinamide adenine dinucleotide (NAD+)	FGR	7.65274e-05	-1	862	9.57331	2	7.57331		not proximal	0.309254
	nicotinamide adenine dinucleotide (NAD+)	FAM20A	7.72894e-05	-1	862	9.57331	2	7.57331		not proximal	0.309254
	nicotinamide adenine dinucleotide (NAD+)	SOCS3	7.7981e-05	-1	862	9.57331	2	7.57331		not proximal	0.309254
	nicotinamide ribonucleotide (NMN)	KCNN4	7.87217e-05	-1	1269	13.1067	2	11.1067		not proximal	2.30204
	kynurenine	GALNT18	7.91878e-05	1	225	12.3032	2	10.3032		not proximal	22.0137
	nicotinamide ribonucleotide (NMN)	NDUFA1	7.93054e-05	1	1269	13.1067	2	11.1067		not proximal	2.30204
	nicotinamide adenine dinucleotide (NAD+)	LTB	7.97394e-05	-1	862	9.57331	2	7.57331		not proximal	0.309254
	guanine	CYB5A	8.13238e-05	-1	88	4.72462	2	2.72462		not proximal	14.9126
	nicotinamide adenine dinucleotide (NAD+)	PNOC	8.14008e-05	-1	862	9.57331	2	7.57331		not proximal	0.309254
	nicotinamide ribonucleotide (NMN)	ISL2	8.17176e-05	-1	1269	13.1067	2	11.1067		not proximal	2.30204
	nicotinamide ribonucleotide (NMN)	VDAC1	8.19844e-05	1	1269	13.1067	2	11.1067		not proximal	2.30204
	nicotinamide ribonucleotide (NMN)	SPHK1	8.33388e-05	-1	1269	13.1067	2	11.1067		not proximal	2.30204
	nicotinamide ribonucleotide (NMN)	CLEC7A	8.42203e-05	-1	1269	13.1067	2	11.1067		not proximal	2.30204
	alanine	MVB12B	8.44109e-05	-1	146	4.6859	2	2.6859		not proximal	0.850798
	glycerophosphorylcholine (GPC)	CLCN2	8.4435e-05	1	112	4.41777	2	2.41777		not proximal	2.52766
	nicotinamide ribonucleotide (NMN)	DOK3	8.54913e-05	-1	1269	13.1067	2	11.1067		not proximal	2.30204
	nicotinamide adenine dinucleotide (NAD+)	PTPN22	8.61562e-05	-1	862	9.57331	2	7.57331		not proximal	0.309254
	nicotinamide adenine dinucleotide (NAD+)	SRI	8.65013e-05	1	862	9.57331	2	7.57331		not proximal	0.309254
	nicotinamide adenine dinucleotide (NAD+)	AOAH	8.68597e-05	-1	862	9.57331	2	7.57331		not proximal	0.309254
	nicotinamide adenine dinucleotide (NAD+)	CSF1R	8.73137e-05	-1	862	9.57331	2	7.57331		not proximal	0.309254
	nicotinamide ribonucleotide (NMN)	CCDC88B	8.75074e-05	-1	1269	13.1067	2	11.1067		not proximal	2.30204
	kynurenine	SLC16A7	8.80992e-05	-1	8	34.3169	2	32.3169		significant	22.0137
	nicotinamide adenine dinucleotide (NAD+)	F2RL2	8.8792e-05	-1	862	9.57331	2	7.57331		not proximal	0.309254
	nicotinamide ribonucleotide (NMN)	MACROD1	8.88718e-05	1	1269	13.1067	2	11.1067		not proximal	2.30204
	nicotinamide adenine dinucleotide (NAD+)	NR2F6	8.93228e-05	1	862	9.57331	2	7.57331		not proximal	0.309254
	nicotinamide adenine dinucleotide (NAD+)	HLA-DRA	8.94873e-05	-1	862	9.57331	2	7.57331		not proximal	0.309254
	nicotinamide adenine dinucleotide (NAD+)	TLR8	8.99387e-05	-1	862	9.57331	2	7.57331		not proximal	0.309254
	nicotinamide ribonucleotide (NMN)	LGALS9	9.02335e-05	-1	1269	13.1067	2	11.1067		not proximal	2.30204
	nicotinamide ribonucleotide (NMN)	TAP2	9.04006e-05	-1	1269	13.1067	2	11.1067		not proximal	2.30204
	nicotinamide ribonucleotide (NMN)	REL	9.13483e-05	-1	1269	13.1067	2	11.1067		not proximal	2.30204
	nicotinamide adenine dinucleotide reduced (NADH)	CD38	9.16097e-05	-1	1	4.03806	2	2.03806	CD38	significant	0.102735
	nicotinamide adenine dinucleotide (NAD+)	WDR49	9.25745e-05	-1	862	9.57331	2	7.57331		not proximal	0.309254
	nicotinamide ribonucleotide (NMN)	OSM	9.28348e-05	-1	1269	13.1067	2	11.1067		not proximal	2.30204
	nicotinamide ribonucleotide (NMN)	NUP93	9.32564e-05	-1	1269	13.1067	2	11.1067		not proximal	2.30204
	kynurenine	IFI44L	9.46882e-05	1	225	12.3032	2	10.3032		not proximal	22.0137
	nicotinamide adenine dinucleotide (NAD+)	GPR171	9.47676e-05	-1	862	9.57331	2	7.57331		not proximal	0.309254
	methionine	AGMAT	9.59379e-05	-1	120	4.01801	2	2.01801	AGMAT	not proximal	1.1219
	nicotinamide ribonucleotide (NMN)	ATP5F1B	9.66875e-05	1	1269	13.1067	2	11.1067		not proximal	2.30204
	nicotinamide adenine dinucleotide (NAD+)	P2RY8	9.68758e-05	-1	862	9.57331	2	7.57331		not proximal	0.309254
	nicotinamide ribonucleotide (NMN)	ARHGAP25	9.70773e-05	-1	1269	13.1067	2	11.1067		not proximal	2.30204
	nicotinamide ribonucleotide (NMN)	NFATC2	9.73922e-05	-1	1269	13.1067	2	11.1067		not proximal	2.30204
	nicotinamide adenine dinucleotide (NAD+)	SLAMF6	9.86542e-05	-1	862	9.57331	2	7.57331		not proximal	0.309254
	nicotinamide adenine dinucleotide (NAD+)	GRAP2	9.86782e-05	-1	862	9.57331	2	7.57331		not proximal	0.309254
	nicotinamide ribonucleotide (NMN)	ANXA2R	9.87935e-05	-1	1269	13.1067	2	11.1067		not proximal	2.30204
	methionine	TENT5B	9.93257e-05	1	120	4.01801	2	2.01801		not proximal	1.1219
	nicotinamide adenine dinucleotide (NAD+)	AMPD1	9.94906e-05	-1	51	9.88256	2	7.88256		significant	0.309254
	methionine	CYP2J2	0.000100938	-1	11	5.13991	2	3.13991		significant	1.1219
	nicotinamide ribonucleotide (NMN)	CXCL9	0.000101826	-1	1269	13.1067	2	11.1067		not proximal	2.30204
	nicotinamide adenine dinucleotide (NAD+)	S100A9	0.000102305	-1	862	9.57331	2	7.57331		not proximal	0.309254
	nicotinamide adenine dinucleotide (NAD+)	NIN	0.000102801	-1	862	9.57331	2	7.57331		not proximal	0.309254
	nicotinamide ribonucleotide (NMN)	TCL1A	0.00010404	-1	1269	13.1067	2	11.1067		not proximal	2.30204
	kynurenine	BATF2	0.000104195	1	225	12.3032	2	10.3032		not proximal	22.0137
	nicotinamide adenine dinucleotide (NAD+)	OSM	0.000104835	-1	862	9.57331	2	7.57331		not proximal	0.309254
	nicotinamide ribonucleotide (NMN)	CLEC4A	0.000105508	-1	1269	13.1067	2	11.1067		not proximal	2.30204
	nicotinamide ribonucleotide (NMN)	MSL3	0.000105917	-1	1269	13.1067	2	11.1067		not proximal	2.30204
	guanine	NCAPD2	0.000106651	1	88	4.72462	2	2.72462		not proximal	14.9126
	nicotinamide adenine dinucleotide (NAD+)	CMTM3	0.000107153	-1	862	9.57331	2	7.57331		not proximal	0.309254
	nicotinamide ribonucleotide (NMN)	PLXNC1	0.000107496	-1	1269	13.1067	2	11.1067		not proximal	2.30204
	nicotinamide adenine dinucleotide (NAD+)	RFTN1	0.000107662	-1	862	9.57331	2	7.57331		not proximal	0.309254
	nicotinamide adenine dinucleotide (NAD+)	CHMP2A	0.000107871	1	862	9.57331	2	7.57331		not proximal	0.309254
	nicotinamide adenine dinucleotide (NAD+)	NDUFA7	0.00010859	1	862	9.57331	2	7.57331		not proximal	0.309254
	methionine	NPTX1	0.000108948	1	120	4.01801	2	2.01801		not proximal	1.1219
	alanine	GZF1	0.000109058	-1	146	4.6859	2	2.6859		not proximal	0.850798
	tryptophan	TRNP1	0.000110341	1	56	3.95726	2	1.95726	TRNP1	not proximal	4.79116
	nicotinamide adenine dinucleotide (NAD+)	CCL4	0.000110784	-1	862	9.57331	2	7.57331		not proximal	0.309254
	nicotinamide ribonucleotide (NMN)	ATP5PF	0.000111067	1	1269	13.1067	2	11.1067		not proximal	2.30204
	nicotinamide adenine dinucleotide (NAD+)	SELL	0.000111218	-1	862	9.57331	2	7.57331		not proximal	0.309254
	nicotinamide adenine dinucleotide (NAD+)	PARP15	0.000111797	-1	51	9.88256	2	7.88256		significant	0.309254
	guanine	ETFDH	0.000111915	-1	88	4.72462	2	2.72462		not proximal	14.9126
	nicotinamide ribonucleotide (NMN)	HLA-DOA	0.000112444	-1	1269	13.1067	2	11.1067		not proximal	2.30204
	nicotinamide ribonucleotide (NMN)	IQCG	0.000113179	-1	1269	13.1067	2	11.1067		not proximal	2.30204
	nicotinamide adenine dinucleotide reduced (NADH)	GFI1	0.000116058	-1	8	3.93532	2	1.93532	GFI1	not proximal	0.102735
	alanine	TRIM15	0.000116511	1	146	4.6859	2	2.6859		not proximal	0.850798
	glutathione, oxidized (GSSG)	CRYL1	0.000116719	-1	2	10.5946	2	8.59458		significant	6.31115
	nicotinamide ribonucleotide (NMN)	PML	0.000116777	-1	1269	13.1067	2	11.1067		not proximal	2.30204
	nicotinamide ribonucleotide (NMN)	UBA7	0.000118449	-1	1269	13.1067	2	11.1067		not proximal	2.30204
	nicotinamide ribonucleotide (NMN)	RHBDF2	0.00011866	-1	1269	13.1067	2	11.1067		not proximal	2.30204
	nicotinamide adenine dinucleotide (NAD+)	SLA2	0.000118674	-1	862	9.57331	2	7.57331		not proximal	0.309254
	nicotinamide ribonucleotide (NMN)	AOAH	0.000118703	-1	1269	13.1067	2	11.1067		not proximal	2.30204
	nicotinamide ribonucleotide (NMN)	MRPS34	0.00011877	1	1269	13.1067	2	11.1067		not proximal	2.30204
	nicotinamide ribonucleotide (NMN)	CMKLR1	0.000118845	-1	1269	13.1067	2	11.1067		not proximal	2.30204
	nicotinamide adenine dinucleotide (NAD+)	ITGAM	0.000118897	-1	862	9.57331	2	7.57331		not proximal	0.309254
	nicotinamide adenine dinucleotide (NAD+)	MRC1	0.000118918	-1	862	9.57331	2	7.57331		not proximal	0.309254
	kynurenine	CASP1	0.000119273	1	225	12.3032	2	10.3032		not proximal	22.0137
	nicotinamide adenine dinucleotide (NAD+)	CMAHP	0.000119334	-1	862	9.57331	2	7.57331		not proximal	0.309254
	nicotinamide ribonucleotide (NMN)	RRN3P2	0.000120802	-1	1269	13.1067	2	11.1067		not proximal	2.30204
	nicotinamide ribonucleotide (NMN)	CSF1R	0.000122404	-1	1269	13.1067	2	11.1067		not proximal	2.30204
	nicotinamide adenine dinucleotide (NAD+)	AKNA	0.00012242	-1	862	9.57331	2	7.57331		not proximal	0.309254
	nicotinamide ribonucleotide (NMN)	BAZ1A	0.000122691	-1	1269	13.1067	2	11.1067		not proximal	2.30204
	nicotinamide adenine dinucleotide (NAD+)	FAM98C	0.000122937	1	862	9.57331	2	7.57331		not proximal	0.309254
	nicotinamide adenine dinucleotide (NAD+)	GZMB	0.00012344	-1	862	9.57331	2	7.57331		not proximal	0.309254
	nicotinamide ribonucleotide (NMN)	SEMA4D	0.000124195	-1	1269	13.1067	2	11.1067		not proximal	2.30204
	nicotinamide adenine dinucleotide (NAD+)	CORO1A	0.000124679	-1	862	9.57331	2	7.57331		not proximal	0.309254
	nicotinamide ribonucleotide (NMN)	C1QB	0.00012483	-1	1269	13.1067	2	11.1067		not proximal	2.30204
	nicotinamide ribonucleotide (NMN)	LTA	0.000125017	-1	1269	13.1067	2	11.1067		not proximal	2.30204
	nicotinamide ribonucleotide (NMN)	LAT	0.000126349	-1	1269	13.1067	2	11.1067		not proximal	2.30204
	glutathione, oxidized (GSSG)	COQ2	0.000126505	1	40	4.28343	2	2.28343		not proximal	6.31115
	nicotinamide ribonucleotide (NMN)	ABHD10	0.000128206	1	1269	13.1067	2	11.1067		not proximal	2.30204
	nicotinamide adenine dinucleotide (NAD+)	UNC13D	0.000129065	-1	862	9.57331	2	7.57331		not proximal	0.309254
	glycerophosphorylcholine (GPC)	LARGE2	0.000129157	1	112	4.41777	2	2.41777		not proximal	2.52766
	guanine	SLC3A1	0.000129535	-1	88	4.72462	2	2.72462		not proximal	14.9126
	nicotinamide adenine dinucleotide (NAD+)	TRIM22	0.000129557	-1	862	9.57331	2	7.57331		not proximal	0.309254
	nicotinamide adenine dinucleotide (NAD+)	FAM78A	0.000129823	-1	862	9.57331	2	7.57331		not proximal	0.309254
	nicotinamide ribonucleotide (NMN)	GRK3	0.000131086	-1	1269	13.1067	2	11.1067		not proximal	2.30204
	nicotinamide adenine dinucleotide (NAD+)	NLRC3	0.000131383	-1	862	9.57331	2	7.57331		not proximal	0.309254
	kynurenine	CARD16	0.000131541	1	225	12.3032	2	10.3032		not proximal	22.0137
	nicotinamide adenine dinucleotide (NAD+)	PTGDS	0.00013166	-1	51	9.88256	2	7.88256		significant	0.309254
	nicotinamide ribonucleotide (NMN)	PRDX5	0.000131705	1	1269	13.1067	2	11.1067		not proximal	2.30204
	nicotinamide ribonucleotide (NMN)	LOC100505549	0.000131751	-1	1269	13.1067	2	11.1067		not proximal	2.30204
	nicotinamide ribonucleotide (NMN)	CRTAM	0.0001318	-1	1269	13.1067	2	11.1067		not proximal	2.30204
	kynurenine	HSPA2	0.000132702	-1	225	12.3032	2	10.3032		not proximal	22.0137
	nicotinamide ribonucleotide (NMN)	CMBL	0.000133394	1	1269	13.1067	2	11.1067		not proximal	2.30204
	nicotinamide ribonucleotide (NMN)	HLA-DRB1	0.000133506	-1	1269	13.1067	2	11.1067		not proximal	2.30204
	nicotinamide ribonucleotide (NMN)	FCER1G	0.000134592	-1	1269	13.1067	2	11.1067		not proximal	2.30204
	methionine	S1PR2	0.000134594	1	120	4.01801	2	2.01801		not proximal	1.1219
	nicotinamide ribonucleotide (NMN)	CEP135	0.00013493	-1	1269	13.1067	2	11.1067		not proximal	2.30204
	nicotinamide adenine dinucleotide (NAD+)	CCL3	0.000135754	-1	862	9.57331	2	7.57331		not proximal	0.309254
	nicotinamide ribonucleotide (NMN)	IRF8	0.000136234	-1	1269	13.1067	2	11.1067		not proximal	2.30204
	nicotinamide adenine dinucleotide (NAD+)	OLFML2B	0.000136743	-1	862	9.57331	2	7.57331		not proximal	0.309254
	nicotinamide adenine dinucleotide (NAD+)	HCLS1	0.000136756	-1	862	9.57331	2	7.57331		not proximal	0.309254
	nicotinamide ribonucleotide (NMN)	LRFN1	0.000136929	-1	1269	13.1067	2	11.1067		not proximal	2.30204
	nicotinamide adenine dinucleotide (NAD+)	GLIPR2	0.000138477	-1	862	9.57331	2	7.57331		not proximal	0.309254
	beta-alanine	ATP11A	0.000138626	1	72	5.18044	2	3.18044		not proximal	0.856024
	nicotinamide ribonucleotide (NMN)	UCP2	0.000139631	-1	1269	13.1067	2	11.1067		not proximal	2.30204
	nicotinamide ribonucleotide (NMN)	SBNO2	0.000140025	-1	1269	13.1067	2	11.1067		not proximal	2.30204
	nicotinamide adenine dinucleotide (NAD+)	ARHGAP25	0.000140374	-1	862	9.57331	2	7.57331		not proximal	0.309254
	nicotinamide ribonucleotide (NMN)	APOBEC3C	0.000140665	-1	1269	13.1067	2	11.1067		not proximal	2.30204
	nicotinamide ribonucleotide (NMN)	KCND1	0.000140899	-1	1269	13.1067	2	11.1067		not proximal	2.30204
	nicotinamide ribonucleotide (NMN)	HLA-DMA	0.000141055	-1	1269	13.1067	2	11.1067		not proximal	2.30204
	kynurenine	IFITM1	0.000141126	1	225	12.3032	2	10.3032		not proximal	22.0137
	nicotinamide ribonucleotide (NMN)	TFAP2E	0.000141413	-1	1269	13.1067	2	11.1067		not proximal	2.30204
	nicotinamide ribonucleotide (NMN)	RGS10	0.000141758	-1	1269	13.1067	2	11.1067		not proximal	2.30204
	nicotinamide ribonucleotide (NMN)	HLA-DQA1	0.000142156	-1	1269	13.1067	2	11.1067		not proximal	2.30204
	nicotinamide adenine dinucleotide (NAD+)	FCRL2	0.000142225	-1	862	9.57331	2	7.57331		not proximal	0.309254
	nicotinamide adenine dinucleotide (NAD+)	LY9	0.00014223	-1	862	9.57331	2	7.57331		not proximal	0.309254
	nicotinamide ribonucleotide (NMN)	PAX5	0.000142959	-1	1269	13.1067	2	11.1067		not proximal	2.30204
	nicotinamide ribonucleotide (NMN)	AATBC	0.000143972	-1	1269	13.1067	2	11.1067		not proximal	2.30204
	nicotinamide adenine dinucleotide (NAD+)	PRDM1	0.000143972	-1	862	9.57331	2	7.57331		not proximal	0.309254
	nicotinamide ribonucleotide (NMN)	MKKS	0.000144305	1	1269	13.1067	2	11.1067		not proximal	2.30204
	nicotinamide adenine dinucleotide (NAD+)	GPR84	0.000144305	-1	862	9.57331	2	7.57331		not proximal	0.309254
	nicotinamide ribonucleotide (NMN)	TYROBP	0.000144502	-1	1269	13.1067	2	11.1067		not proximal	2.30204
	nicotinamide ribonucleotide (NMN)	SRI	0.000144933	1	1269	13.1067	2	11.1067		not proximal	2.30204
	nicotinamide adenine dinucleotide (NAD+)	LAT2	0.000145843	-1	862	9.57331	2	7.57331		not proximal	0.309254
	nicotinamide adenine dinucleotide (NAD+)	F13A1	0.000146988	-1	862	9.57331	2	7.57331		not proximal	0.309254
	nicotinamide ribonucleotide (NMN)	NDUFS3	0.000149455	1	1269	13.1067	2	11.1067		not proximal	2.30204
	nicotinamide adenine dinucleotide (NAD+)	DUSP10	0.000149692	-1	862	9.57331	2	7.57331		not proximal	0.309254
	kynurenine	IGFBP2	0.000151875	-1	225	12.3032	2	10.3032		not proximal	22.0137
	kynurenine	TRIM21	0.000152419	1	225	12.3032	2	10.3032		not proximal	22.0137
	nicotinamide ribonucleotide (NMN)	SNRNP25	0.000152679	1	1269	13.1067	2	11.1067		not proximal	2.30204
	nicotinamide ribonucleotide (NMN)	TREML2	0.000152843	-1	1269	13.1067	2	11.1067		not proximal	2.30204
	nicotinamide ribonucleotide (NMN)	ZNF683	0.000153258	-1	1269	13.1067	2	11.1067		not proximal	2.30204
	nicotinamide ribonucleotide (NMN)	EREG	0.000154357	-1	1269	13.1067	2	11.1067		not proximal	2.30204
	nicotinamide adenine dinucleotide (NAD+)	TMEM106C	0.000154394	1	862	9.57331	2	7.57331		not proximal	0.309254
	nicotinamide ribonucleotide (NMN)	CEP170	0.000155498	-1	1269	13.1067	2	11.1067		not proximal	2.30204
	nicotinamide adenine dinucleotide (NAD+)	HLA-DMA	0.000155975	-1	862	9.57331	2	7.57331		not proximal	0.309254
	nicotinamide adenine dinucleotide (NAD+)	AGAP2	0.000156163	-1	862	9.57331	2	7.57331		not proximal	0.309254
	guanine	TMEM176B	0.000157064	-1	88	4.72462	2	2.72462		not proximal	14.9126
	beta-alanine	DEPDC7	0.000157801	1	72	5.18044	2	3.18044		not proximal	0.856024
	nicotinamide ribonucleotide (NMN)	NDUFAB1	0.000157802	1	1269	13.1067	2	11.1067		not proximal	2.30204
	nicotinamide ribonucleotide (NMN)	CEP128	0.000158478	-1	1269	13.1067	2	11.1067		not proximal	2.30204
	nicotinamide ribonucleotide (NMN)	PLA2G12A	0.000158854	1	1269	13.1067	2	11.1067		not proximal	2.30204
	nicotinamide ribonucleotide (NMN)	MNDA	0.000159947	-1	1269	13.1067	2	11.1067		not proximal	2.30204
	nicotinamide adenine dinucleotide (NAD+)	CCL19	0.000160375	-1	862	9.57331	2	7.57331		not proximal	0.309254
	nicotinamide adenine dinucleotide (NAD+)	P2RY13	0.000161301	-1	862	9.57331	2	7.57331		not proximal	0.309254
	nicotinamide ribonucleotide (NMN)	SDC3	0.00016279	-1	1269	13.1067	2	11.1067		not proximal	2.30204
	nicotinamide ribonucleotide (NMN)	COTL1	0.000164006	-1	1269	13.1067	2	11.1067		not proximal	2.30204
	nicotinamide adenine dinucleotide (NAD+)	LST1	0.000164185	-1	862	9.57331	2	7.57331		not proximal	0.309254
	nicotinamide ribonucleotide (NMN)	NLRP1	0.000164583	-1	1269	13.1067	2	11.1067		not proximal	2.30204
	nicotinamide ribonucleotide (NMN)	HAGH	0.000165576	1	1269	13.1067	2	11.1067		not proximal	2.30204
	alanine	PI4KA	0.000166209	-1	146	4.6859	2	2.6859		not proximal	0.850798
	nicotinamide adenine dinucleotide (NAD+)	SEPTIN1	0.000166258	-1	862	9.57331	2	7.57331		not proximal	0.309254
	nicotinamide ribonucleotide (NMN)	FOXP3	0.000167616	-1	1269	13.1067	2	11.1067		not proximal	2.30204
	nicotinamide adenine dinucleotide (NAD+)	ARHGAP45	0.000167731	-1	862	9.57331	2	7.57331		not proximal	0.309254
	nicotinamide ribonucleotide (NMN)	CCR1	0.000167983	-1	1269	13.1067	2	11.1067		not proximal	2.30204
	nicotinamide ribonucleotide (NMN)	KLHDC2	0.000169573	1	1269	13.1067	2	11.1067		not proximal	2.30204
	nicotinamide adenine dinucleotide (NAD+)	CSF1	0.000170236	-1	862	9.57331	2	7.57331		not proximal	0.309254
	nicotinamide ribonucleotide (NMN)	SIGLEC10	0.000170324	-1	1269	13.1067	2	11.1067		not proximal	2.30204
	nicotinamide adenine dinucleotide (NAD+)	LAG3	0.000170627	-1	862	9.57331	2	7.57331		not proximal	0.309254
	nicotinamide ribonucleotide (NMN)	COA3	0.000170882	1	1269	13.1067	2	11.1067		not proximal	2.30204
	nicotinamide ribonucleotide (NMN)	CCL19	0.000172478	-1	1269	13.1067	2	11.1067		not proximal	2.30204
	kynurenine	SYBU	0.000173059	-1	225	12.3032	2	10.3032		not proximal	22.0137
	nicotinamide adenine dinucleotide (NAD+)	PVRIG	0.000173428	-1	862	9.57331	2	7.57331		not proximal	0.309254
	nicotinamide adenine dinucleotide (NAD+)	ELMO1	0.000175742	-1	862	9.57331	2	7.57331		not proximal	0.309254
	nicotinamide adenine dinucleotide (NAD+)	MRPS33	0.000176453	1	862	9.57331	2	7.57331		not proximal	0.309254
	nicotinamide adenine dinucleotide (NAD+)	TNFRSF1B	0.000178457	-1	862	9.57331	2	7.57331		not proximal	0.309254
	nicotinamide adenine dinucleotide (NAD+)	HLA-DMB	0.000178488	-1	862	9.57331	2	7.57331		not proximal	0.309254
	nicotinamide ribonucleotide (NMN)	RETSAT	0.000179726	1	1269	13.1067	2	11.1067		not proximal	2.30204
	nicotinamide ribonucleotide (NMN)	CD300LF	0.000179911	-1	1269	13.1067	2	11.1067		not proximal	2.30204
	nicotinamide ribonucleotide (NMN)	NECAP2	0.000180098	-1	1269	13.1067	2	11.1067		not proximal	2.30204
	nicotinamide ribonucleotide (NMN)	SHFL	0.000182428	-1	1269	13.1067	2	11.1067		not proximal	2.30204
	nicotinamide ribonucleotide (NMN)	MGST3	0.000182466	1	1269	13.1067	2	11.1067		not proximal	2.30204
	nicotinamide ribonucleotide (NMN)	ECI2	0.0001827	1	28	15.4088	2	13.4088		significant	2.30204
	nicotinamide adenine dinucleotide (NAD+)	CD3G	0.000183855	-1	862	9.57331	2	7.57331		not proximal	0.309254
	nicotinamide ribonucleotide (NMN)	RNASE6	0.000184457	-1	1269	13.1067	2	11.1067		not proximal	2.30204
	nicotinamide adenine dinucleotide (NAD+)	VAV1	0.000187024	-1	862	9.57331	2	7.57331		not proximal	0.309254
	nicotinamide ribonucleotide (NMN)	NLRP7	0.000187103	-1	1269	13.1067	2	11.1067		not proximal	2.30204
	nicotinamide ribonucleotide (NMN)	PHB2	0.000187242	1	1269	13.1067	2	11.1067		not proximal	2.30204
	nicotinamide adenine dinucleotide (NAD+)	ADA2	0.000188201	-1	862	9.57331	2	7.57331		not proximal	0.309254
	alanine	SSH1	0.000188826	-1	146	4.6859	2	2.6859		not proximal	0.850798
	nicotinamide adenine dinucleotide (NAD+)	LILRB1	0.000188983	-1	862	9.57331	2	7.57331		not proximal	0.309254
	nicotinamide adenine dinucleotide (NAD+)	ODF2L	0.000189061	-1	862	9.57331	2	7.57331		not proximal	0.309254
	nicotinamide adenine dinucleotide (NAD+)	PHYH	0.000189147	1	51	9.88256	2	7.88256		significant	0.309254
	nicotinamide adenine dinucleotide (NAD+)	ADAM17	0.000191529	-1	862	9.57331	2	7.57331		not proximal	0.309254
	kynurenine	BTN3A2	0.000193002	1	225	12.3032	2	10.3032		not proximal	22.0137
	nicotinamide adenine dinucleotide (NAD+)	TLR1	0.000193939	-1	862	9.57331	2	7.57331		not proximal	0.309254
	nicotinamide adenine dinucleotide (NAD+)	TOMM7	0.000194772	1	862	9.57331	2	7.57331		not proximal	0.309254
	nicotinamide adenine dinucleotide (NAD+)	PLXNC1	0.000194788	-1	862	9.57331	2	7.57331		not proximal	0.309254
	nicotinamide adenine dinucleotide (NAD+)	IL4R	0.000195018	-1	862	9.57331	2	7.57331		not proximal	0.309254
	nicotinamide ribonucleotide (NMN)	GLRX5	0.000195261	1	1269	13.1067	2	11.1067		not proximal	2.30204
	N-acetylaspartate (NAA)	LSAMP	0.000195606	1	101	4.59277	2	2.59277		not proximal	1.44476
	kynurenine	WARS1	0.000199741	1	225	12.3032	2	10.3032		not proximal	22.0137
	alanine	ZNF234	0.0002006	-1	146	4.6859	2	2.6859		not proximal	0.850798
	kynurenine	IFI44	0.000200682	1	225	12.3032	2	10.3032		not proximal	22.0137
	nicotinamide ribonucleotide (NMN)	INSL3	0.000201399	-1	1269	13.1067	2	11.1067		not proximal	2.30204
	N-acetylaspartate (NAA)	A4GALT	0.000201745	-1	101	4.59277	2	2.59277		not proximal	1.44476
	nicotinamide ribonucleotide (NMN)	LTB	0.000202633	-1	1269	13.1067	2	11.1067		not proximal	2.30204
	kynurenine	TNFRSF9	0.000203916	1	225	12.3032	2	10.3032		not proximal	22.0137
	palmitate (16:0)	CD36	0.000204365	1	1	3.68959	2	1.68959	CD36	significant	0.498824
	kynurenine	IDO2	0.000205157	1	8	34.3169	2	32.3169		significant	22.0137
	nicotinamide ribonucleotide (NMN)	NDUFA8	0.000205168	1	1269	13.1067	2	11.1067		not proximal	2.30204
	nicotinamide ribonucleotide (NMN)	FAM174A	0.000207575	1	1269	13.1067	2	11.1067		not proximal	2.30204
	nicotinamide adenine dinucleotide (NAD+)	TAGAP	0.000207575	-1	862	9.57331	2	7.57331		not proximal	0.309254
	nicotinamide adenine dinucleotide (NAD+)	MNDA	0.000208362	-1	862	9.57331	2	7.57331		not proximal	0.309254
	nicotinamide adenine dinucleotide (NAD+)	SIT1	0.000209722	-1	862	9.57331	2	7.57331		not proximal	0.309254
	kynurenine	RAB26	0.00021017	-1	225	12.3032	2	10.3032		not proximal	22.0137
	nicotinamide adenine dinucleotide (NAD+)	ZEB1	0.000210426	-1	862	9.57331	2	7.57331		not proximal	0.309254
	nicotinamide adenine dinucleotide (NAD+)	CH25H	0.000210607	-1	51	9.88256	2	7.88256		significant	0.309254
	nicotinamide ribonucleotide (NMN)	IL26	0.000211137	-1	1269	13.1067	2	11.1067		not proximal	2.30204
	nicotinamide ribonucleotide (NMN)	SIDT1	0.000211943	-1	1269	13.1067	2	11.1067		not proximal	2.30204
	nicotinamide adenine dinucleotide (NAD+)	KCNAB2	0.000212208	-1	862	9.57331	2	7.57331		not proximal	0.309254
	nicotinamide ribonucleotide (NMN)	BTN3A2	0.000212431	-1	1269	13.1067	2	11.1067		not proximal	2.30204
	nicotinamide adenine dinucleotide (NAD+)	NDUFB2	0.000213245	1	51	9.88256	2	7.88256		significant	0.309254
	nicotinamide ribonucleotide (NMN)	PSMB9	0.000213996	-1	1269	13.1067	2	11.1067		not proximal	2.30204
	nicotinamide ribonucleotide (NMN)	GTSF1	0.000214271	-1	1269	13.1067	2	11.1067		not proximal	2.30204
	guanine	METTL7B	0.000216381	-1	88	4.72462	2	2.72462		not proximal	14.9126
	nicotinamide ribonucleotide (NMN)	LYN	0.000216394	-1	1269	13.1067	2	11.1067		not proximal	2.30204
	nicotinamide adenine dinucleotide (NAD+)	FASLG	0.000217962	-1	862	9.57331	2	7.57331		not proximal	0.309254
	nicotinamide ribonucleotide (NMN)	NRROS	0.000219717	-1	1269	13.1067	2	11.1067		not proximal	2.30204
	nicotinamide adenine dinucleotide (NAD+)	CRISPLD2	0.000220464	-1	862	9.57331	2	7.57331		not proximal	0.309254
	nicotinamide ribonucleotide (NMN)	CTSW	0.000221404	-1	1269	13.1067	2	11.1067		not proximal	2.30204
	nicotinamide ribonucleotide (NMN)	PRDM15	0.000222172	-1	1269	13.1067	2	11.1067		not proximal	2.30204
	guanine	INPP1	0.000222785	-1	88	4.72462	2	2.72462		not proximal	14.9126
	nicotinamide adenine dinucleotide (NAD+)	ITGA4	0.000226029	-1	862	9.57331	2	7.57331		not proximal	0.309254
	nicotinamide adenine dinucleotide (NAD+)	SERPINB9	0.000226228	-1	862	9.57331	2	7.57331		not proximal	0.309254
	nicotinamide ribonucleotide (NMN)	EPSTI1	0.000227109	-1	1269	13.1067	2	11.1067		not proximal	2.30204
	nicotinamide ribonucleotide (NMN)	CLECL1	0.000227271	-1	1269	13.1067	2	11.1067		not proximal	2.30204
	nicotinamide adenine dinucleotide (NAD+)	MIEN1	0.000227751	1	862	9.57331	2	7.57331		not proximal	0.309254
	nicotinamide ribonucleotide (NMN)	CYRIB	0.000227859	-1	1269	13.1067	2	11.1067		not proximal	2.30204
	nicotinamide ribonucleotide (NMN)	FPR1	0.000228882	-1	1269	13.1067	2	11.1067		not proximal	2.30204
	nicotinamide ribonucleotide (NMN)	ADGRE1	0.000230825	-1	1269	13.1067	2	11.1067		not proximal	2.30204
	alanine	TSPAN5	0.000231335	-1	146	4.6859	2	2.6859		not proximal	0.850798
	nicotinamide ribonucleotide (NMN)	EEF2	0.000231378	1	1269	13.1067	2	11.1067		not proximal	2.30204
	kynurenine	GPAM	0.000233806	-1	225	12.3032	2	10.3032		not proximal	22.0137
	nicotinamide ribonucleotide (NMN)	CSNK1G2-AS1	0.000234154	-1	1269	13.1067	2	11.1067		not proximal	2.30204
	nicotinamide ribonucleotide (NMN)	TLR1	0.000234868	-1	1269	13.1067	2	11.1067		not proximal	2.30204
	glycerophosphorylcholine (GPC)	CSGALNACT2	0.000235367	-1	112	4.41777	2	2.41777		not proximal	2.52766
	nicotinamide adenine dinucleotide (NAD+)	ENTHD1	0.000235888	-1	862	9.57331	2	7.57331		not proximal	0.309254
	nicotinamide ribonucleotide (NMN)	NFATC1	0.000236966	-1	1269	13.1067	2	11.1067		not proximal	2.30204
	nicotinamide ribonucleotide (NMN)	CHIC2	0.000237091	-1	1269	13.1067	2	11.1067		not proximal	2.30204
	nicotinamide adenine dinucleotide (NAD+)	DDR2	0.000241118	-1	862	9.57331	2	7.57331		not proximal	0.309254
	nicotinamide ribonucleotide (NMN)	EMILIN2	0.000241213	-1	1269	13.1067	2	11.1067		not proximal	2.30204
	nicotinamide adenine dinucleotide (NAD+)	CD86	0.000241307	-1	862	9.57331	2	7.57331		not proximal	0.309254
	nicotinamide ribonucleotide (NMN)	CXCL10	0.000241991	-1	1269	13.1067	2	11.1067		not proximal	2.30204
	nicotinamide adenine dinucleotide (NAD+)	FCRLA	0.000242198	-1	862	9.57331	2	7.57331		not proximal	0.309254
	nicotinamide ribonucleotide (NMN)	PARP14	0.000243448	-1	28	15.4088	2	13.4088		significant	2.30204
	nicotinamide adenine dinucleotide (NAD+)	FMNL1	0.000243498	-1	862	9.57331	2	7.57331		not proximal	0.309254
	nicotinamide ribonucleotide (NMN)	MCL1	0.000244706	-1	1269	13.1067	2	11.1067		not proximal	2.30204
	nicotinamide adenine dinucleotide (NAD+)	PIK3CD	0.000244713	-1	862	9.57331	2	7.57331		not proximal	0.309254
	nicotinamide ribonucleotide (NMN)	GNGT2	0.000246131	-1	1269	13.1067	2	11.1067		not proximal	2.30204
	nicotinamide ribonucleotide (NMN)	PTX3	0.000246331	-1	1269	13.1067	2	11.1067		not proximal	2.30204
	nicotinamide ribonucleotide (NMN)	RITA1	0.000248087	1	1269	13.1067	2	11.1067		not proximal	2.30204
	kynurenine	CTLA4	0.000248816	1	225	12.3032	2	10.3032		not proximal	22.0137
	nicotinamide adenine dinucleotide (NAD+)	KLRG1	0.000248894	-1	862	9.57331	2	7.57331		not proximal	0.309254
	nicotinamide ribonucleotide (NMN)	IL6	0.000249358	-1	1269	13.1067	2	11.1067		not proximal	2.30204
	nicotinamide ribonucleotide (NMN)	DSE	0.000249882	-1	1269	13.1067	2	11.1067		not proximal	2.30204
	nicotinamide adenine dinucleotide (NAD+)	COL5A2	0.000250019	-1	862	9.57331	2	7.57331		not proximal	0.309254
	kynurenine	OASL	0.000251706	1	225	12.3032	2	10.3032		not proximal	22.0137
	nicotinamide adenine dinucleotide (NAD+)	RTN1	0.000256271	-1	862	9.57331	2	7.57331		not proximal	0.309254
	nicotinamide adenine dinucleotide (NAD+)	DCN	0.000256944	-1	862	9.57331	2	7.57331		not proximal	0.309254
	glycerophosphorylcholine (GPC)	SGTB	0.000259403	-1	112	4.41777	2	2.41777		not proximal	2.52766
	nicotinamide adenine dinucleotide (NAD+)	CD40LG	0.000260095	-1	862	9.57331	2	7.57331		not proximal	0.309254
	kynurenine	HCN2	0.000262067	-1	225	12.3032	2	10.3032		not proximal	22.0137
	nicotinamide ribonucleotide (NMN)	PIEZO1	0.000262313	-1	1269	13.1067	2	11.1067		not proximal	2.30204
	nicotinamide ribonucleotide (NMN)	TMPRSS13	0.000264412	-1	1269	13.1067	2	11.1067		not proximal	2.30204
	nicotinamide ribonucleotide (NMN)	POLR1D	0.000265315	1	1269	13.1067	2	11.1067		not proximal	2.30204
	phosphocholine	CHKA	0.000265378	1	1	3.57613	2	1.57613	CHKA	significant	0.633998
	nicotinamide adenine dinucleotide (NAD+)	CEACAM21	0.000266	-1	862	9.57331	2	7.57331		not proximal	0.309254
	nicotinamide adenine dinucleotide (NAD+)	SLCO2B1	0.000266836	-1	862	9.57331	2	7.57331		not proximal	0.309254
	nicotinamide adenine dinucleotide (NAD+)	RGS2	0.000268041	-1	862	9.57331	2	7.57331		not proximal	0.309254
	nicotinamide adenine dinucleotide (NAD+)	ADAM8	0.000268843	-1	862	9.57331	2	7.57331		not proximal	0.309254
	nicotinamide ribonucleotide (NMN)	CD74	0.000269788	-1	1269	13.1067	2	11.1067		not proximal	2.30204
	nicotinamide adenine dinucleotide (NAD+)	COL6A3	0.000269926	-1	862	9.57331	2	7.57331		not proximal	0.309254
	nicotinamide adenine dinucleotide (NAD+)	CD53	0.000271189	-1	862	9.57331	2	7.57331		not proximal	0.309254
	nicotinamide adenine dinucleotide (NAD+)	POLR2J	0.000271549	1	51	9.88256	2	7.88256		significant	0.309254
	kynurenine	CD40	0.000272316	1	225	12.3032	2	10.3032		not proximal	22.0137
	nicotinamide ribonucleotide (NMN)	FAM162A	0.000272356	1	1269	13.1067	2	11.1067		not proximal	2.30204
	nicotinamide adenine dinucleotide (NAD+)	LILRB2	0.000273397	-1	862	9.57331	2	7.57331		not proximal	0.309254
	nicotinamide adenine dinucleotide (NAD+)	TMED4	0.000274388	1	862	9.57331	2	7.57331		not proximal	0.309254
	nicotinamide adenine dinucleotide (NAD+)	RALGDS	0.000275784	-1	862	9.57331	2	7.57331		not proximal	0.309254
	guanine	GCNT3	0.000275825	-1	88	4.72462	2	2.72462		not proximal	14.9126
	nicotinamide adenine dinucleotide (NAD+)	UBL4A	0.000276805	1	862	9.57331	2	7.57331		not proximal	0.309254
	nicotinamide adenine dinucleotide (NAD+)	MS4A1	0.000276972	-1	862	9.57331	2	7.57331		not proximal	0.309254
	nicotinamide ribonucleotide (NMN)	EGR2	0.000277556	-1	1269	13.1067	2	11.1067		not proximal	2.30204
	nicotinamide ribonucleotide (NMN)	MIIP	0.000278325	-1	1269	13.1067	2	11.1067		not proximal	2.30204
	nicotinamide ribonucleotide (NMN)	EBI3	0.000278602	-1	1269	13.1067	2	11.1067		not proximal	2.30204
	nicotinamide ribonucleotide (NMN)	PPM1M	0.000280512	-1	1269	13.1067	2	11.1067		not proximal	2.30204
	nicotinamide ribonucleotide (NMN)	PNPLA4	0.000280534	1	1269	13.1067	2	11.1067		not proximal	2.30204
	nicotinamide adenine dinucleotide (NAD+)	IFFO1	0.000280534	-1	862	9.57331	2	7.57331		not proximal	0.309254
	nicotinamide ribonucleotide (NMN)	RASSF2	0.000283663	-1	1269	13.1067	2	11.1067		not proximal	2.30204
	nicotinamide adenine dinucleotide (NAD+)	F2R	0.00028521	-1	862	9.57331	2	7.57331		not proximal	0.309254
	nicotinamide ribonucleotide (NMN)	NAGK	0.00028542	-1	1269	13.1067	2	11.1067		not proximal	2.30204
	nicotinamide ribonucleotide (NMN)	NCF2	0.000286712	-1	1269	13.1067	2	11.1067		not proximal	2.30204
	nicotinamide adenine dinucleotide (NAD+)	ABI3	0.000287377	-1	862	9.57331	2	7.57331		not proximal	0.309254
	kynurenine	PSME1	0.00028855	1	225	12.3032	2	10.3032		not proximal	22.0137
	nicotinamide adenine dinucleotide (NAD+)	GIMAP2	0.000290635	-1	862	9.57331	2	7.57331		not proximal	0.309254
	taurine	CYP4F11	0.00029236	1	16	3.53408	2	1.53408	CYP4F11	not proximal	1.25144
	nicotinamide ribonucleotide (NMN)	HLA-F	0.000292488	-1	1269	13.1067	2	11.1067		not proximal	2.30204
	methionine	LRFN5	0.000294007	1	120	4.01801	2	2.01801		not proximal	1.1219
	nicotinamide ribonucleotide (NMN)	XCL1	0.000294927	-1	1269	13.1067	2	11.1067		not proximal	2.30204
	nicotinamide ribonucleotide (NMN)	HDDC3	0.000295201	1	1269	13.1067	2	11.1067		not proximal	2.30204
	guanine	PHTF2	0.000296089	1	88	4.72462	2	2.72462		not proximal	14.9126
	nicotinamide adenine dinucleotide (NAD+)	MMP9	0.000296639	-1	862	9.57331	2	7.57331		not proximal	0.309254
	nicotinamide adenine dinucleotide (NAD+)	SYT11	0.000297058	-1	862	9.57331	2	7.57331		not proximal	0.309254
	nicotinamide adenine dinucleotide (NAD+)	PNPLA4	0.000298173	1	862	9.57331	2	7.57331		not proximal	0.309254
	nicotinamide ribonucleotide (NMN)	CLEC4C	0.000298802	-1	1269	13.1067	2	11.1067		not proximal	2.30204
	nicotinamide ribonucleotide (NMN)	P2RY6	0.000298802	-1	1269	13.1067	2	11.1067		not proximal	2.30204
	nicotinamide adenine dinucleotide (NAD+)	CLEC2B	0.000299339	-1	862	9.57331	2	7.57331		not proximal	0.309254
	kynurenine	DDX58	0.000299581	1	225	12.3032	2	10.3032		not proximal	22.0137
	nicotinamide ribonucleotide (NMN)	TNFAIP3	0.000300745	-1	1269	13.1067	2	11.1067		not proximal	2.30204
	nicotinamide ribonucleotide (NMN)	CSF3R	0.000301321	-1	1269	13.1067	2	11.1067		not proximal	2.30204
	kynurenine	SAMD9L	0.000304629	1	225	12.3032	2	10.3032		not proximal	22.0137
	nicotinamide adenine dinucleotide (NAD+)	CD7	0.000305314	-1	862	9.57331	2	7.57331		not proximal	0.309254
	alanine	TRIM10	0.000306191	1	146	4.6859	2	2.6859		not proximal	0.850798
	nicotinamide ribonucleotide (NMN)	CRYBB1	0.000306662	-1	1269	13.1067	2	11.1067		not proximal	2.30204
	nicotinamide ribonucleotide (NMN)	STAT5A	0.000307648	-1	1269	13.1067	2	11.1067		not proximal	2.30204
	nicotinamide ribonucleotide (NMN)	JAML	0.000307814	-1	1269	13.1067	2	11.1067		not proximal	2.30204
	taurine	SYNDIG1	0.000307896	1	16	3.53408	2	1.53408		not proximal	1.25144
	nicotinamide adenine dinucleotide (NAD+)	GNB4	0.000308042	-1	862	9.57331	2	7.57331		not proximal	0.309254
	nicotinamide adenine dinucleotide (NAD+)	GEM	0.000309436	-1	862	9.57331	2	7.57331		not proximal	0.309254
	N-acetylaspartate (NAA)	PVALB	0.000312667	1	101	4.59277	2	2.59277		not proximal	1.44476
	kynurenine	VCAM1	0.000313198	1	225	12.3032	2	10.3032		not proximal	22.0137
	nicotinamide adenine dinucleotide (NAD+)	PRRX1	0.000315185	-1	862	9.57331	2	7.57331		not proximal	0.309254
	kynurenine	CLGN	0.000315513	-1	225	12.3032	2	10.3032		not proximal	22.0137
	kynurenine	THSD4	0.000315542	-1	225	12.3032	2	10.3032		not proximal	22.0137
	kynurenine	ADH1C	0.000315652	-1	8	34.3169	2	32.3169		significant	22.0137
	nicotinamide ribonucleotide (NMN)	CMTM3	0.000316685	-1	1269	13.1067	2	11.1067		not proximal	2.30204
	alanine	DDC	0.000318628	1	11	5.5367	2	3.5367		significant	0.850798
	nicotinamide ribonucleotide (NMN)	NIBAN3	0.00031914	-1	1269	13.1067	2	11.1067		not proximal	2.30204
	nicotinamide adenine dinucleotide (NAD+)	CNTRL	0.000319237	-1	862	9.57331	2	7.57331		not proximal	0.309254
	nicotinamide ribonucleotide (NMN)	VNN2	0.000319373	-1	1269	13.1067	2	11.1067		not proximal	2.30204
	nicotinamide ribonucleotide (NMN)	PIK3CD-AS1	0.000322003	-1	1269	13.1067	2	11.1067		not proximal	2.30204
	nicotinamide adenine dinucleotide (NAD+)	XAF1	0.000322561	-1	862	9.57331	2	7.57331		not proximal	0.309254
	nicotinamide adenine dinucleotide (NAD+)	CLIC2	0.00032436	-1	862	9.57331	2	7.57331		not proximal	0.309254
	glutathione, oxidized (GSSG)	FREM2	0.000324432	-1	40	4.28343	2	2.28343		not proximal	6.31115
	nicotinamide ribonucleotide (NMN)	FPR2	0.000325461	-1	1269	13.1067	2	11.1067		not proximal	2.30204
	nicotinamide adenine dinucleotide (NAD+)	MRPS26	0.000328983	1	862	9.57331	2	7.57331		not proximal	0.309254
	nicotinamide adenine dinucleotide (NAD+)	HLA-DRB5	0.000331352	-1	862	9.57331	2	7.57331		not proximal	0.309254
	nicotinamide ribonucleotide (NMN)	GAL3ST4	0.000331869	-1	1269	13.1067	2	11.1067		not proximal	2.30204
	nicotinamide adenine dinucleotide (NAD+)	IL26	0.000331896	-1	862	9.57331	2	7.57331		not proximal	0.309254
	nicotinamide adenine dinucleotide (NAD+)	FGD2	0.00033309	-1	862	9.57331	2	7.57331		not proximal	0.309254
	alanine	ZNF175	0.00033372	-1	146	4.6859	2	2.6859		not proximal	0.850798
	glutathione, oxidized (GSSG)	PMAIP1	0.000334447	1	40	4.28343	2	2.28343		not proximal	6.31115
	nicotinamide adenine dinucleotide (NAD+)	ZC3H12D	0.000335547	-1	862	9.57331	2	7.57331		not proximal	0.309254
	nicotinamide adenine dinucleotide (NAD+)	CCR1	0.000339462	-1	862	9.57331	2	7.57331		not proximal	0.309254
	kynurenine	GALNT17	0.000340304	-1	225	12.3032	2	10.3032		not proximal	22.0137
	nicotinamide ribonucleotide (NMN)	CYLD	0.00034263	-1	1269	13.1067	2	11.1067		not proximal	2.30204
	kynurenine	TAPBP	0.00034344	1	225	12.3032	2	10.3032		not proximal	22.0137
	nicotinamide ribonucleotide (NMN)	MARCHF1	0.000343818	-1	1269	13.1067	2	11.1067		not proximal	2.30204
	nicotinamide adenine dinucleotide (NAD+)	CXCR6	0.000344396	-1	862	9.57331	2	7.57331		not proximal	0.309254
	nicotinamide ribonucleotide (NMN)	TSG101	0.000344435	1	1269	13.1067	2	11.1067		not proximal	2.30204
	nicotinamide ribonucleotide (NMN)	UNC93B1	0.000348067	-1	1269	13.1067	2	11.1067		not proximal	2.30204
	kynurenine	GLRB	0.000348352	-1	225	12.3032	2	10.3032		not proximal	22.0137
	nicotinamide ribonucleotide (NMN)	SUCLG1	0.000348838	1	1269	13.1067	2	11.1067		not proximal	2.30204
	nicotinamide ribonucleotide (NMN)	SEMA7A	0.000349192	-1	1269	13.1067	2	11.1067		not proximal	2.30204
	nicotinamide adenine dinucleotide (NAD+)	ETS1	0.000350394	-1	862	9.57331	2	7.57331		not proximal	0.309254
	nicotinamide adenine dinucleotide (NAD+)	MAP4K1	0.000351406	-1	862	9.57331	2	7.57331		not proximal	0.309254
	nicotinamide ribonucleotide (NMN)	MMP25	0.000351603	-1	1269	13.1067	2	11.1067		not proximal	2.30204
	nicotinamide ribonucleotide (NMN)	ACADS	0.000352159	1	28	15.4088	2	13.4088		significant	2.30204
	nicotinamide ribonucleotide (NMN)	RGS18	0.000352731	-1	1269	13.1067	2	11.1067		not proximal	2.30204
	nicotinamide ribonucleotide (NMN)	PWP2	0.000353731	-1	1269	13.1067	2	11.1067		not proximal	2.30204
	nicotinamide ribonucleotide (NMN)	ZMYND15	0.000355348	-1	1269	13.1067	2	11.1067		not proximal	2.30204
	alanine	PRDM2	0.000356158	-1	146	4.6859	2	2.6859		not proximal	0.850798
	nicotinamide ribonucleotide (NMN)	P2RX1	0.000356487	-1	1269	13.1067	2	11.1067		not proximal	2.30204
	nicotinamide ribonucleotide (NMN)	ETFB	0.000357344	1	1269	13.1067	2	11.1067		not proximal	2.30204
	nicotinamide ribonucleotide (NMN)	CD101	0.000360793	-1	1269	13.1067	2	11.1067		not proximal	2.30204
	nicotinamide adenine dinucleotide (NAD+)	SERPINE1	0.000362377	-1	862	9.57331	2	7.57331		not proximal	0.309254
	nicotinamide adenine dinucleotide (NAD+)	CTSW	0.00036384	-1	862	9.57331	2	7.57331		not proximal	0.309254
	nicotinamide ribonucleotide (NMN)	CHST11	0.000365211	-1	1269	13.1067	2	11.1067		not proximal	2.30204
	nicotinamide ribonucleotide (NMN)	GZMH	0.00036634	-1	1269	13.1067	2	11.1067		not proximal	2.30204
	nicotinamide adenine dinucleotide (NAD+)	ABCD2	0.000367992	-1	862	9.57331	2	7.57331		not proximal	0.309254
	nicotinamide adenine dinucleotide (NAD+)	GZMA	0.000368163	-1	862	9.57331	2	7.57331		not proximal	0.309254
	nicotinamide adenine dinucleotide (NAD+)	RUNX2	0.000369306	-1	862	9.57331	2	7.57331		not proximal	0.309254
	nicotinamide adenine dinucleotide (NAD+)	LAIR1	0.000370085	-1	862	9.57331	2	7.57331		not proximal	0.309254
	nicotinamide ribonucleotide (NMN)	ECSIT	0.000372281	1	1269	13.1067	2	11.1067		not proximal	2.30204
	nicotinamide ribonucleotide (NMN)	SAMM50	0.00037229	1	1269	13.1067	2	11.1067		not proximal	2.30204
	N-acetylaspartate (NAA)	SLC47A1	0.000372458	-1	101	4.59277	2	2.59277		not proximal	1.44476
	nicotinamide adenine dinucleotide (NAD+)	PLEKHO1	0.000373869	-1	862	9.57331	2	7.57331		not proximal	0.309254
	guanine	DNMT1	0.000377222	1	88	4.72462	2	2.72462		not proximal	14.9126
	myristate (14:0)	CD36	0.000377691	1	1	3.42286	2	1.42286	CD36	significant	0.620252
	nicotinamide ribonucleotide (NMN)	MS4A6A	0.000383752	-1	1269	13.1067	2	11.1067		not proximal	2.30204
	glycerophosphorylcholine (GPC)	RHOA	0.000384486	-1	112	4.41777	2	2.41777		not proximal	2.52766
	nicotinamide ribonucleotide (NMN)	ADAM17	0.0003852	-1	1269	13.1067	2	11.1067		not proximal	2.30204
	nicotinamide ribonucleotide (NMN)	GHRL	0.00038562	-1	1269	13.1067	2	11.1067		not proximal	2.30204
	alanine	TFCP2	0.000386133	-1	146	4.6859	2	2.6859		not proximal	0.850798
	nicotinamide ribonucleotide (NMN)	GPR183	0.000388337	-1	1269	13.1067	2	11.1067		not proximal	2.30204
	nicotinamide ribonucleotide (NMN)	NXPE3	0.000388648	-1	1269	13.1067	2	11.1067		not proximal	2.30204
	nicotinamide ribonucleotide (NMN)	FXYD5	0.000389504	-1	1269	13.1067	2	11.1067		not proximal	2.30204
	nicotinamide ribonucleotide (NMN)	PTGDS	0.000389523	-1	1269	13.1067	2	11.1067		not proximal	2.30204
	nicotinamide ribonucleotide (NMN)	MCRIP2	0.000389989	1	1269	13.1067	2	11.1067		not proximal	2.30204
	nicotinamide adenine dinucleotide (NAD+)	SETX	0.000391549	-1	862	9.57331	2	7.57331		not proximal	0.309254
	nicotinamide ribonucleotide (NMN)	PTGR2	0.000391592	1	1269	13.1067	2	11.1067		not proximal	2.30204
	nicotinamide adenine dinucleotide (NAD+)	POU2F2	0.000393095	-1	862	9.57331	2	7.57331		not proximal	0.309254
	kynurenine	APOBEC3G	0.000393426	1	225	12.3032	2	10.3032		not proximal	22.0137
	nicotinamide ribonucleotide (NMN)	MMAB	0.000395768	1	28	15.4088	2	13.4088		significant	2.30204
	kynurenine	HLA-DRB1	0.000400942	1	225	12.3032	2	10.3032		not proximal	22.0137
	nicotinamide ribonucleotide (NMN)	ZNF267	0.000401774	-1	1269	13.1067	2	11.1067		not proximal	2.30204
	nicotinamide adenine dinucleotide (NAD+)	ST8SIA4	0.000405598	-1	862	9.57331	2	7.57331		not proximal	0.309254
	cystine	ADCY10P1	0.000412631	1	13	3.38444	2	1.38444	ADCY10P1	not proximal	2.4438
	kynurenine	DRAM1	0.000413096	1	225	12.3032	2	10.3032		not proximal	22.0137
	kynurenine	CYP2J2	0.000413378	1	8	34.3169	2	32.3169		significant	22.0137
	nicotinamide adenine dinucleotide (NAD+)	ADAM19	0.000413645	-1	862	9.57331	2	7.57331		not proximal	0.309254
	nicotinamide adenine dinucleotide (NAD+)	IGSF6	0.000416389	-1	862	9.57331	2	7.57331		not proximal	0.309254
	nicotinamide ribonucleotide (NMN)	FUNDC2	0.000417417	1	1269	13.1067	2	11.1067		not proximal	2.30204
	nicotinamide ribonucleotide (NMN)	UQCR10	0.000422746	1	1269	13.1067	2	11.1067		not proximal	2.30204
	glutathione, oxidized (GSSG)	CMC1	0.00042298	1	40	4.28343	2	2.28343		not proximal	6.31115
	nicotinamide ribonucleotide (NMN)	ESR2	0.000423185	-1	1269	13.1067	2	11.1067		not proximal	2.30204
	nicotinamide adenine dinucleotide (NAD+)	AIM2	0.000424709	-1	862	9.57331	2	7.57331		not proximal	0.309254
	nicotinamide adenine dinucleotide (NAD+)	CLEC10A	0.000425512	-1	862	9.57331	2	7.57331		not proximal	0.309254
	nicotinamide adenine dinucleotide (NAD+)	C1QB	0.000425946	-1	862	9.57331	2	7.57331		not proximal	0.309254
	nicotinamide ribonucleotide (NMN)	LRRC25	0.000427621	-1	1269	13.1067	2	11.1067		not proximal	2.30204
	nicotinamide adenine dinucleotide (NAD+)	GEMIN8	0.00042798	1	862	9.57331	2	7.57331		not proximal	0.309254
	nicotinamide ribonucleotide (NMN)	MMP23B	0.000428524	-1	1269	13.1067	2	11.1067		not proximal	2.30204
	nicotinamide ribonucleotide (NMN)	ROR2	0.000431644	-1	1269	13.1067	2	11.1067		not proximal	2.30204
	methionine	CYB5D1	0.000432569	-1	11	5.13991	2	3.13991		significant	1.1219
	nicotinamide ribonucleotide (NMN)	KRT17	0.000438068	-1	1269	13.1067	2	11.1067		not proximal	2.30204
	nicotinamide ribonucleotide (NMN)	ARL4C	0.000438638	-1	1269	13.1067	2	11.1067		not proximal	2.30204
	nicotinamide ribonucleotide (NMN)	LINC00943	0.000439549	-1	1269	13.1067	2	11.1067		not proximal	2.30204
	N-acetylaspartate (NAA)	NTNG1	0.00044011	1	101	4.59277	2	2.59277		not proximal	1.44476
	nicotinamide adenine dinucleotide (NAD+)	COL3A1	0.000440452	-1	862	9.57331	2	7.57331		not proximal	0.309254
	nicotinamide ribonucleotide (NMN)	ACADSB	0.000440773	1	1269	13.1067	2	11.1067		not proximal	2.30204
	nicotinamide ribonucleotide (NMN)	HLA-DPA1	0.000441566	-1	1269	13.1067	2	11.1067		not proximal	2.30204
	nicotinamide adenine dinucleotide (NAD+)	CHIC2	0.000441973	-1	862	9.57331	2	7.57331		not proximal	0.309254
	nicotinamide adenine dinucleotide (NAD+)	NLRP1	0.00044344	-1	862	9.57331	2	7.57331		not proximal	0.309254
	nicotinamide ribonucleotide (NMN)	GIMAP2	0.000443946	-1	1269	13.1067	2	11.1067		not proximal	2.30204
	nicotinamide adenine dinucleotide (NAD+)	NFATC1	0.000444029	-1	862	9.57331	2	7.57331		not proximal	0.309254
	nicotinamide adenine dinucleotide (NAD+)	RIPOR2	0.000444587	-1	862	9.57331	2	7.57331		not proximal	0.309254
	kynurenine	GZMA	0.000444675	1	225	12.3032	2	10.3032		not proximal	22.0137
	glycerophosphorylcholine (GPC)	ARPC2	0.000444688	-1	112	4.41777	2	2.41777		not proximal	2.52766
	nicotinamide ribonucleotide (NMN)	ANKLE1	0.000448271	-1	1269	13.1067	2	11.1067		not proximal	2.30204
	nicotinamide adenine dinucleotide (NAD+)	NFATC2	0.000449085	-1	862	9.57331	2	7.57331		not proximal	0.309254
	nicotinamide ribonucleotide (NMN)	SAMD9	0.000451042	-1	1269	13.1067	2	11.1067		not proximal	2.30204
	nicotinamide adenine dinucleotide (NAD+)	PDE4B	0.000451427	-1	862	9.57331	2	7.57331		not proximal	0.309254
	nicotinamide ribonucleotide (NMN)	COX7B	0.000453433	1	1269	13.1067	2	11.1067		not proximal	2.30204
	nicotinamide adenine dinucleotide (NAD+)	MRC2	0.00045405	-1	862	9.57331	2	7.57331		not proximal	0.309254
	nicotinamide adenine dinucleotide (NAD+)	ZEB2	0.000454278	-1	862	9.57331	2	7.57331		not proximal	0.309254
	nicotinamide ribonucleotide (NMN)	SECTM1	0.000454511	-1	1269	13.1067	2	11.1067		not proximal	2.30204
	nicotinamide adenine dinucleotide (NAD+)	INPP5D	0.00045912	-1	862	9.57331	2	7.57331		not proximal	0.309254
	alanine	WNK1	0.000460962	-1	146	4.6859	2	2.6859		not proximal	0.850798
	nicotinamide adenine dinucleotide (NAD+)	SFXN4	0.000461512	1	862	9.57331	2	7.57331		not proximal	0.309254
	nicotinamide adenine dinucleotide (NAD+)	TNFSF13B	0.00046272	-1	862	9.57331	2	7.57331		not proximal	0.309254
	nicotinamide ribonucleotide (NMN)	VDAC2	0.000463085	1	1269	13.1067	2	11.1067		not proximal	2.30204
	nicotinamide ribonucleotide (NMN)	ADA	0.000468075	-1	1269	13.1067	2	11.1067		not proximal	2.30204
	nicotinamide adenine dinucleotide (NAD+)	SLC9A9	0.000471033	-1	862	9.57331	2	7.57331		not proximal	0.309254
	nicotinamide ribonucleotide (NMN)	TMEM154	0.000471637	-1	1269	13.1067	2	11.1067		not proximal	2.30204
	nicotinamide adenine dinucleotide (NAD+)	PEBP1	0.000471772	1	862	9.57331	2	7.57331		not proximal	0.309254
	guanine	RBKS	0.000471872	-1	88	4.72462	2	2.72462		not proximal	14.9126
	alanine	EVI5	0.000471937	-1	146	4.6859	2	2.6859		not proximal	0.850798
	nicotinamide adenine dinucleotide (NAD+)	ILVBL	0.000473116	1	862	9.57331	2	7.57331		not proximal	0.309254
	nicotinamide ribonucleotide (NMN)	CPXM1	0.000473313	-1	1269	13.1067	2	11.1067		not proximal	2.30204
	nicotinamide adenine dinucleotide (NAD+)	GIMAP7	0.000473589	-1	862	9.57331	2	7.57331		not proximal	0.309254
	nicotinamide adenine dinucleotide (NAD+)	ADAP2	0.00047461	-1	862	9.57331	2	7.57331		not proximal	0.309254
	nicotinamide ribonucleotide (NMN)	PLAC8	0.000474973	-1	1269	13.1067	2	11.1067		not proximal	2.30204
	guanine	FAM149A	0.000475324	-1	88	4.72462	2	2.72462		not proximal	14.9126
	nicotinamide ribonucleotide (NMN)	TIAM1	0.000475929	-1	1269	13.1067	2	11.1067		not proximal	2.30204
	nicotinamide ribonucleotide (NMN)	TNFRSF13B	0.000476755	-1	1269	13.1067	2	11.1067		not proximal	2.30204
	nicotinamide adenine dinucleotide (NAD+)	MZB1	0.000477141	-1	862	9.57331	2	7.57331		not proximal	0.309254
	N-acetylaspartate (NAA)	ANGPTL4	0.000477834	-1	101	4.59277	2	2.59277		not proximal	1.44476
	methionine	CNGB1	0.000478007	1	120	4.01801	2	2.01801		not proximal	1.1219
	nicotinamide ribonucleotide (NMN)	HVCN1	0.00047844	-1	1269	13.1067	2	11.1067		not proximal	2.30204
	alanine	STARD3	0.000481808	-1	146	4.6859	2	2.6859		not proximal	0.850798
	nicotinamide adenine dinucleotide (NAD+)	MILR1	0.000481934	-1	862	9.57331	2	7.57331		not proximal	0.309254
	nicotinamide adenine dinucleotide (NAD+)	THBS2	0.000485223	-1	862	9.57331	2	7.57331		not proximal	0.309254
	guanine	GJB1	0.000486767	-1	88	4.72462	2	2.72462		not proximal	14.9126
	beta-alanine	SLC2A5	0.000487404	1	72	5.18044	2	3.18044		not proximal	0.856024
	nicotinamide ribonucleotide (NMN)	NLRP3	0.000488644	-1	1269	13.1067	2	11.1067		not proximal	2.30204
	nicotinamide adenine dinucleotide (NAD+)	LUM	0.000489576	-1	862	9.57331	2	7.57331		not proximal	0.309254
	nicotinamide ribonucleotide (NMN)	PDE6G	0.000490279	-1	1269	13.1067	2	11.1067		not proximal	2.30204
	kynurenine	MARCHF10	0.000491444	-1	225	12.3032	2	10.3032		not proximal	22.0137
	nicotinamide adenine dinucleotide (NAD+)	ZFP36	0.000492273	-1	862	9.57331	2	7.57331		not proximal	0.309254
	nicotinamide adenine dinucleotide (NAD+)	ITPRIPL1	0.000492638	-1	862	9.57331	2	7.57331		not proximal	0.309254
	nicotinamide adenine dinucleotide (NAD+)	MX2	0.000493528	-1	862	9.57331	2	7.57331		not proximal	0.309254
	N-acetylaspartate (NAA)	TOP2B	0.0004936	1	101	4.59277	2	2.59277		not proximal	1.44476
	alanine	TRPC4AP	0.000496234	-1	146	4.6859	2	2.6859		not proximal	0.850798
	nicotinamide ribonucleotide (NMN)	PHF19	0.000498364	-1	1269	13.1067	2	11.1067		not proximal	2.30204
	nicotinamide ribonucleotide (NMN)	ITGA4	0.000498771	-1	1269	13.1067	2	11.1067		not proximal	2.30204
	guanine	ZNF526	0.000499179	1	88	4.72462	2	2.72462		not proximal	14.9126
	nicotinamide ribonucleotide (NMN)	ITGAX	0.000500112	-1	1269	13.1067	2	11.1067		not proximal	2.30204
	nicotinamide ribonucleotide (NMN)	NUDT16L1	0.000500457	1	1269	13.1067	2	11.1067		not proximal	2.30204
	nicotinamide adenine dinucleotide (NAD+)	ADAMTS12	0.000501178	-1	862	9.57331	2	7.57331		not proximal	0.309254
	nicotinamide adenine dinucleotide (NAD+)	ARID5B	0.000506634	-1	862	9.57331	2	7.57331		not proximal	0.309254
	nicotinamide ribonucleotide (NMN)	RARRES1	0.000507485	-1	1269	13.1067	2	11.1067		not proximal	2.30204
	nicotinamide ribonucleotide (NMN)	PBX4	0.000508782	-1	1269	13.1067	2	11.1067		not proximal	2.30204
	beta-alanine	PSD3	0.000514892	-1	72	5.18044	2	3.18044		not proximal	0.856024
	nicotinamide ribonucleotide (NMN)	FN3K	0.000516608	1	28	15.4088	2	13.4088		significant	2.30204
	nicotinamide ribonucleotide (NMN)	MDH2	0.000518402	1	28	15.4088	2	13.4088		significant	2.30204
	nicotinamide ribonucleotide (NMN)	MCUB	0.000519112	-1	1269	13.1067	2	11.1067		not proximal	2.30204
	nicotinamide adenine dinucleotide (NAD+)	TGFB1	0.00052001	-1	862	9.57331	2	7.57331		not proximal	0.309254
	kynurenine	CDCA2	0.000520447	1	225	12.3032	2	10.3032		not proximal	22.0137
	nicotinamide adenine dinucleotide (NAD+)	HS3ST3B1	0.000521037	-1	862	9.57331	2	7.57331		not proximal	0.309254
	nicotinamide adenine dinucleotide (NAD+)	PCBD1	0.000526099	1	51	9.88256	2	7.88256		significant	0.309254
	nicotinamide adenine dinucleotide (NAD+)	GNAI2	0.000528602	-1	862	9.57331	2	7.57331		not proximal	0.309254
	creatine	SLC6A8	0.000529211	1	3	3.27637	2	1.27637	SLC6A8	significant	0.237067
	nicotinamide adenine dinucleotide (NAD+)	CD79A	0.000533267	-1	862	9.57331	2	7.57331		not proximal	0.309254
	nicotinamide ribonucleotide (NMN)	PTPN2	0.000535395	-1	1269	13.1067	2	11.1067		not proximal	2.30204
	nicotinamide ribonucleotide (NMN)	KIF19	0.000535954	-1	1269	13.1067	2	11.1067		not proximal	2.30204
	glycerophosphorylcholine (GPC)	C2orf50	0.000536169	1	112	4.41777	2	2.41777		not proximal	2.52766
	nicotinamide ribonucleotide (NMN)	MC4R	0.000541607	-1	1269	13.1067	2	11.1067		not proximal	2.30204
	beta-alanine	SRARP	0.000543881	-1	72	5.18044	2	3.18044		not proximal	0.856024
	nicotinamide adenine dinucleotide (NAD+)	C17orf99	0.000544977	-1	862	9.57331	2	7.57331		not proximal	0.309254
	nicotinamide adenine dinucleotide (NAD+)	RAC2	0.000546908	-1	862	9.57331	2	7.57331		not proximal	0.309254
	kynurenine	SPOCK2	0.000547448	1	225	12.3032	2	10.3032		not proximal	22.0137
	kynurenine	ASS1	0.000553488	1	225	12.3032	2	10.3032		not proximal	22.0137
	methionine	CILP2	0.000556389	1	120	4.01801	2	2.01801		not proximal	1.1219
	nicotinamide adenine dinucleotide (NAD+)	ZNF831	0.000557469	-1	862	9.57331	2	7.57331		not proximal	0.309254
	nicotinamide adenine dinucleotide (NAD+)	CCR5	0.000559484	-1	862	9.57331	2	7.57331		not proximal	0.309254
	nicotinamide adenine dinucleotide (NAD+)	CD80	0.000560218	-1	862	9.57331	2	7.57331		not proximal	0.309254
	glycerophosphorylcholine (GPC)	ACTR2	0.000563123	-1	112	4.41777	2	2.41777		not proximal	2.52766
	nicotinamide ribonucleotide (NMN)	CXCL16	0.000566815	-1	1269	13.1067	2	11.1067		not proximal	2.30204
	alanine	ELMO2	0.000566921	-1	146	4.6859	2	2.6859		not proximal	0.850798
	nicotinamide ribonucleotide (NMN)	SEPHS2	0.000571813	1	1269	13.1067	2	11.1067		not proximal	2.30204
	nicotinamide ribonucleotide (NMN)	CYSLTR1	0.000576425	-1	1269	13.1067	2	11.1067		not proximal	2.30204
	nicotinamide adenine dinucleotide (NAD+)	GBP4	0.000578401	-1	862	9.57331	2	7.57331		not proximal	0.309254
	alanine	P3H2	0.000579896	1	146	4.6859	2	2.6859		not proximal	0.850798
	nicotinamide adenine dinucleotide (NAD+)	PTAFR	0.000581639	-1	862	9.57331	2	7.57331		not proximal	0.309254
	nicotinamide adenine dinucleotide (NAD+)	FGL2	0.000585903	-1	862	9.57331	2	7.57331		not proximal	0.309254
	nicotinamide adenine dinucleotide (NAD+)	CD180	0.000586046	-1	862	9.57331	2	7.57331		not proximal	0.309254
	guanine	CLRN3	0.000588084	-1	88	4.72462	2	2.72462		not proximal	14.9126
	kynurenine	ZNF92	0.000588567	-1	225	12.3032	2	10.3032		not proximal	22.0137
	nicotinamide ribonucleotide (NMN)	ZFP36L2	0.000589954	-1	1269	13.1067	2	11.1067		not proximal	2.30204
	nicotinamide adenine dinucleotide (NAD+)	PLK3	0.00059554	-1	862	9.57331	2	7.57331		not proximal	0.309254
	nicotinamide adenine dinucleotide (NAD+)	CD74	0.000596995	-1	862	9.57331	2	7.57331		not proximal	0.309254
	methionine	DMGDH	0.000598183	-1	11	5.13991	2	3.13991		significant	1.1219
	nicotinamide ribonucleotide (NMN)	MX1	0.00060044	-1	1269	13.1067	2	11.1067		not proximal	2.30204
	nicotinamide adenine dinucleotide (NAD+)	TNFRSF17	0.000601962	-1	862	9.57331	2	7.57331		not proximal	0.309254
	nicotinamide ribonucleotide (NMN)	DUSP10	0.00060231	-1	1269	13.1067	2	11.1067		not proximal	2.30204
	nicotinamide adenine dinucleotide (NAD+)	TWIST1	0.000604866	-1	862	9.57331	2	7.57331		not proximal	0.309254
	nicotinamide adenine dinucleotide (NAD+)	C1R	0.00060823	-1	862	9.57331	2	7.57331		not proximal	0.309254
	nicotinamide ribonucleotide (NMN)	PRKAG1	0.000608429	1	1269	13.1067	2	11.1067		not proximal	2.30204
	nicotinamide ribonucleotide (NMN)	RSAD2	0.000612397	-1	1269	13.1067	2	11.1067		not proximal	2.30204
	kynurenine	SYT17	0.000617377	-1	225	12.3032	2	10.3032		not proximal	22.0137
	nicotinamide adenine dinucleotide (NAD+)	PECAM1	0.000624863	-1	862	9.57331	2	7.57331		not proximal	0.309254
	nicotinamide ribonucleotide (NMN)	UBXN6	0.000625406	1	1269	13.1067	2	11.1067		not proximal	2.30204
	nicotinamide adenine dinucleotide (NAD+)	NR4A3	0.000626091	-1	862	9.57331	2	7.57331		not proximal	0.309254
	kynurenine	STK39	0.000626544	-1	225	12.3032	2	10.3032		not proximal	22.0137
	glycerophosphorylcholine (GPC)	ZNF503-AS2	0.000628728	1	112	4.41777	2	2.41777		not proximal	2.52766
	nicotinamide ribonucleotide (NMN)	ST8SIA1	0.000633507	-1	1269	13.1067	2	11.1067		not proximal	2.30204
	nicotinamide ribonucleotide (NMN)	FCRLA	0.00063481	-1	1269	13.1067	2	11.1067		not proximal	2.30204
	nicotinamide ribonucleotide (NMN)	CPA5	0.000635885	-1	1269	13.1067	2	11.1067		not proximal	2.30204
	beta-alanine	AMN	0.00063805	1	72	5.18044	2	3.18044		not proximal	0.856024
	glycerophosphorylcholine (GPC)	SMIM10L2A	0.000638484	1	112	4.41777	2	2.41777		not proximal	2.52766
	nicotinamide adenine dinucleotide (NAD+)	COL13A1	0.000639365	-1	862	9.57331	2	7.57331		not proximal	0.309254
	nicotinamide ribonucleotide (NMN)	NMI	0.000640525	-1	1269	13.1067	2	11.1067		not proximal	2.30204
	nicotinamide ribonucleotide (NMN)	SLIRP	0.000641196	1	1269	13.1067	2	11.1067		not proximal	2.30204
	nicotinamide adenine dinucleotide (NAD+)	CYBB	0.000641565	-1	862	9.57331	2	7.57331		not proximal	0.309254
	nicotinamide ribonucleotide (NMN)	IDH3B	0.000642924	1	28	15.4088	2	13.4088		significant	2.30204
	nicotinamide ribonucleotide (NMN)	NDUFV2	0.000644391	1	1269	13.1067	2	11.1067		not proximal	2.30204
	nicotinamide adenine dinucleotide (NAD+)	LBH	0.000644412	-1	862	9.57331	2	7.57331		not proximal	0.309254
	palmitate (16:0)	LVRN	0.000644512	1	9	3.19077	2	1.19077	LVRN	not proximal	0.498824
	nicotinamide ribonucleotide (NMN)	ATP5F1C	0.000650047	1	1269	13.1067	2	11.1067		not proximal	2.30204
	cystine	IRS2	0.000653834	-1	13	3.38444	2	1.38444		not proximal	2.4438
	nicotinamide ribonucleotide (NMN)	PSME4	0.000655941	-1	1269	13.1067	2	11.1067		not proximal	2.30204
	nicotinamide ribonucleotide (NMN)	VANGL2	0.000656682	-1	1269	13.1067	2	11.1067		not proximal	2.30204
	nicotinamide adenine dinucleotide (NAD+)	ZNF521	0.000656782	-1	862	9.57331	2	7.57331		not proximal	0.309254
	nicotinamide adenine dinucleotide (NAD+)	MCTP1	0.000659273	-1	862	9.57331	2	7.57331		not proximal	0.309254
	nicotinamide ribonucleotide (NMN)	SIGLEC9	0.000660142	-1	1269	13.1067	2	11.1067		not proximal	2.30204
	nicotinamide adenine dinucleotide (NAD+)	KERA	0.000662223	-1	862	9.57331	2	7.57331		not proximal	0.309254
	nicotinamide ribonucleotide (NMN)	RHOG	0.000667419	-1	1269	13.1067	2	11.1067		not proximal	2.30204
	alanine	MAP2K5	0.000669107	-1	146	4.6859	2	2.6859		not proximal	0.850798
	nicotinamide adenine dinucleotide (NAD+)	LAPTM5	0.000669534	-1	862	9.57331	2	7.57331		not proximal	0.309254
	kynurenine	LONRF2	0.000673515	-1	225	12.3032	2	10.3032		not proximal	22.0137
	beta-alanine	SEMA5B	0.00067756	1	72	5.18044	2	3.18044		not proximal	0.856024
	guanine	CREB3L3	0.000681749	-1	88	4.72462	2	2.72462		not proximal	14.9126
	nicotinamide ribonucleotide (NMN)	B3GAT1	0.000683344	-1	1269	13.1067	2	11.1067		not proximal	2.30204
	nicotinamide ribonucleotide (NMN)	CCSAP	0.000688503	-1	1269	13.1067	2	11.1067		not proximal	2.30204
	nicotinamide ribonucleotide (NMN)	LILRA1	0.000690691	-1	1269	13.1067	2	11.1067		not proximal	2.30204
	kynurenine	KAZALD1	0.00069098	-1	225	12.3032	2	10.3032		not proximal	22.0137
	beta-alanine	ACOT7	0.00069161	1	72	5.18044	2	3.18044		not proximal	0.856024
	alanine	SRPK2	0.000694377	-1	146	4.6859	2	2.6859		not proximal	0.850798
	nicotinamide adenine dinucleotide (NAD+)	CEP170	0.000696767	-1	862	9.57331	2	7.57331		not proximal	0.309254
	beta-alanine	DDC	0.000697033	1	72	5.18044	2	3.18044		not proximal	0.856024
	nicotinamide ribonucleotide (NMN)	CAMK4	0.000700448	-1	1269	13.1067	2	11.1067		not proximal	2.30204
	nicotinamide ribonucleotide (NMN)	GZMM	0.000703083	-1	1269	13.1067	2	11.1067		not proximal	2.30204
	guanine	AGT	0.000705425	-1	88	4.72462	2	2.72462		not proximal	14.9126
	nicotinamide ribonucleotide (NMN)	TIMM10	0.000707464	1	1269	13.1067	2	11.1067		not proximal	2.30204
	nicotinamide adenine dinucleotide (NAD+)	C1S	0.000711402	-1	862	9.57331	2	7.57331		not proximal	0.309254
	N-acetylaspartate (NAA)	MOXD1	0.000711402	1	101	4.59277	2	2.59277		not proximal	1.44476
	kynurenine	MLKL	0.00071632	1	225	12.3032	2	10.3032		not proximal	22.0137
	kynurenine	MTMR11	0.000717637	1	225	12.3032	2	10.3032		not proximal	22.0137
	nicotinamide adenine dinucleotide (NAD+)	HEMGN	0.000718469	-1	862	9.57331	2	7.57331		not proximal	0.309254
	alanine	SEMA5B	0.000719314	1	146	4.6859	2	2.6859		not proximal	0.850798
	nicotinamide adenine dinucleotide (NAD+)	EIF2AK1	0.000720168	1	862	9.57331	2	7.57331		not proximal	0.309254
	nicotinamide ribonucleotide (NMN)	ARHGEF4	0.000720357	-1	1269	13.1067	2	11.1067		not proximal	2.30204
	nicotinamide ribonucleotide (NMN)	ADAP2	0.000721189	-1	1269	13.1067	2	11.1067		not proximal	2.30204
	nicotinamide ribonucleotide (NMN)	CLEC4D	0.000723209	-1	1269	13.1067	2	11.1067		not proximal	2.30204
	nicotinamide ribonucleotide (NMN)	IL7R	0.000728777	-1	1269	13.1067	2	11.1067		not proximal	2.30204
	alanine	PXK	0.000729264	-1	146	4.6859	2	2.6859		not proximal	0.850798
	nicotinamide adenine dinucleotide (NAD+)	IRF4	0.000732711	-1	862	9.57331	2	7.57331		not proximal	0.309254
	nicotinamide ribonucleotide (NMN)	ATP5PD	0.000737812	1	1269	13.1067	2	11.1067		not proximal	2.30204
	nicotinamide adenine dinucleotide (NAD+)	FCN1	0.000738656	-1	862	9.57331	2	7.57331		not proximal	0.309254
	nicotinamide ribonucleotide (NMN)	PCBD2	0.000740925	1	1269	13.1067	2	11.1067		not proximal	2.30204
	kynurenine	APOL6	0.000740946	1	225	12.3032	2	10.3032		not proximal	22.0137
	nicotinamide ribonucleotide (NMN)	CSK	0.000741	-1	1269	13.1067	2	11.1067		not proximal	2.30204
	nicotinamide ribonucleotide (NMN)	S100Z	0.00074489	-1	1269	13.1067	2	11.1067		not proximal	2.30204
	alanine	JMY	0.000745835	-1	146	4.6859	2	2.6859		not proximal	0.850798
	nicotinamide ribonucleotide (NMN)	KIF21B	0.000746251	-1	1269	13.1067	2	11.1067		not proximal	2.30204
	nicotinamide ribonucleotide (NMN)	PLAUR	0.000749987	-1	1269	13.1067	2	11.1067		not proximal	2.30204
	nicotinamide ribonucleotide (NMN)	DLK2	0.000750743	-1	1269	13.1067	2	11.1067		not proximal	2.30204
	nicotinamide ribonucleotide (NMN)	PRDM1	0.000757125	-1	1269	13.1067	2	11.1067		not proximal	2.30204
	kynurenine	CD2	0.00075727	1	225	12.3032	2	10.3032		not proximal	22.0137
	nicotinamide ribonucleotide (NMN)	FAM20A	0.000758102	-1	1269	13.1067	2	11.1067		not proximal	2.30204
	nicotinamide adenine dinucleotide (NAD+)	C3AR1	0.000760314	-1	862	9.57331	2	7.57331		not proximal	0.309254
	nicotinamide ribonucleotide (NMN)	COX6B1	0.000760945	1	1269	13.1067	2	11.1067		not proximal	2.30204
	nicotinamide ribonucleotide (NMN)	CD14	0.000762541	-1	1269	13.1067	2	11.1067		not proximal	2.30204
	nicotinamide adenine dinucleotide (NAD+)	IKZF3	0.000764517	-1	862	9.57331	2	7.57331		not proximal	0.309254
	nicotinamide adenine dinucleotide (NAD+)	NAA20	0.000764938	1	51	9.88256	2	7.88256		significant	0.309254
	nicotinamide ribonucleotide (NMN)	NDFIP1	0.000766034	1	1269	13.1067	2	11.1067		not proximal	2.30204
	methionine	TRNP1	0.000767138	1	120	4.01801	2	2.01801		not proximal	1.1219
	alanine	AMZ2P1	0.000769266	-1	146	4.6859	2	2.6859		not proximal	0.850798
	nicotinamide ribonucleotide (NMN)	STAT1	0.000769618	-1	1269	13.1067	2	11.1067		not proximal	2.30204
	tryptophan	KCNK15	0.000769649	1	56	3.95726	2	1.95726		not proximal	4.79116
	nicotinamide adenine dinucleotide (NAD+)	TYROBP	0.000771345	-1	862	9.57331	2	7.57331		not proximal	0.309254
	kynurenine	PSMB10	0.00077191	1	225	12.3032	2	10.3032		not proximal	22.0137
	nicotinamide adenine dinucleotide (NAD+)	PDGFRA	0.000773733	-1	862	9.57331	2	7.57331		not proximal	0.309254
	methionine	GDF5	0.000776467	1	120	4.01801	2	2.01801		not proximal	1.1219
	alanine	TMEM164	0.000779989	-1	146	4.6859	2	2.6859		not proximal	0.850798
	nicotinamide adenine dinucleotide (NAD+)	IL2RG	0.000785541	-1	862	9.57331	2	7.57331		not proximal	0.309254
	nicotinamide adenine dinucleotide (NAD+)	CYLD	0.000785859	-1	862	9.57331	2	7.57331		not proximal	0.309254
	guanine	CES2	0.000793403	-1	88	4.72462	2	2.72462		not proximal	14.9126
	nicotinamide ribonucleotide (NMN)	HLA-DPB2	0.000795716	-1	1269	13.1067	2	11.1067		not proximal	2.30204
	nicotinamide ribonucleotide (NMN)	RGS2	0.000797012	-1	1269	13.1067	2	11.1067		not proximal	2.30204
	nicotinamide ribonucleotide (NMN)	MARCKS	0.000801705	-1	1269	13.1067	2	11.1067		not proximal	2.30204
	nicotinamide ribonucleotide (NMN)	TEP1	0.0008024	-1	1269	13.1067	2	11.1067		not proximal	2.30204
	nicotinamide adenine dinucleotide (NAD+)	GFI1	0.000805088	-1	862	9.57331	2	7.57331		not proximal	0.309254
	nicotinamide adenine dinucleotide (NAD+)	ELK3	0.00080781	-1	862	9.57331	2	7.57331		not proximal	0.309254
	nicotinamide ribonucleotide (NMN)	SLC4A7	0.000808398	-1	1269	13.1067	2	11.1067		not proximal	2.30204
	nicotinamide ribonucleotide (NMN)	NABP1	0.000808946	-1	1269	13.1067	2	11.1067		not proximal	2.30204
	nicotinamide ribonucleotide (NMN)	HK3	0.000810482	-1	1269	13.1067	2	11.1067		not proximal	2.30204
	nicotinamide ribonucleotide (NMN)	ACO2	0.000813736	1	1269	13.1067	2	11.1067		not proximal	2.30204
	glycerophosphorylcholine (GPC)	CYTH1	0.000814034	-1	112	4.41777	2	2.41777		not proximal	2.52766
	nicotinamide ribonucleotide (NMN)	HLA-DQB1	0.000818517	-1	1269	13.1067	2	11.1067		not proximal	2.30204
	nicotinamide adenine dinucleotide (NAD+)	PLXND1	0.000820965	-1	862	9.57331	2	7.57331		not proximal	0.309254
	nicotinamide ribonucleotide (NMN)	TRAF5	0.000827015	-1	1269	13.1067	2	11.1067		not proximal	2.30204
	methionine	PIP5KL1	0.000830338	1	120	4.01801	2	2.01801		not proximal	1.1219
	nicotinamide adenine dinucleotide (NAD+)	NFKBIZ	0.000831849	-1	862	9.57331	2	7.57331		not proximal	0.309254
	nicotinamide adenine dinucleotide (NAD+)	HPS5	0.000834444	-1	862	9.57331	2	7.57331		not proximal	0.309254
	alanine	SLC11A2	0.000834691	-1	11	5.5367	2	3.5367		significant	0.850798
	nicotinamide ribonucleotide (NMN)	ALPK1	0.000835949	-1	1269	13.1067	2	11.1067		not proximal	2.30204
	guanine	AKR1C3	0.000837101	-1	88	4.72462	2	2.72462		not proximal	14.9126
	nicotinamide ribonucleotide (NMN)	SFXN4	0.000837354	1	1269	13.1067	2	11.1067		not proximal	2.30204
	N-acetylaspartate (NAA)	PDZK1IP1	0.000837438	-1	101	4.59277	2	2.59277		not proximal	1.44476
	nicotinamide adenine dinucleotide (NAD+)	CD163	0.000838917	-1	862	9.57331	2	7.57331		not proximal	0.309254
	nicotinamide adenine dinucleotide (NAD+)	KBTBD8	0.00083931	-1	862	9.57331	2	7.57331		not proximal	0.309254
	nicotinamide ribonucleotide (NMN)	C12orf42	0.000840536	-1	1269	13.1067	2	11.1067		not proximal	2.30204
	nicotinamide adenine dinucleotide (NAD+)	MAP7D1	0.000844202	-1	862	9.57331	2	7.57331		not proximal	0.309254
	kynurenine	GNLY	0.000847034	1	225	12.3032	2	10.3032		not proximal	22.0137
	nicotinamide ribonucleotide (NMN)	HIVEP3	0.000852224	-1	1269	13.1067	2	11.1067		not proximal	2.30204
	nicotinamide ribonucleotide (NMN)	CASP10	0.000853446	-1	1269	13.1067	2	11.1067		not proximal	2.30204
	nicotinamide ribonucleotide (NMN)	IL5RA	0.000856033	-1	1269	13.1067	2	11.1067		not proximal	2.30204
	beta-alanine	MLPH	0.000857452	-1	72	5.18044	2	3.18044		not proximal	0.856024
	nicotinamide adenine dinucleotide (NAD+)	JAK2	0.000857455	-1	862	9.57331	2	7.57331		not proximal	0.309254
	N-acetylaspartate (NAA)	CRYL1	0.000859116	-1	101	4.59277	2	2.59277		not proximal	1.44476
	nicotinamide ribonucleotide (NMN)	SAP18	0.000860979	1	1269	13.1067	2	11.1067		not proximal	2.30204
	nicotinamide ribonucleotide (NMN)	DENND3	0.000861026	-1	1269	13.1067	2	11.1067		not proximal	2.30204
	tryptophan	SRARP	0.000861126	1	56	3.95726	2	1.95726		not proximal	4.79116
	nicotinamide adenine dinucleotide (NAD+)	ALPK1	0.000864713	-1	862	9.57331	2	7.57331		not proximal	0.309254
	methionine	ZNF469	0.000866448	1	120	4.01801	2	2.01801		not proximal	1.1219
	nicotinamide adenine dinucleotide (NAD+)	MMAB	0.000871367	1	51	9.88256	2	7.88256		significant	0.309254
	nicotinamide ribonucleotide (NMN)	TXN2	0.000871419	1	1269	13.1067	2	11.1067		not proximal	2.30204
	kynurenine	ALPK2	0.000875793	1	225	12.3032	2	10.3032		not proximal	22.0137
	nicotinamide adenine dinucleotide (NAD+)	IL6	0.000876247	-1	862	9.57331	2	7.57331		not proximal	0.309254
	nicotinamide ribonucleotide (NMN)	MYG1	0.00087939	1	1269	13.1067	2	11.1067		not proximal	2.30204
	nicotinamide ribonucleotide (NMN)	CCL3	0.00087939	-1	1269	13.1067	2	11.1067		not proximal	2.30204
	kynurenine	C14orf132	0.000879891	-1	225	12.3032	2	10.3032		not proximal	22.0137
	nicotinamide adenine dinucleotide (NAD+)	PDLIM7	0.000880442	-1	862	9.57331	2	7.57331		not proximal	0.309254
	nicotinamide ribonucleotide (NMN)	ADAM19	0.000880467	-1	1269	13.1067	2	11.1067		not proximal	2.30204
	nicotinamide adenine dinucleotide (NAD+)	DOCK11	0.000881883	-1	862	9.57331	2	7.57331		not proximal	0.309254
	beta-alanine	PSORS1C3	0.000882763	1	72	5.18044	2	3.18044		not proximal	0.856024
	nicotinamide adenine dinucleotide (NAD+)	SP100	0.000883452	-1	862	9.57331	2	7.57331		not proximal	0.309254
	nicotinamide ribonucleotide (NMN)	ZYX	0.000886239	-1	1269	13.1067	2	11.1067		not proximal	2.30204
	methionine	FASTKD3	0.000886239	-1	120	4.01801	2	2.01801		not proximal	1.1219
	glycerophosphorylcholine (GPC)	PANK2	0.00089485	-1	112	4.41777	2	2.41777		not proximal	2.52766
	nicotinamide ribonucleotide (NMN)	GNLY	0.000906177	-1	1269	13.1067	2	11.1067		not proximal	2.30204
	nicotinamide adenine dinucleotide (NAD+)	FAM30A	0.000907158	-1	862	9.57331	2	7.57331		not proximal	0.309254
	nicotinamide ribonucleotide (NMN)	ETV7	0.000910372	-1	1269	13.1067	2	11.1067		not proximal	2.30204
	glycerophosphorylcholine (GPC)	PDE4B	0.000910532	-1	112	4.41777	2	2.41777		not proximal	2.52766
	nicotinamide ribonucleotide (NMN)	ARNTL2	0.000910668	-1	1269	13.1067	2	11.1067		not proximal	2.30204
	creatine	PNCK	0.000913473	1	3	3.27637	2	1.27637		significant	0.237067
	nicotinamide ribonucleotide (NMN)	CASP4	0.000917175	-1	1269	13.1067	2	11.1067		not proximal	2.30204
	nicotinamide ribonucleotide (NMN)	F13A1	0.000917285	-1	1269	13.1067	2	11.1067		not proximal	2.30204
	nicotinamide adenine dinucleotide (NAD+)	SERPING1	0.000919523	-1	862	9.57331	2	7.57331		not proximal	0.309254
	nicotinamide adenine dinucleotide (NAD+)	ZYX	0.000920353	-1	862	9.57331	2	7.57331		not proximal	0.309254
	nicotinamide ribonucleotide (NMN)	TLR8	0.000921378	-1	1269	13.1067	2	11.1067		not proximal	2.30204
	methionine	MANEA	0.000923505	-1	120	4.01801	2	2.01801		not proximal	1.1219
	nicotinamide ribonucleotide (NMN)	HS3ST3A1	0.000926355	-1	1269	13.1067	2	11.1067		not proximal	2.30204
	nicotinamide ribonucleotide (NMN)	CSF1	0.000926397	-1	1269	13.1067	2	11.1067		not proximal	2.30204
	kynurenine	RNF149	0.000928767	1	225	12.3032	2	10.3032		not proximal	22.0137
	guanine	HGD	0.000929902	-1	88	4.72462	2	2.72462		not proximal	14.9126
	guanine	ALDH1A1	0.000935074	-1	88	4.72462	2	2.72462		not proximal	14.9126
	nicotinamide adenine dinucleotide (NAD+)	LIMD2	0.000935429	-1	862	9.57331	2	7.57331		not proximal	0.309254
	N-acetylaspartate (NAA)	POLR2E	0.000938575	-1	101	4.59277	2	2.59277		not proximal	1.44476
	nicotinamide ribonucleotide (NMN)	CD79B	0.000938882	-1	1269	13.1067	2	11.1067		not proximal	2.30204
	nicotinamide adenine dinucleotide (NAD+)	SH2D3C	0.000946203	-1	862	9.57331	2	7.57331		not proximal	0.309254
	nicotinamide adenine dinucleotide (NAD+)	FOLR2	0.000947499	-1	51	9.88256	2	7.88256		significant	0.309254
	alanine	NSD3	0.000948141	-1	146	4.6859	2	2.6859		not proximal	0.850798
	nicotinamide adenine dinucleotide (NAD+)	CD14	0.000951563	-1	862	9.57331	2	7.57331		not proximal	0.309254
	methionine	GEMIN8	0.00095583	-1	120	4.01801	2	2.01801		not proximal	1.1219
	nicotinamide adenine dinucleotide (NAD+)	GPR174	0.000956101	-1	862	9.57331	2	7.57331		not proximal	0.309254
	nicotinamide ribonucleotide (NMN)	RORB	0.000959362	-1	1269	13.1067	2	11.1067		not proximal	2.30204
	nicotinamide ribonucleotide (NMN)	ETFDH	0.000959797	1	1269	13.1067	2	11.1067		not proximal	2.30204
	nicotinamide ribonucleotide (NMN)	TIMM13	0.000962328	1	1269	13.1067	2	11.1067		not proximal	2.30204
	alanine	MAP3K3	0.000966854	-1	146	4.6859	2	2.6859		not proximal	0.850798
	nicotinamide ribonucleotide (NMN)	TRANK1	0.000967688	-1	1269	13.1067	2	11.1067		not proximal	2.30204
	alanine	SAE1	0.000968405	-1	146	4.6859	2	2.6859		not proximal	0.850798
	nicotinamide adenine dinucleotide (NAD+)	FCGR2A	0.000970387	-1	862	9.57331	2	7.57331		not proximal	0.309254
	nicotinamide ribonucleotide (NMN)	UBASH3B	0.000972558	-1	1269	13.1067	2	11.1067		not proximal	2.30204
	N-acetylaspartate (NAA)	TFAP2A	0.000973084	1	101	4.59277	2	2.59277		not proximal	1.44476
	nicotinamide ribonucleotide (NMN)	AFAP1-AS1	0.00097453	-1	1269	13.1067	2	11.1067		not proximal	2.30204
	glycerophosphorylcholine (GPC)	SEC24D	0.000978477	-1	112	4.41777	2	2.41777		not proximal	2.52766
	cystine	EDN1	0.000979462	1	13	3.38444	2	1.38444		not proximal	2.4438
	guanine	PPP6R1	0.000981693	1	88	4.72462	2	2.72462		not proximal	14.9126
	glutathione, oxidized (GSSG)	DNAH6	0.000982407	-1	40	4.28343	2	2.28343		not proximal	6.31115
	nicotinamide ribonucleotide (NMN)	CD9	0.00098981	1	1269	13.1067	2	11.1067		not proximal	2.30204
	nicotinamide adenine dinucleotide (NAD+)	HLA-DRB1	0.000990644	-1	862	9.57331	2	7.57331		not proximal	0.309254
	nicotinamide ribonucleotide (NMN)	CD33	0.000993686	-1	1269	13.1067	2	11.1067		not proximal	2.30204
	alanine	IKZF4	0.000996628	-1	146	4.6859	2	2.6859		not proximal	0.850798
	nicotinamide adenine dinucleotide (NAD+)	JAKMIP2	0.00099994	-1	862	9.57331	2	7.57331		not proximal	0.309254
	kynurenine	CD74	0.00100387	1	225	12.3032	2	10.3032		not proximal	22.0137
	nicotinamide ribonucleotide (NMN)	RASSF1	0.00100456	-1	1269	13.1067	2	11.1067		not proximal	2.30204
	glutathione, oxidized (GSSG)	LRRIQ1	0.00100613	-1	40	4.28343	2	2.28343		not proximal	6.31115
	guanine	DDC	0.00101176	-1	88	4.72462	2	2.72462		not proximal	14.9126
	nicotinamide adenine dinucleotide (NAD+)	PSTPIP2	0.00101207	-1	862	9.57331	2	7.57331		not proximal	0.309254
	nicotinamide ribonucleotide (NMN)	GPX4	0.0010187	1	1269	13.1067	2	11.1067		not proximal	2.30204
	kynurenine	FAM222A	0.0010235	-1	225	12.3032	2	10.3032		not proximal	22.0137
	N-acetylaspartate (NAA)	LMAN2	0.00103428	-1	101	4.59277	2	2.59277		not proximal	1.44476
	nicotinamide adenine dinucleotide (NAD+)	TESPA1	0.00103582	-1	862	9.57331	2	7.57331		not proximal	0.309254
	nicotinamide ribonucleotide (NMN)	CXCR4	0.00103993	-1	1269	13.1067	2	11.1067		not proximal	2.30204
	glutathione, oxidized (GSSG)	IQUB	0.001045	-1	40	4.28343	2	2.28343		not proximal	6.31115
	methionine	MRPL30	0.00104608	-1	120	4.01801	2	2.01801		not proximal	1.1219
	nicotinamide ribonucleotide (NMN)	GH1	0.00105163	-1	1269	13.1067	2	11.1067		not proximal	2.30204
	glutathione, oxidized (GSSG)	OR51I1	0.00105748	-1	40	4.28343	2	2.28343		not proximal	6.31115
	beta-alanine	SERPINF2	0.00105939	1	72	5.18044	2	3.18044		not proximal	0.856024
	nicotinamide adenine dinucleotide (NAD+)	TLN1	0.00106174	-1	862	9.57331	2	7.57331		not proximal	0.309254
	nicotinamide adenine dinucleotide (NAD+)	MEF2C	0.00106225	-1	862	9.57331	2	7.57331		not proximal	0.309254
	nicotinamide ribonucleotide (NMN)	CASP3	0.00106307	-1	1269	13.1067	2	11.1067		not proximal	2.30204
	nicotinamide adenine dinucleotide (NAD+)	ASAP1	0.00106603	-1	862	9.57331	2	7.57331		not proximal	0.309254
	nicotinamide adenine dinucleotide (NAD+)	FCER1G	0.00107171	-1	862	9.57331	2	7.57331		not proximal	0.309254
	glycerophosphorylcholine (GPC)	SMIM10L2B	0.00107351	1	112	4.41777	2	2.41777		not proximal	2.52766
	guanine	DMGDH	0.0010767	-1	88	4.72462	2	2.72462		not proximal	14.9126
	nicotinamide ribonucleotide (NMN)	UBL4A	0.0010846	1	1269	13.1067	2	11.1067		not proximal	2.30204
	nicotinamide ribonucleotide (NMN)	COX8A	0.00108549	1	1269	13.1067	2	11.1067		not proximal	2.30204
	nicotinamide adenine dinucleotide (NAD+)	AMPH	0.00108663	-1	862	9.57331	2	7.57331		not proximal	0.309254
	tryptophan	LMTK3	0.00108663	1	56	3.95726	2	1.95726		not proximal	4.79116
	guanine	PLA2G12B	0.00108727	-1	88	4.72462	2	2.72462		not proximal	14.9126
	nicotinamide ribonucleotide (NMN)	TMBIM6	0.00109365	1	1269	13.1067	2	11.1067		not proximal	2.30204
	N-acetylaspartate (NAA)	CTNNA1	0.00109434	-1	101	4.59277	2	2.59277		not proximal	1.44476
	nicotinamide adenine dinucleotide (NAD+)	GPR132	0.00110421	-1	862	9.57331	2	7.57331		not proximal	0.309254
	nicotinamide ribonucleotide (NMN)	S100B	0.00110657	-1	1269	13.1067	2	11.1067		not proximal	2.30204
	nicotinamide adenine dinucleotide (NAD+)	UNC119B	0.00110755	1	862	9.57331	2	7.57331		not proximal	0.309254
	nicotinamide ribonucleotide (NMN)	C3AR1	0.00111928	-1	1269	13.1067	2	11.1067		not proximal	2.30204
	guanine	HKDC1	0.00112069	-1	88	4.72462	2	2.72462		not proximal	14.9126
	nicotinamide adenine dinucleotide (NAD+)	BHLHE22	0.00112272	-1	862	9.57331	2	7.57331		not proximal	0.309254
	guanine	GPT	0.00112339	-1	88	4.72462	2	2.72462		not proximal	14.9126
	glutathione, oxidized (GSSG)	CLSTN3	0.00112391	-1	40	4.28343	2	2.28343		not proximal	6.31115
	kynurenine	CD3D	0.00112436	1	225	12.3032	2	10.3032		not proximal	22.0137
	nicotinamide adenine dinucleotide (NAD+)	IGFLR1	0.00112518	-1	862	9.57331	2	7.57331		not proximal	0.309254
	nicotinamide ribonucleotide (NMN)	SIRPB2	0.00113064	-1	1269	13.1067	2	11.1067		not proximal	2.30204
	nicotinamide ribonucleotide (NMN)	RASA3	0.00113092	-1	1269	13.1067	2	11.1067		not proximal	2.30204
	nicotinamide ribonucleotide (NMN)	GNG2	0.00113152	-1	1269	13.1067	2	11.1067		not proximal	2.30204
	nicotinamide adenine dinucleotide (NAD+)	ADAM12	0.00113333	-1	862	9.57331	2	7.57331		not proximal	0.309254
	nicotinamide ribonucleotide (NMN)	FOLR2	0.00113536	-1	1269	13.1067	2	11.1067		not proximal	2.30204
	nicotinamide ribonucleotide (NMN)	ACAT1	0.00113668	1	1269	13.1067	2	11.1067		not proximal	2.30204
	phosphocholine	RAVER2	0.00114252	1	14	2.94214	2	0.942137	RAVER2	not proximal	0.633998
	N-acetylaspartate (NAA)	ARHGEF3	0.00114255	1	101	4.59277	2	2.59277		not proximal	1.44476
	nicotinamide ribonucleotide (NMN)	CTSK	0.00115064	-1	1269	13.1067	2	11.1067		not proximal	2.30204
	nicotinamide ribonucleotide (NMN)	MFNG	0.00115162	-1	1269	13.1067	2	11.1067		not proximal	2.30204
	alanine	IRAK4	0.00115162	-1	146	4.6859	2	2.6859		not proximal	0.850798
	methionine	METRNL	0.00115257	1	120	4.01801	2	2.01801		not proximal	1.1219
	kynurenine	IL18R1	0.00115629	1	225	12.3032	2	10.3032		not proximal	22.0137
	nicotinamide adenine dinucleotide (NAD+)	TLR10	0.00115698	-1	862	9.57331	2	7.57331		not proximal	0.309254
	nicotinamide ribonucleotide (NMN)	SMIM7	0.00115798	1	1269	13.1067	2	11.1067		not proximal	2.30204
	guanine	MGST1	0.00116152	-1	88	4.72462	2	2.72462		not proximal	14.9126
	nicotinamide adenine dinucleotide (NAD+)	TNIP3	0.00116814	-1	862	9.57331	2	7.57331		not proximal	0.309254
	nicotinamide ribonucleotide (NMN)	FLNA	0.00117371	-1	1269	13.1067	2	11.1067		not proximal	2.30204
	nicotinamide ribonucleotide (NMN)	SFMBT2	0.00117416	-1	1269	13.1067	2	11.1067		not proximal	2.30204
	phosphocholine	PDE8A	0.00117492	1	14	2.94214	2	0.942137		not proximal	0.633998
	nicotinamide ribonucleotide (NMN)	TNFRSF18	0.0011765	-1	1269	13.1067	2	11.1067		not proximal	2.30204
	nicotinamide ribonucleotide (NMN)	SYTL1	0.00117655	-1	1269	13.1067	2	11.1067		not proximal	2.30204
	ornithine	XK	0.00117868	-1	17	4.25221	2	2.25221		not proximal	0.141352
	methionine	TELO2	0.00118092	1	120	4.01801	2	2.01801		not proximal	1.1219
	kynurenine	PYY	0.00118318	-1	225	12.3032	2	10.3032		not proximal	22.0137
	beta-alanine	SLC7A8	0.00118401	-1	6	6.03647	2	4.03647		significant	0.856024
	nicotinamide adenine dinucleotide (NAD+)	CXCL10	0.00118689	-1	862	9.57331	2	7.57331		not proximal	0.309254
	nicotinamide ribonucleotide (NMN)	NCR3	0.00118755	-1	1269	13.1067	2	11.1067		not proximal	2.30204
	nicotinamide adenine dinucleotide (NAD+)	ARL4C	0.00118915	-1	862	9.57331	2	7.57331		not proximal	0.309254
	nicotinamide adenine dinucleotide (NAD+)	MAFB	0.00119156	-1	862	9.57331	2	7.57331		not proximal	0.309254
	nicotinamide adenine dinucleotide (NAD+)	HS3ST3A1	0.00119236	-1	862	9.57331	2	7.57331		not proximal	0.309254
	nicotinamide ribonucleotide (NMN)	ISLR	0.00119375	-1	1269	13.1067	2	11.1067		not proximal	2.30204
	nicotinamide ribonucleotide (NMN)	RASA2	0.00119378	-1	1269	13.1067	2	11.1067		not proximal	2.30204
	nicotinamide adenine dinucleotide (NAD+)	WNT10A	0.00119601	-1	862	9.57331	2	7.57331		not proximal	0.309254
	nicotinamide adenine dinucleotide (NAD+)	IMP3	0.00120912	1	862	9.57331	2	7.57331		not proximal	0.309254
	nicotinamide adenine dinucleotide (NAD+)	NECAP2	0.00121163	-1	862	9.57331	2	7.57331		not proximal	0.309254
	nicotinamide adenine dinucleotide (NAD+)	RASA3	0.00121171	-1	862	9.57331	2	7.57331		not proximal	0.309254
	nicotinamide ribonucleotide (NMN)	MAN2B1	0.0012141	-1	1269	13.1067	2	11.1067		not proximal	2.30204
	nicotinamide ribonucleotide (NMN)	MRC2	0.00122354	-1	1269	13.1067	2	11.1067		not proximal	2.30204
	nicotinamide adenine dinucleotide (NAD+)	MMP19	0.00122432	-1	862	9.57331	2	7.57331		not proximal	0.309254
	nicotinamide adenine dinucleotide (NAD+)	LRRC32	0.00122917	-1	862	9.57331	2	7.57331		not proximal	0.309254
	beta-alanine	NIT2	0.00123448	1	6	6.03647	2	4.03647		significant	0.856024
	nicotinamide adenine dinucleotide (NAD+)	TAP2	0.00124046	-1	862	9.57331	2	7.57331		not proximal	0.309254
	nicotinamide ribonucleotide (NMN)	HEBP1	0.00124368	1	1269	13.1067	2	11.1067		not proximal	2.30204
	nicotinamide ribonucleotide (NMN)	ASGR1	0.00124761	-1	1269	13.1067	2	11.1067		not proximal	2.30204
	glycerophosphorylcholine (GPC)	MAP3K21	0.00125019	1	112	4.41777	2	2.41777		not proximal	2.52766
	nicotinamide ribonucleotide (NMN)	OTOF	0.00125279	-1	1269	13.1067	2	11.1067		not proximal	2.30204
	kynurenine	ABCC11	0.00125452	-1	225	12.3032	2	10.3032		not proximal	22.0137
	nicotinamide adenine dinucleotide (NAD+)	INHBA	0.00125784	-1	862	9.57331	2	7.57331		not proximal	0.309254
	nicotinamide ribonucleotide (NMN)	MKNK1	0.0012617	-1	1269	13.1067	2	11.1067		not proximal	2.30204
	nicotinamide adenine dinucleotide (NAD+)	GGTA1	0.00126172	-1	862	9.57331	2	7.57331		not proximal	0.309254
	lactate	COX7B	0.00126694	1	5	2.89724	2	0.897244	COX7B	significant	0.173895
	nicotinamide adenine dinucleotide (NAD+)	DTHD1	0.00126824	-1	862	9.57331	2	7.57331		not proximal	0.309254
	methionine	ARID5A	0.00126851	1	120	4.01801	2	2.01801		not proximal	1.1219
	nicotinamide ribonucleotide (NMN)	HEATR9	0.00126956	-1	1269	13.1067	2	11.1067		not proximal	2.30204
	phosphocholine	RPS6KA6	0.00126996	1	14	2.94214	2	0.942137		not proximal	0.633998
	nicotinamide adenine dinucleotide (NAD+)	LCP1	0.00127366	-1	862	9.57331	2	7.57331		not proximal	0.309254
	nicotinamide adenine dinucleotide (NAD+)	FLNA	0.00127598	-1	862	9.57331	2	7.57331		not proximal	0.309254
	nicotinamide adenine dinucleotide (NAD+)	MEOX1	0.00128076	-1	862	9.57331	2	7.57331		not proximal	0.309254
	nicotinamide adenine dinucleotide (NAD+)	FCHO1	0.00128498	-1	862	9.57331	2	7.57331		not proximal	0.309254
	nicotinamide adenine dinucleotide (NAD+)	REPIN1	0.00128737	1	862	9.57331	2	7.57331		not proximal	0.309254
	nicotinamide adenine dinucleotide (NAD+)	CD248	0.00129394	-1	862	9.57331	2	7.57331		not proximal	0.309254
	nicotinamide adenine dinucleotide (NAD+)	FPR1	0.00129522	-1	862	9.57331	2	7.57331		not proximal	0.309254
	nicotinamide ribonucleotide (NMN)	F3	0.0012961	-1	1269	13.1067	2	11.1067		not proximal	2.30204
	nicotinamide adenine dinucleotide (NAD+)	CD226	0.00129799	-1	862	9.57331	2	7.57331		not proximal	0.309254
	methionine	DNAJC16	0.00130058	-1	120	4.01801	2	2.01801		not proximal	1.1219
	alanine	MAN1C1	0.0013035	-1	146	4.6859	2	2.6859		not proximal	0.850798
	glycerophosphorylcholine (GPC)	PLIN3	0.00130493	-1	112	4.41777	2	2.41777		not proximal	2.52766
	glycerophosphorylcholine (GPC)	ARHGDIB	0.00130506	-1	112	4.41777	2	2.41777		not proximal	2.52766
	nicotinamide adenine dinucleotide (NAD+)	MAML2	0.00131065	-1	862	9.57331	2	7.57331		not proximal	0.309254
	nicotinamide ribonucleotide (NMN)	COQ5	0.00131266	1	1269	13.1067	2	11.1067		not proximal	2.30204
	nicotinamide ribonucleotide (NMN)	ENOPH1	0.00131586	1	1269	13.1067	2	11.1067		not proximal	2.30204
	nicotinamide adenine dinucleotide (NAD+)	DOK3	0.00131732	-1	862	9.57331	2	7.57331		not proximal	0.309254
	nicotinamide ribonucleotide (NMN)	ZC3H12D	0.00131764	-1	1269	13.1067	2	11.1067		not proximal	2.30204
	alanine	CAPRIN2	0.00132065	-1	146	4.6859	2	2.6859		not proximal	0.850798
	nicotinamide ribonucleotide (NMN)	WNT10B	0.00132072	-1	1269	13.1067	2	11.1067		not proximal	2.30204
	nicotinamide ribonucleotide (NMN)	IL4R	0.00132237	-1	1269	13.1067	2	11.1067		not proximal	2.30204
	alanine	ZNF740	0.00132362	-1	146	4.6859	2	2.6859		not proximal	0.850798
	nicotinamide ribonucleotide (NMN)	MS4A4A	0.00132362	-1	1269	13.1067	2	11.1067		not proximal	2.30204
	N-acetylaspartate (NAA)	CDC25A	0.00132635	1	101	4.59277	2	2.59277		not proximal	1.44476
	nicotinamide adenine dinucleotide (NAD+)	ATP5MF	0.00133918	1	51	9.88256	2	7.88256		significant	0.309254
	nicotinamide adenine dinucleotide (NAD+)	PREX2	0.00133918	-1	862	9.57331	2	7.57331		not proximal	0.309254
	nicotinamide adenine dinucleotide (NAD+)	WAS	0.00134156	-1	862	9.57331	2	7.57331		not proximal	0.309254
	nicotinamide adenine dinucleotide (NAD+)	NEFH	0.00134352	-1	862	9.57331	2	7.57331		not proximal	0.309254
	methionine	CELF5	0.001349	1	120	4.01801	2	2.01801		not proximal	1.1219
	nicotinamide adenine dinucleotide (NAD+)	ZDHHC4	0.0013513	1	51	9.88256	2	7.88256		significant	0.309254
	nicotinamide ribonucleotide (NMN)	NDUFB7	0.00135398	1	1269	13.1067	2	11.1067		not proximal	2.30204
	nicotinamide adenine dinucleotide (NAD+)	ARID5A	0.00135498	-1	862	9.57331	2	7.57331		not proximal	0.309254
	beta-alanine	PRSS22	0.00136028	-1	72	5.18044	2	3.18044		not proximal	0.856024
	nicotinamide adenine dinucleotide (NAD+)	LGALS9	0.00136937	-1	862	9.57331	2	7.57331		not proximal	0.309254
	kynurenine	HCP5	0.00137016	1	225	12.3032	2	10.3032		not proximal	22.0137
	nicotinamide adenine dinucleotide (NAD+)	CLEC7A	0.00137151	-1	862	9.57331	2	7.57331		not proximal	0.309254
	kynurenine	ACAD11	0.00137197	1	225	12.3032	2	10.3032		not proximal	22.0137
	kynurenine	EEF1A2	0.001375	-1	225	12.3032	2	10.3032		not proximal	22.0137
	nicotinamide ribonucleotide (NMN)	IFFO1	0.00138101	-1	1269	13.1067	2	11.1067		not proximal	2.30204
	nicotinamide ribonucleotide (NMN)	TBXAS1	0.0013822	-1	1269	13.1067	2	11.1067		not proximal	2.30204
	nicotinamide ribonucleotide (NMN)	HPSE	0.00138238	-1	1269	13.1067	2	11.1067		not proximal	2.30204
	nicotinamide ribonucleotide (NMN)	SETD3	0.00138392	1	1269	13.1067	2	11.1067		not proximal	2.30204
	nicotinamide adenine dinucleotide (NAD+)	MGAT3	0.00138418	-1	862	9.57331	2	7.57331		not proximal	0.309254
	guanine	BHMT2	0.00138454	-1	88	4.72462	2	2.72462		not proximal	14.9126
	guanine	RIDA	0.00138483	-1	88	4.72462	2	2.72462		not proximal	14.9126
	nicotinamide ribonucleotide (NMN)	MRPL34	0.00138755	1	1269	13.1067	2	11.1067		not proximal	2.30204
	methionine	SMARCD3	0.00138918	1	120	4.01801	2	2.01801		not proximal	1.1219
	nicotinamide ribonucleotide (NMN)	ADGRE5	0.00139032	-1	1269	13.1067	2	11.1067		not proximal	2.30204
	nicotinamide adenine dinucleotide (NAD+)	FPR3	0.00139148	-1	862	9.57331	2	7.57331		not proximal	0.309254
	N-acetylaspartate (NAA)	GJB1	0.0013937	-1	101	4.59277	2	2.59277		not proximal	1.44476
	kynurenine	HOMER2	0.00139404	-1	225	12.3032	2	10.3032		not proximal	22.0137
	nicotinamide ribonucleotide (NMN)	CD209	0.00139454	-1	1269	13.1067	2	11.1067		not proximal	2.30204
	nicotinamide ribonucleotide (NMN)	MRPS35	0.00139598	1	1269	13.1067	2	11.1067		not proximal	2.30204
	nicotinamide adenine dinucleotide (NAD+)	CARD11	0.00139727	-1	862	9.57331	2	7.57331		not proximal	0.309254
	methionine	EXTL1	0.00139761	1	120	4.01801	2	2.01801		not proximal	1.1219
	nicotinamide ribonucleotide (NMN)	TXK	0.00139916	-1	1269	13.1067	2	11.1067		not proximal	2.30204
	nicotinamide adenine dinucleotide (NAD+)	STAT2	0.00140447	-1	862	9.57331	2	7.57331		not proximal	0.309254
	nicotinamide adenine dinucleotide (NAD+)	FCRL3	0.00140832	-1	862	9.57331	2	7.57331		not proximal	0.309254
	nicotinamide adenine dinucleotide (NAD+)	HCST	0.00141168	-1	862	9.57331	2	7.57331		not proximal	0.309254
	kynurenine	BMPR1B	0.00142039	-1	225	12.3032	2	10.3032		not proximal	22.0137
	nicotinamide ribonucleotide (NMN)	KIF3B	0.00142161	1	1269	13.1067	2	11.1067		not proximal	2.30204
	nicotinamide ribonucleotide (NMN)	CLEC2D	0.00142397	-1	1269	13.1067	2	11.1067		not proximal	2.30204
	nicotinamide ribonucleotide (NMN)	APOL1	0.00142526	-1	1269	13.1067	2	11.1067		not proximal	2.30204
	nicotinamide ribonucleotide (NMN)	TOGARAM2	0.00142529	-1	1269	13.1067	2	11.1067		not proximal	2.30204
	nicotinamide adenine dinucleotide (NAD+)	NDE1	0.00142626	-1	862	9.57331	2	7.57331		not proximal	0.309254
	nicotinamide ribonucleotide (NMN)	MRPL40	0.00144091	1	1269	13.1067	2	11.1067		not proximal	2.30204
	alanine	AGBL3	0.00144091	1	146	4.6859	2	2.6859		not proximal	0.850798
	nicotinamide adenine dinucleotide (NAD+)	IRF1	0.00144207	-1	862	9.57331	2	7.57331		not proximal	0.309254
	alanine	SNX11	0.00144608	-1	146	4.6859	2	2.6859		not proximal	0.850798
	nicotinamide adenine dinucleotide (NAD+)	CD300LF	0.00145153	-1	862	9.57331	2	7.57331		not proximal	0.309254
	kynurenine	REEP6	0.00145436	-1	225	12.3032	2	10.3032		not proximal	22.0137
	alanine	HERC1	0.00145965	-1	146	4.6859	2	2.6859		not proximal	0.850798
	nicotinamide ribonucleotide (NMN)	NME8	0.00146255	-1	1269	13.1067	2	11.1067		not proximal	2.30204
	nicotinamide adenine dinucleotide (NAD+)	BUD31	0.00146693	1	862	9.57331	2	7.57331		not proximal	0.309254
	alanine	GOSR2	0.00146726	-1	146	4.6859	2	2.6859		not proximal	0.850798
	nicotinamide ribonucleotide (NMN)	ILVBL	0.00147561	1	1269	13.1067	2	11.1067		not proximal	2.30204
	nicotinamide adenine dinucleotide (NAD+)	EBI3	0.00148196	-1	862	9.57331	2	7.57331		not proximal	0.309254
	nicotinamide ribonucleotide (NMN)	LY86	0.00149085	-1	1269	13.1067	2	11.1067		not proximal	2.30204
	nicotinamide ribonucleotide (NMN)	ELL	0.00149371	-1	1269	13.1067	2	11.1067		not proximal	2.30204
	taurine	BECN1	0.00149403	1	16	3.53408	2	1.53408		not proximal	1.25144
	nicotinamide ribonucleotide (NMN)	BEND4	0.00149846	-1	1269	13.1067	2	11.1067		not proximal	2.30204
	nicotinamide adenine dinucleotide (NAD+)	P2RY6	0.00150794	-1	862	9.57331	2	7.57331		not proximal	0.309254
	nicotinamide ribonucleotide (NMN)	LDHD	0.00150853	1	28	15.4088	2	13.4088		significant	2.30204
	glycerophosphorylcholine (GPC)	FHL2	0.00151531	-1	112	4.41777	2	2.41777		not proximal	2.52766
	nicotinamide ribonucleotide (NMN)	UBE2M	0.00152291	1	1269	13.1067	2	11.1067		not proximal	2.30204
	nicotinamide ribonucleotide (NMN)	SIGLEC11	0.00152676	-1	1269	13.1067	2	11.1067		not proximal	2.30204
	nicotinamide adenine dinucleotide (NAD+)	MOB3A	0.00153255	-1	862	9.57331	2	7.57331		not proximal	0.309254
	N-acetylaspartate (NAA)	PPP1R1B	0.00153299	1	101	4.59277	2	2.59277		not proximal	1.44476
	nicotinamide ribonucleotide (NMN)	SLC13A5	0.00153811	-1	1269	13.1067	2	11.1067		not proximal	2.30204
	glycerophosphorylcholine (GPC)	GTDC1	0.00153886	-1	112	4.41777	2	2.41777		not proximal	2.52766
	kynurenine	SLAMF7	0.00154004	1	225	12.3032	2	10.3032		not proximal	22.0137
	alanine	ALPL	0.00154207	1	146	4.6859	2	2.6859		not proximal	0.850798
	alanine	ZNF652	0.00154548	-1	146	4.6859	2	2.6859		not proximal	0.850798
	nicotinamide ribonucleotide (NMN)	PTK2B	0.00155607	-1	1269	13.1067	2	11.1067		not proximal	2.30204
	creatine	KCNJ15	0.00156108	-1	15	2.80658	2	0.806576	KCNJ15	not proximal	0.237067
	nicotinamide ribonucleotide (NMN)	BTN3A1	0.00156957	-1	1269	13.1067	2	11.1067		not proximal	2.30204
	nicotinamide ribonucleotide (NMN)	SLC8A1	0.00157025	-1	1269	13.1067	2	11.1067		not proximal	2.30204
	nicotinamide adenine dinucleotide (NAD+)	POLR2I	0.00157066	1	51	9.88256	2	7.88256		significant	0.309254
	nicotinamide ribonucleotide (NMN)	FGR	0.00157482	-1	1269	13.1067	2	11.1067		not proximal	2.30204
	myristate (14:0)	PLVAP	0.00157539	1	10	2.80261	2	0.802611	PLVAP	not proximal	0.620252
	nicotinamide adenine dinucleotide (NAD+)	DGKA	0.00157643	-1	862	9.57331	2	7.57331		not proximal	0.309254
	nicotinamide adenine dinucleotide (NAD+)	QKI	0.00157707	-1	862	9.57331	2	7.57331		not proximal	0.309254
	nicotinamide ribonucleotide (NMN)	CHP1	0.00158363	1	1269	13.1067	2	11.1067		not proximal	2.30204
	nicotinamide ribonucleotide (NMN)	KBTBD8	0.00159269	-1	1269	13.1067	2	11.1067		not proximal	2.30204
	methionine	SYNGR3	0.00159283	1	120	4.01801	2	2.01801		not proximal	1.1219
	nicotinamide ribonucleotide (NMN)	SSBP1	0.00159329	1	1269	13.1067	2	11.1067		not proximal	2.30204
	ornithine	WFDC12	0.00159406	-1	17	4.25221	2	2.25221		not proximal	0.141352
	glycerophosphorylcholine (GPC)	OSTC	0.00159745	-1	112	4.41777	2	2.41777		not proximal	2.52766
	beta-alanine	TJP3	0.00160268	-1	72	5.18044	2	3.18044		not proximal	0.856024
	nicotinamide adenine dinucleotide (NAD+)	ECI1	0.00160305	1	51	9.88256	2	7.88256		significant	0.309254
	nicotinamide ribonucleotide (NMN)	PPP1R3C	0.00160333	1	1269	13.1067	2	11.1067		not proximal	2.30204
	methionine	HCN2	0.00161022	1	120	4.01801	2	2.01801		not proximal	1.1219
	nicotinamide adenine dinucleotide (NAD+)	NDUFA1	0.00161209	1	51	9.88256	2	7.88256		significant	0.309254
	kynurenine	LYPD6	0.00161973	-1	225	12.3032	2	10.3032		not proximal	22.0137
	nicotinamide adenine dinucleotide (NAD+)	ADAMTS1	0.00162019	-1	862	9.57331	2	7.57331		not proximal	0.309254
	kynurenine	PPP1R1A	0.0016301	-1	225	12.3032	2	10.3032		not proximal	22.0137
	nicotinamide adenine dinucleotide (NAD+)	PYHIN1	0.00163176	-1	862	9.57331	2	7.57331		not proximal	0.309254
	kynurenine	IVNS1ABP	0.00163554	1	225	12.3032	2	10.3032		not proximal	22.0137
	nicotinamide adenine dinucleotide (NAD+)	MSRB3	0.00163606	-1	862	9.57331	2	7.57331		not proximal	0.309254
	kynurenine	ZBP1	0.00164433	1	225	12.3032	2	10.3032		not proximal	22.0137
	nicotinamide adenine dinucleotide (NAD+)	CD300A	0.00164581	-1	862	9.57331	2	7.57331		not proximal	0.309254
	beta-alanine	HPCAL1	0.00164657	1	72	5.18044	2	3.18044		not proximal	0.856024
	kynurenine	PRF1	0.00164743	1	225	12.3032	2	10.3032		not proximal	22.0137
	N-acetylaspartate (NAA)	GNL3	0.00164778	1	101	4.59277	2	2.59277		not proximal	1.44476
	tryptophan	NELL1	0.00165123	1	56	3.95726	2	1.95726		not proximal	4.79116
	nicotinamide ribonucleotide (NMN)	STRADB	0.00166404	1	1269	13.1067	2	11.1067		not proximal	2.30204
	nicotinamide adenine dinucleotide (NAD+)	FSTL1	0.0016648	-1	862	9.57331	2	7.57331		not proximal	0.309254
	nicotinamide ribonucleotide (NMN)	HAS2	0.00166548	-1	1269	13.1067	2	11.1067		not proximal	2.30204
	nicotinamide ribonucleotide (NMN)	CXCL3	0.00167222	-1	1269	13.1067	2	11.1067		not proximal	2.30204
	nicotinamide ribonucleotide (NMN)	NDUFB9	0.00167224	1	1269	13.1067	2	11.1067		not proximal	2.30204
	nicotinamide ribonucleotide (NMN)	MEFV	0.0016749	-1	1269	13.1067	2	11.1067		not proximal	2.30204
	nicotinamide ribonucleotide (NMN)	GJB6	0.00167839	-1	1269	13.1067	2	11.1067		not proximal	2.30204
	nicotinamide ribonucleotide (NMN)	SLC26A8	0.0016796	-1	1269	13.1067	2	11.1067		not proximal	2.30204
	kynurenine	MAGI2	0.00167964	-1	225	12.3032	2	10.3032		not proximal	22.0137
	nicotinamide ribonucleotide (NMN)	TNFRSF8	0.00167985	-1	1269	13.1067	2	11.1067		not proximal	2.30204
	nicotinamide ribonucleotide (NMN)	IFI44L	0.00168269	-1	1269	13.1067	2	11.1067		not proximal	2.30204
	methionine	SEMA4G	0.00168445	-1	120	4.01801	2	2.01801		not proximal	1.1219
	nicotinamide ribonucleotide (NMN)	ITGAM	0.00169217	-1	1269	13.1067	2	11.1067		not proximal	2.30204
	beta-alanine	AP5B1	0.00169574	-1	72	5.18044	2	3.18044		not proximal	0.856024
	nicotinamide ribonucleotide (NMN)	NIPSNAP1	0.00169783	1	1269	13.1067	2	11.1067		not proximal	2.30204
	alanine	PACS1	0.00170014	-1	146	4.6859	2	2.6859		not proximal	0.850798
	kynurenine	PSD3	0.00170383	-1	225	12.3032	2	10.3032		not proximal	22.0137
	nicotinamide adenine dinucleotide (NAD+)	RGS13	0.00171298	-1	862	9.57331	2	7.57331		not proximal	0.309254
	nicotinamide adenine dinucleotide (NAD+)	SLC4A7	0.0017147	-1	862	9.57331	2	7.57331		not proximal	0.309254
	kynurenine	NKG7	0.00171491	1	225	12.3032	2	10.3032		not proximal	22.0137
	nicotinamide adenine dinucleotide (NAD+)	NOD2	0.00171526	-1	862	9.57331	2	7.57331		not proximal	0.309254
	beta-alanine	PVALB	0.00172326	-1	72	5.18044	2	3.18044		not proximal	0.856024
	nicotinamide ribonucleotide (NMN)	CD300C	0.00172401	-1	1269	13.1067	2	11.1067		not proximal	2.30204
	alanine	TPST2	0.00172498	-1	146	4.6859	2	2.6859		not proximal	0.850798
	kynurenine	ISG15	0.00173048	1	225	12.3032	2	10.3032		not proximal	22.0137
	beta-alanine	MIR1915HG	0.00173433	1	72	5.18044	2	3.18044		not proximal	0.856024
	nicotinamide adenine dinucleotide (NAD+)	GZMH	0.00173711	-1	862	9.57331	2	7.57331		not proximal	0.309254
	nicotinamide adenine dinucleotide (NAD+)	SPON2	0.00173811	-1	862	9.57331	2	7.57331		not proximal	0.309254
	nicotinamide adenine dinucleotide (NAD+)	EMILIN1	0.00174006	-1	862	9.57331	2	7.57331		not proximal	0.309254
	nicotinamide ribonucleotide (NMN)	ACTR2	0.00174298	-1	1269	13.1067	2	11.1067		not proximal	2.30204
	kynurenine	CD8A	0.00174496	1	225	12.3032	2	10.3032		not proximal	22.0137
	nicotinamide ribonucleotide (NMN)	ZDHHC4	0.00174533	1	1269	13.1067	2	11.1067		not proximal	2.30204
	nicotinamide ribonucleotide (NMN)	VAMP1	0.0017497	-1	1269	13.1067	2	11.1067		not proximal	2.30204
	methionine	ALDH9A1	0.00175528	-1	11	5.13991	2	3.13991		significant	1.1219
	nicotinamide ribonucleotide (NMN)	AKR1C1	0.00175777	1	28	15.4088	2	13.4088		significant	2.30204
	nicotinamide adenine dinucleotide (NAD+)	ST8SIA1	0.00175814	-1	51	9.88256	2	7.88256		significant	0.309254
	nicotinamide ribonucleotide (NMN)	MMP19	0.00175889	-1	1269	13.1067	2	11.1067		not proximal	2.30204
	nicotinamide ribonucleotide (NMN)	DCLRE1C	0.00176139	-1	1269	13.1067	2	11.1067		not proximal	2.30204
	creatine	GAS2L1	0.00176181	1	15	2.80658	2	0.806576		not proximal	0.237067
	nicotinamide ribonucleotide (NMN)	HSD17B8	0.00176663	1	28	15.4088	2	13.4088		significant	2.30204
	nicotinamide ribonucleotide (NMN)	DDX60L	0.00177331	-1	1269	13.1067	2	11.1067		not proximal	2.30204
	nicotinamide adenine dinucleotide (NAD+)	SLC28A3	0.0017752	-1	862	9.57331	2	7.57331		not proximal	0.309254
	nicotinamide ribonucleotide (NMN)	RPS19BP1	0.00177662	1	1269	13.1067	2	11.1067		not proximal	2.30204
	nicotinamide ribonucleotide (NMN)	SHISAL1	0.00177881	-1	1269	13.1067	2	11.1067		not proximal	2.30204
	N-acetylaspartate (NAA)	PROCR	0.00178523	-1	101	4.59277	2	2.59277		not proximal	1.44476
	nicotinamide ribonucleotide (NMN)	PALD1	0.00178548	-1	1269	13.1067	2	11.1067		not proximal	2.30204
	nicotinamide adenine dinucleotide (NAD+)	SLC2A6	0.00179274	-1	51	9.88256	2	7.88256		significant	0.309254
	nicotinamide adenine dinucleotide (NAD+)	TBX21	0.00179557	-1	862	9.57331	2	7.57331		not proximal	0.309254
	alanine	TSTD2	0.00180425	-1	146	4.6859	2	2.6859		not proximal	0.850798
	kynurenine	INTS6L	0.00180454	1	225	12.3032	2	10.3032		not proximal	22.0137
	nicotinamide ribonucleotide (NMN)	DUS4L	0.00180924	1	1269	13.1067	2	11.1067		not proximal	2.30204
	nicotinamide ribonucleotide (NMN)	NDUFB5	0.00181301	1	1269	13.1067	2	11.1067		not proximal	2.30204
	nicotinamide ribonucleotide (NMN)	PTPN6	0.00181345	-1	1269	13.1067	2	11.1067		not proximal	2.30204
	nicotinamide adenine dinucleotide (NAD+)	FEZ1	0.0018138	-1	862	9.57331	2	7.57331		not proximal	0.309254
	nicotinamide ribonucleotide (NMN)	CHI3L2	0.00181476	-1	1269	13.1067	2	11.1067		not proximal	2.30204
	nicotinamide ribonucleotide (NMN)	CR2	0.00182518	-1	1269	13.1067	2	11.1067		not proximal	2.30204
	glycerophosphorylcholine (GPC)	TRAM2	0.00182925	-1	112	4.41777	2	2.41777		not proximal	2.52766
	nicotinamide ribonucleotide (NMN)	TACC3	0.00183538	-1	1269	13.1067	2	11.1067		not proximal	2.30204
	kynurenine	PDZK1IP1	0.00184353	1	225	12.3032	2	10.3032		not proximal	22.0137
	nicotinamide adenine dinucleotide (NAD+)	NFAM1	0.00184489	-1	862	9.57331	2	7.57331		not proximal	0.309254
	nicotinamide adenine dinucleotide (NAD+)	NABP1	0.00184512	-1	862	9.57331	2	7.57331		not proximal	0.309254
	nicotinamide adenine dinucleotide (NAD+)	WSB2	0.00184745	1	862	9.57331	2	7.57331		not proximal	0.309254
	nicotinamide adenine dinucleotide (NAD+)	CD209	0.00184764	-1	862	9.57331	2	7.57331		not proximal	0.309254
	kynurenine	CCL5	0.0018489	1	225	12.3032	2	10.3032		not proximal	22.0137
	nicotinamide adenine dinucleotide (NAD+)	PAPPA	0.00185045	-1	862	9.57331	2	7.57331		not proximal	0.309254
	N-acetylaspartate (NAA)	CALML4	0.00185162	-1	101	4.59277	2	2.59277		not proximal	1.44476
	nicotinamide adenine dinucleotide (NAD+)	PSMD8	0.0018533	1	862	9.57331	2	7.57331		not proximal	0.309254
	nicotinamide adenine dinucleotide (NAD+)	C10orf55	0.00185479	-1	862	9.57331	2	7.57331		not proximal	0.309254
	nicotinamide ribonucleotide (NMN)	TYMP	0.0018651	-1	1269	13.1067	2	11.1067		not proximal	2.30204
	nicotinamide ribonucleotide (NMN)	IDO2	0.0018671	-1	1269	13.1067	2	11.1067		not proximal	2.30204
	nicotinamide adenine dinucleotide (NAD+)	ICAM1	0.00186816	-1	862	9.57331	2	7.57331		not proximal	0.309254
	guanine	ADPGK	0.00187799	1	88	4.72462	2	2.72462		not proximal	14.9126
	nicotinamide adenine dinucleotide (NAD+)	SKI	0.00188435	-1	862	9.57331	2	7.57331		not proximal	0.309254
	nicotinamide ribonucleotide (NMN)	TMEM141	0.00188635	1	1269	13.1067	2	11.1067		not proximal	2.30204
	nicotinamide adenine dinucleotide (NAD+)	HEG1	0.00188955	-1	862	9.57331	2	7.57331		not proximal	0.309254
	nicotinamide ribonucleotide (NMN)	MICOS13	0.00188968	1	1269	13.1067	2	11.1067		not proximal	2.30204
	nicotinamide adenine dinucleotide (NAD+)	STAB1	0.00189028	-1	862	9.57331	2	7.57331		not proximal	0.309254
	lactate	NDUFA1	0.00189082	1	5	2.89724	2	0.897244		significant	0.173895
	nicotinamide adenine dinucleotide (NAD+)	EPB41L2	0.00189222	-1	862	9.57331	2	7.57331		not proximal	0.309254
	nicotinamide adenine dinucleotide (NAD+)	REL	0.00189273	-1	862	9.57331	2	7.57331		not proximal	0.309254
	nicotinamide ribonucleotide (NMN)	TRAM2	0.00189287	-1	1269	13.1067	2	11.1067		not proximal	2.30204
	nicotinamide ribonucleotide (NMN)	SEPTIN6	0.00189525	-1	1269	13.1067	2	11.1067		not proximal	2.30204
	methionine	USP35	0.00191091	1	120	4.01801	2	2.01801		not proximal	1.1219
	nicotinamide adenine dinucleotide (NAD+)	NPHP4	0.00191199	-1	862	9.57331	2	7.57331		not proximal	0.309254
	nicotinamide adenine dinucleotide (NAD+)	CPXM1	0.0019217	-1	862	9.57331	2	7.57331		not proximal	0.309254
	guanine	NUP210	0.00193477	1	88	4.72462	2	2.72462		not proximal	14.9126
	nicotinamide adenine dinucleotide (NAD+)	POSTN	0.00193641	-1	862	9.57331	2	7.57331		not proximal	0.309254
	alanine	DPF3	0.00193879	1	146	4.6859	2	2.6859		not proximal	0.850798
	creatine	NRK	0.00194169	1	15	2.80658	2	0.806576		not proximal	0.237067
	nicotinamide adenine dinucleotide (NAD+)	HTR2B	0.00194295	-1	862	9.57331	2	7.57331		not proximal	0.309254
	nicotinamide adenine dinucleotide (NAD+)	FMO3	0.00194714	-1	51	9.88256	2	7.88256		significant	0.309254
	nicotinamide adenine dinucleotide (NAD+)	MEI1	0.00194793	-1	862	9.57331	2	7.57331		not proximal	0.309254
	alanine	LPCAT2	0.0019485	-1	146	4.6859	2	2.6859		not proximal	0.850798
	kynurenine	HLA-DRA	0.00194853	1	225	12.3032	2	10.3032		not proximal	22.0137
	kynurenine	DHRS2	0.00194941	-1	8	34.3169	2	32.3169		significant	22.0137
	alanine	IL20RA	0.00195707	-1	146	4.6859	2	2.6859		not proximal	0.850798
	alanine	JAZF1	0.00195738	-1	146	4.6859	2	2.6859		not proximal	0.850798
	alanine	HTT	0.00195803	-1	146	4.6859	2	2.6859		not proximal	0.850798
	cystine	SLC34A1	0.00195956	1	13	3.38444	2	1.38444		not proximal	2.4438
	nicotinamide adenine dinucleotide (NAD+)	C1QC	0.00196391	-1	862	9.57331	2	7.57331		not proximal	0.309254
	nicotinamide adenine dinucleotide (NAD+)	TMEM119	0.0019666	-1	862	9.57331	2	7.57331		not proximal	0.309254
	kynurenine	IL7	0.00196747	1	225	12.3032	2	10.3032		not proximal	22.0137
	nicotinamide ribonucleotide (NMN)	MTFMT	0.00197083	1	1269	13.1067	2	11.1067		not proximal	2.30204
	alanine	SRSF9	0.00197087	-1	146	4.6859	2	2.6859		not proximal	0.850798
	methionine	SPEG	0.00197136	1	120	4.01801	2	2.01801		not proximal	1.1219
	nicotinamide adenine dinucleotide (NAD+)	PSMB9	0.00197151	-1	862	9.57331	2	7.57331		not proximal	0.309254
	nicotinamide adenine dinucleotide (NAD+)	GPR68	0.00197227	-1	862	9.57331	2	7.57331		not proximal	0.309254
	lactate	H2BC8	0.00197442	1	12	2.70456	2	0.704561	H2BC8	not proximal	0.173895
	nicotinamide adenine dinucleotide (NAD+)	NLRC5	0.00197553	-1	862	9.57331	2	7.57331		not proximal	0.309254
	nicotinamide ribonucleotide (NMN)	SLC25A3	0.00197967	1	1269	13.1067	2	11.1067		not proximal	2.30204
	nicotinamide ribonucleotide (NMN)	AIFM1	0.00198098	1	1269	13.1067	2	11.1067		not proximal	2.30204
	nicotinamide adenine dinucleotide (NAD+)	CLECL1	0.00198357	-1	862	9.57331	2	7.57331		not proximal	0.309254
	nicotinamide ribonucleotide (NMN)	GBP6	0.00198872	-1	1269	13.1067	2	11.1067		not proximal	2.30204
	kynurenine	HLA-DOA	0.00199476	1	225	12.3032	2	10.3032		not proximal	22.0137
	kynurenine	OAS2	0.00199626	1	225	12.3032	2	10.3032		not proximal	22.0137
	nicotinamide adenine dinucleotide (NAD+)	STX11	0.0019984	-1	862	9.57331	2	7.57331		not proximal	0.309254
	glycerophosphorylcholine (GPC)	NMNAT3	0.00199994	1	112	4.41777	2	2.41777		not proximal	2.52766
	nicotinamide ribonucleotide (NMN)	APOL4	0.00200234	-1	1269	13.1067	2	11.1067		not proximal	2.30204
	nicotinamide adenine dinucleotide (NAD+)	HLA-DQB2	0.00200241	-1	862	9.57331	2	7.57331		not proximal	0.309254
	nicotinamide adenine dinucleotide (NAD+)	CHCHD2	0.00201109	1	862	9.57331	2	7.57331		not proximal	0.309254
	methionine	NEXN	0.00201131	1	120	4.01801	2	2.01801		not proximal	1.1219
	nicotinamide adenine dinucleotide (NAD+)	OAS2	0.00201256	-1	862	9.57331	2	7.57331		not proximal	0.309254
	nicotinamide ribonucleotide (NMN)	WDR86	0.00201463	-1	1269	13.1067	2	11.1067		not proximal	2.30204
	nicotinamide ribonucleotide (NMN)	DNAH8	0.0020191	-1	1269	13.1067	2	11.1067		not proximal	2.30204
	nicotinamide ribonucleotide (NMN)	GFM2	0.00201965	1	1269	13.1067	2	11.1067		not proximal	2.30204
	nicotinamide adenine dinucleotide (NAD+)	VDAC2	0.00202374	1	862	9.57331	2	7.57331		not proximal	0.309254
	nicotinamide ribonucleotide (NMN)	WDR49	0.00203227	-1	1269	13.1067	2	11.1067		not proximal	2.30204
	palmitate (16:0)	TLL1	0.00204098	1	9	3.19077	2	1.19077		not proximal	0.498824
	nicotinamide ribonucleotide (NMN)	ACAA2	0.00204242	1	28	15.4088	2	13.4088		significant	2.30204
	alanine	ZNF81	0.00204406	-1	146	4.6859	2	2.6859		not proximal	0.850798
	guanine	PRAP1	0.00205544	-1	88	4.72462	2	2.72462		not proximal	14.9126
	nicotinamide ribonucleotide (NMN)	YAE1	0.00205693	1	1269	13.1067	2	11.1067		not proximal	2.30204
	nicotinamide ribonucleotide (NMN)	ACOT6	0.00206131	1	1269	13.1067	2	11.1067		not proximal	2.30204
	glutathione, oxidized (GSSG)	CDCP1	0.00206534	1	40	4.28343	2	2.28343		not proximal	6.31115
	nicotinamide ribonucleotide (NMN)	AKAP1	0.00206737	1	1269	13.1067	2	11.1067		not proximal	2.30204
	nicotinamide ribonucleotide (NMN)	TIFAB	0.00206776	-1	1269	13.1067	2	11.1067		not proximal	2.30204
	nicotinamide ribonucleotide (NMN)	LMBR1	0.00207088	1	1269	13.1067	2	11.1067		not proximal	2.30204
	alanine	MAN2B2	0.00207987	-1	146	4.6859	2	2.6859		not proximal	0.850798
	alanine	SENP1	0.00208035	-1	146	4.6859	2	2.6859		not proximal	0.850798
	nicotinamide ribonucleotide (NMN)	ANKDD1A	0.0020829	-1	1269	13.1067	2	11.1067		not proximal	2.30204
	glycerophosphorylcholine (GPC)	SULF1	0.0020846	-1	112	4.41777	2	2.41777		not proximal	2.52766
	nicotinamide ribonucleotide (NMN)	STX11	0.00208496	-1	1269	13.1067	2	11.1067		not proximal	2.30204
	nicotinamide adenine dinucleotide (NAD+)	CXCL12	0.00209188	-1	862	9.57331	2	7.57331		not proximal	0.309254
	nicotinamide adenine dinucleotide (NAD+)	UTRN	0.00210105	-1	862	9.57331	2	7.57331		not proximal	0.309254
	nicotinamide ribonucleotide (NMN)	ESRRA	0.00210223	1	1269	13.1067	2	11.1067		not proximal	2.30204
	nicotinamide ribonucleotide (NMN)	FLT3	0.00210438	-1	1269	13.1067	2	11.1067		not proximal	2.30204
	nicotinamide ribonucleotide (NMN)	FUT7	0.00210459	-1	1269	13.1067	2	11.1067		not proximal	2.30204
	alanine	EP400	0.00210648	-1	146	4.6859	2	2.6859		not proximal	0.850798
	beta-alanine	PPM1J	0.00210837	-1	72	5.18044	2	3.18044		not proximal	0.856024
	nicotinamide adenine dinucleotide (NAD+)	CFH	0.0021098	-1	862	9.57331	2	7.57331		not proximal	0.309254
	nicotinamide ribonucleotide (NMN)	MIEN1	0.00211517	1	1269	13.1067	2	11.1067		not proximal	2.30204
	beta-alanine	KCNE3	0.00211525	1	72	5.18044	2	3.18044		not proximal	0.856024
	tryptophan	NAT8L	0.00212262	1	56	3.95726	2	1.95726		not proximal	4.79116
	nicotinamide adenine dinucleotide (NAD+)	LETMD1	0.00212406	1	862	9.57331	2	7.57331		not proximal	0.309254
	N-acetylaspartate (NAA)	FGF9	0.00212563	1	101	4.59277	2	2.59277		not proximal	1.44476
	nicotinamide ribonucleotide (NMN)	PSMD8	0.00213184	1	1269	13.1067	2	11.1067		not proximal	2.30204
	nicotinamide adenine dinucleotide (NAD+)	TMEM71	0.00213596	-1	862	9.57331	2	7.57331		not proximal	0.309254
	nicotinamide adenine dinucleotide (NAD+)	ZNF469	0.00213613	-1	862	9.57331	2	7.57331		not proximal	0.309254
	nicotinamide ribonucleotide (NMN)	ATP5MF	0.00213622	1	1269	13.1067	2	11.1067		not proximal	2.30204
	nicotinamide ribonucleotide (NMN)	CINP	0.00214186	1	1269	13.1067	2	11.1067		not proximal	2.30204
	nicotinamide ribonucleotide (NMN)	RASGEF1B	0.00214197	-1	1269	13.1067	2	11.1067		not proximal	2.30204
	tryptophan	CCDC78	0.00214575	1	56	3.95726	2	1.95726		not proximal	4.79116
	alanine	PRTG	0.0021464	-1	146	4.6859	2	2.6859		not proximal	0.850798
	nicotinamide ribonucleotide (NMN)	RESF1	0.00215739	-1	1269	13.1067	2	11.1067		not proximal	2.30204
	nicotinamide ribonucleotide (NMN)	UQCR11	0.00217267	1	1269	13.1067	2	11.1067		not proximal	2.30204
	nicotinamide ribonucleotide (NMN)	KLRC3	0.00217514	-1	1269	13.1067	2	11.1067		not proximal	2.30204
	lactate	H2AC8	0.00217717	1	12	2.70456	2	0.704561		not proximal	0.173895
	cystine	VMA21	0.00217834	-1	13	3.38444	2	1.38444		not proximal	2.4438
	nicotinamide adenine dinucleotide (NAD+)	PDPN	0.00218156	-1	862	9.57331	2	7.57331		not proximal	0.309254
	nicotinamide ribonucleotide (NMN)	CDIPT	0.00218654	1	1269	13.1067	2	11.1067		not proximal	2.30204
	glycerophosphorylcholine (GPC)	PPP1R26	0.00219338	1	112	4.41777	2	2.41777		not proximal	2.52766
	cystine	FOXD1	0.0021944	-1	13	3.38444	2	1.38444		not proximal	2.4438
	nicotinamide ribonucleotide (NMN)	SDHB	0.00221668	1	1269	13.1067	2	11.1067		not proximal	2.30204
	nicotinamide adenine dinucleotide (NAD+)	PREX1	0.00221784	-1	862	9.57331	2	7.57331		not proximal	0.309254
	nicotinamide adenine dinucleotide (NAD+)	XCL1	0.00221846	-1	862	9.57331	2	7.57331		not proximal	0.309254
	nicotinamide adenine dinucleotide (NAD+)	CAMK4	0.00222629	-1	862	9.57331	2	7.57331		not proximal	0.309254
	nicotinamide ribonucleotide (NMN)	TSHB	0.00222802	-1	1269	13.1067	2	11.1067		not proximal	2.30204
	nicotinamide adenine dinucleotide (NAD+)	NCR3	0.00223094	-1	862	9.57331	2	7.57331		not proximal	0.309254
	nicotinamide adenine dinucleotide (NAD+)	IRAK3	0.00223154	-1	862	9.57331	2	7.57331		not proximal	0.309254
	tryptophan	RNF138	0.00223315	-1	56	3.95726	2	1.95726		not proximal	4.79116
	lactate	CKS2	0.00224039	1	12	2.70456	2	0.704561		not proximal	0.173895
	nicotinamide adenine dinucleotide (NAD+)	BCL2A1	0.00224803	-1	862	9.57331	2	7.57331		not proximal	0.309254
	nicotinamide ribonucleotide (NMN)	EIF4A1	0.00224936	-1	1269	13.1067	2	11.1067		not proximal	2.30204
	nicotinamide ribonucleotide (NMN)	PRKD3	0.00225082	-1	1269	13.1067	2	11.1067		not proximal	2.30204
	nicotinamide ribonucleotide (NMN)	TCTA	0.002255	1	1269	13.1067	2	11.1067		not proximal	2.30204
	tryptophan	SERPINA5	0.00226544	1	56	3.95726	2	1.95726		not proximal	4.79116
	phosphocholine	EIF3L	0.00226575	1	14	2.94214	2	0.942137		not proximal	0.633998
	phosphocholine	DLG3	0.00226709	1	14	2.94214	2	0.942137		not proximal	0.633998
	methionine	ZBTB47	0.00227516	1	120	4.01801	2	2.01801		not proximal	1.1219
	nicotinamide ribonucleotide (NMN)	BUD31	0.00227813	1	1269	13.1067	2	11.1067		not proximal	2.30204
	glycerophosphorylcholine (GPC)	CACNA1C	0.00228914	-1	112	4.41777	2	2.41777		not proximal	2.52766
	nicotinamide ribonucleotide (NMN)	NDE1	0.00229062	-1	1269	13.1067	2	11.1067		not proximal	2.30204
	nicotinamide ribonucleotide (NMN)	ARL9	0.00230243	-1	1269	13.1067	2	11.1067		not proximal	2.30204
	beta-alanine	ICA1	0.00230791	-1	72	5.18044	2	3.18044		not proximal	0.856024
	nicotinamide adenine dinucleotide (NAD+)	ACKR1	0.00230868	-1	862	9.57331	2	7.57331		not proximal	0.309254
	nicotinamide ribonucleotide (NMN)	RNASE2	0.00231184	-1	1269	13.1067	2	11.1067		not proximal	2.30204
	alanine	MIOX	0.00231192	1	146	4.6859	2	2.6859		not proximal	0.850798
	nicotinamide adenine dinucleotide (NAD+)	CCDC102B	0.002315	-1	862	9.57331	2	7.57331		not proximal	0.309254
	nicotinamide adenine dinucleotide (NAD+)	UBL5	0.00231558	1	862	9.57331	2	7.57331		not proximal	0.309254
	nicotinamide adenine dinucleotide (NAD+)	DUSP7	0.00231569	-1	862	9.57331	2	7.57331		not proximal	0.309254
	nicotinamide adenine dinucleotide (NAD+)	PTGDR	0.00231972	-1	862	9.57331	2	7.57331		not proximal	0.309254
	nicotinamide ribonucleotide (NMN)	RFTN1	0.00232072	-1	1269	13.1067	2	11.1067		not proximal	2.30204
	nicotinamide ribonucleotide (NMN)	PHACTR1	0.00232475	-1	1269	13.1067	2	11.1067		not proximal	2.30204
	nicotinamide ribonucleotide (NMN)	CYBC1	0.00232829	-1	1269	13.1067	2	11.1067		not proximal	2.30204
	nicotinamide adenine dinucleotide (NAD+)	JUN	0.0023423	-1	862	9.57331	2	7.57331		not proximal	0.309254
	taurine	C10orf88	0.0023465	1	16	3.53408	2	1.53408		not proximal	1.25144
	kynurenine	MX1	0.00235095	1	225	12.3032	2	10.3032		not proximal	22.0137
	nicotinamide adenine dinucleotide (NAD+)	MBNL1	0.00236299	-1	862	9.57331	2	7.57331		not proximal	0.309254
	nicotinamide ribonucleotide (NMN)	CCDC88C	0.00237415	-1	1269	13.1067	2	11.1067		not proximal	2.30204
	nicotinamide ribonucleotide (NMN)	OXA1L	0.0023747	1	1269	13.1067	2	11.1067		not proximal	2.30204
	glycerophosphorylcholine (GPC)	CAPZB	0.00237566	-1	112	4.41777	2	2.41777		not proximal	2.52766
	nicotinamide ribonucleotide (NMN)	ASB2	0.00238019	-1	1269	13.1067	2	11.1067		not proximal	2.30204
	beta-alanine	NFIC	0.00238443	-1	72	5.18044	2	3.18044		not proximal	0.856024
	nicotinamide ribonucleotide (NMN)	SPIC	0.00238891	-1	1269	13.1067	2	11.1067		not proximal	2.30204
	alanine	SPRYD3	0.00239065	-1	146	4.6859	2	2.6859		not proximal	0.850798
	nicotinamide adenine dinucleotide (NAD+)	PML	0.00239348	-1	862	9.57331	2	7.57331		not proximal	0.309254
	nicotinamide ribonucleotide (NMN)	SKP1	0.00239382	1	1269	13.1067	2	11.1067		not proximal	2.30204
	methionine	DENND11	0.00239554	-1	120	4.01801	2	2.01801		not proximal	1.1219
	kynurenine	TRNP1	0.00240423	-1	225	12.3032	2	10.3032		not proximal	22.0137
	nicotinamide adenine dinucleotide (NAD+)	KHDRBS2	0.00240481	-1	862	9.57331	2	7.57331		not proximal	0.309254
	nicotinamide adenine dinucleotide (NAD+)	ACTA2	0.00240608	-1	862	9.57331	2	7.57331		not proximal	0.309254
	nicotinamide ribonucleotide (NMN)	LANCL3	0.0024136	-1	1269	13.1067	2	11.1067		not proximal	2.30204
	nicotinamide ribonucleotide (NMN)	WSB2	0.00242926	1	1269	13.1067	2	11.1067		not proximal	2.30204
	nicotinamide ribonucleotide (NMN)	NDUFB11	0.00243526	1	1269	13.1067	2	11.1067		not proximal	2.30204
	nicotinamide ribonucleotide (NMN)	CLEC12A	0.00244352	-1	1269	13.1067	2	11.1067		not proximal	2.30204
	beta-alanine	ATOH7	0.00244728	1	72	5.18044	2	3.18044		not proximal	0.856024
	nicotinamide adenine dinucleotide (NAD+)	LYST	0.00244821	-1	862	9.57331	2	7.57331		not proximal	0.309254
	nicotinamide ribonucleotide (NMN)	ADAMDEC1	0.00244844	-1	1269	13.1067	2	11.1067		not proximal	2.30204
	nicotinamide adenine dinucleotide (NAD+)	FES	0.00245207	-1	862	9.57331	2	7.57331		not proximal	0.309254
	kynurenine	SDK2	0.00245244	-1	225	12.3032	2	10.3032		not proximal	22.0137
	nicotinamide ribonucleotide (NMN)	SERPINB9P1	0.00245691	-1	1269	13.1067	2	11.1067		not proximal	2.30204
	methionine	CORO7	0.00245924	1	120	4.01801	2	2.01801		not proximal	1.1219
	nicotinamide ribonucleotide (NMN)	CALHM6	0.00246204	-1	1269	13.1067	2	11.1067		not proximal	2.30204
	nicotinamide adenine dinucleotide (NAD+)	DPEP2	0.00247285	-1	862	9.57331	2	7.57331		not proximal	0.309254
	nicotinamide adenine dinucleotide (NAD+)	CYRIA	0.00248453	-1	862	9.57331	2	7.57331		not proximal	0.309254
	nicotinamide ribonucleotide (NMN)	POLR2J	0.00248828	1	1269	13.1067	2	11.1067		not proximal	2.30204
	alanine	NEU3	0.00248869	-1	11	5.5367	2	3.5367		significant	0.850798
	nicotinamide ribonucleotide (NMN)	GABRP	0.00249215	-1	1269	13.1067	2	11.1067		not proximal	2.30204
	nicotinamide adenine dinucleotide (NAD+)	GNGT2	0.00251128	-1	862	9.57331	2	7.57331		not proximal	0.309254
	alanine	DHX8	0.00251364	-1	146	4.6859	2	2.6859		not proximal	0.850798
	methionine	TCTN1	0.00252344	-1	120	4.01801	2	2.01801		not proximal	1.1219
	beta-alanine	DPYS	0.00252413	1	6	6.03647	2	4.03647		significant	0.856024
	glycerophosphorylcholine (GPC)	FUT8	0.00252925	-1	112	4.41777	2	2.41777		not proximal	2.52766
	methionine	SPINDOC	0.00253085	1	120	4.01801	2	2.01801		not proximal	1.1219
	beta-alanine	DENND2B	0.00253525	-1	72	5.18044	2	3.18044		not proximal	0.856024
	nicotinamide ribonucleotide (NMN)	HS3ST3B1	0.00253847	-1	1269	13.1067	2	11.1067		not proximal	2.30204
	alanine	ZFHX4	0.00254042	-1	146	4.6859	2	2.6859		not proximal	0.850798
	nicotinamide ribonucleotide (NMN)	PRAM1	0.00254931	-1	1269	13.1067	2	11.1067		not proximal	2.30204
	nicotinamide ribonucleotide (NMN)	EGR3	0.00255007	-1	1269	13.1067	2	11.1067		not proximal	2.30204
	nicotinamide adenine dinucleotide (NAD+)	NDUFV2	0.00255743	1	51	9.88256	2	7.88256		significant	0.309254
	nicotinamide ribonucleotide (NMN)	IVD	0.0025648	1	1269	13.1067	2	11.1067		not proximal	2.30204
	methionine	GRM1	0.00257042	1	120	4.01801	2	2.01801		not proximal	1.1219
	tryptophan	LRIG3	0.00257226	-1	56	3.95726	2	1.95726		not proximal	4.79116
	nicotinamide adenine dinucleotide (NAD+)	GIMAP8	0.00258156	-1	862	9.57331	2	7.57331		not proximal	0.309254
	kynurenine	OVOL2	0.00258351	-1	225	12.3032	2	10.3032		not proximal	22.0137
	alanine	MAPK15	0.00258828	1	146	4.6859	2	2.6859		not proximal	0.850798
	nicotinamide ribonucleotide (NMN)	NCR1	0.00259446	-1	1269	13.1067	2	11.1067		not proximal	2.30204
	kynurenine	CIDECP1	0.00259932	-1	225	12.3032	2	10.3032		not proximal	22.0137
	glycerophosphorylcholine (GPC)	OSTM1	0.00260099	-1	112	4.41777	2	2.41777		not proximal	2.52766
	nicotinamide adenine dinucleotide (NAD+)	VGLL3	0.0026043	-1	862	9.57331	2	7.57331		not proximal	0.309254
	nicotinamide adenine dinucleotide (NAD+)	ADAMDEC1	0.00260742	-1	862	9.57331	2	7.57331		not proximal	0.309254
	N-acetylaspartate (NAA)	PCP4	0.00260746	1	101	4.59277	2	2.59277		not proximal	1.44476
	nicotinamide ribonucleotide (NMN)	ST6GALNAC5	0.00261206	-1	1269	13.1067	2	11.1067		not proximal	2.30204
	nicotinamide ribonucleotide (NMN)	DNMT1	0.00261253	-1	1269	13.1067	2	11.1067		not proximal	2.30204
	nicotinamide ribonucleotide (NMN)	GPR84	0.00261557	-1	1269	13.1067	2	11.1067		not proximal	2.30204
	nicotinamide adenine dinucleotide (NAD+)	CD6	0.00261557	-1	862	9.57331	2	7.57331		not proximal	0.309254
	myristate (14:0)	RFLNB	0.00261774	1	10	2.80261	2	0.802611		not proximal	0.620252
	kynurenine	RASSF5	0.00262021	1	225	12.3032	2	10.3032		not proximal	22.0137
	alanine	ZBTB39	0.00262168	-1	146	4.6859	2	2.6859		not proximal	0.850798
	nicotinamide ribonucleotide (NMN)	BLM	0.00262187	-1	1269	13.1067	2	11.1067		not proximal	2.30204
	nicotinamide ribonucleotide (NMN)	FCAR	0.00262434	-1	1269	13.1067	2	11.1067		not proximal	2.30204
	nicotinamide ribonucleotide (NMN)	GTDC1	0.00262894	-1	1269	13.1067	2	11.1067		not proximal	2.30204
	glycerophosphorylcholine (GPC)	LZTS3	0.0026332	1	112	4.41777	2	2.41777		not proximal	2.52766
	nicotinamide ribonucleotide (NMN)	ALOX5AP	0.00263341	-1	1269	13.1067	2	11.1067		not proximal	2.30204
	kynurenine	ERBB4	0.002644	-1	225	12.3032	2	10.3032		not proximal	22.0137
	guanine	HNRNPUL1	0.00264535	1	88	4.72462	2	2.72462		not proximal	14.9126
	nicotinamide adenine dinucleotide (NAD+)	GGT5	0.00265558	-1	51	9.88256	2	7.88256		significant	0.309254
	kynurenine	CMPK2	0.00265795	1	225	12.3032	2	10.3032		not proximal	22.0137
	nicotinamide adenine dinucleotide (NAD+)	S100A4	0.00266633	-1	862	9.57331	2	7.57331		not proximal	0.309254
	glycerophosphorylcholine (GPC)	STK10	0.00266931	-1	112	4.41777	2	2.41777		not proximal	2.52766
	nicotinamide adenine dinucleotide (NAD+)	CCR2	0.00267224	-1	862	9.57331	2	7.57331		not proximal	0.309254
	methionine	C1orf43	0.00267237	-1	120	4.01801	2	2.01801		not proximal	1.1219
	glutathione, oxidized (GSSG)	LARS2	0.00267427	1	40	4.28343	2	2.28343		not proximal	6.31115
	kynurenine	GIT2	0.00267735	1	225	12.3032	2	10.3032		not proximal	22.0137
	glycerophosphorylcholine (GPC)	ASCC3	0.00267803	-1	112	4.41777	2	2.41777		not proximal	2.52766
	nicotinamide adenine dinucleotide (NAD+)	MFNG	0.00267876	-1	862	9.57331	2	7.57331		not proximal	0.309254
	nicotinamide ribonucleotide (NMN)	NYAP2	0.00268626	-1	1269	13.1067	2	11.1067		not proximal	2.30204
	nicotinamide ribonucleotide (NMN)	ARPC1A	0.00268888	1	1269	13.1067	2	11.1067		not proximal	2.30204
	nicotinamide adenine dinucleotide (NAD+)	ACSL5	0.00269274	-1	51	9.88256	2	7.88256		significant	0.309254
	nicotinamide adenine dinucleotide (NAD+)	P2RY14	0.00269348	-1	862	9.57331	2	7.57331		not proximal	0.309254
	nicotinamide ribonucleotide (NMN)	HECW1	0.00269608	-1	1269	13.1067	2	11.1067		not proximal	2.30204
	beta-alanine	BMPR1B	0.00269756	-1	72	5.18044	2	3.18044		not proximal	0.856024
	methionine	SLC6A12	0.00269793	-1	11	5.13991	2	3.13991		significant	1.1219
	methionine	PPP4R3B	0.00270364	-1	120	4.01801	2	2.01801		not proximal	1.1219
	beta-alanine	GBP4	0.0027053	1	72	5.18044	2	3.18044		not proximal	0.856024
	nicotinamide ribonucleotide (NMN)	PLXDC2	0.00270588	-1	1269	13.1067	2	11.1067		not proximal	2.30204
	methionine	SSC5D	0.0027073	1	120	4.01801	2	2.01801		not proximal	1.1219
	glycerophosphorylcholine (GPC)	CYRIA	0.00271251	-1	112	4.41777	2	2.41777		not proximal	2.52766
	nicotinamide ribonucleotide (NMN)	FYN	0.00271626	-1	1269	13.1067	2	11.1067		not proximal	2.30204
	nicotinamide ribonucleotide (NMN)	EMP3	0.00271813	-1	1269	13.1067	2	11.1067		not proximal	2.30204
	tryptophan	NUP88	0.00273202	-1	56	3.95726	2	1.95726		not proximal	4.79116
	nicotinamide adenine dinucleotide (NAD+)	C1orf54	0.00274004	-1	862	9.57331	2	7.57331		not proximal	0.309254
	beta-alanine	RSPH14	0.00274031	1	72	5.18044	2	3.18044		not proximal	0.856024
	nicotinamide ribonucleotide (NMN)	OCEL1	0.00275079	1	1269	13.1067	2	11.1067		not proximal	2.30204
	nicotinamide adenine dinucleotide (NAD+)	MMP2	0.00276025	-1	862	9.57331	2	7.57331		not proximal	0.309254
	nicotinamide adenine dinucleotide (NAD+)	PIM2	0.00276673	-1	862	9.57331	2	7.57331		not proximal	0.309254
	nicotinamide ribonucleotide (NMN)	MOAP1	0.00276895	1	1269	13.1067	2	11.1067		not proximal	2.30204
	tryptophan	SLC35D2	0.00277372	-1	56	3.95726	2	1.95726		not proximal	4.79116
	creatine	SYNC	0.0027746	1	15	2.80658	2	0.806576		not proximal	0.237067
	nicotinamide adenine dinucleotide (NAD+)	CYSLTR1	0.00277698	-1	862	9.57331	2	7.57331		not proximal	0.309254
	nicotinamide ribonucleotide (NMN)	TMEM120A	0.00278444	1	1269	13.1067	2	11.1067		not proximal	2.30204
	glycerophosphorylcholine (GPC)	TMEM154	0.00279409	-1	112	4.41777	2	2.41777		not proximal	2.52766
	guanine	CKAP5	0.002798	1	88	4.72462	2	2.72462		not proximal	14.9126
	nicotinamide adenine dinucleotide (NAD+)	MRAS	0.00279909	-1	862	9.57331	2	7.57331		not proximal	0.309254
	nicotinamide adenine dinucleotide (NAD+)	MICAL1	0.00280208	-1	862	9.57331	2	7.57331		not proximal	0.309254
	guanine	HDHD3	0.00280299	-1	88	4.72462	2	2.72462		not proximal	14.9126
	nicotinamide ribonucleotide (NMN)	RASGRP2	0.00280756	-1	1269	13.1067	2	11.1067		not proximal	2.30204
	nicotinamide adenine dinucleotide (NAD+)	FRMD6	0.00280762	-1	862	9.57331	2	7.57331		not proximal	0.309254
	nicotinamide adenine dinucleotide (NAD+)	PLAUR	0.00281184	-1	862	9.57331	2	7.57331		not proximal	0.309254
	nicotinamide adenine dinucleotide (NAD+)	FOSB	0.00282066	-1	862	9.57331	2	7.57331		not proximal	0.309254
	nicotinamide adenine dinucleotide (NAD+)	TNF	0.00282649	-1	862	9.57331	2	7.57331		not proximal	0.309254
	nicotinamide adenine dinucleotide (NAD+)	MRPL34	0.00282937	1	862	9.57331	2	7.57331		not proximal	0.309254
	methionine	SHLD2	0.00282983	-1	120	4.01801	2	2.01801		not proximal	1.1219
	nicotinamide adenine dinucleotide (NAD+)	UBE2M	0.0028307	1	862	9.57331	2	7.57331		not proximal	0.309254
	nicotinamide ribonucleotide (NMN)	HLA-DRA	0.00283257	-1	1269	13.1067	2	11.1067		not proximal	2.30204
	kynurenine	HLA-DQB2	0.00283445	1	225	12.3032	2	10.3032		not proximal	22.0137
	guanine	ANKS4B	0.00283753	-1	88	4.72462	2	2.72462		not proximal	14.9126
	nicotinamide adenine dinucleotide (NAD+)	MYG1	0.00286043	1	862	9.57331	2	7.57331		not proximal	0.309254
	tryptophan	PRKAR1B	0.00286902	1	56	3.95726	2	1.95726		not proximal	4.79116
	nicotinamide ribonucleotide (NMN)	UTS2	0.00286912	-1	1269	13.1067	2	11.1067		not proximal	2.30204
	alanine	EIF2AK4	0.00287225	-1	146	4.6859	2	2.6859		not proximal	0.850798
	nicotinamide ribonucleotide (NMN)	B3GALT5	0.00287548	-1	1269	13.1067	2	11.1067		not proximal	2.30204
	kynurenine	SECTM1	0.00287557	1	225	12.3032	2	10.3032		not proximal	22.0137
	nicotinamide ribonucleotide (NMN)	CFLAR	0.00287687	-1	1269	13.1067	2	11.1067		not proximal	2.30204
	N-acetylaspartate (NAA)	MCOLN3	0.00288093	1	101	4.59277	2	2.59277		not proximal	1.44476
	nicotinamide ribonucleotide (NMN)	FBXW7	0.00288828	-1	1269	13.1067	2	11.1067		not proximal	2.30204
	nicotinamide ribonucleotide (NMN)	VRK2	0.00288906	-1	1269	13.1067	2	11.1067		not proximal	2.30204
	nicotinamide ribonucleotide (NMN)	KLHDC10	0.00290006	1	1269	13.1067	2	11.1067		not proximal	2.30204
	beta-alanine	PLEKHA1	0.00290619	1	72	5.18044	2	3.18044		not proximal	0.856024
	N-acetylaspartate (NAA)	ANKS4B	0.00291175	-1	101	4.59277	2	2.59277		not proximal	1.44476
	nicotinamide ribonucleotide (NMN)	TUBB6	0.00293571	-1	1269	13.1067	2	11.1067		not proximal	2.30204
	glutathione, oxidized (GSSG)	METRNL	0.00293732	1	40	4.28343	2	2.28343		not proximal	6.31115
	nicotinamide ribonucleotide (NMN)	PVRIG	0.00295461	-1	1269	13.1067	2	11.1067		not proximal	2.30204
	nicotinamide adenine dinucleotide (NAD+)	PLA2G5	0.00295805	-1	862	9.57331	2	7.57331		not proximal	0.309254
	nicotinamide ribonucleotide (NMN)	WRAP73	0.00296125	-1	1269	13.1067	2	11.1067		not proximal	2.30204
	alanine	VGLL4	0.0029621	-1	146	4.6859	2	2.6859		not proximal	0.850798
	kynurenine	NAT8B	0.00296346	1	225	12.3032	2	10.3032		not proximal	22.0137
	nicotinamide ribonucleotide (NMN)	ASCL2	0.00296444	-1	1269	13.1067	2	11.1067		not proximal	2.30204
	kynurenine	OPTN	0.00296448	1	225	12.3032	2	10.3032		not proximal	22.0137
	creatine	KCND2	0.00296626	1	15	2.80658	2	0.806576		not proximal	0.237067
	nicotinamide adenine dinucleotide (NAD+)	CLMP	0.00297426	-1	862	9.57331	2	7.57331		not proximal	0.309254
	alanine	CLDN11	0.00297738	-1	146	4.6859	2	2.6859		not proximal	0.850798
	kynurenine	IFIT1	0.00297872	1	225	12.3032	2	10.3032		not proximal	22.0137
[truncated: 208,733+ more rows]

## Sheet: ext data fig. 5
Extended Data Fig. 5A	CCLE_ID	kynurenine	IDO1
	22RV1_PROSTATE	5.92896	0
	2313287_STOMACH	6.2015	0.02
	253J_URINARY_TRACT	6.82805	0.02
	253JBV_URINARY_TRACT	6.22449	0.01
	42MGBA_CENTRAL_NERVOUS_SYSTEM	5.74564	0.19
	5637_URINARY_TRACT	5.56047	0.44
	59M_OVARY	6.37663	13.16
	639V_URINARY_TRACT	5.85648	0.13
	647V_URINARY_TRACT	5.63896	0.19
	697_HAEMATOPOIETIC_AND_LYMPHOID_TISSUE	5.47385	0
	769P_KIDNEY	5.28982	0.02
	786O_KIDNEY	5.83427	0.02
	8305C_THYROID	5.45855	0.39
	8505C_THYROID	6.12968	0.1
	8MGBA_CENTRAL_NERVOUS_SYSTEM	6.32385	3.06
	A101D_SKIN	6.87442	1.9
	A172_CENTRAL_NERVOUS_SYSTEM	7.40044	0.17
	A204_SOFT_TISSUE	6.18272	2.44
	A2058_SKIN	6.01218	0
	A253_SALIVARY_GLAND	5.7444	0.22
	A2780_OVARY	6.03446	2.21
	A375_SKIN	5.71848	0
	A3KAW_HAEMATOPOIETIC_AND_LYMPHOID_TISSUE	6.49542	0.06
	A498_KIDNEY	5.46474	0.04
	A4FUK_HAEMATOPOIETIC_AND_LYMPHOID_TISSUE	6.30496	0.45
	A549_LUNG	5.37434	0.01
	A673_BONE	5.64604	0.3
	A704_KIDNEY	6.06401	0.05
	ABC1_LUNG	5.90231	0
	ACCMESO1_PLEURA	6.02796	4.03
	ACHN_KIDNEY	5.78019	0.02
	AGS_STOMACH	5.84807	0
	ALLSIL_HAEMATOPOIETIC_AND_LYMPHOID_TISSUE	5.92687	0.01
	AM38_CENTRAL_NERVOUS_SYSTEM	6.38439	0.13
	AML193_HAEMATOPOIETIC_AND_LYMPHOID_TISSUE	6.21446	0.02
	AMO1_HAEMATOPOIETIC_AND_LYMPHOID_TISSUE	5.78803	0
	AN3CA_ENDOMETRIUM	6.16255	0
	ASPC1_PANCREAS	5.62907	0.12
	AU565_BREAST	5.24436	0.01
	BC3C_URINARY_TRACT	5.55403	1.75
	BCP1_HAEMATOPOIETIC_AND_LYMPHOID_TISSUE	6.32554	0
	BCPAP_THYROID	6.41772	19.67
	BDCM_HAEMATOPOIETIC_AND_LYMPHOID_TISSUE	5.11806	0
	BEN_LUNG	5.76936	0
	BFTC905_URINARY_TRACT	5.88398	0.37
	BFTC909_KIDNEY	5.37842	0
	BHT101_THYROID	5.49076	0.37
	BHY_UPPER_AERODIGESTIVE_TRACT	5.84615	8.68
	BICR16_UPPER_AERODIGESTIVE_TRACT	5.60266	0.07
	BICR18_UPPER_AERODIGESTIVE_TRACT	5.84555	0
	BICR22_UPPER_AERODIGESTIVE_TRACT	5.9192	1.61
	BICR31_UPPER_AERODIGESTIVE_TRACT	6.27529	3.42
	BICR56_UPPER_AERODIGESTIVE_TRACT	5.65507	5.67
	BICR6_UPPER_AERODIGESTIVE_TRACT	5.40046	0.24
	BL41_HAEMATOPOIETIC_AND_LYMPHOID_TISSUE	5.4751	0.01
	BL70_HAEMATOPOIETIC_AND_LYMPHOID_TISSUE	6.12332	0
	BT20_BREAST	5.03638	0
	BT474_BREAST	5.9288	0
	BT483_BREAST	5.50625	0.1
	BT549_BREAST	6.00075	4.21
	BV173_HAEMATOPOIETIC_AND_LYMPHOID_TISSUE	5.46175	0.05
	BXPC3_PANCREAS	6.52856	7.64
	C2BBE1_LARGE_INTESTINE	5.72431	0
	C32_SKIN	5.87233	1.64
	CA46_HAEMATOPOIETIC_AND_LYMPHOID_TISSUE	5.15084	0
	CADOES1_BONE	6.42575	0
	CAKI1_KIDNEY	5.75795	0.44
	CAKI2_KIDNEY	5.62131	0.04
	CAL120_BREAST	5.83364	0.06
	CAL12T_LUNG	5.55972	0.07
	CAL148_BREAST	6.23557	0.04
	CAL27_UPPER_AERODIGESTIVE_TRACT	5.80426	37.76
	CAL29_URINARY_TRACT	5.70225	0.12
	CAL33_UPPER_AERODIGESTIVE_TRACT	5.93851	5.73
	CAL51_BREAST	6.18617	21.37
	CAL54_KIDNEY	5.9051	0
	CAL62_THYROID	5.8001	0
	CAL78_BONE	5.99382	1.78
	CAL851_BREAST	5.56504	0.89
	CALU1_LUNG	5.58203	0.59
	CALU3_LUNG	5.89612	1.43
	CALU6_LUNG	5.48126	0.07
	CAMA1_BREAST	5.61399	0
	CAOV3_OVARY	5.90005	0.33
	CAPAN1_PANCREAS	6.30964	0.08
	CAPAN2_PANCREAS	5.9866	0.05
	CAS1_CENTRAL_NERVOUS_SYSTEM	6.03279	0.32
	CCFSTTG1_CENTRAL_NERVOUS_SYSTEM	6.38727	0.7
	CCK81_LARGE_INTESTINE	5.53328	0
	CFPAC1_PANCREAS	6.35538	5.23
	CHAGOK1_LUNG	5.82186	0
	CHP126_AUTONOMIC_GANGLIA	6.36234	0
	CHP212_AUTONOMIC_GANGLIA	6.35244	0.58
	CI1_HAEMATOPOIETIC_AND_LYMPHOID_TISSUE	5.52891	0.04
	CJM_SKIN	6.88032	1.06
	CL11_LARGE_INTESTINE	6.4218	0
	CL14_LARGE_INTESTINE	5.88555	0.02
	CL34_LARGE_INTESTINE	5.9612	0.01
	CL40_LARGE_INTESTINE	6.58899	0
	CMK_HAEMATOPOIETIC_AND_LYMPHOID_TISSUE	5.85235	0
	CMLT1_HAEMATOPOIETIC_AND_LYMPHOID_TISSUE	5.83544	0
	COLO201_LARGE_INTESTINE	5.80017	0.04
	COLO320_LARGE_INTESTINE	6.17724	0.01
	COLO668_LUNG	5.51982	0
	COLO678_LARGE_INTESTINE	5.6989	0.03
	COLO679_SKIN	6.06098	0.01
	COLO680N_OESOPHAGUS	5.66445	0.01
	COLO684_ENDOMETRIUM	5.6757	0.09
	COLO741_SKIN	5.8291	0.26
	COLO783_SKIN	5.9456	0.17
	COLO792_SKIN	6.05181	0
	COLO800_SKIN	5.51213	0
	COLO829_SKIN	5.30227	0.11
	CORL105_LUNG	5.87869	0.05
	CORL23_LUNG	6.30314	0.06
	CORL24_LUNG	6.39179	0.02
	CORL279_LUNG	5.60207	0
	CORL311_LUNG	5.97478	0.1
	CORL47_LUNG	6.22028	0
	CORL88_LUNG	6.2696	0.03
	CORL95_LUNG	5.80527	0.16
	COV318_OVARY	5.57395	0.73
	COV362_OVARY	5.80896	4.22
	COV434_OVARY	5.77531	0.05
	COV644_OVARY	6.03311	0.13
	CW2_LARGE_INTESTINE	6.19279	0.01
	D283MED_CENTRAL_NERVOUS_SYSTEM	5.81259	0.04
	D341MED_CENTRAL_NERVOUS_SYSTEM	5.95926	0
	DANG_PANCREAS	6.04424	0.05
	DAOY_CENTRAL_NERVOUS_SYSTEM	5.68693	0.23
	DAUDI_HAEMATOPOIETIC_AND_LYMPHOID_TISSUE	6.43747	0.05
	DB_HAEMATOPOIETIC_AND_LYMPHOID_TISSUE	6.18411	0
	DBTRG05MG_CENTRAL_NERVOUS_SYSTEM	5.45441	0.28
	DEL_HAEMATOPOIETIC_AND_LYMPHOID_TISSUE	5.35319	0
	DETROIT562_UPPER_AERODIGESTIVE_TRACT	6.12956	8.33
	DKMG_CENTRAL_NERVOUS_SYSTEM	6.17237	0.03
	DMS114_LUNG	6.52605	0.45
	DMS153_LUNG	6.37677	0
	DMS273_LUNG	6.18578	0
	DMS454_LUNG	6.52689	0
	DMS53_LUNG	6.58822	0.08
	DMS79_LUNG	5.89503	0
	DND41_HAEMATOPOIETIC_AND_LYMPHOID_TISSUE	5.64683	0
	DOHH2_HAEMATOPOIETIC_AND_LYMPHOID_TISSUE	6.38306	0.11
	DU145_PROSTATE	5.54999	0.09
	DU4475_BREAST	6.28311	0
	DV90_LUNG	6.02867	0
	EB1_HAEMATOPOIETIC_AND_LYMPHOID_TISSUE	5.63499	0.06
	EBC1_LUNG	5.82727	0.24
	ECC10_STOMACH	5.65761	0
	ECC12_STOMACH	5.32123	0
	ECGI10_OESOPHAGUS	5.66495	0.21
	EFE184_ENDOMETRIUM	6.4734	38.94
	EFM19_BREAST	5.71161	0.01
	EFM192A_BREAST	5.40743	0.06
	EFO21_OVARY	7.12661	32.48
	EFO27_OVARY	6.96771	8.24
	EHEB_HAEMATOPOIETIC_AND_LYMPHOID_TISSUE	5.53095	0
	EJM_HAEMATOPOIETIC_AND_LYMPHOID_TISSUE	5.92512	0
	EKVX_LUNG	6.13916	0.03
	EM2_HAEMATOPOIETIC_AND_LYMPHOID_TISSUE	6.22308	0.01
	EN_ENDOMETRIUM	5.79942	0
	EOL1_HAEMATOPOIETIC_AND_LYMPHOID_TISSUE	6.33773	0.03
	EPLC272H_LUNG	5.69109	0.21
	ES2_OVARY	5.41782	0.01
	ESS1_ENDOMETRIUM	6.87044	0.83
	F36P_HAEMATOPOIETIC_AND_LYMPHOID_TISSUE	5.22814	0.03
	FADU_UPPER_AERODIGESTIVE_TRACT	5.9459	0.42
	FTC133_THYROID	7.18797	72.35
	FTC238_THYROID	5.50277	0
	FU97_STOMACH	5.38469	0
	FUOV1_OVARY	5.79018	0.02
	G292CLONEA141B1_BONE	6.92542	0.04
	G361_SKIN	5.71567	0.1
	G401_SOFT_TISSUE	6.71182	0
	G402_SOFT_TISSUE	5.35891	0
	GA10_HAEMATOPOIETIC_AND_LYMPHOID_TISSUE	6.83323	0.04
	GAMG_CENTRAL_NERVOUS_SYSTEM	5.73037	0.54
	GB1_CENTRAL_NERVOUS_SYSTEM	6.5479	0.46
	GCIY_STOMACH	7.07576	0
	GCT_SOFT_TISSUE	5.83591	2.56
	GDM1_HAEMATOPOIETIC_AND_LYMPHOID_TISSUE	5.72326	0
	GI1_CENTRAL_NERVOUS_SYSTEM	5.58899	0.06
	GMS10_CENTRAL_NERVOUS_SYSTEM	6.34747	23.71
	GOS3_CENTRAL_NERVOUS_SYSTEM	5.49889	0.72
	GP2D_LARGE_INTESTINE	5.53393	0
	GRANTA519_HAEMATOPOIETIC_AND_LYMPHOID_TISSUE	6.41878	0
	GSS_STOMACH	5.83349	0
	GSU_STOMACH	5.53822	0
	H4_CENTRAL_NERVOUS_SYSTEM	6.851	71.25
	HARA_LUNG	6.51598	0.09
	HCC1143_BREAST	5.62908	1.41
	HCC1171_LUNG	5.59987	0.03
	HCC1187_BREAST	6.26473	0.21
	HCC1195_LUNG	5.79094	0.04
	HCC1359_LUNG	5.52673	0.11
	HCC1395_BREAST	6.28755	0.02
	HCC1419_BREAST	5.15335	0
	HCC1428_BREAST	5.3079	0
	HCC1438_LUNG	6.12081	1.84
	HCC15_LUNG	6.08447	1.05
	HCC1500_BREAST	5.27319	0.04
	HCC1569_BREAST	5.75648	1.18
	HCC1588_LUNG	5.6485	0
	HCC1599_BREAST	5.47038	0.24
	HCC1806_BREAST	5.91828	10.61
	HCC1833_LUNG	5.20816	0.01
	HCC1937_BREAST	6.32384	0.18
	HCC1954_BREAST	6.50644	53.62
	HCC202_BREAST	5.23549	0.01
	HCC2108_LUNG	4.97228	0.05
	HCC2218_BREAST	6.07644	0.02
	HCC2279_LUNG	5.8897	0.93
	HCC2935_LUNG	6.31411	6.01
	HCC33_LUNG	6.30174	0.02
	HCC366_LUNG	6.02075	0.81
	HCC38_BREAST	6.04422	0.14
	HCC4006_LUNG	5.65693	1.89
	HCC44_LUNG	5.82279	0.01
	HCC56_LARGE_INTESTINE	5.74486	0.01
	HCC70_BREAST	5.8028	1.11
	HCC78_LUNG	7.44485	17.26
	HCC827_LUNG	5.6374	0.49
	HCC95_LUNG	5.80029	0.06
	HCT116_LARGE_INTESTINE	6.04931	0
	HCT15_LARGE_INTESTINE	6.26047	0.03
	HDLM2_HAEMATOPOIETIC_AND_LYMPHOID_TISSUE	6.29035	0.04
	HDMYZ_HAEMATOPOIETIC_AND_LYMPHOID_TISSUE	5.81102	0
	HDQP1_BREAST	5.95043	0.19
	HEC108_ENDOMETRIUM	6.14475	0
	HEC151_ENDOMETRIUM	5.98987	0
	HEC1A_ENDOMETRIUM	6.00927	0
	HEC1B_ENDOMETRIUM	5.62198	0
	HEC251_ENDOMETRIUM	5.75855	0.06
	HEC265_ENDOMETRIUM	6.08225	0
	HEC50B_ENDOMETRIUM	6.034	0.07
	HEC59_ENDOMETRIUM	5.89735	0
	HEC6_ENDOMETRIUM	5.94088	0
	HEL_HAEMATOPOIETIC_AND_LYMPHOID_TISSUE	6.30739	0
	HEL9217_HAEMATOPOIETIC_AND_LYMPHOID_TISSUE	5.1419	0
	HEP3B217_LIVER	5.43616	0
	HEPG2_LIVER	5.7789	0
	HEYA8_OVARY	6.04065	0.02
	HGC27_STOMACH	6.3564	0
	HH_HAEMATOPOIETIC_AND_LYMPHOID_TISSUE	5.66022	0
	HL60_HAEMATOPOIETIC_AND_LYMPHOID_TISSUE	5.94912	0
	HLF_LIVER	5.69858	0
	HLFA_FIBROBLAST	5.91409	0
	HMC18_BREAST	6.57603	0
	HMCB_SKIN	5.43633	0.08
	HOP62_LUNG	5.60582	0.46
	HOP92_LUNG	5.3333	0.01
	HOS_BONE	5.74764	0
	HPAC_PANCREAS	5.81664	0.02
	HPAFII_PANCREAS	6.94913	2.15
	HPBALL_HAEMATOPOIETIC_AND_LYMPHOID_TISSUE	5.64012	0
	HS229T_FIBROBLAST	5.60757	0.09
	HS294T_SKIN	5.55987	0.39
	HS578T_BREAST	5.58729	0.16
	HS606T_FIBROBLAST	6.04079	0.53
	HS611T_HAEMATOPOIETIC_AND_LYMPHOID_TISSUE	5.5849	0.18
	HS618T_FIBROBLAST	5.88398	0.25
	HS683_CENTRAL_NERVOUS_SYSTEM	6.69681	3.05
	HS688AT_FIBROBLAST	6.74758	0.09
	HS695T_SKIN	5.90743	0
	HS698T_FIBROBLAST	5.84623	0
	HS729_SOFT_TISSUE	5.83373	0.26
	HS746T_STOMACH	6.57089	2.57
	HS766T_PANCREAS	6.92882	1.52
	HS821T_FIBROBLAST	6.41527	0.06
	HS839T_FIBROBLAST	5.81354	0.1
	HS852T_SKIN	6.27245	3.7
	HS863T_FIBROBLAST	5.86558	0.06
	HS870T_FIBROBLAST	5.57541	0.08
	HS934T_FIBROBLAST	5.93369	0.1
	HS936T_SKIN	5.67631	0.01
	HS939T_SKIN	6.07026	0.5
	HS944T_SKIN	6.11177	3.21
	HSC2_UPPER_AERODIGESTIVE_TRACT	5.66379	0.1
	HSC4_UPPER_AERODIGESTIVE_TRACT	5.91521	0.33
	HT_HAEMATOPOIETIC_AND_LYMPHOID_TISSUE	6.48139	0
	HT1080_SOFT_TISSUE	6.01739	0
	HT115_LARGE_INTESTINE	5.60901	0
	HT1197_URINARY_TRACT	5.71515	0
	HT1376_URINARY_TRACT	5.93439	0.3
	HT144_SKIN	5.77715	0
	HT29_LARGE_INTESTINE	5.74313	0
	HT55_LARGE_INTESTINE	5.81284	0
	HUCCT1_BILIARY_TRACT	5.74747	0.5
	HUG1N_STOMACH	5.11459	0
	HUH1_LIVER	5.6158	0
	HUH28_BILIARY_TRACT	5.91216	0.23
	HUH6_LIVER	5.45027	0
	HUH7_LIVER	6.21565	0
	HUNS1_HAEMATOPOIETIC_AND_LYMPHOID_TISSUE	5.76842	0
	HUPT3_PANCREAS	6.62365	5.07
	HUPT4_PANCREAS	5.98395	0.19
	HUT78_HAEMATOPOIETIC_AND_LYMPHOID_TISSUE	6.42977	0
	IALM_LUNG	6.34536	0.18
	IGR1_SKIN	5.71454	0.01
	IGR37_SKIN	5.9861	0.01
	IGR39_SKIN	6.74587	89.92
	IGROV1_OVARY	6.06681	0.02
	IM95_STOMACH	5.90832	0
	IMR32_AUTONOMIC_GANGLIA	5.47666	0
	IPC298_SKIN	5.47146	0
	ISHIKAWAHERAKLIO02ER_ENDOMETRIUM	6.10535	0.5
	ISTMES1_PLEURA	5.56946	0.7
	ISTMES2_PLEURA	6.62915	0
	J82_URINARY_TRACT	7.11922	0.34
	JEKO1_HAEMATOPOIETIC_AND_LYMPHOID_TISSUE	5.84766	0.05
	JHH1_LIVER	5.48449	0.07
	JHH2_LIVER	6.07957	0
	JHH4_LIVER	5.32021	0.05
	JHH5_LIVER	5.26487	0.06
	JHH6_LIVER	5.84558	0.01
	JHH7_LIVER	7.26926	0
	JHOC5_OVARY	5.98488	0.06
	JHOM1_OVARY	6.07764	2.39
	JHOM2B_OVARY	5.55211	0
	JHOS2_OVARY	5.73926	1.04
	JHOS4_OVARY	6.22446	18.9
	JHUEM1_ENDOMETRIUM	5.68064	0.05
	JHUEM2_ENDOMETRIUM	5.75748	0
	JHUEM3_ENDOMETRIUM	5.60179	3.55
	JHUEM7_ENDOMETRIUM	5.76277	0.12
	JIMT1_BREAST	5.97599	0.37
	JJN3_HAEMATOPOIETIC_AND_LYMPHOID_TISSUE	5.89921	0.04
	JK1_HAEMATOPOIETIC_AND_LYMPHOID_TISSUE	6.7883	0
	JL1_PLEURA	6.81918	0
	JM1_HAEMATOPOIETIC_AND_LYMPHOID_TISSUE	6.61947	0.06
	JMSU1_URINARY_TRACT	5.53801	0.05
	JURKAT_HAEMATOPOIETIC_AND_LYMPHOID_TISSUE	6.27787	0
	JURLMK1_HAEMATOPOIETIC_AND_LYMPHOID_TISSUE	5.81887	0
	JVM2_HAEMATOPOIETIC_AND_LYMPHOID_TISSUE	5.33959	0
	JVM3_HAEMATOPOIETIC_AND_LYMPHOID_TISSUE	5.70994	0.02
	K029AX_SKIN	5.87078	0.15
	K562_HAEMATOPOIETIC_AND_LYMPHOID_TISSUE	5.58094	0.13
	KALS1_CENTRAL_NERVOUS_SYSTEM	5.95676	2.3
	KARPAS299_HAEMATOPOIETIC_AND_LYMPHOID_TISSUE	6.05125	0
	KARPAS422_HAEMATOPOIETIC_AND_LYMPHOID_TISSUE	6.52105	0.02
	KARPAS620_HAEMATOPOIETIC_AND_LYMPHOID_TISSUE	6.35831	0.04
	KASUMI1_HAEMATOPOIETIC_AND_LYMPHOID_TISSUE	5.72018	0
	KASUMI2_HAEMATOPOIETIC_AND_LYMPHOID_TISSUE	6.3179	0
	KASUMI6_HAEMATOPOIETIC_AND_LYMPHOID_TISSUE	5.56348	0
	KATOIII_STOMACH	6.0216	0.12
	KCL22_HAEMATOPOIETIC_AND_LYMPHOID_TISSUE	6.09782	0
	KE37_HAEMATOPOIETIC_AND_LYMPHOID_TISSUE	6.02462	0
	KE39_STOMACH	5.89176	0
	KE97_HAEMATOPOIETIC_AND_LYMPHOID_TISSUE	6.32057	0.4
	KELLY_AUTONOMIC_GANGLIA	5.71728	0
	KG1_HAEMATOPOIETIC_AND_LYMPHOID_TISSUE	5.5885	0.33
	KG1C_CENTRAL_NERVOUS_SYSTEM	6.92511	17.71
	KHM1B_HAEMATOPOIETIC_AND_LYMPHOID_TISSUE	6.41814	0
	KIJK_HAEMATOPOIETIC_AND_LYMPHOID_TISSUE	6.4267	0
	KLE_ENDOMETRIUM	6.68394	2.11
	KM12_LARGE_INTESTINE	5.61411	0
	KMBC2_URINARY_TRACT	5.83511	1.23
	KMH2_HAEMATOPOIETIC_AND_LYMPHOID_TISSUE	5.58674	0
	KMM1_HAEMATOPOIETIC_AND_LYMPHOID_TISSUE	5.29572	0
	KMRC1_KIDNEY	5.30368	0.05
	KMRC2_KIDNEY	6.05908	0
	KMRC20_KIDNEY	5.53278	0.05
	KMRC3_KIDNEY	5.99017	1.06
	KMS11_HAEMATOPOIETIC_AND_LYMPHOID_TISSUE	6.20843	0
	KMS12BM_HAEMATOPOIETIC_AND_LYMPHOID_TISSUE	5.5057	0.04
	KMS20_HAEMATOPOIETIC_AND_LYMPHOID_TISSUE	5.79294	0.06
	KMS21BM_HAEMATOPOIETIC_AND_LYMPHOID_TISSUE	6.41981	0.12
	KMS26_HAEMATOPOIETIC_AND_LYMPHOID_TISSUE	6.66298	0
	KMS27_HAEMATOPOIETIC_AND_LYMPHOID_TISSUE	6.2909	0
	KMS28BM_HAEMATOPOIETIC_AND_LYMPHOID_TISSUE	5.42001	0.11
	KMS34_HAEMATOPOIETIC_AND_LYMPHOID_TISSUE	6.05613	0
	KNS42_CENTRAL_NERVOUS_SYSTEM	5.85511	1.74
	KNS60_CENTRAL_NERVOUS_SYSTEM	5.07918	0.05
	KNS62_LUNG	6.25841	0.09
	KNS81_CENTRAL_NERVOUS_SYSTEM	6.31959	0.26
	KO52_HAEMATOPOIETIC_AND_LYMPHOID_TISSUE	6.14623	0.1
	KOPN8_HAEMATOPOIETIC_AND_LYMPHOID_TISSUE	6.54585	0
	KP2_PANCREAS	5.92768	0.16
	KP3_PANCREAS	6.00405	0.05
	KP4_PANCREAS	6.00262	0.08
	KPL1_BREAST	5.64522	0
	KPNRTBM1_AUTONOMIC_GANGLIA	5.71739	0
	KPNSI9S_AUTONOMIC_GANGLIA	6.1777	0.14
	KPNYN_AUTONOMIC_GANGLIA	5.71498	0
	KS1_CENTRAL_NERVOUS_SYSTEM	5.99009	0
	KU1919_URINARY_TRACT	5.84929	0
	KU812_HAEMATOPOIETIC_AND_LYMPHOID_TISSUE	5.58281	0
	KURAMOCHI_OVARY	5.86713	1.11
	KYM1_SOFT_TISSUE	5.52137	0.12
	KYO1_HAEMATOPOIETIC_AND_LYMPHOID_TISSUE	5.88482	0
	KYSE140_OESOPHAGUS	6.3387	0
	KYSE150_OESOPHAGUS	5.9503	0
	KYSE180_OESOPHAGUS	5.73361	0.01
	KYSE270_OESOPHAGUS	5.83831	0.04
	KYSE30_OESOPHAGUS	5.72318	0.07
	KYSE410_OESOPHAGUS	5.32237	0.04
	KYSE450_OESOPHAGUS	5.41943	0
	KYSE510_OESOPHAGUS	6.13836	1.69
	KYSE520_OESOPHAGUS	5.24463	0.07
	KYSE70_OESOPHAGUS	5.39863	0
	L1236_HAEMATOPOIETIC_AND_LYMPHOID_TISSUE	5.62323	0.04
	L33_PANCREAS	5.96357	1.68
	L363_HAEMATOPOIETIC_AND_LYMPHOID_TISSUE	5.46392	0
	L428_HAEMATOPOIETIC_AND_LYMPHOID_TISSUE	6.67045	3.7
	L540_HAEMATOPOIETIC_AND_LYMPHOID_TISSUE	5.59288	0
	LAMA84_HAEMATOPOIETIC_AND_LYMPHOID_TISSUE	5.68441	0.06
	LC1F_LUNG	5.8776	0
	LCLC103H_LUNG	6.08161	0.14
	LCLC97TM1_LUNG	6.49696	1.06
	LI7_LIVER	5.81288	0.5
	LK2_LUNG	5.7512	0.34
	LMSU_STOMACH	5.91466	0.05
	LN18_CENTRAL_NERVOUS_SYSTEM	6.03519	0.1
	LN229_CENTRAL_NERVOUS_SYSTEM	5.78169	0.17
	LNCAPCLONEFGC_PROSTATE	6.17282	0.06
	LOUCY_HAEMATOPOIETIC_AND_LYMPHOID_TISSUE	5.31333	0
	LOUNH91_LUNG	6.05297	3.24
	LOVO_LARGE_INTESTINE	6.95051	0
	LOXIMVI_SKIN	5.88398	0.04
	LP1_HAEMATOPOIETIC_AND_LYMPHOID_TISSUE	6.06127	0
	LS1034_LARGE_INTESTINE	5.99041	0
	LS123_LARGE_INTESTINE	6.04029	1.96
	LS180_LARGE_INTESTINE	6.33406	0
	LS411N_LARGE_INTESTINE	5.85692	0
	LS513_LARGE_INTESTINE	5.56556	0
	LU65_LUNG	6.0325	0
	LU99_LUNG	5.57187	0
	LUDLU1_LUNG	6.17596	0.02
	LXF289_LUNG	5.78569	0.06
	M059K_CENTRAL_NERVOUS_SYSTEM	5.13185	0.12
	M07E_HAEMATOPOIETIC_AND_LYMPHOID_TISSUE	5.60603	0
	MALME3M_SKIN	5.89621	0
	MC116_HAEMATOPOIETIC_AND_LYMPHOID_TISSUE	5.23618	0
	MCAS_OVARY	5.84984	0.03
	MCF7_BREAST	5.57057	0
	MDAMB134VI_BREAST	6.23477	0.02
	MDAMB157_BREAST	5.57809	8.27
	MDAMB175VII_BREAST	5.24702	0.08
	MDAMB231_BREAST	5.49578	0.77
	MDAMB361_BREAST	5.51788	0
	MDAMB415_BREAST	5.39651	0.07
	MDAMB435S_SKIN	5.32177	0.2
	MDAMB453_BREAST	5.83911	0
	MDAMB468_BREAST	6.03044	0.17
	MDAPCA2B_PROSTATE	5.50489	0
	MDST8_LARGE_INTESTINE	5.58984	0.31
	ME1_HAEMATOPOIETIC_AND_LYMPHOID_TISSUE	6.29129	0
	MEC1_HAEMATOPOIETIC_AND_LYMPHOID_TISSUE	5.14618	0
	MEG01_HAEMATOPOIETIC_AND_LYMPHOID_TISSUE	5.77485	0
	MELHO_SKIN	5.89094	0
	MELJUSO_SKIN	6.2398	0
	MESSA_SOFT_TISSUE	5.70818	0
	MEWO_SKIN	5.94577	0
	MFE280_ENDOMETRIUM	5.8145	0.03
	MFE296_ENDOMETRIUM	6.01998	0
	MFE319_ENDOMETRIUM	5.95347	0
	MG63_BONE	6.04855	0.13
	MHHCALL2_HAEMATOPOIETIC_AND_LYMPHOID_TISSUE	6.38671	0
	MHHCALL3_HAEMATOPOIETIC_AND_LYMPHOID_TISSUE	5.70956	0
	MHHCALL4_HAEMATOPOIETIC_AND_LYMPHOID_TISSUE	6.47264	0
	MHHES1_BONE	5.99799	0.28
	MHHNB11_AUTONOMIC_GANGLIA	5.33081	0
	MIAPACA2_PANCREAS	5.58886	0.02
	MINO_HAEMATOPOIETIC_AND_LYMPHOID_TISSUE	6.57235	0.02
	MJ_HAEMATOPOIETIC_AND_LYMPHOID_TISSUE	5.68869	0.07
	MKN1_STOMACH	6.68726	2.76
	MKN45_STOMACH	5.81112	0.04
	MKN7_STOMACH	6.25421	0.91
	MKN74_STOMACH	5.66246	0.05
	ML1_THYROID	6.80046	29.04
	MM1S_HAEMATOPOIETIC_AND_LYMPHOID_TISSUE	6.30625	0
	MOLM13_HAEMATOPOIETIC_AND_LYMPHOID_TISSUE	5.67488	0
	MOLM16_HAEMATOPOIETIC_AND_LYMPHOID_TISSUE	6.35362	0
	MOLM6_HAEMATOPOIETIC_AND_LYMPHOID_TISSUE	5.8208	0.02
	MOLP2_HAEMATOPOIETIC_AND_LYMPHOID_TISSUE	5.7123	0.03
	MOLP8_HAEMATOPOIETIC_AND_LYMPHOID_TISSUE	5.373	0.41
	MOLT13_HAEMATOPOIETIC_AND_LYMPHOID_TISSUE	6.5833	0.07
	MOLT16_HAEMATOPOIETIC_AND_LYMPHOID_TISSUE	5.83578	0
	MOLT3_HAEMATOPOIETIC_AND_LYMPHOID_TISSUE	6.33291	0
	MONOMAC1_HAEMATOPOIETIC_AND_LYMPHOID_TISSUE	6.08391	0.08
	MONOMAC6_HAEMATOPOIETIC_AND_LYMPHOID_TISSUE	6.20165	0
	MORCPR_LUNG	6.27499	0
	MSTO211H_PLEURA	6.08679	0.46
	MUTZ3_HAEMATOPOIETIC_AND_LYMPHOID_TISSUE	5.94662	0.16
	MUTZ5_HAEMATOPOIETIC_AND_LYMPHOID_TISSUE	6.40873	0.07
	MV411_HAEMATOPOIETIC_AND_LYMPHOID_TISSUE	5.69716	0
	NALM1_HAEMATOPOIETIC_AND_LYMPHOID_TISSUE	5.99706	0.01
	NALM6_HAEMATOPOIETIC_AND_LYMPHOID_TISSUE	5.5209	0
	NAMALWA_HAEMATOPOIETIC_AND_LYMPHOID_TISSUE	6.48843	0.01
	NB1_AUTONOMIC_GANGLIA	5.69957	0
	NB4_HAEMATOPOIETIC_AND_LYMPHOID_TISSUE	5.38178	0.01
	NCCSTCK140_STOMACH	5.43866	0.03
	NCIH1048_LUNG	6.40508	15.28
	NCIH1092_LUNG	6.36148	0.02
	NCIH1105_LUNG	6.3891	0.02
	NCIH1155_LUNG	5.76803	0
	NCIH1184_LUNG	6.23737	0
	NCIH1299_LUNG	6.25181	0
	NCIH1339_LUNG	5.42195	0
	NCIH1341_LUNG	5.60505	0.16
	NCIH1355_LUNG	5.5802	0.04
	NCIH1373_LUNG	5.88259	0.07
	NCIH1385_LUNG	5.89255	0.09
	NCIH1395_LUNG	5.75282	0.04
	NCIH1435_LUNG	5.65226	0
	NCIH1436_LUNG	6.22099	0
	NCIH1437_LUNG	5.69588	0.05
	NCIH146_LUNG	5.58588	0
	NCIH1563_LUNG	6.0822	0.04
	NCIH1568_LUNG	6.02278	0
	NCIH1573_LUNG	5.98583	0.08
	NCIH1581_LUNG	6.39522	0
	NCIH1618_LUNG	6.67012	0
	NCIH1623_LUNG	5.67804	0.03
	NCIH1648_LUNG	5.75989	6.76
	NCIH1650_LUNG	5.82419	0.04
	NCIH1651_LUNG	6.28821	0.68
	NCIH1666_LUNG	6.27733	0
	NCIH1693_LUNG	5.61841	0
	NCIH1694_LUNG	6.09322	0
	NCIH1703_LUNG	5.70653	0.04
	NCIH1734_LUNG	6.45156	10.98
	NCIH1755_LUNG	6.11393	0.03
	NCIH1781_LUNG	5.79541	2.98
	NCIH1792_LUNG	6.23622	4.52
	NCIH1793_LUNG	5.80565	0.05
	NCIH1836_LUNG	5.53881	0
	NCIH1838_LUNG	5.87865	0.07
	NCIH1869_LUNG	5.7919	0.33
	NCIH1876_LUNG	5.92109	0
	NCIH1915_LUNG	5.87819	0.02
	NCIH1930_LUNG	5.84779	0.1
	NCIH1944_LUNG	5.955	0.04
	NCIH196_LUNG	6.1376	0.42
	NCIH1963_LUNG	6.6818	0
	NCIH1975_LUNG	5.54276	0.21
	NCIH2009_LUNG	5.36471	0.22
	NCIH2023_LUNG	5.56866	0.04
	NCIH2029_LUNG	6.05437	0
	NCIH2030_LUNG	5.79825	0
	NCIH2052_PLEURA	6.24971	0
	NCIH2066_LUNG	5.90651	0
	NCIH2073_LUNG	5.52053	0.04
	NCIH2081_LUNG	6.18073	0
	NCIH2085_LUNG	5.82505	0.01
	NCIH2087_LUNG	5.87202	0.11
	NCIH209_LUNG	6.51097	0
	NCIH2106_LUNG	6.25207	0.09
	NCIH211_LUNG	5.90466	0
	NCIH2110_LUNG	5.38354	0.03
	NCIH2122_LUNG	5.43444	0
	NCIH2126_LUNG	5.19004	0.1
	NCIH2170_LUNG	5.84936	0
	NCIH2171_LUNG	5.43847	0
	NCIH2172_LUNG	5.08502	0.02
	NCIH2196_LUNG	7.2906	11.5
	NCIH2227_LUNG	5.24864	0.07
	NCIH2228_LUNG	7.25866	107.25
	NCIH226_LUNG	5.85925	0
	NCIH2286_LUNG	5.69325	0
	NCIH2291_LUNG	5.78684	0.58
	NCIH23_LUNG	5.42704	0.02
	NCIH2342_LUNG	5.6749	0
	NCIH2347_LUNG	6.15729	0.07
	NCIH2405_LUNG	5.92997	6.38
	NCIH2444_LUNG	5.96799	0.36
	NCIH2452_PLEURA	5.82203	0.11
	NCIH28_PLEURA	6.08706	0.1
	NCIH292_LUNG	6.00115	0.36
	NCIH322_LUNG	5.33918	0.03
	NCIH3255_LUNG	5.73779	0.03
	NCIH358_LUNG	6.28923	2.32
	NCIH441_LUNG	6.07481	2.87
	NCIH446_LUNG	5.84251	0
	NCIH460_LUNG	5.81004	0
	NCIH508_LARGE_INTESTINE	5.95529	0.01
	NCIH510_LUNG	5.35405	0
	NCIH520_LUNG	6.09649	0.01
	NCIH522_LUNG	5.59991	0
	NCIH524_LUNG	5.84278	0
	NCIH526_LUNG	5.63928	0
	NCIH596_LUNG	6.99232	42.59
	NCIH647_LUNG	5.73775	2.96
	NCIH650_LUNG	5.95836	0
	NCIH660_PROSTATE	5.95664	0.15
	NCIH661_LUNG	5.72289	0.2
	NCIH684_LIVER	7.20564	0.02
	NCIH69_LUNG	5.147	0.02
	NCIH716_LARGE_INTESTINE	5.5179	0
	NCIH727_LUNG	6.09543	0.02
	NCIH747_LARGE_INTESTINE	6.42649	2.65
	NCIH810_LUNG	6.01047	0
	NCIH82_LUNG	5.83703	0
	NCIH838_LUNG	5.95593	0
	NCIH841_LUNG	5.71627	0.01
	NCIH854_LUNG	6.47586	0
	NCIH889_LUNG	6.33602	0.16
	NCIH929_HAEMATOPOIETIC_AND_LYMPHOID_TISSUE	5.62046	0.01
	NCIN87_STOMACH	5.83906	0.11
	NCO2_HAEMATOPOIETIC_AND_LYMPHOID_TISSUE	6.07659	1.27
	NH6_AUTONOMIC_GANGLIA	5.79871	0
	NIHOVCAR3_OVARY	6.2147	0.18
	NMCG1_CENTRAL_NERVOUS_SYSTEM	5.78457	0.83
	NOMO1_HAEMATOPOIETIC_AND_LYMPHOID_TISSUE	5.68819	0.02
	NUDHL1_HAEMATOPOIETIC_AND_LYMPHOID_TISSUE	6.31666	0.02
	NUDUL1_HAEMATOPOIETIC_AND_LYMPHOID_TISSUE	5.33352	0
	NUGC2_STOMACH	6.39631	0.1
	NUGC3_STOMACH	6.05894	3.97
	NUGC4_STOMACH	5.89701	0
	OAW28_OVARY	6.36529	6.27
	OAW42_OVARY	5.14857	0.02
	OC314_OVARY	5.93795	0
	OCIAML2_HAEMATOPOIETIC_AND_LYMPHOID_TISSUE	5.93267	0.24
	OCIAML3_HAEMATOPOIETIC_AND_LYMPHOID_TISSUE	6.18452	0.06
	OCIAML5_HAEMATOPOIETIC_AND_LYMPHOID_TISSUE	5.62662	0.06
	OCILY19_HAEMATOPOIETIC_AND_LYMPHOID_TISSUE	6.56499	0
	OCILY3_HAEMATOPOIETIC_AND_LYMPHOID_TISSUE	6.65238	0.03
	OCIM1_HAEMATOPOIETIC_AND_LYMPHOID_TISSUE	6.11428	0.6
	OCUM1_STOMACH	5.54598	0
	OE19_OESOPHAGUS	5.80609	0
	OE21_OESOPHAGUS	5.6414	0.03
	OE33_OESOPHAGUS	6.29734	2.74
	ONCODG1_OVARY	5.71425	0.07
	ONS76_CENTRAL_NERVOUS_SYSTEM	5.65159	0.04
	OPM2_HAEMATOPOIETIC_AND_LYMPHOID_TISSUE	6.06128	0
	OSRC2_KIDNEY	5.27958	0
	OUMS23_LARGE_INTESTINE	5.86549	0.02
	OV56_OVARY	6.92411	23.56
	OV7_OVARY	5.68946	0.07
	OV90_OVARY	7.46743	0
	OVCAR4_OVARY	7.12775	8.32
	OVCAR8_OVARY	5.70461	0
	OVISE_OVARY	6.47579	0.21
	OVK18_OVARY	6.46954	0.66
	OVKATE_OVARY	5.85544	0.82
	OVMANA_OVARY	5.82621	0.03
	OVSAHO_OVARY	5.96048	1.08
	OVTOKO_OVARY	5.64834	0
	P12ICHIKAWA_HAEMATOPOIETIC_AND_LYMPHOID_TISSUE	6.08541	0.01
	P31FUJ_HAEMATOPOIETIC_AND_LYMPHOID_TISSUE	5.51401	0
	P3HR1_HAEMATOPOIETIC_AND_LYMPHOID_TISSUE	5.76286	0.02
	PANC0203_PANCREAS	6.27867	0.24
	PANC0213_PANCREAS	5.93565	1.3
	PANC0327_PANCREAS	6.09391	1.76
	PANC0403_PANCREAS	5.60802	0.61
	PANC0504_PANCREAS	6.98551	8.23
	PANC0813_PANCREAS	6.47497	1.45
	PANC1_PANCREAS	5.43475	0.03
	PANC1005_PANCREAS	5.88634	0.07
	PATU8902_PANCREAS	5.37045	0.06
	PATU8988S_PANCREAS	5.14463	0
	PATU8988T_PANCREAS	5.57064	0
	PC14_LUNG	5.90679	0.05
	PC3_PROSTATE	6.05628	0.7
	PECAPJ15_UPPER_AERODIGESTIVE_TRACT	6.31341	1.92
	PECAPJ34CLONEC12_UPPER_AERODIGESTIVE_TRACT	5.87383	0.01
	PECAPJ41CLONED2_UPPER_AERODIGESTIVE_TRACT	5.87364	0.3
	PECAPJ49_UPPER_AERODIGESTIVE_TRACT	5.87027	0.74
	PEER_HAEMATOPOIETIC_AND_LYMPHOID_TISSUE	6.19748	0.05
	PF382_HAEMATOPOIETIC_AND_LYMPHOID_TISSUE	5.74747	0
	PFEIFFER_HAEMATOPOIETIC_AND_LYMPHOID_TISSUE	5.90996	0.01
	PK1_PANCREAS	5.87407	0
	PK45H_PANCREAS	5.38991	0.05
	PK59_PANCREAS	5.6905	0.22
	PL21_HAEMATOPOIETIC_AND_LYMPHOID_TISSUE	6.07764	0
	PLCPRF5_LIVER	5.26065	0
	PSN1_PANCREAS	5.20939	0.12
	QGP1_PANCREAS	6.0504	0
	RAJI_HAEMATOPOIETIC_AND_LYMPHOID_TISSUE	5.45218	0.02
	RCC10RGB_KIDNEY	5.44396	0.3
	RCHACV_HAEMATOPOIETIC_AND_LYMPHOID_TISSUE	5.8609	0
	RCM1_LARGE_INTESTINE	6.20373	0.05
	RD_SOFT_TISSUE	5.76183	0.12
	RDES_BONE	6.22736	0.08
	REC1_HAEMATOPOIETIC_AND_LYMPHOID_TISSUE	4.85177	0.04
	REH_HAEMATOPOIETIC_AND_LYMPHOID_TISSUE	6.13885	0
	RERFGC1B_STOMACH	5.86385	0
	RERFLCAD1_LUNG	6.19186	0.42
	RERFLCAD2_LUNG	5.71222	4.03
	RERFLCAI_LUNG	5.83501	0.05
	RERFLCKJ_LUNG	5.90203	0.02
	RERFLCMS_LUNG	5.94331	0.59
	RERFLCSQ1_LUNG	6.28329	0.79
	RH18_SOFT_TISSUE	5.86725	0.48
	RH30_SOFT_TISSUE	5.72071	0.06
	RH41_SOFT_TISSUE	5.85257	0
	RI1_HAEMATOPOIETIC_AND_LYMPHOID_TISSUE	5.96204	0.01
	RKN_SOFT_TISSUE	6.04551	0.03
	RKO_LARGE_INTESTINE	5.25557	0
	RL_HAEMATOPOIETIC_AND_LYMPHOID_TISSUE	5.6293	0
	RL952_ENDOMETRIUM	5.592	1.26
	RMGI_OVARY	5.70486	0
	RMUGS_OVARY	5.31975	0
	RPMI7951_SKIN	7.37594	1.48
	RPMI8226_HAEMATOPOIETIC_AND_LYMPHOID_TISSUE	6.25675	0.01
	RPMI8402_HAEMATOPOIETIC_AND_LYMPHOID_TISSUE	6.30458	0.06
	RS411_HAEMATOPOIETIC_AND_LYMPHOID_TISSUE	6.70447	0
	RT112_URINARY_TRACT	5.50168	0
	RT4_URINARY_TRACT	5.40222	0.06
	RVH421_SKIN	5.91915	0.07
	S117_THYROID	5.72372	0.2
	SAOS2_BONE	5.79162	0.07
	SBC5_LUNG	6.33364	0
	SCABER_URINARY_TRACT	5.66566	0.18
	SCC15_UPPER_AERODIGESTIVE_TRACT	5.60405	8.22
	SCC25_UPPER_AERODIGESTIVE_TRACT	6.12527	0.74
	SCC4_UPPER_AERODIGESTIVE_TRACT	6.07206	0.12
	SCC9_UPPER_AERODIGESTIVE_TRACT	5.74844	0.08
	SCLC21H_LUNG	5.58889	0.07
	SEM_HAEMATOPOIETIC_AND_LYMPHOID_TISSUE	6.10545	0.18
	SET2_HAEMATOPOIETIC_AND_LYMPHOID_TISSUE	6.18843	1.1
	SF126_CENTRAL_NERVOUS_SYSTEM	7.49295	1.81
	SF268_CENTRAL_NERVOUS_SYSTEM	5.44506	0.11
	SF295_CENTRAL_NERVOUS_SYSTEM	7.14606	2.63
	SF539_CENTRAL_NERVOUS_SYSTEM	5.82614	16.32
	SH10TC_STOMACH	5.98907	0.02
	SH4_SKIN	5.55356	0.01
	SHP77_LUNG	5.27071	0.03
	SIGM5_HAEMATOPOIETIC_AND_LYMPHOID_TISSUE	6.08377	0
	SIMA_AUTONOMIC_GANGLIA	5.68055	0.01
	SJSA1_BONE	6.17755	0.02
	SKBR3_BREAST	5.56389	0.01
	SKCO1_LARGE_INTESTINE	5.74275	0
	SKES1_BONE	5.22808	1.22
	SKHEP1_LIVER	6.29556	0
	SKLU1_LUNG	6.42265	2.13
	SKM1_HAEMATOPOIETIC_AND_LYMPHOID_TISSUE	6.19187	0
	SKMEL1_SKIN	5.81783	0.08
	SKMEL24_SKIN	6.08514	0.78
	SKMEL28_SKIN	5.88361	0.03
	SKMEL3_SKIN	6.10829	0.73
	SKMEL30_SKIN	5.88398	0.05
	SKMEL31_SKIN	6.3136	0.53
	SKMEL5_SKIN	6.56252	2.29
	SKMES1_LUNG	6.00363	0.79
	SKMM2_HAEMATOPOIETIC_AND_LYMPHOID_TISSUE	6.07165	0.01
	SKNAS_AUTONOMIC_GANGLIA	6.84205	0.05
	SKNBE2_AUTONOMIC_GANGLIA	5.84404	0.06
	SKNDZ_AUTONOMIC_GANGLIA	5.76816	0
	SKNFI_AUTONOMIC_GANGLIA	6.04556	0
	SKNMC_BONE	5.73021	30.22
	SKNSH_AUTONOMIC_GANGLIA	5.74333	0.14
	SKOV3_OVARY	7.31444	191.24
	SKUT1_SOFT_TISSUE	5.93101	0.49
	SNB75_CENTRAL_NERVOUS_SYSTEM	6.0982	5.47
	SNGM_ENDOMETRIUM	5.90403	0
	SNU1_STOMACH	5.9891	0
	SNU1033_LARGE_INTESTINE	5.74364	0.04
	SNU1040_LARGE_INTESTINE	5.70985	0.05
	SNU1041_UPPER_AERODIGESTIVE_TRACT	6.20838	0.89
	SNU1066_UPPER_AERODIGESTIVE_TRACT	7.31082	75.7
	SNU1076_UPPER_AERODIGESTIVE_TRACT	7.36677	66.23
	SNU1077_ENDOMETRIUM	5.47218	2.72
	SNU1079_BILIARY_TRACT	5.80656	0.05
	SNU1105_CENTRAL_NERVOUS_SYSTEM	5.36913	0.98
	SNU119_OVARY	5.94391	0.04
	SNU1196_BILIARY_TRACT	5.96364	0.01
	SNU1214_UPPER_AERODIGESTIVE_TRACT	6.31705	0.05
	SNU1272_KIDNEY	5.28348	0.16
	SNU16_STOMACH	6.21008	0.03
	SNU175_LARGE_INTESTINE	6.15015	0
	SNU182_LIVER	6.13667	0.01
	SNU201_CENTRAL_NERVOUS_SYSTEM	6.38302	0.33
	SNU213_PANCREAS	6.14863	5.43
	SNU216_STOMACH	5.85985	0.04
	SNU245_BILIARY_TRACT	5.45928	0.05
	SNU283_LARGE_INTESTINE	6.04507	0.18
	SNU308_BILIARY_TRACT	5.62639	0.06
	SNU324_PANCREAS	5.48118	0.06
	SNU349_KIDNEY	5.47344	0.04
	SNU387_LIVER	6.52871	0.47
	SNU398_LIVER	5.38138	0.04
	SNU407_LARGE_INTESTINE	5.918	0.02
	SNU410_PANCREAS	5.54818	0.06
	SNU423_LIVER	5.69484	0
	SNU449_LIVER	5.76289	0.03
	SNU46_UPPER_AERODIGESTIVE_TRACT	6.87607	2.09
	SNU466_CENTRAL_NERVOUS_SYSTEM	5.59388	0.07
	SNU475_LIVER	5.99005	25.76
	SNU478_BILIARY_TRACT	5.67615	0.14
	SNU489_CENTRAL_NERVOUS_SYSTEM	5.60948	1.32
	SNU5_STOMACH	6.0154	0.85
	SNU503_LARGE_INTESTINE	5.94783	0.04
	SNU520_STOMACH	5.96178	0.01
	SNU601_STOMACH	5.53318	0.09
	SNU61_LARGE_INTESTINE	5.74455	0.09
	SNU620_STOMACH	6.27954	0.05
	SNU626_CENTRAL_NERVOUS_SYSTEM	6.02822	0.88
	SNU668_STOMACH	5.52487	0.2
	SNU685_ENDOMETRIUM	5.94708	0.22
	SNU719_STOMACH	5.48809	0.02
	SNU738_CENTRAL_NERVOUS_SYSTEM	5.68932	0
	SNU761_LIVER	5.36948	0.79
	SNU8_OVARY	6.57738	14.27
	SNU81_LARGE_INTESTINE	7.58046	0.04
	SNU840_OVARY	5.60195	0.63
	SNU869_BILIARY_TRACT	5.62878	0.24
	SNU878_LIVER	6.43153	2.81
	SNU886_LIVER	6.33646	0.23
	SNU899_UPPER_AERODIGESTIVE_TRACT	6.10416	2.98
	SNUC1_LARGE_INTESTINE	6.5587	0
	SNUC2A_LARGE_INTESTINE	6.52032	0.84
	SNUC4_LARGE_INTESTINE	6.04756	0
	SNUC5_LARGE_INTESTINE	5.92337	0
	SQ1_LUNG	5.8497	0.02
	SR786_HAEMATOPOIETIC_AND_LYMPHOID_TISSUE	6.52384	0
	ST486_HAEMATOPOIETIC_AND_LYMPHOID_TISSUE	5.62599	0.04
	SU8686_PANCREAS	6.98618	9.89
	SUDHL1_HAEMATOPOIETIC_AND_LYMPHOID_TISSUE	6.22489	0
	SUDHL10_HAEMATOPOIETIC_AND_LYMPHOID_TISSUE	5.18075	0.03
	SUDHL4_HAEMATOPOIETIC_AND_LYMPHOID_TISSUE	6.3144	0.05
	SUDHL5_HAEMATOPOIETIC_AND_LYMPHOID_TISSUE	6.46784	0.06
	SUDHL6_HAEMATOPOIETIC_AND_LYMPHOID_TISSUE	6.19317	0.01
	SUDHL8_HAEMATOPOIETIC_AND_LYMPHOID_TISSUE	5.88847	0.15
	SUIT2_PANCREAS	5.44535	0.19
	SUPB15_HAEMATOPOIETIC_AND_LYMPHOID_TISSUE	5.76638	0
	SUPM2_HAEMATOPOIETIC_AND_LYMPHOID_TISSUE	6.48947	0
	SUPT1_HAEMATOPOIETIC_AND_LYMPHOID_TISSUE	5.35215	0
	SUPT11_HAEMATOPOIETIC_AND_LYMPHOID_TISSUE	6.54853	0
	SW1088_CENTRAL_NERVOUS_SYSTEM	6.10238	1.39
	SW1116_LARGE_INTESTINE	5.74019	0.19
	SW1271_LUNG	6.15028	0
	SW1353_BONE	6.21167	0.27
	SW1417_LARGE_INTESTINE	6.05387	0.02
	SW1463_LARGE_INTESTINE	5.57421	0.03
	SW1573_LUNG	5.80209	0
	SW1710_URINARY_TRACT	5.47368	0
	SW1783_CENTRAL_NERVOUS_SYSTEM	5.87248	0.64
	SW1990_PANCREAS	7.13093	1.41
	SW403_LARGE_INTESTINE	5.62539	0.07
	SW48_LARGE_INTESTINE	6.8877	0
	SW480_LARGE_INTESTINE	5.9247	0
	SW579_THYROID	7.91671	0.17
	SW620_LARGE_INTESTINE	5.89369	0
	SW780_URINARY_TRACT	5.72253	1.42
	SW837_LARGE_INTESTINE	6.82326	0.98
	SW900_LUNG	6.32047	5.24
	SW948_LARGE_INTESTINE	5.8017	0
	T173_FIBROBLAST	5.74262	1.46
	T24_URINARY_TRACT	6.86412	0.77
	T3M10_LUNG	6.30767	4.52
	T3M4_PANCREAS	6.26045	0.92
	T47D_BREAST	5.90823	0
	T84_LARGE_INTESTINE	6.18013	0.01
	T98G_CENTRAL_NERVOUS_SYSTEM	5.80201	1.41
	TALL1_HAEMATOPOIETIC_AND_LYMPHOID_TISSUE	6.48568	0
	TC71_BONE	4.82874	0
	TCCPAN2_PANCREAS	5.72158	0.02
	TCCSUP_URINARY_TRACT	6.51866	4.43
	TE1_OESOPHAGUS	6.14791	0
	TE10_OESOPHAGUS	5.92319	0.01
	TE11_OESOPHAGUS	5.82652	0.29
	TE125T_FIBROBLAST	5.48752	0
	TE14_OESOPHAGUS	6.51037	2.08
	TE15_OESOPHAGUS	5.65494	0.07
	TE4_OESOPHAGUS	5.82217	0
	TE441T_SOFT_TISSUE	5.96869	0
	TE5_OESOPHAGUS	5.86454	0.66
	TE6_OESOPHAGUS	5.37149	0
	TE617T_SOFT_TISSUE	5.98782	0.08
	TE8_OESOPHAGUS	5.60087	0
	TE9_OESOPHAGUS	5.6746	0.12
	TEN_ENDOMETRIUM	6.11062	0.11
	TF1_HAEMATOPOIETIC_AND_LYMPHOID_TISSUE	5.79625	0
	TGBC11TKB_STOMACH	5.46994	0
	THP1_HAEMATOPOIETIC_AND_LYMPHOID_TISSUE	6.33381	0
	TM31_CENTRAL_NERVOUS_SYSTEM	6.00929	0.2
	TO175T_FIBROBLAST	5.87004	0.22
	TOLEDO_HAEMATOPOIETIC_AND_LYMPHOID_TISSUE	6.50354	0
	TOV112D_OVARY	6.87382	0
	TOV21G_OVARY	5.72222	0
	TT_OESOPHAGUS	5.74092	0.05
	TT_THYROID	5.81987	0.09
	TT2609C02_THYROID	7.1868	37.18
	TUHR10TKB_KIDNEY	5.50493	0.32
	TUHR14TKB_KIDNEY	5.68803	0.32
	TUHR4TKB_KIDNEY	5.75653	0.17
	TYKNU_OVARY	5.69001	0.02
	U118MG_CENTRAL_NERVOUS_SYSTEM	5.71946	1.06
	U251MG_CENTRAL_NERVOUS_SYSTEM	5.80008	0.48
	U266B1_HAEMATOPOIETIC_AND_LYMPHOID_TISSUE	5.611	1.15
	U2OS_BONE	5.78266	0.06
	U87MG_CENTRAL_NERVOUS_SYSTEM	6.96132	0.03
	U937_HAEMATOPOIETIC_AND_LYMPHOID_TISSUE	5.62087	0
	UACC257_SKIN	5.89488	0
	UACC62_SKIN	5.95998	0.12
	UACC812_BREAST	5.88997	0
	UACC893_BREAST	6.31846	0
	UBLC1_URINARY_TRACT	5.49932	4.02
	UMUC1_URINARY_TRACT	5.73683	0
	UMUC3_URINARY_TRACT	6.1004	0.01
	UO31_KIDNEY	5.58072	0
	VCAP_PROSTATE	5.9754	0.01
	VMCUB1_URINARY_TRACT	5.92913	0.65
	VMRCRCW_KIDNEY	5.7609	0
	VMRCRCZ_KIDNEY	6.00209	0
	WM115_SKIN	5.46106	0.05
	WM1799_SKIN	5.52361	0
	WM2664_SKIN	5.78741	0.11
	WM793_SKIN	5.5721	0.39
	WM88_SKIN	5.66746	0
	WM983B_SKIN	5.65429	0.04
	WSUDLCL2_HAEMATOPOIETIC_AND_LYMPHOID_TISSUE	5.89857	0.1
	YAPC_PANCREAS	5.90209	2.63
	YD10B_UPPER_AERODIGESTIVE_TRACT	5.95305	0.03
	YD15_SALIVARY_GLAND	5.24737	0
	YD38_UPPER_AERODIGESTIVE_TRACT	5.93195	0.06
	YD8_UPPER_AERODIGESTIVE_TRACT	5.74384	1.5
	YH13_CENTRAL_NERVOUS_SYSTEM	6.01589	0
	YKG1_CENTRAL_NERVOUS_SYSTEM	6.9247	2.21
	ZR751_BREAST	5.16026	0
	ZR7530_BREAST	5.08541	0
Extended Data Fig. 5B	CCLE_ID	kynurenine	AFMID
	22RV1_PROSTATE	5.92896	17.33
	2313287_STOMACH	6.2015	34.58
	253J_URINARY_TRACT	6.82805	14.7
	253JBV_URINARY_TRACT	6.22449	29.65
	42MGBA_CENTRAL_NERVOUS_SYSTEM	5.74564	47.98
	5637_URINARY_TRACT	5.56047	39.48
	59M_OVARY	6.37663	32.09
	639V_URINARY_TRACT	5.85648	21.93
	647V_URINARY_TRACT	5.63896	23.24
	697_HAEMATOPOIETIC_AND_LYMPHOID_TISSUE	5.47385	45.75
	769P_KIDNEY	5.28982	18.03
	786O_KIDNEY	5.83427	21.11
	8305C_THYROID	5.45855	30.41
	8505C_THYROID	6.12968	27.99
	8MGBA_CENTRAL_NERVOUS_SYSTEM	6.32385	30.33
	A101D_SKIN	6.87442	13.25
	A172_CENTRAL_NERVOUS_SYSTEM	7.40044	14
	A204_SOFT_TISSUE	6.18272	15.79
	A2058_SKIN	6.01218	34.76
	A253_SALIVARY_GLAND	5.7444	21.43
	A2780_OVARY	6.03446	29.96
	A375_SKIN	5.71848	24.03
	A3KAW_HAEMATOPOIETIC_AND_LYMPHOID_TISSUE	6.49542	53.93
	A498_KIDNEY	5.46474	12.77
	A4FUK_HAEMATOPOIETIC_AND_LYMPHOID_TISSUE	6.30496	112.65
	A549_LUNG	5.37434	43.02
	A673_BONE	5.64604	46.42
	A704_KIDNEY	6.06401	13.04
	ABC1_LUNG	5.90231	21.46
	ACCMESO1_PLEURA	6.02796	30.6
	ACHN_KIDNEY	5.78019	28.92
	AGS_STOMACH	5.84807	22.16
	ALLSIL_HAEMATOPOIETIC_AND_LYMPHOID_TISSUE	5.92687	87.94
	AM38_CENTRAL_NERVOUS_SYSTEM	6.38439	51.32
	AML193_HAEMATOPOIETIC_AND_LYMPHOID_TISSUE	6.21446	66.64
	AMO1_HAEMATOPOIETIC_AND_LYMPHOID_TISSUE	5.78803	41.68
	AN3CA_ENDOMETRIUM	6.16255	10.76
	ASPC1_PANCREAS	5.62907	11.25
	AU565_BREAST	5.24436	32.64
	BC3C_URINARY_TRACT	5.55403	24.06
	BCP1_HAEMATOPOIETIC_AND_LYMPHOID_TISSUE	6.32554	90.14
	BCPAP_THYROID	6.41772	21.54
	BDCM_HAEMATOPOIETIC_AND_LYMPHOID_TISSUE	5.11806	41.21
	BEN_LUNG	5.76936	33.59
	BFTC905_URINARY_TRACT	5.88398	35.89
	BFTC909_KIDNEY	5.37842	13.52
	BHT101_THYROID	5.49076	32.61
	BHY_UPPER_AERODIGESTIVE_TRACT	5.84615	23.47
	BICR16_UPPER_AERODIGESTIVE_TRACT	5.60266	19.74
	BICR18_UPPER_AERODIGESTIVE_TRACT	5.84555	52.01
	BICR22_UPPER_AERODIGESTIVE_TRACT	5.9192	11.81
	BICR31_UPPER_AERODIGESTIVE_TRACT	6.27529	18.21
	BICR56_UPPER_AERODIGESTIVE_TRACT	5.65507	10.96
	BICR6_UPPER_AERODIGESTIVE_TRACT	5.40046	9.69
	BL41_HAEMATOPOIETIC_AND_LYMPHOID_TISSUE	5.4751	76.85
	BL70_HAEMATOPOIETIC_AND_LYMPHOID_TISSUE	6.12332	83.49
	BT20_BREAST	5.03638	19.02
	BT474_BREAST	5.9288	19.11
	BT483_BREAST	5.50625	28.21
	BT549_BREAST	6.00075	11.94
	BV173_HAEMATOPOIETIC_AND_LYMPHOID_TISSUE	5.46175	44.03
	BXPC3_PANCREAS	6.52856	14.77
	C2BBE1_LARGE_INTESTINE	5.72431	40.77
	C32_SKIN	5.87233	32.17
	CA46_HAEMATOPOIETIC_AND_LYMPHOID_TISSUE	5.15084	57.57
	CADOES1_BONE	6.42575	71.8
	CAKI1_KIDNEY	5.75795	87.62
	CAKI2_KIDNEY	5.62131	24.68
	CAL120_BREAST	5.83364	50.02
	CAL12T_LUNG	5.55972	22.12
	CAL148_BREAST	6.23557	39.13
	CAL27_UPPER_AERODIGESTIVE_TRACT	5.80426	18.11
	CAL29_URINARY_TRACT	5.70225	12.72
	CAL33_UPPER_AERODIGESTIVE_TRACT	5.93851	23.77
	CAL51_BREAST	6.18617	32.81
	CAL54_KIDNEY	5.9051	37.8
	CAL62_THYROID	5.8001	33.74
	CAL78_BONE	5.99382	21.37
	CAL851_BREAST	5.56504	10.34
	CALU1_LUNG	5.58203	40.06
	CALU3_LUNG	5.89612	15.58
	CALU6_LUNG	5.48126	16.89
	CAMA1_BREAST	5.61399	24.46
	CAOV3_OVARY	5.90005	25.78
	CAPAN1_PANCREAS	6.30964	20.15
	CAPAN2_PANCREAS	5.9866	18.27
	CAS1_CENTRAL_NERVOUS_SYSTEM	6.03279	9.81
	CCFSTTG1_CENTRAL_NERVOUS_SYSTEM	6.38727	17.96
	CCK81_LARGE_INTESTINE	5.53328	38.59
	CFPAC1_PANCREAS	6.35538	26.36
	CHAGOK1_LUNG	5.82186	23.78
	CHP126_AUTONOMIC_GANGLIA	6.36234	70.17
	CHP212_AUTONOMIC_GANGLIA	6.35244	132.12
	CI1_HAEMATOPOIETIC_AND_LYMPHOID_TISSUE	5.52891	109.74
	CJM_SKIN	6.88032	38.23
	CL11_LARGE_INTESTINE	6.4218	14.14
	CL14_LARGE_INTESTINE	5.88555	26.58
	CL34_LARGE_INTESTINE	5.9612	39.34
	CL40_LARGE_INTESTINE	6.58899	17.51
	CMK_HAEMATOPOIETIC_AND_LYMPHOID_TISSUE	5.85235	64.06
	CMLT1_HAEMATOPOIETIC_AND_LYMPHOID_TISSUE	5.83544	15.13
	COLO201_LARGE_INTESTINE	5.80017	38.38
	COLO320_LARGE_INTESTINE	6.17724	29.34
	COLO668_LUNG	5.51982	34.14
	COLO678_LARGE_INTESTINE	5.6989	24.93
	COLO679_SKIN	6.06098	30.4
	COLO680N_OESOPHAGUS	5.66445	80.21
	COLO684_ENDOMETRIUM	5.6757	40.87
	COLO741_SKIN	5.8291	28.67
	COLO783_SKIN	5.9456	33.07
	COLO792_SKIN	6.05181	40.55
	COLO800_SKIN	5.51213	14.96
	COLO829_SKIN	5.30227	19.72
	CORL105_LUNG	5.87869	25.46
	CORL23_LUNG	6.30314	62.12
	CORL24_LUNG	6.39179	59.73
	CORL279_LUNG	5.60207	113.43
	CORL311_LUNG	5.97478	116.19
	CORL47_LUNG	6.22028	58.04
	CORL88_LUNG	6.2696	65.92
	CORL95_LUNG	5.80527	17.43
	COV318_OVARY	5.57395	36.44
	COV362_OVARY	5.80896	26.93
	COV434_OVARY	5.77531	33.58
	COV644_OVARY	6.03311	21.22
	CW2_LARGE_INTESTINE	6.19279	40.23
	D283MED_CENTRAL_NERVOUS_SYSTEM	5.81259	50.77
	D341MED_CENTRAL_NERVOUS_SYSTEM	5.95926	71.89
	DANG_PANCREAS	6.04424	30.12
	DAOY_CENTRAL_NERVOUS_SYSTEM	5.68693	27.92
	DAUDI_HAEMATOPOIETIC_AND_LYMPHOID_TISSUE	6.43747	81.09
	DB_HAEMATOPOIETIC_AND_LYMPHOID_TISSUE	6.18411	170.6
	DBTRG05MG_CENTRAL_NERVOUS_SYSTEM	5.45441	13.85
	DEL_HAEMATOPOIETIC_AND_LYMPHOID_TISSUE	5.35319	29.54
	DETROIT562_UPPER_AERODIGESTIVE_TRACT	6.12956	33.55
	DKMG_CENTRAL_NERVOUS_SYSTEM	6.17237	24.87
	DMS114_LUNG	6.52605	43.42
	DMS153_LUNG	6.37677	31.95
	DMS273_LUNG	6.18578	103.89
	DMS454_LUNG	6.52689	76.88
	DMS53_LUNG	6.58822	31.38
	DMS79_LUNG	5.89503	41.45
	DND41_HAEMATOPOIETIC_AND_LYMPHOID_TISSUE	5.64683	50.59
	DOHH2_HAEMATOPOIETIC_AND_LYMPHOID_TISSUE	6.38306	81.71
	DU145_PROSTATE	5.54999	34.35
	DU4475_BREAST	6.28311	64.7
	DV90_LUNG	6.02867	36.26
	EB1_HAEMATOPOIETIC_AND_LYMPHOID_TISSUE	5.63499	61.26
	EBC1_LUNG	5.82727	18.63
	ECC10_STOMACH	5.65761	65.37
	ECC12_STOMACH	5.32123	57.12
	ECGI10_OESOPHAGUS	5.66495	30.32
	EFE184_ENDOMETRIUM	6.4734	14.69
	EFM19_BREAST	5.71161	53.6
	EFM192A_BREAST	5.40743	37.31
	EFO21_OVARY	7.12661	26.36
	EFO27_OVARY	6.96771	33.11
	EHEB_HAEMATOPOIETIC_AND_LYMPHOID_TISSUE	5.53095	50.75
	EJM_HAEMATOPOIETIC_AND_LYMPHOID_TISSUE	5.92512	33.79
	EKVX_LUNG	6.13916	52.75
	EM2_HAEMATOPOIETIC_AND_LYMPHOID_TISSUE	6.22308	102.23
	EN_ENDOMETRIUM	5.79942	39.02
	EOL1_HAEMATOPOIETIC_AND_LYMPHOID_TISSUE	6.33773	51.33
	EPLC272H_LUNG	5.69109	16.45
	ES2_OVARY	5.41782	27.7
	ESS1_ENDOMETRIUM	6.87044	35.64
	F36P_HAEMATOPOIETIC_AND_LYMPHOID_TISSUE	5.22814	48.12
	FADU_UPPER_AERODIGESTIVE_TRACT	5.9459	75.08
	FTC133_THYROID	7.18797	16.37
	FTC238_THYROID	5.50277	22.76
	FU97_STOMACH	5.38469	103.86
	FUOV1_OVARY	5.79018	40.67
	G292CLONEA141B1_BONE	6.92542	27.62
	G361_SKIN	5.71567	41.4
	G401_SOFT_TISSUE	6.71182	30.29
	G402_SOFT_TISSUE	5.35891	31.31
	GA10_HAEMATOPOIETIC_AND_LYMPHOID_TISSUE	6.83323	81.19
	GAMG_CENTRAL_NERVOUS_SYSTEM	5.73037	14.97
	GB1_CENTRAL_NERVOUS_SYSTEM	6.5479	20.95
	GCIY_STOMACH	7.07576	19.8
	GCT_SOFT_TISSUE	5.83591	25.58
	GDM1_HAEMATOPOIETIC_AND_LYMPHOID_TISSUE	5.72326	29.38
	GI1_CENTRAL_NERVOUS_SYSTEM	5.58899	19.2
	GMS10_CENTRAL_NERVOUS_SYSTEM	6.34747	31.89
	GOS3_CENTRAL_NERVOUS_SYSTEM	5.49889	16.22
	GP2D_LARGE_INTESTINE	5.53393	44.26
	GRANTA519_HAEMATOPOIETIC_AND_LYMPHOID_TISSUE	6.41878	31.66
	GSS_STOMACH	5.83349	81.03
	GSU_STOMACH	5.53822	26.7
	H4_CENTRAL_NERVOUS_SYSTEM	6.851	29.1
	HARA_LUNG	6.51598	50.27
	HCC1143_BREAST	5.62908	41.96
	HCC1171_LUNG	5.59987	39.24
	HCC1187_BREAST	6.26473	15.19
	HCC1195_LUNG	5.79094	36.08
	HCC1359_LUNG	5.52673	42.55
	HCC1395_BREAST	6.28755	33.81
	HCC1419_BREAST	5.15335	18.69
	HCC1428_BREAST	5.3079	38.46
	HCC1438_LUNG	6.12081	23.54
	HCC15_LUNG	6.08447	37.32
	HCC1500_BREAST	5.27319	38.88
	HCC1569_BREAST	5.75648	16.69
	HCC1588_LUNG	5.6485	16.51
	HCC1599_BREAST	5.47038	26.21
	HCC1806_BREAST	5.91828	24.64
	HCC1833_LUNG	5.20816	48.35
	HCC1937_BREAST	6.32384	31.71
	HCC1954_BREAST	6.50644	21.85
	HCC202_BREAST	5.23549	43.15
	HCC2108_LUNG	4.97228	34.51
	HCC2218_BREAST	6.07644	45.03
	HCC2279_LUNG	5.8897	39.75
	HCC2935_LUNG	6.31411	27.37
	HCC33_LUNG	6.30174	61.18
	HCC366_LUNG	6.02075	24.35
	HCC38_BREAST	6.04422	43.17
	HCC4006_LUNG	5.65693	22.62
	HCC44_LUNG	5.82279	21.42
	HCC56_LARGE_INTESTINE	5.74486	47.08
	HCC70_BREAST	5.8028	19.85
	HCC78_LUNG	7.44485	37.5
	HCC827_LUNG	5.6374	21.73
	HCC95_LUNG	5.80029	55.23
	HCT116_LARGE_INTESTINE	6.04931	75.63
	HCT15_LARGE_INTESTINE	6.26047	43.66
	HDLM2_HAEMATOPOIETIC_AND_LYMPHOID_TISSUE	6.29035	39.77
	HDMYZ_HAEMATOPOIETIC_AND_LYMPHOID_TISSUE	5.81102	43.13
	HDQP1_BREAST	5.95043	13.72
	HEC108_ENDOMETRIUM	6.14475	45
	HEC151_ENDOMETRIUM	5.98987	25.78
	HEC1A_ENDOMETRIUM	6.00927	55.7
	HEC1B_ENDOMETRIUM	5.62198	56.96
	HEC251_ENDOMETRIUM	5.75855	42.63
	HEC265_ENDOMETRIUM	6.08225	25.66
	HEC50B_ENDOMETRIUM	6.034	64.57
	HEC59_ENDOMETRIUM	5.89735	22.89
	HEC6_ENDOMETRIUM	5.94088	73.14
	HEL_HAEMATOPOIETIC_AND_LYMPHOID_TISSUE	6.30739	83.17
	HEL9217_HAEMATOPOIETIC_AND_LYMPHOID_TISSUE	5.1419	102.98
	HEP3B217_LIVER	5.43616	85.37
	HEPG2_LIVER	5.7789	267.61
	HEYA8_OVARY	6.04065	39.19
	HGC27_STOMACH	6.3564	30.81
	HH_HAEMATOPOIETIC_AND_LYMPHOID_TISSUE	5.66022	83.8
	HL60_HAEMATOPOIETIC_AND_LYMPHOID_TISSUE	5.94912	62.82
	HLF_LIVER	5.69858	29.81
	HLFA_FIBROBLAST	5.91409	24.85
	HMC18_BREAST	6.57603	40.78
	HMCB_SKIN	5.43633	31.35
	HOP62_LUNG	5.60582	42.31
	HOP92_LUNG	5.3333	52.15
	HOS_BONE	5.74764	27.81
	HPAC_PANCREAS	5.81664	32.13
	HPAFII_PANCREAS	6.94913	16
	HPBALL_HAEMATOPOIETIC_AND_LYMPHOID_TISSUE	5.64012	30.36
	HS229T_FIBROBLAST	5.60757	18.85
	HS294T_SKIN	5.55987	14.21
	HS578T_BREAST	5.58729	17.54
	HS606T_FIBROBLAST	6.04079	17.21
	HS611T_HAEMATOPOIETIC_AND_LYMPHOID_TISSUE	5.5849	37.76
	HS618T_FIBROBLAST	5.88398	27.53
	HS683_CENTRAL_NERVOUS_SYSTEM	6.69681	19.94
	HS688AT_FIBROBLAST	6.74758	17.79
	HS695T_SKIN	5.90743	24.71
	HS698T_FIBROBLAST	5.84623	22.34
	HS729_SOFT_TISSUE	5.83373	22.6
	HS746T_STOMACH	6.57089	44.83
	HS766T_PANCREAS	6.92882	20.56
	HS821T_FIBROBLAST	6.41527	15.45
	HS839T_FIBROBLAST	5.81354	19.06
	HS852T_SKIN	6.27245	6.38
	HS863T_FIBROBLAST	5.86558	22.47
	HS870T_FIBROBLAST	5.57541	25.54
	HS934T_FIBROBLAST	5.93369	21.49
	HS936T_SKIN	5.67631	25.53
	HS939T_SKIN	6.07026	15.68
	HS944T_SKIN	6.11177	22.77
	HSC2_UPPER_AERODIGESTIVE_TRACT	5.66379	26
	HSC4_UPPER_AERODIGESTIVE_TRACT	5.91521	16.49
	HT_HAEMATOPOIETIC_AND_LYMPHOID_TISSUE	6.48139	88.26
	HT1080_SOFT_TISSUE	6.01739	24.93
	HT115_LARGE_INTESTINE	5.60901	17.49
	HT1197_URINARY_TRACT	5.71515	15.76
	HT1376_URINARY_TRACT	5.93439	14.11
	HT144_SKIN	5.77715	22.72
	HT29_LARGE_INTESTINE	5.74313	41.04
	HT55_LARGE_INTESTINE	5.81284	44.5
	HUCCT1_BILIARY_TRACT	5.74747	22.64
	HUG1N_STOMACH	5.11459	21.37
	HUH1_LIVER	5.6158	48.15
	HUH28_BILIARY_TRACT	5.91216	11.57
	HUH6_LIVER	5.45027	28.76
	HUH7_LIVER	6.21565	83.57
	HUNS1_HAEMATOPOIETIC_AND_LYMPHOID_TISSUE	5.76842	40.88
	HUPT3_PANCREAS	6.62365	47.88
	HUPT4_PANCREAS	5.98395	25.01
	HUT78_HAEMATOPOIETIC_AND_LYMPHOID_TISSUE	6.42977	79.53
	IALM_LUNG	6.34536	96.45
	IGR1_SKIN	5.71454	21.04
	IGR37_SKIN	5.9861	45.11
	IGR39_SKIN	6.74587	25.67
	IGROV1_OVARY	6.06681	27.03
	IM95_STOMACH	5.90832	22.85
	IMR32_AUTONOMIC_GANGLIA	5.47666	84.18
	IPC298_SKIN	5.47146	43
	ISHIKAWAHERAKLIO02ER_ENDOMETRIUM	6.10535	35.85
	ISTMES1_PLEURA	5.56946	26.07
	ISTMES2_PLEURA	6.62915	20.32
	J82_URINARY_TRACT	7.11922	24.12
	JEKO1_HAEMATOPOIETIC_AND_LYMPHOID_TISSUE	5.84766	36.94
	JHH1_LIVER	5.48449	24.58
	JHH2_LIVER	6.07957	7.74
	JHH4_LIVER	5.32021	47.28
	JHH5_LIVER	5.26487	169.24
	JHH6_LIVER	5.84558	26.83
	JHH7_LIVER	7.26926	87.13
	JHOC5_OVARY	5.98488	34.79
	JHOM1_OVARY	6.07764	17.85
	JHOM2B_OVARY	5.55211	21.82
	JHOS2_OVARY	5.73926	25.53
	JHOS4_OVARY	6.22446	38.76
	JHUEM1_ENDOMETRIUM	5.68064	34.59
	JHUEM2_ENDOMETRIUM	5.75748	26.37
	JHUEM3_ENDOMETRIUM	5.60179	36.38
	JHUEM7_ENDOMETRIUM	5.76277	28.7
	JIMT1_BREAST	5.97599	30.77
	JJN3_HAEMATOPOIETIC_AND_LYMPHOID_TISSUE	5.89921	101.47
	JK1_HAEMATOPOIETIC_AND_LYMPHOID_TISSUE	6.7883	28.81
	JL1_PLEURA	6.81918	25.11
	JM1_HAEMATOPOIETIC_AND_LYMPHOID_TISSUE	6.61947	39.65
	JMSU1_URINARY_TRACT	5.53801	38.51
	JURKAT_HAEMATOPOIETIC_AND_LYMPHOID_TISSUE	6.27787	14.07
	JURLMK1_HAEMATOPOIETIC_AND_LYMPHOID_TISSUE	5.81887	53.22
	JVM2_HAEMATOPOIETIC_AND_LYMPHOID_TISSUE	5.33959	18.61
	JVM3_HAEMATOPOIETIC_AND_LYMPHOID_TISSUE	5.70994	19.72
	K029AX_SKIN	5.87078	40.68
	K562_HAEMATOPOIETIC_AND_LYMPHOID_TISSUE	5.58094	53.53
	KALS1_CENTRAL_NERVOUS_SYSTEM	5.95676	15.4
	KARPAS299_HAEMATOPOIETIC_AND_LYMPHOID_TISSUE	6.05125	41.73
	KARPAS422_HAEMATOPOIETIC_AND_LYMPHOID_TISSUE	6.52105	100.74
	KARPAS620_HAEMATOPOIETIC_AND_LYMPHOID_TISSUE	6.35831	51.99
	KASUMI1_HAEMATOPOIETIC_AND_LYMPHOID_TISSUE	5.72018	97.95
	KASUMI2_HAEMATOPOIETIC_AND_LYMPHOID_TISSUE	6.3179	47.68
	KASUMI6_HAEMATOPOIETIC_AND_LYMPHOID_TISSUE	5.56348	78.82
	KATOIII_STOMACH	6.0216	23.31
	KCL22_HAEMATOPOIETIC_AND_LYMPHOID_TISSUE	6.09782	43.2
	KE37_HAEMATOPOIETIC_AND_LYMPHOID_TISSUE	6.02462	0.55
	KE39_STOMACH	5.89176	40.32
	KE97_HAEMATOPOIETIC_AND_LYMPHOID_TISSUE	6.32057	84.69
	KELLY_AUTONOMIC_GANGLIA	5.71728	85.17
	KG1_HAEMATOPOIETIC_AND_LYMPHOID_TISSUE	5.5885	95.92
	KG1C_CENTRAL_NERVOUS_SYSTEM	6.92511	18.46
	KHM1B_HAEMATOPOIETIC_AND_LYMPHOID_TISSUE	6.41814	53.33
	KIJK_HAEMATOPOIETIC_AND_LYMPHOID_TISSUE	6.4267	29.24
	KLE_ENDOMETRIUM	6.68394	26.51
	KM12_LARGE_INTESTINE	5.61411	50.59
	KMBC2_URINARY_TRACT	5.83511	24.93
	KMH2_HAEMATOPOIETIC_AND_LYMPHOID_TISSUE	5.58674	39.94
	KMM1_HAEMATOPOIETIC_AND_LYMPHOID_TISSUE	5.29572	94.77
	KMRC1_KIDNEY	5.30368	12.34
	KMRC2_KIDNEY	6.05908	17.43
	KMRC20_KIDNEY	5.53278	21.29
	KMRC3_KIDNEY	5.99017	19.28
	KMS11_HAEMATOPOIETIC_AND_LYMPHOID_TISSUE	6.20843	99.35
	KMS12BM_HAEMATOPOIETIC_AND_LYMPHOID_TISSUE	5.5057	46.06
	KMS20_HAEMATOPOIETIC_AND_LYMPHOID_TISSUE	5.79294	61.38
	KMS21BM_HAEMATOPOIETIC_AND_LYMPHOID_TISSUE	6.41981	49.38
	KMS26_HAEMATOPOIETIC_AND_LYMPHOID_TISSUE	6.66298	55.03
	KMS27_HAEMATOPOIETIC_AND_LYMPHOID_TISSUE	6.2909	22.2
	KMS28BM_HAEMATOPOIETIC_AND_LYMPHOID_TISSUE	5.42001	109.79
	KMS34_HAEMATOPOIETIC_AND_LYMPHOID_TISSUE	6.05613	85.94
	KNS42_CENTRAL_NERVOUS_SYSTEM	5.85511	36.45
	KNS60_CENTRAL_NERVOUS_SYSTEM	5.07918	16.82
	KNS62_LUNG	6.25841	29
	KNS81_CENTRAL_NERVOUS_SYSTEM	6.31959	18.78
	KO52_HAEMATOPOIETIC_AND_LYMPHOID_TISSUE	6.14623	64.42
	KOPN8_HAEMATOPOIETIC_AND_LYMPHOID_TISSUE	6.54585	34.17
	KP2_PANCREAS	5.92768	31.63
	KP3_PANCREAS	6.00405	27.66
	KP4_PANCREAS	6.00262	47.49
	KPL1_BREAST	5.64522	29.21
	KPNRTBM1_AUTONOMIC_GANGLIA	5.71739	64.46
	KPNSI9S_AUTONOMIC_GANGLIA	6.1777	34.7
	KPNYN_AUTONOMIC_GANGLIA	5.71498	45.82
	KS1_CENTRAL_NERVOUS_SYSTEM	5.99009	38.46
	KU1919_URINARY_TRACT	5.84929	23.12
	KU812_HAEMATOPOIETIC_AND_LYMPHOID_TISSUE	5.58281	113.31
	KURAMOCHI_OVARY	5.86713	27.07
	KYM1_SOFT_TISSUE	5.52137	22.51
	KYO1_HAEMATOPOIETIC_AND_LYMPHOID_TISSUE	5.88482	95.83
	KYSE140_OESOPHAGUS	6.3387	25.57
	KYSE150_OESOPHAGUS	5.9503	34.14
	KYSE180_OESOPHAGUS	5.73361	60.99
	KYSE270_OESOPHAGUS	5.83831	18.09
	KYSE30_OESOPHAGUS	5.72318	45.02
	KYSE410_OESOPHAGUS	5.32237	27.53
	KYSE450_OESOPHAGUS	5.41943	31.51
	KYSE510_OESOPHAGUS	6.13836	24.19
	KYSE520_OESOPHAGUS	5.24463	29.65
	KYSE70_OESOPHAGUS	5.39863	12.92
	L1236_HAEMATOPOIETIC_AND_LYMPHOID_TISSUE	5.62323	32.5
	L33_PANCREAS	5.96357	26.73
	L363_HAEMATOPOIETIC_AND_LYMPHOID_TISSUE	5.46392	35.82
	L428_HAEMATOPOIETIC_AND_LYMPHOID_TISSUE	6.67045	51.5
	L540_HAEMATOPOIETIC_AND_LYMPHOID_TISSUE	5.59288	55.75
	LAMA84_HAEMATOPOIETIC_AND_LYMPHOID_TISSUE	5.68441	41.19
	LC1F_LUNG	5.8776	58.05
	LCLC103H_LUNG	6.08161	16.22
	LCLC97TM1_LUNG	6.49696	39.53
	LI7_LIVER	5.81288	17.41
	LK2_LUNG	5.7512	125.99
	LMSU_STOMACH	5.91466	33.24
	LN18_CENTRAL_NERVOUS_SYSTEM	6.03519	25.64
	LN229_CENTRAL_NERVOUS_SYSTEM	5.78169	39.7
	LNCAPCLONEFGC_PROSTATE	6.17282	85.53
	LOUCY_HAEMATOPOIETIC_AND_LYMPHOID_TISSUE	5.31333	44.11
	LOUNH91_LUNG	6.05297	32.69
	LOVO_LARGE_INTESTINE	6.95051	21.24
	LOXIMVI_SKIN	5.88398	42.3
	LP1_HAEMATOPOIETIC_AND_LYMPHOID_TISSUE	6.06127	74.33
	LS1034_LARGE_INTESTINE	5.99041	39.69
	LS123_LARGE_INTESTINE	6.04029	9.83
	LS180_LARGE_INTESTINE	6.33406	50.55
	LS411N_LARGE_INTESTINE	5.85692	32.16
	LS513_LARGE_INTESTINE	5.56556	30.76
	LU65_LUNG	6.0325	35.42
	LU99_LUNG	5.57187	27.98
	LUDLU1_LUNG	6.17596	30.79
	LXF289_LUNG	5.78569	57.72
	M059K_CENTRAL_NERVOUS_SYSTEM	5.13185	14.79
	M07E_HAEMATOPOIETIC_AND_LYMPHOID_TISSUE	5.60603	65.23
	MALME3M_SKIN	5.89621	20.87
	MC116_HAEMATOPOIETIC_AND_LYMPHOID_TISSUE	5.23618	100.41
	MCAS_OVARY	5.84984	20.3
	MCF7_BREAST	5.57057	33.32
	MDAMB134VI_BREAST	6.23477	36.52
	MDAMB157_BREAST	5.57809	38.82
	MDAMB175VII_BREAST	5.24702	12.51
	MDAMB231_BREAST	5.49578	21.03
	MDAMB361_BREAST	5.51788	52.27
	MDAMB415_BREAST	5.39651	18.95
	MDAMB435S_SKIN	5.32177	25.79
	MDAMB453_BREAST	5.83911	27.08
	MDAMB468_BREAST	6.03044	32.14
	MDAPCA2B_PROSTATE	5.50489	41.14
	MDST8_LARGE_INTESTINE	5.58984	23.66
	ME1_HAEMATOPOIETIC_AND_LYMPHOID_TISSUE	6.29129	40.55
	MEC1_HAEMATOPOIETIC_AND_LYMPHOID_TISSUE	5.14618	53.73
[truncated: 464 more rows]

## Sheet: ext data fig. 6
Extended Data Fig. 6A	Metabolite	Frequency	Pathway
[truncated: 38 more rows]

[truncated: 4 more sheets: ext data fig. 7, ext data fig. 8, ext data fig. 9, ext data fig. 10]
